# Supplementary material for: Pioneering function of Isl1 in the epigenetic control of cardiomyocyte cell fate
Source: Cell Res. 2019 Apr 25;29(6):486–501. doi: 10.1038/s41422-019-0168-1 (PMC6796926; doi:10.1038/s41422-019-0168-1)
Supplement: Supplementary file 9 — Supplementary information, Table S1 [file 41422_2019_168_MOESM9_ESM.xlsx]

## Sheet: Sheet5
Supplementary information, Table S1. RNA-seq analysis of dissected pharyngeal mesoderm/hearts of E8.75 control and Isl1 knockout embryos
Refseq	SYMBOL	length	baseMean	log2FoldChange	pvalue	CTRL_1_raw	CTRL_2_raw	CTRL_3_raw	CTRL_4_raw	Isl1_KO_1_raw	Isl1_KO_2_raw	Isl1_KO_3_raw	Isl1_KO_4_raw	CTRL_1_rpkm	CTRL_2_rpkm	CTRL_3_rpkm	CTRL_4_rpkm	Isl1_KO_1_rpkm	Isl1_KO_2_rpkm	Isl1_KO_3_rpkm	Isl1_KO_4_rpkm
NM_001001130	Zfp85	2212	165.149	0.263407	0.147861	135	191	129	172	222	180	130	169	1.46131	2.17893	1.43652	1.76264	2.371	2.00494	1.84904	2.27792
NM_001001144	Scap	4201	1792.43	-0.0127516	0.863053	1800	1840	1980	1902	2073	1880	1395	1581	10.2592	11.0525	11.6097	10.2631	11.6576	11.026	10.4474	11.2206
NM_001001152	Zfp458	3482	95.531	0.105989	0.630426	91	122	76	94	120	86	92	84	0.625759	0.884151	0.537642	0.611956	0.814171	0.608533	0.831278	0.719261
NM_001001160	Fbxo41	6656	85.9056	0.703457	0.00380449	68	60	65	82	168	100	67	86	0.244619	0.227475	0.240552	0.279268	0.596292	0.37017	0.3167	0.385231
NM_001001176	Taf9b	2574	222.798	-0.458487	0.00379742	297	219	252	315	178	237	144	168	2.76275	2.14699	2.41157	2.77411	1.63371	2.26858	1.76011	1.94597
NM_001001177	BC051142	1878	12.9557	-0.0419029	0.9377	12	19	5	19	13	13	14	9	0.152996	0.255301	0.0655817	0.22934	0.163535	0.170554	0.234541	0.142884
NM_001001178	Ccdc148	3903	14.9993	0.904014	0.0611331	15	10	4	15	22	22	16	16	0.092021	0.0646542	0.0252447	0.0871192	0.133164	0.13888	0.128976	0.122224
NM_001001179	BC048546	4660	7.82192	-0.143492	0.893249	8	5	18	3	0	21	7	1	0.0411054	0.0270757	0.0951469	0.0145934	0	0.111032	0.0472606	0.00639809
NM_001001180	Zfp941	3904	109.311	0.387168	0.066784	74	88	106	130	142	109	95	132	0.453854	0.568811	0.668812	0.754839	0.859294	0.687909	0.765598	1.00809
NM_001001181	BC031181	1042	1165.9	-0.148014	0.164523	1348	1393	1058	1318	1194	1225	923	941	30.9754	33.7348	25.0107	28.6727	27.0707	28.9656	27.869	26.9251
NM_001001182	Baz2b	7942	2487.64	0.0080972	0.919458	2672	2210	2550	2973	2819	2384	2071	2357	8.05566	7.02195	7.90894	8.48567	8.38549	7.3959	8.20422	8.84842
NM_001001183	Tmem204	1774	104.589	0.269577	0.185281	97	110	78	112	148	105	80	112	1.30922	1.56471	1.08305	1.43115	1.97093	1.45831	1.41881	1.88235
NM_001001184	Primpol	3780	908.714	0.158747	0.0327898	884	875	868	964	1063	928	816	891	5.59957	5.84133	5.65635	5.78104	6.64362	6.04882	6.79181	7.02784
NM_001001185	BC048507	595	35.2304	-0.455897	0.188132	37	42	33	59	20	36	34	23	1.48895	1.78126	1.36617	2.24779	0.794102	1.49073	1.79783	1.15252
NM_001001186	Zfp456	4073	77.4036	0.611827	0.00303118	53	61	61	82	95	108	78	81	0.31157	0.377929	0.368913	0.456373	0.551026	0.653317	0.602514	0.592935
NM_001001187	Zfp738	4498	656.129	0.0089917	0.951377	687	784	511	751	803	632	485	636	3.65706	4.39837	2.7984	3.78479	4.21754	3.46188	3.39242	4.21574
NM_001001295	Dis3l	3556	911.365	-0.114525	0.265378	945	837	977	1223	1012	950	748	689	6.36304	5.93962	6.7677	7.79625	6.72329	6.58228	6.618	5.77688
NM_001001297	Thnsl1	2322	261.28	-0.0446922	0.754903	271	275	255	310	343	219	217	220	2.79448	2.98859	2.70512	3.02636	3.48976	2.32379	2.94025	2.82486
NM_001001309	Itga8	5800	1035.26	0.171457	0.301948	1255	724	1134	963	1109	1251	758	1128	5.18096	3.14997	4.81607	3.76374	4.51717	5.31427	4.11176	5.79852
NM_001001319	Pramel4	2393	0	NA	NA	0	0	0	0	0	0	0	0	0	0	0	0	0	0	0	0
NM_001001320	Tbx10	1768	5.43355	0.198142	0.799295	7	5	5	4	2	8	3	9	0.0948004	0.0713646	0.069662	0.051286	0.0267246	0.111486	0.0533858	0.151774
NM_001001321	Slc35d2	2262	73.0674	0.0414015	0.864764	53	91	82	74	74	91	60	62	0.561019	1.01518	0.892955	0.741583	0.772863	0.991205	0.834537	0.817213
NM_001001322	Adamts13	4549	1.00265	0.916921	0.661536	0	0	1	2	0	3	2	0	0	0	0.00541492	0.00996632	0	0.0162487	0.0138325	0
NM_001001326	St5	4233	818.392	0.184456	0.0767553	816	733	830	826	949	977	609	846	4.61569	4.36969	4.8299	4.42336	5.2964	5.68671	4.52643	5.95879
NM_001001327	Vkorc1l1	4805	2210.62	0.108735	0.229408	2122	1869	2404	2528	2677	2450	1725	2068	10.5742	9.81547	12.3239	11.9263	13.1619	12.5628	11.2949	12.832
NM_001001332	BC117090	382	0	NA	NA	0	0	0	0	0	0	0	0	0	0	0	0	0	0	0	0
NM_001001333	Hexdc	2145	276.668	0.239127	0.0591906	268	217	301	277	352	303	236	271	2.99159	2.55286	3.45659	2.92734	3.87685	3.48041	3.46156	3.76685
NM_001001334	Spag6	1638	4.57563	0.0455689	0.952757	6	4	2	7	5	5	4	4	0.0877065	0.0616228	0.0300763	0.0968735	0.0721139	0.0752091	0.0768304	0.0728085
NM_001001335	Plekha8	6611	2195.78	-0.0802155	0.505594	2437	2196	2090	2741	2662	2204	1387	2083	8.82638	8.38225	7.78731	9.39859	9.51271	8.21408	6.6008	9.39417
NM_001001444	Defb29	401	0	NA	NA	0	0	0	0	0	0	0	0	0	0	0	0	0	0	0	0
NM_001001445	Trpv1	3569	1.0439	0.894568	0.633842	1	0	2	0	1	1	3	0	0.00670885	0	0.0138036	0	0.00661937	0.00690348	0.0264461	0
NM_001001446	Cyp2c44	1953	3.79243	-1.08781	0.429741	1	5	15	0	1	3	5	0	0.01226	0.0646045	0.18919	0	0.0120965	0.0378472	0.080548	0
NM_001001447	Zscan22	3465	513.924	-0.0128855	0.910232	579	481	568	531	628	556	422	388	4.00101	3.50298	4.03788	3.47386	4.28173	3.95354	3.83174	3.3386
NM_001001449	AF067063	881	0	NA	NA	0	0	0	0	0	0	0	0	0	0	0	0	0	0	0	0
NM_001001450	Ssxb2	920	0	NA	NA	0	0	0	0	0	0	0	0	0	0	0	0	0	0	0	0
NM_001001451	Tas2r138	994	0	NA	NA	0	0	0	0	0	0	0	0	0	0	0	0	0	0	0	0
NM_001001452	Tas2r143	880	0.112834	0.842635	0.811533	0	0	0	0	1	0	0	0	0	0	0	0	0.0268461	0	0	0
NM_001001453	Tas2r144	958	0	NA	NA	0	0	0	0	0	0	0	0	0	0	0	0	0	0	0	0
NM_001001454	Ttyh1	2996	65.7513	0.619599	0.0299096	58	47	71	40	116	63	56	76	0.463533	0.395869	0.583747	0.302649	0.914701	0.5181	0.588076	0.756324
NM_001001488	Atp8b1	6410	27.6107	0.367655	0.271838	19	22	28	32	30	28	27	34	0.0709725	0.0866084	0.107599	0.113165	0.110567	0.107625	0.132523	0.158146
NM_001001489	Mfsd4b5	2366	7.93499	0.483736	0.645153	4	9	14	0	2	23	9	2	0.0404799	0.0959894	0.145754	0	0.01997	0.239512	0.119678	0.025203
NM_001001490	Oxgr1	3726	0.149346	0.842635	0.811533	0	0	0	0	0	0	1	0	0	0	0	0	0	0	0.00844392	0
NM_001001491	Tpm4	2072	13807.9	-0.0764671	0.147456	15037	14270	13685	16339	14472	13938	11455	12028	173.766	173.792	162.691	178.754	165.007	165.739	173.937	173.077
NM_001001492	Lca5l	3157	13.0916	-0.43045	0.386666	13	18	11	21	15	8	13	7	0.0985969	0.143878	0.0858275	0.150788	0.112248	0.0624353	0.129555	0.0661089
NM_001001493	Wdr83os	693	497.129	-0.15385	0.21835	583	554	445	611	560	528	338	410	20.1433	20.1731	15.8174	19.9861	19.0905	18.7722	15.3451	17.6395
NM_001001495	Tnip3	3759	0	NA	NA	0	0	0	0	0	0	0	0	0	0	0	0	0	0	0	0
NM_001001496	Gja6	2013	26.9783	0.701475	0.148119	36	18	12	20	20	62	25	23	0.428206	0.225644	0.14684	0.22522	0.23472	0.758861	0.390736	0.340659
NM_001001559	Usp17ld	1635	0	NA	NA	0	0	0	0	0	0	0	0	0	0	0	0	0	0	0	0
NM_001001565	Chpf	3228	939.003	0.0474186	0.675086	846	923	1090	1003	1148	1091	713	776	6.27525	7.21545	8.31766	7.0435	8.40178	8.32733	6.94933	7.16745
NM_001001566	Chpf	3086	934.082	0.0502361	0.656964	842	917	1082	997	1139	1091	708	774	6.53297	7.4984	8.63653	7.32352	8.71949	8.71051	7.21812	7.47793
NM_001001602	Dab2ip	6378	1797.37	0.0173185	0.851728	1677	1686	2162	1948	2052	1922	1467	1571	6.29568	6.67065	8.34986	6.92349	7.60074	7.42478	7.23657	7.34392
NM_001001650	Prss48	942	0.336689	0.771306	0.827011	0	0	0	1	2	0	0	0	0	0	0	0.0240641	0.0501582	0	0	0
NM_001001714	Sohlh1	1277	0	NA	NA	0	0	0	0	0	0	0	0	0	0	0	0	0	0	0	0
NM_001001735	Whsc1l1	3640	954.321	-0.177154	0.0449941	1108	1093	964	1064	1005	912	712	837	7.28841	7.57729	6.52355	6.62615	6.52271	6.17317	6.15412	6.85583
NM_001001737	Zfp950	4899	90.8981	0.460458	0.0480891	71	64	96	90	116	113	62	118	0.347013	0.329661	0.482694	0.416443	0.559389	0.56831	0.398173	0.718143
NM_001001738	Itprip	3762	560.247	0.0236908	0.843817	652	524	559	590	747	528	444	482	4.14976	3.51486	3.66017	3.55512	4.69099	3.45804	3.71322	3.82001
NM_001001792	Zfp239	2807	556.066	0.209762	0.0425932	479	493	552	638	684	562	531	525	4.0859	4.432	4.84401	5.15228	5.75674	4.93297	5.95167	5.57639
NM_001001796	Prrxl1	1541	0.242616	-1.3493	0.702264	0	0	2	0	0	0	0	0	0	0	0.0319695	0	0	0	0	0
NM_001001798	Atp11c	5911	2177.17	-0.173724	0.110101	2458	2285	2192	2736	2406	2104	1380	2067	9.9567	9.75485	9.13456	10.4924	9.61607	8.76999	7.34523	10.426
NM_001001803	Spink7	253	0	NA	NA	0	0	0	0	0	0	0	0	0	0	0	0	0	0	0	0
NM_001001804	Ephx4	1249	6.44763	0.447681	0.556697	1	4	8	10	6	6	10	6	0.0191704	0.0808152	0.157774	0.181492	0.113489	0.11836	0.251898	0.143227
NM_001001805	Olfr576	937	0.149346	0.842635	0.811533	0	0	0	0	0	0	1	0	0	0	0	0	0	0	0.0335774	0
NM_001001806	Zfp36l2	3528	1317.74	-0.148405	0.173727	1430	1514	1428	1408	1414	1387	857	1205	9.70514	10.8291	9.97029	9.0468	9.46856	9.6864	7.64257	10.1834
NM_001001807	Olfr279	931	0	NA	NA	0	0	0	0	0	0	0	0	0	0	0	0	0	0	0	0
NM_001001808	Olfr221	934	0.120214	-0.600038	0.865168	1	0	0	0	0	0	0	0	0.0256358	0	0	0	0	0	0	0
NM_001001809	Olfr218	940	0	NA	NA	0	0	0	0	0	0	0	0	0	0	0	0	0	0	0	0
NM_001001810	Olfr1206	922	0	NA	NA	0	0	0	0	0	0	0	0	0	0	0	0	0	0	0	0
NM_001001880	Mpzl1	2243	3155.91	0.0542684	0.388881	3180	3006	3265	3507	3284	3337	2833	2920	33.9463	33.8186	35.856	35.4428	34.5889	36.6557	39.7378	38.8141
NM_001001881	2510009E07Rik	5160	1207.45	0.14497	0.41607	1406	1036	874	1508	1858	1155	871	1098	6.52424	5.06647	4.17225	6.6248	8.50666	5.51502	5.31075	6.34438
NM_001001882	Rtel1	4403	2370.82	-0.0863929	0.181333	2645	2436	2478	2652	2606	2480	1950	1882	14.3837	13.9612	13.8631	13.6536	13.9826	13.8777	13.9339	12.744
NM_001001883	Hecw2	11148	250.484	-0.151324	0.357237	307	202	270	329	246	243	173	254	0.65938	0.457246	0.596589	0.66899	0.521316	0.537061	0.488243	0.679318
NM_001001884	Nckap5l	4839	745.291	-0.00358669	0.972353	700	702	872	851	851	789	553	697	3.46367	3.66081	4.43883	3.98653	4.15468	4.01732	3.59548	4.29451
NM_001001885	Tmem151a	3941	6.83701	-0.634169	0.417437	10	16	3	5	2	6	6	6	0.0607558	0.102449	0.0187509	0.0287597	0.0119891	0.0375111	0.0478996	0.0453922
NM_001001892	H2-K1	1636	285.666	0.522968	0.0022613	250	257	211	261	382	250	343	312	3.6589	3.9641	3.17693	3.61641	5.51624	3.76505	6.59626	5.68601
NM_001001932	Eea1	7805	1541.53	0.0425511	0.736163	1528	1589	1646	1576	1327	1900	1418	1359	4.68754	5.13743	5.19475	4.57725	4.01662	5.99784	5.71598	5.19138
NM_001001979	Megf10	7487	155.086	0.128128	0.503083	172	147	125	177	156	203	155	112	0.550066	0.495456	0.411254	0.535903	0.492243	0.66804	0.651345	0.446012
NM_001001980	Limch1	6114	894.561	0.0424854	0.666211	803	928	956	997	893	968	774	857	3.14474	3.83017	3.85159	3.6965	3.45056	3.9009	3.98293	4.17919
NM_001001981	Utp14b	3690	831.368	0.0907596	0.451514	762	679	1009	925	902	935	679	800	4.94451	4.64343	6.73555	5.68246	5.77488	6.24309	5.78936	6.46398
NM_001001982	A430105I19Rik	4703	15.4415	-0.209861	0.681912	11	12	32	14	12	18	14	11	0.0560031	0.0643875	0.167604	0.0674798	0.0602795	0.0943001	0.093657	0.0697355
NM_001001983	Pi4ka	6374	2322.18	0.0443619	0.589097	2203	2222	2683	2450	2622	2505	1873	2135	8.27555	8.79685	10.3685	8.71315	9.71815	9.68301	9.24512	9.9867
NM_001001984	Kdm2a	7242	3920.64	0.169591	0.0871517	3538	3259	4576	4077	4718	4295	3294	3779	11.6975	11.3559	15.5645	12.7615	15.3908	14.6123	14.3104	15.558
NM_001001985	Nat8l	6524	408.059	0.151229	0.321608	426	354	351	494	601	394	360	323	1.56347	1.36926	1.32526	1.71646	2.17632	1.48798	1.7361	1.47613
NM_001001986	Nol4l	5605	1408.94	0.16946	0.218854	1321	1555	1448	1189	1336	1710	1271	1411	5.64315	7.00084	6.36357	4.80869	5.63111	7.51684	7.13439	7.50564
NM_001001999	Gp1bb	2082	58.7325	0.115343	0.6375	63	51	57	65	76	44	56	59	0.724526	0.618137	0.674376	0.707707	0.862375	0.520699	0.846242	0.844904
NM_001002004	2610507B11Rik	7402	11249.6	0.0209235	0.702873	11887	10333	12020	12520	12914	11634	9451	9882	38.4519	35.2268	40.0003	38.3421	41.2169	38.7253	40.1713	39.8045
NM_001002005	Panx2	3407	29.045	0.0480671	0.892373	24	27	27	42	33	20	24	36	0.168668	0.19998	0.195209	0.279446	0.228826	0.144635	0.221629	0.315041
NM_001002008	Zfp948	2589	841.913	0.286324	0.0467589	605	759	863	953	835	1085	834	802	5.59523	7.39784	8.21083	8.34414	7.61934	10.3255	10.1349	9.23589
NM_001002011	Lmna	3159	190.142	0.0716766	0.805696	186	217	254	109	149	262	200	136	1.4098	1.73343	1.98058	0.782164	1.11429	2.04346	1.9919	1.28359
NM_001002012	Hspa2	2518	78.3601	-0.299855	0.248924	102	91	91	75	54	60	70	81	0.969926	0.911971	0.890213	0.675191	0.506642	0.587097	0.87464	0.959104
NM_001002238	Tdrd1	4887	71.4445	0.032282	0.889511	60	76	77	83	76	95	46	65	0.29397	0.392434	0.388112	0.384996	0.367396	0.478956	0.296144	0.396558
NM_001002239	Rpl17	766	217.407	-0.436392	0.0111612	317	274	198	254	186	197	171	157	9.90889	9.02645	6.36714	7.51668	5.7365	6.33654	7.02351	6.11093
NM_001002240	Tdrd1	4860	71.4445	0.032282	0.889511	60	76	77	83	76	95	46	65	0.295603	0.394614	0.390268	0.387135	0.369437	0.481617	0.297789	0.398762
NM_001002241	Tdrd1	5161	71.4445	0.032282	0.889511	60	76	77	83	76	95	46	65	0.278363	0.371599	0.367506	0.364557	0.347891	0.453528	0.280421	0.375505
NM_001002267	Tmem158	1730	130.66	-0.233355	0.330261	142	145	119	187	144	107	66	149	1.96533	2.11503	1.69437	2.45028	1.96643	1.52389	1.20029	2.56789
NM_001002268	Adgrg6	6478	98.6535	-0.938396	6.51985e-05	185	109	107	142	74	58	57	71	0.683794	0.424601	0.406866	0.496899	0.26987	0.220598	0.276835	0.326779
NM_001002272	Tro	7189	3283.05	0.128365	0.143384	3489	2926	2975	3764	3844	3177	3136	3044	11.6206	10.2707	10.1936	11.8687	12.6322	10.8884	13.7244	12.6244
NM_001002764	Smg6	5778	2016.98	0.0117064	0.870333	2209	2025	2121	2031	2258	2049	1717	1802	9.15403	8.84388	9.04214	7.96807	9.23229	8.73733	9.34932	9.29851
NM_001002786	Rab44	4095	0.70578	0.044153	0.982789	1	0	1	1	1	2	0	0	0.0058471	0	0.00601526	0.00553563	0.00576912	0.0120335	0	0
NM_001002787	Ccin	2027	2.40172	-0.51698	0.660445	4	3	1	4	2	5	1	0	0.0472499	0.0373476	0.0121522	0.0447329	0.0233098	0.0607758	0.0155215	0
NM_001002791	Defb22	621	0	NA	NA	0	0	0	0	0	0	0	0	0	0	0	0	0	0	0	0
NM_001002842	Pram1	2266	23.5085	-0.266343	0.47646	22	21	31	34	31	16	20	16	0.232465	0.233859	0.336984	0.340126	0.323195	0.17397	0.277688	0.210521
NM_001002846	Fbxl12	2092	355.654	0.171203	0.116422	372	342	350	333	432	388	293	347	4.25771	4.12534	4.12111	3.60831	4.87849	4.56967	4.40649	4.94543
NM_001002894	Nlrp14	3269	0	NA	NA	0	0	0	0	0	0	0	0	0	0	0	0	0	0	0	0
NM_001002895	AI413582	630	60.1752	0.187031	0.522006	51	79	52	51	49	61	69	63	1.93831	3.16433	2.03316	1.83506	1.83746	2.38563	3.44584	2.98151
NM_001002896	Bfsp2	1561	1.23963	0.709099	0.65521	1	1	0	2	3	0	1	2	0.0153388	0.0161656	0	0.0290434	0.0454027	0	0.0201551	0.0382
NM_001002897	Atg9b	3886	25.2756	0.0155937	0.965167	21	25	29	30	25	20	20	32	0.129393	0.162343	0.183824	0.175001	0.151985	0.126807	0.161925	0.245518
NM_001002898	Sirpb1a	1224	0	NA	NA	0	0	0	0	0	0	0	0	0	0	0	0	0	0	0	0
NM_001002900	Higd1c	500	0	NA	NA	0	0	0	0	0	0	0	0	0	0	0	0	0	0	0	0
NM_001002927	Penk	1408	67.9234	-0.121186	0.600231	65	59	97	75	67	70	57	57	1.10536	1.05741	1.69698	1.20748	1.12418	1.22493	1.27368	1.207
NM_001002929	Nup85	2138	3570.43	-0.148295	0.0858254	3722	3685	3955	4358	3907	3914	2796	2575	41.6834	43.4936	45.5666	46.2062	43.1717	45.1053	41.1449	35.9092
NM_001003393	Igfl3	569	0	NA	NA	0	0	0	0	0	0	0	0	0	0	0	0	0	0	0	0
NM_001003405	Try5	794	0	NA	NA	0	0	0	0	0	0	0	0	0	0	0	0	0	0	0	0
NM_001003664	Gm5409	739	0	NA	NA	0	0	0	0	0	0	0	0	0	0	0	0	0	0	0	0
NM_001003666	Zfp457	2110	2.23245	0.0740517	0.951078	2	3	3	1	4	1	0	4	0.0226956	0.0358785	0.0350225	0.0107433	0.0447858	0.011677	0	0.0565215
NM_001003667	Krt77	1709	0.371388	-0.559169	0.874213	0	0	0	2	0	0	1	0	0	0	0	0.0265283	0	0	0.0184096	0
NM_001003668	Krt87	1815	1.86264	-0.0655524	0.960142	4	1	1	2	2	1	0	4	0.0527689	0.0139033	0.0135716	0.024979	0.0260325	0.0135749	0	0.0657082
NM_001003670	Gm5414	1649	0.269548	1.58541	0.652886	0	0	0	0	0	1	1	0	0	0	0	0	0	0.0149415	0.0190795	0
NM_001003671	Pcdhac1	5290	54.8314	-0.798618	0.00180336	84	62	61	86	56	42	29	30	0.380205	0.295754	0.284042	0.368522	0.25009	0.195618	0.172476	0.169084
NM_001003672	Pcdhac2	5416	93.1216	-0.883907	0.000104273	131	98	107	174	91	62	49	54	0.579145	0.456607	0.486646	0.728268	0.396941	0.282051	0.284646	0.29727
NM_001003685	Ghrhr	1583	0.867157	-0.335996	0.89531	0	0	4	0	0	2	0	1	0	0	0.0622425	0	0	0.0311289	0	0.0188346
NM_001003717	Osbpl8	7090	1014.24	-0.128982	0.145561	1115	970	1074	1286	1043	1075	733	905	3.7655	3.4524	3.73135	4.11165	3.47537	3.73574	3.25271	3.80574
NM_001003719	Ralgapa1	8189	2497.92	-0.0287542	0.704581	2652	2400	2531	2990	2819	2426	1928	2395	7.7542	7.39564	7.61324	8.27678	8.13256	7.29919	7.40736	8.71989
NM_001003817	Erbb2	4969	1653.58	0.228971	0.00902418	1441	1470	1799	1658	2082	1867	1430	1549	6.94367	7.46524	8.91806	7.56374	9.89863	9.25742	9.05428	9.29434
NM_001003824	Kcnq2	3037	28.0437	0.309987	0.422232	25	30	21	29	56	24	24	19	0.197101	0.249271	0.170327	0.216458	0.435619	0.194707	0.24863	0.186528
NM_001003825	Kcnq2	3023	27.8151	0.336284	0.374358	25	30	21	27	54	27	24	18	0.198014	0.250425	0.171115	0.202463	0.422006	0.22006	0.249781	0.17753
NM_001003893	Masp2	3046	1249.54	0.0992433	0.3903	1333	1174	1122	1427	1395	1332	904	1369	10.4784	9.72598	9.07342	10.6198	10.8195	10.7743	9.33739	13.4002
NM_001003898	Tardbp	6486	15774.3	-0.100759	0.149109	17894	16390	15107	18966	16557	15811	12217	14264	66.0579	63.7672	57.3732	66.2857	60.307	60.0616	59.2618	65.5693
NM_001003899	Tardbp	6477	15720.3	-0.0994367	0.156042	17828	16357	15030	18875	16506	15766	12182	14221	65.9057	63.7272	57.1601	66.0593	60.2048	59.9739	59.1741	65.4625
NM_001003908	Cltc	6110	18066.3	-0.0574551	0.66255	17973	18872	22265	17695	16790	23059	14569	14211	70.4326	77.9421	89.7614	65.6493	64.9191	92.9852	75.0197	69.3457
NM_001003909	Ankib1	6604	872.427	-0.0480432	0.583798	966	821	930	998	923	981	653	772	3.50239	3.13712	3.46884	3.42566	3.30185	3.65996	3.11095	3.48535
NM_001003910	Ttc41	4347	144.538	0.164629	0.362011	131	109	138	196	161	147	133	147	0.721566	0.63275	0.781983	1.02209	0.874983	0.833186	0.962607	1.00824
NM_001003911	Adamts7	5320	453.019	0.172977	0.147023	418	452	402	511	584	420	402	450	1.8813	2.14399	1.86133	2.17736	2.59337	1.94515	2.3774	2.52195
NM_001003912	Arhgef11	5558	1286.47	0.194666	0.0140822	1149	1202	1358	1307	1521	1450	1092	1254	4.94989	5.45734	6.01852	5.33062	6.46508	6.42782	6.18146	6.7269
NM_001003913	Mars	2916	3255.7	-0.0669513	0.392108	3455	3196	3665	3619	3687	3612	2491	2597	28.3697	27.6576	30.9595	28.1334	29.8709	30.5193	26.8765	26.5534
NM_001003915	Slc5a12	5087	3.86022	-1.39533	0.227577	5	3	14	1	0	4	3	1	0.0235344	0.0148818	0.0677914	0.00445614	0	0.0193737	0.0185544	0.00586104
NM_001003916	Zc4h2	2217	816.726	0.0491678	0.731014	931	890	612	924	902	744	728	816	10.0549	10.1302	6.79976	9.44772	9.61178	8.26841	10.3312	10.9739
NM_001003917	Atg9a	3838	746.384	0.0842744	0.332579	697	766	790	773	827	820	668	653	4.34833	5.03639	5.07026	4.56557	5.09054	5.26409	5.47594	5.07276
NM_001003918	Usp7	5394	7835.84	-0.0512691	0.493222	7964	7511	9199	8687	8906	8318	6225	6456	35.3521	35.1384	42.0086	36.5073	39.0063	37.9947	36.3091	35.6853
NM_001003919	Ddx11	4121	1139.04	0.167047	0.0730401	1068	932	1201	1301	1336	1163	1037	1111	6.2053	5.70701	7.17874	7.15642	7.65891	6.95331	7.91705	8.03799
NM_001003920	Brsk1	2975	492.308	-0.302518	0.00226047	624	527	542	580	503	423	393	383	5.02218	4.47012	4.48767	4.41939	3.99433	3.50322	4.15616	3.83838
NM_001003933	Rtn3	4971	9316.8	-0.131224	0.0814787	11108	10130	8940	10530	9976	9155	7462	7816	53.504	51.4234	44.2998	48.0182	47.4106	45.3763	47.2279	46.8789
NM_001003934	Rtn3	5027	9317.15	-0.13133	0.081158	11108	10131	8941	10531	9976	9155	7462	7816	52.908	50.8556	43.8112	47.4878	46.8825	44.8708	46.7018	46.3566
NM_001003939	Ttc41	1858	67.5789	-0.0133702	0.957489	71	53	60	102	64	62	67	64	0.91497	0.719823	0.795451	1.24444	0.813762	0.822168	1.13453	1.027
NM_001003947	Cyp4x1	1511	3.49944	-2.19773	0.0419288	9	4	8	3	3	1	1	0	0.142617	0.0668022	0.130417	0.0450068	0.0469051	0.0163061	0.020822	0
NM_001003948	Pid1	2662	172.409	-0.251299	0.310114	160	174	280	167	142	230	113	128	1.43915	1.64944	2.59094	1.4221	1.26021	2.1288	1.33554	1.43363
NM_001003949	Tmem259	2210	1687.22	-0.0206689	0.80843	1711	1693	1930	1765	1919	1863	1378	1350	18.5375	19.3313	21.5116	18.104	20.5138	20.7699	19.6175	18.2128
NM_001003950	Rab3ip	2678	1045.45	-0.094293	0.334482	1139	1024	1232	1116	1035	1148	900	823	10.1837	9.64905	11.332	9.44658	9.13047	10.562	10.5735	9.16274
NM_001003951	Ces5a	1262	0.112834	0.842635	0.811533	0	0	0	0	1	0	0	0	0	0	0	0	0.0187199	0	0	0
NM_001003952	Sval3	544	0	NA	NA	0	0	0	0	0	0	0	0	0	0	0	0	0	0	0	0
NM_001003953	Kdm2b	5148	1969.28	0.125625	0.262746	1713	1717	2412	2037	2409	2072	1707	1778	7.96734	8.41641	11.5411	8.96961	11.0551	9.91667	10.4323	10.2974
NM_001003955	Rab11fip5	6116	162.662	0.326499	0.652845	98	166	290	38	104	317	203	73	0.383666	0.684914	1.16799	0.140844	0.401725	1.27705	1.04428	0.35587
NM_001003960	Dnmt3b	4239	3866.81	-0.157501	0.305118	3931	3617	5622	3846	4532	4331	2610	2869	22.2041	21.5318	32.669	20.5668	25.2575	25.1733	19.3715	20.1792
NM_001003961	Dnmt3b	4298	3912.78	-0.15854	0.305991	3969	3659	5715	3880	4578	4390	2643	2896	22.111	21.4828	32.7535	20.4638	25.1636	25.1659	19.3472	20.0895
NM_001003963	Dnmt3b	4111	3910.57	-0.158673	0.305507	3966	3658	5712	3878	4575	4387	2642	2894	23.0993	22.4539	34.2254	21.3836	26.291	26.2927	20.2196	20.9888
NM_001003972	Senp7	1222	168.776	0.271567	0.120205	193	145	119	184	206	170	164	171	3.78164	2.99428	2.39874	3.41325	3.98253	3.42762	4.2224	4.17216
NM_001003973	Senp7	1142	166.206	0.29022	0.104977	190	140	115	182	203	168	163	170	3.98366	3.09355	2.4805	3.61265	4.19946	3.62458	4.49064	4.43832
NM_001004025	Ppp3r2	2981	1.73188	-1.07679	0.570802	1	3	0	6	0	0	0	4	0.00803216	0.0253954	0	0.0456258	0	0	0	0.0400068
NM_001004061	Fam170a	1336	0	NA	NA	0	0	0	0	0	0	0	0	0	0	0	0	0	0	0	0
NM_001004062	Crtc1	5658	634.887	-0.0314326	0.812947	638	634	773	635	797	708	435	521	2.69993	2.82762	3.36531	2.54409	3.32781	3.08308	2.41887	2.74543
NM_001004066	Zfp386	4673	1685.42	-0.0627257	0.437369	1741	1796	1572	2106	1801	1728	1376	1470	8.92067	9.69853	8.28638	10.2161	9.10502	9.11093	9.26424	9.37903
NM_001004139	Zfp619	5958	260.859	-0.26597	0.0766129	351	302	260	275	279	238	217	183	1.41059	1.27909	1.07493	1.04629	1.10628	0.984217	1.1459	0.915771
NM_001004140	Ckap2	2590	2221.54	-0.0735438	0.404142	2356	2447	2053	2676	2311	2101	1939	1977	21.7806	23.8413	19.5253	23.4211	21.0796	19.9867	23.554	22.7585
NM_001004141	Cyp2j11	1924	0	NA	NA	0	0	0	0	0	0	0	0	0	0	0	0	0	0	0	0
NM_001004142	Nlrp1a	4790	1.59114	0.751617	0.662993	3	0	0	2	0	1	5	1	0.0149962	0	0	0.00946489	0	0.00514374	0.0328414	0.00622445
NM_001004143	Usp22	4427	7011.59	0.0910621	0.215249	7077	6557	7472	7287	8606	7668	5444	6432	38.2767	37.3758	41.5753	37.313	45.9256	42.6763	38.6897	43.3184
NM_001004144	Git1	3628	2664.03	0.085672	0.205361	2719	2569	2738	2782	3276	2806	2134	2442	17.9447	17.8687	18.5898	17.3824	21.3324	19.0561	18.5061	20.0685
NM_001004145	Nlrp4g	2862	0	NA	NA	0	0	0	0	0	0	0	0	0	0	0	0	0	0	0	0
NM_001004147	Fbll1	1502	0.852917	-1.27953	0.562849	2	3	0	0	1	1	0	0	0.0318826	0.0504019	0	0	0.0157287	0.0164038	0	0
NM_001004148	Slc13a5	3255	2.18574	1.04184	0.381096	2	0	2	2	3	1	4	3	0.0147121	0	0.0151352	0.0139284	0.0217738	0.00756944	0.038663	0.0274794
NM_001004149	Zfp366	2751	18.0469	0.351612	0.462255	19	11	16	21	20	33	7	20	0.16537	0.100901	0.143264	0.173041	0.171752	0.295555	0.0800561	0.216758
NM_001004150	A4galt	2087	81.9772	0.500107	0.217043	54	71	113	43	51	148	108	59	0.619535	0.858482	1.33372	0.467054	0.577312	1.74724	1.62813	0.84288
NM_001004151	Rtp1	3116	0.141521	0.842635	0.811533	0	0	0	0	0	0	0	1	0	0	0	0	0	0	0	0.00956839
NM_001004152	Psg22	1864	2.20213	-0.00118042	0.999427	0	1	8	0	0	2	2	4	0	0.0135378	0.105719	0	0	0.0264362	0.0337576	0.0639809
NM_001004153	AU018091	3434	29.2077	0.541573	0.234013	20	41	20	17	18	51	29	34	0.139452	0.301286	0.143462	0.11222	0.123833	0.365919	0.265696	0.295199
NM_001004154	Rragb	2268	1307.29	-0.201954	0.0603468	1641	1430	1221	1559	1479	1122	1024	1083	17.3245	15.9107	13.2611	15.582	15.4059	12.1889	14.2051	14.2371
NM_001004155	9930012K11Rik	1977	149.562	0.538906	0.000196667	133	111	130	137	214	179	146	149	1.61079	1.41681	1.61974	1.57085	2.55723	2.2308	2.32345	2.24707
NM_001004157	Scarf1	2871	176.839	-0.154255	0.356356	215	153	213	199	174	178	119	176	1.79308	1.34479	1.82749	1.57123	1.43179	1.52757	1.30407	1.82775
NM_001004158	Gm5142	622	0	NA	NA	0	0	0	0	0	0	0	0	0	0	0	0	0	0	0	0
NM_001004159	Clec4b2	1036	0	NA	NA	0	0	0	0	0	0	0	0	0	0	0	0	0	0	0	0
NM_001004164	Gnptab	5181	1416.11	0.101983	0.421144	1292	1407	1663	1334	1473	1783	1277	1143	5.97095	6.85292	7.90655	5.83664	6.71664	8.47915	7.75469	6.57762
NM_001004173	Sgpp2	3991	602.517	0.459002	7.41608e-05	438	561	550	572	750	811	561	585	2.62777	3.54712	3.3946	3.24889	4.43959	5.00672	4.4225	4.37029
NM_001004174	AA467197	633	3.93015	-1.01855	0.243466	5	7	3	7	4	1	3	2	0.18913	0.279055	0.116742	0.250677	0.149286	0.0389234	0.149109	0.0942025
NM_001004176	Maml3	6505	943.51	0.167184	0.0524149	951	924	908	930	1199	956	804	909	3.50048	3.58443	3.43832	3.24083	4.35447	3.62097	3.88862	4.16632
NM_001004177	Celsr2	10366	1899.3	0.14197	0.288281	1884	1674	1834	2183	2846	1730	1701	1506	4.35175	4.07511	4.35809	4.77379	6.48615	4.11197	5.16274	4.33162
NM_001004178	AA415398	1893	30.7639	0.292817	0.4405	21	31	28	36	43	30	15	44	0.265621	0.413244	0.364347	0.431095	0.536637	0.390468	0.249303	0.693008
NM_001004180	Fam222a	2688	117.829	-0.311641	0.0739037	147	115	125	160	112	94	93	105	1.30943	1.0796	1.14548	1.34931	0.984355	0.861615	1.08853	1.16465
NM_001004182	Tmem178b	3087	9.96062	0.405155	0.453514	7	7	11	11	12	14	12	6	0.0542945	0.0572212	0.0877737	0.080775	0.0918349	0.111739	0.122301	0.0579497
NM_001004184	Slc28a1	2826	2.54205	-0.123752	0.924169	4	2	5	0	4	5	1	0	0.0338908	0.0178588	0.0435819	0	0.0334388	0.0435926	0.0111331	0
NM_001004185	Whamm	3057	118.061	-0.0440144	0.810828	148	129	115	107	123	121	106	98	1.15921	1.06485	0.926639	0.793431	0.950545	0.975224	1.09093	0.9558
NM_001004187	2610020H08Rik	1768	275.596	0.20447	0.133048	289	269	227	286	342	276	225	298	3.9139	3.83942	3.16265	3.66695	4.5699	3.84628	4.00394	5.0254
NM_001004190	Zfp560	4723	260.978	0.372349	0.0214922	200	194	279	282	340	293	208	301	1.01393	1.03652	1.45511	1.35348	1.70069	1.5285	1.38558	1.90014
NM_001004191	Gm5617	630	46.4066	0.502436	0.0767332	48	31	36	46	64	40	45	60	1.82429	1.2417	1.40757	1.65515	2.39995	1.56435	2.24729	2.83953
NM_001004192	BC048562	682	0	NA	NA	0	0	0	0	0	0	0	0	0	0	0	0	0	0	0	0
NM_001004193	Rhox8	1200	0.141521	0.842635	0.811533	0	0	0	0	0	0	0	1	0	0	0	0	0	0	0	0.0248459
NM_001004194	Nlrp4e	3371	0	NA	NA	0	0	0	0	0	0	0	0	0	0	0	0	0	0	0	0
NM_001004293	Amigo1	5547	263.004	0.40091	0.00833129	229	234	195	293	373	255	249	281	0.988489	1.06452	0.865934	1.19738	1.5886	1.13265	1.4123	1.51037
NM_001004357	Cntnap2	6959	773.491	-0.0924569	0.661936	1004	857	485	1002	1072	607	610	631	3.45447	3.10763	1.71673	3.26394	3.63924	2.1491	2.75785	2.70345
NM_001004359	Gprasp1	5777	4099.44	0.0300774	0.760268	4181	4019	3758	5055	4442	3709	3849	3883	17.3289	17.5554	16.0237	19.8353	18.1652	15.8186	20.962	20.0402
NM_001004361	Tpgs2	4018	1396.7	-0.106024	0.135416	1595	1424	1379	1666	1549	1397	1105	1165	9.50485	8.94325	8.454	9.39909	9.10761	8.56645	8.65246	8.64475
NM_001004362	2610008E11Rik	4221	1549	0.370783	6.19546e-06	1421	1381	1362	1485	1999	1718	1332	1713	8.06071	8.25608	7.94822	7.97502	11.1882	10.0282	9.92832	12.0998
NM_001004363	Nuak1	5009	1375.52	-0.129843	0.14963	1439	1348	1662	1565	1499	1461	1104	1039	6.87866	6.79101	8.17312	7.08246	7.06991	7.18644	6.93434	6.18445
NM_001004364	Asap2	5506	1344.79	0.0556474	0.575528	1443	1150	1518	1410	1678	1424	1053	1183	6.27515	5.27056	6.79116	5.80502	7.19977	6.37218	6.01699	6.40597
NM_001004365	Actr3b	2100	108.116	-0.162549	0.409108	122	139	87	129	119	102	87	87	1.39102	1.67029	1.02049	1.39249	1.33872	1.19673	1.30343	1.2352
NM_001004366	Scube3	2959	520.385	0.308259	0.0643139	446	514	346	647	677	500	493	550	3.60898	4.38342	2.88031	4.95656	5.40514	4.16332	5.2419	5.54184
NM_001004367	Cxxc4	5612	357.81	0.034382	0.857692	302	318	462	399	509	330	225	355	1.2885	1.4299	2.02783	1.61167	2.14271	1.44881	1.2614	1.88602
NM_001004435	Pik3r6	3200	20.0878	-0.147829	0.752849	24	27	26	10	13	27	18	15	0.179579	0.212916	0.200139	0.0708388	0.0959746	0.207887	0.176974	0.139758
NM_001004436	Wapl	6330	5098.98	-0.0407143	0.46472	5381	4832	5447	6005	5507	5437	4086	4440	20.3542	19.2628	21.1964	21.5045	20.553	21.1627	20.3087	20.913
NM_001004455	Cys1	1760	6.37374	0.684944	0.450532	3	5	11	1	2	10	13	4	0.0408134	0.071689	0.153953	0.0128798	0.0268461	0.139992	0.23239	0.0677616
NM_001004468	Tacc2	9079	1945.69	-0.0783666	0.392009	2006	1873	2314	2168	2190	2119	1579	1474	5.29038	5.20589	6.27818	5.41305	5.69861	5.75052	5.47181	4.84056
NM_001004721	Pigu	1607	1103.79	-0.057721	0.61887	1324	1177	919	1291	1153	1069	906	1039	19.7272	18.4823	14.0867	18.2109	16.9503	16.3899	17.7378	19.2768
NM_001004761	Gpr158	7128	0.613611	-2.67693	0.394979	3	2	0	0	0	0	0	0	0.0100774	0.0070804	0	0	0	0	0	0
NM_001004762	Pla2g4c	3356	162.247	-0.273641	0.0994921	196	148	213	186	146	162	112	147	1.39839	1.11285	1.56338	1.25635	1.02777	1.18934	1.04999	1.30597
NM_001005223	Znhit3	976	616.895	-0.0762648	0.507857	705	661	555	728	623	642	571	478	17.2955	17.0902	14.0072	16.9084	15.08	16.2069	18.4066	14.6021
NM_001005225	Olfr1197	943	0	NA	NA	0	0	0	0	0	0	0	0	0	0	0	0	0	0	0	0
NM_001005227	Olfr1200	1009	0	NA	NA	0	0	0	0	0	0	0	0	0	0	0	0	0	0	0	0
NM_001005230	Olfr1024	982	0	NA	NA	0	0	0	0	0	0	0	0	0	0	0	0	0	0	0	0
NM_001005232	Dbx1	2071	110.215	0.64676	0.0413548	94	101	42	124	187	87	134	111	1.08678	1.23066	0.499548	1.35726	2.13317	1.03503	2.03569	1.59801
NM_001005247	Hps5	4782	836.175	0.0881714	0.379415	889	781	901	813	843	934	774	763	4.4513	4.12132	4.64113	3.85391	4.16468	4.81229	5.09235	4.7572
NM_001005248	Hps5	4758	847.95	0.0848249	0.399349	899	794	913	830	850	948	792	766	4.52407	4.21106	4.72666	3.95435	4.22044	4.90906	5.23706	4.79999
NM_001005341	Ypel2	4895	420.987	-0.18297	0.24001	479	499	401	489	391	319	395	395	2.34303	2.57243	2.0179	2.26452	1.88707	1.60566	2.53882	2.40592
NM_001005342	Ypel4	745	12.4001	0.395311	0.445959	12	7	12	14	17	8	10	19	0.385673	0.237103	0.396765	0.425983	0.539083	0.264575	0.422309	0.760385
NM_001005343	Sp9	2809	31.8855	0.616504	0.0966433	25	17	22	43	54	46	21	32	0.2131	0.152719	0.192921	0.347007	0.454156	0.403479	0.235209	0.339652
NM_001005358	Zfp960	2674	121.175	0.181145	0.323881	110	109	126	131	130	165	87	119	0.984976	1.02863	1.16069	1.11053	1.14854	1.52033	1.02363	1.32685
NM_001005370	Spin2c	1302	415.503	-0.25981	0.130976	485	470	506	426	353	489	366	253	8.91918	9.10924	9.57299	7.41685	6.40511	9.25364	8.84417	5.79356
NM_001005371	Gm13084	1808	0.270654	0.121301	0.972617	0	0	1	0	0	0	1	0	0	0	0.0136242	0	0	0	0.0174016	0
NM_001005385	Gprasp1	5663	4083.03	0.0334978	0.733916	4164	4002	3735	5023	4436	3695	3834	3874	17.6059	17.8331	16.2462	20.1065	18.5058	16.0762	21.3006	20.3962
NM_001005419	Ado	4442	1988.6	0.00970245	0.92681	1986	1680	2335	2311	2361	2120	1458	1827	10.7052	9.5439	12.9484	11.7935	12.5568	11.759	10.3268	12.263
NM_001005420	Ppp1r26	5461	495.144	0.383894	0.0320393	346	337	609	511	692	535	445	505	1.51704	1.55723	2.74697	2.12114	2.99362	2.41377	2.56375	2.75712
NM_001005421	Amica1	2445	3.39997	-0.180085	0.869713	0	2	10	3	3	2	4	3	0	0.0206417	0.100746	0.027814	0.0289872	0.0201542	0.0514717	0.0365829
NM_001005422	Stmnd1	1356	2.00217	-0.553656	0.682853	2	0	5	3	0	2	2	2	0.0353154	0	0.0908277	0.0501513	0	0.03634	0.0464042	0.0439751
NM_001005423	Mreg	2486	253.358	0.0398002	0.931825	209	235	413	180	139	429	258	160	2.01298	2.3854	4.0922	1.64132	1.32092	4.25178	3.26517	1.91891
NM_001005424	Gm996	4681	5.51209	1.33069	0.0840938	5	3	3	2	9	6	11	4	0.0255756	0.0161725	0.0157867	0.00968528	0.0454221	0.0315811	0.0739335	0.0254775
NM_001005425	Zfp663	3304	23.3539	0.916133	0.030721	10	10	26	22	35	23	29	30	0.0724693	0.0763757	0.193839	0.15094	0.25026	0.171515	0.27615	0.270718
NM_001005426	Zcwpw1	2199	215.742	0.170669	0.236849	225	199	192	233	255	192	212	218	2.44992	2.28362	2.15072	2.40188	2.73954	2.15125	3.03318	2.95575
NM_001005475	Iqsec2	5192	141.727	0.0813729	0.66771	134	184	118	137	168	141	124	130	0.617966	0.89429	0.559829	0.598145	0.76443	0.669112	0.751405	0.746526
NM_001005477	Barhl2	2309	42.4866	-0.531512	0.0928815	67	41	34	70	43	41	27	25	0.694777	0.44808	0.362713	0.687219	0.439954	0.437496	0.367898	0.322814
NM_001005481	Olfr132	940	0	NA	NA	0	0	0	0	0	0	0	0	0	0	0	0	0	0	0	0
NM_001005485	Olfr111	1038	0	NA	NA	0	0	0	0	0	0	0	0	0	0	0	0	0	0	0	0
NM_001005488	Olfr467	919	0	NA	NA	0	0	0	0	0	0	0	0	0	0	0	0	0	0	0	0
NM_001005506	Txlna	4841	4793.07	-0.00432144	0.955428	4992	4212	5409	5505	5366	5225	3945	4029	24.6907	21.9558	27.5226	25.7776	26.1866	26.5929	25.6389	24.8141
NM_001005507	Smg7	5767	4599.45	-0.0891848	0.213735	5172	4172	5095	5433	4767	4772	3650	4043	21.4735	18.2553	21.7622	21.3555	19.528	20.3875	19.9127	20.9021
NM_001005508	Arhgap30	4473	2.95871	0.329812	0.746	2	1	6	2	4	5	3	1	0.010706	0.00564152	0.0330416	0.0101357	0.0211263	0.0275414	0.0211013	0.00666557
NM_001005509	Eif2a	2283	4663.2	-0.153281	0.154958	5240	5780	4218	5248	4753	4502	4029	3736	54.9566	63.8877	45.5102	52.1085	49.1841	48.5863	55.5237	48.7907
NM_001005510	Syne2	21600	4084.57	0.120481	0.229549	4327	3533	3897	4659	5246	3762	3393	4075	4.79653	4.12748	4.44411	4.88945	5.7377	4.29121	4.94216	5.62484
NM_001005511	Lmtk3	4822	420.417	0.014708	0.894203	425	366	442	522	465	399	372	392	2.11036	1.91535	2.25789	2.45394	2.27818	2.03873	2.42718	2.42379
NM_001005520	Olfr231	922	0	NA	NA	0	0	0	0	0	0	0	0	0	0	0	0	0	0	0	0
NM_001005524	Olfr194	919	0	NA	NA	0	0	0	0	0	0	0	0	0	0	0	0	0	0	0	0
NM_001005525	Rsrc2	2164	4924.48	-0.232774	0.0808086	6124	6163	4302	5609	4658	4171	4457	4039	67.7598	71.8671	48.969	58.7556	50.8517	47.4895	64.7996	55.6484
NM_001005568	Olfr1281	916	0	NA	NA	0	0	0	0	0	0	0	0	0	0	0	0	0	0	0	0
NM_001005569	Olfr366	928	0	NA	NA	0	0	0	0	0	0	0	0	0	0	0	0	0	0	0	0
NM_001005570	Olfr707	922	0	NA	NA	0	0	0	0	0	0	0	0	0	0	0	0	0	0	0	0
NM_001005605	Aebp2	6369	2181.01	0.0138026	0.877371	2160	2153	2433	2327	2369	2492	1606	2041	8.12039	8.53037	9.40977	8.28221	8.78733	9.64032	7.93344	9.5545
NM_001005608	Itgb4	6118	57.8767	0.56283	0.0711945	43	46	59	47	60	94	76	36	0.168288	0.189733	0.237548	0.174144	0.231689	0.378558	0.390833	0.17544
NM_001005740	Phactr1	5278	340.448	0.249396	0.152297	427	270	289	316	423	421	238	360	1.9371	1.29089	1.34877	1.35718	1.89336	1.96529	1.41871	2.03362
NM_001005748	Phactr1	3828	295.034	0.291913	0.143216	386	228	232	264	362	370	203	330	2.4144	1.503	1.49288	1.56334	2.23409	2.38147	1.66844	2.57027
NM_001005767	Parl	1310	1606.69	-0.139881	0.0399413	1827	1674	1606	1946	1743	1540	1303	1329	33.3935	32.2463	30.1983	33.6738	31.4332	28.9644	31.2939	30.2475
NM_001005784	Patj	3313	489.155	0.0771825	0.673054	429	513	572	470	413	666	480	373	3.10049	3.90743	4.25288	3.21586	2.94504	4.95299	4.55834	3.35679
NM_001005787	Patj	2815	215.159	0.158066	0.492589	198	232	239	176	165	307	227	170	1.68415	2.07972	2.09135	1.41728	1.38474	2.68704	2.53708	1.80056
NM_001005788	Zfp69	2356	174.079	-0.0515902	0.777536	177	151	236	177	208	171	118	168	1.79884	1.61732	2.46743	1.70302	2.0857	1.78828	1.57577	2.12603
NM_001005846	Mcoln2	2476	97.7867	0.487259	0.654335	57	98	166	12	13	249	152	21	0.551212	0.998782	1.65145	0.109863	0.124038	2.47778	1.93143	0.252874
NM_001005847	Aga	1279	192.274	-0.000681578	0.996324	209	169	234	192	214	211	163	157	3.91264	3.33435	4.50665	3.40292	3.95281	4.06468	4.00963	3.65987
NM_001005854	Gm609	2115	0	NA	NA	0	0	0	0	0	0	0	0	0	0	0	0	0	0	0	0
NM_001005858	Ifit3b	2009	0.418894	2.23837	0.519954	0	0	0	0	0	1	2	0	0	0	0	0	0	0.0122641	0.0313211	0
NM_001005859	Rpl34	485	2021.57	-0.50473	0.223105	3373	3362	1211	1875	1487	1332	1334	2181	166.521	174.925	61.505	87.6356	72.4323	67.667	86.5369	134.076
NM_001005860	Clec4a4	1084	0	NA	NA	0	0	0	0	0	0	0	0	0	0	0	0	0	0	0	0
NM_001005863	Mtus1	6534	722.973	-0.247563	0.165621	710	796	984	784	567	908	602	477	2.6018	3.07418	3.70957	2.71993	2.05006	3.4239	2.89871	2.17658
NM_001005864	Mtus1	4142	623.446	-0.29859	0.0448347	642	688	823	719	512	711	515	420	3.71124	4.19154	4.89438	3.93495	2.92027	4.22935	3.91187	3.02326
NM_001005865	Mtus1	4157	640.243	-0.282714	0.0574756	653	702	843	737	523	737	528	441	3.76121	4.2614	4.99523	4.01891	2.97225	4.36819	3.99614	3.16297
NM_001005867	Zmiz2	3936	2141.13	-0.0256086	0.736457	2060	2234	2364	2372	2474	2223	1649	1895	12.5316	14.3227	14.7945	13.6609	14.8494	13.9155	13.1811	14.3546
NM_001005868	Erbin	6635	3343.67	-0.0683811	0.376488	3508	3274	3383	4191	3743	3364	2470	3085	12.6594	12.4518	12.5594	14.3185	13.3273	12.4919	11.7123	13.8628
NM_001005916	Zbtb9	2780	733.129	0.210252	0.173859	640	494	805	926	903	849	573	733	5.51226	4.48412	7.13279	7.5507	7.67372	7.5245	6.4848	7.86132
NM_001006664	Epb41l1	6499	507.699	0.357271	0.00586024	415	490	532	417	611	651	466	482	1.52896	1.90259	2.01638	1.45449	2.22105	2.46802	2.25593	2.21124
NM_001006668	Kcnq2	3001	28.0511	0.285643	0.455259	26	30	21	29	55	24	24	19	0.207444	0.252261	0.17237	0.219055	0.432972	0.197042	0.251613	0.188766
NM_001006669	Kcnq2	2930	27.3416	0.290635	0.449028	25	30	21	27	53	24	24	18	0.204299	0.258374	0.176547	0.20889	0.427338	0.201817	0.25771	0.183164
NM_001006674	Kcnq2	2487	21.0852	0.0802512	0.844144	18	26	18	24	37	20	13	16	0.173297	0.263811	0.178281	0.218754	0.351471	0.198138	0.164458	0.191814
NM_001007077	Gm13023	1832	0	NA	NA	0	0	0	0	0	0	0	0	0	0	0	0	0	0	0	0
NM_001007154	Phactr3	4628	23.1914	0.220612	0.587724	26	23	10	31	29	21	25	21	0.134516	0.125409	0.0532249	0.151841	0.148036	0.1118	0.169955	0.135289
NM_001007220	Adam22	2825	80.5597	0.0601896	0.805309	77	87	69	97	105	54	77	80	0.652629	0.777134	0.601643	0.778349	0.87808	0.470966	0.85755	0.844321
NM_001007221	Adam22	2718	80.4395	0.0646032	0.791755	76	87	69	97	105	54	77	80	0.669512	0.807728	0.625328	0.80899	0.912647	0.489507	0.891309	0.87756
NM_001007222	Tdpoz2	1142	0	NA	NA	0	0	0	0	0	0	0	0	0	0	0	0	0	0	0	0
NM_001007223	Clec3a	2925	0.492957	0.153677	0.951915	1	0	0	1	0	1	0	1	0.00818594	0	0	0.00774988	0	0.00842342	0	0.0101932
NM_001007266	Taar2	1017	0	NA	NA	0	0	0	0	0	0	0	0	0	0	0	0	0	0	0	0
NM_001007268	Dusp13	1734	0.961674	0.126796	0.952776	0	1	0	3	0	3	0	1	0	0.0145528	0	0.0392187	0	0.0426272	0	0.0171944
NM_001007460	Zdhhc23	1273	17.8163	-0.234089	0.637621	14	24	24	18	18	18	22	5	0.263326	0.475749	0.464399	0.320527	0.334047	0.348384	0.543728	0.117106
NM_001007461	Gsdma3	1465	0	NA	NA	0	0	0	0	0	0	0	0	0	0	0	0	0	0	0	0
NM_001007462	Pabpn1l	1135	1.29856	0.813389	0.638146	2	0	0	2	1	0	2	3	0.0421918	0	0	0.0399443	0.0208146	0	0.0554397	0.0788064
NM_001007463	Spag8	1334	12.272	0.605281	0.21417	12	6	9	14	16	13	12	16	0.215387	0.113499	0.166186	0.237899	0.283353	0.240105	0.283017	0.357602
NM_001007465	Rffl	3483	747.119	0.133776	0.177814	690	707	826	755	854	899	641	640	4.7434	5.12226	5.84164	4.91377	5.79252	6.35947	5.79017	5.47851
NM_001007472	Noto	1597	4.21974	-0.206343	0.860938	1	1	12	5	0	9	4	2	0.014993	0.0158012	0.185091	0.0709718	0	0.138852	0.0788029	0.0373389
NM_001007567	Slc7a6os	1518	1082.9	-0.103102	0.178379	1165	1067	1256	1203	1219	1063	860	906	18.3759	17.7373	20.381	17.9645	18.9712	17.2535	17.8244	17.7948
NM_001007568	Zfp251	3495	822.627	-0.0670596	0.555481	859	680	999	994	937	778	676	718	5.88492	4.90972	7.04087	6.44704	6.33367	5.48463	6.08536	6.1251
NM_001007569	Pnmal1	1682	2.74964	-0.630377	0.615613	3	5	0	6	2	0	2	4	0.0427061	0.0750135	0	0.0808623	0.028091	0	0.0374103	0.0709039
NM_001007570	Slc25a42	3162	50.1073	0.26586	0.534677	40	56	66	26	34	102	42	35	0.302895	0.446911	0.51415	0.186394	0.254027	0.794791	0.417902	0.330022
NM_001007571	D8Ertd738e	656	1914.56	-0.110229	0.403218	2236	2163	1536	2387	1868	1936	1773	1502	81.6136	83.2047	57.6761	82.484	67.2723	72.7137	85.0339	68.2657
NM_001007572	Trpv5	2583	1.22422	0.0936731	0.958083	2	0	2	1	0	4	1	0	0.0185396	0	0.0190728	0.008776	0	0.0381549	0.0121804	0
NM_001007573	Maneal	2721	208.577	0.547519	0.00203018	168	160	200	181	353	199	203	210	1.47834	1.48384	1.81055	1.50789	3.06485	1.80193	2.34722	2.30105
NM_001007574	A830010M20Rik	6748	224.333	0.63507	0.000183874	171	142	226	198	337	279	186	262	0.606758	0.531017	0.824976	0.665137	1.17983	1.01869	0.867211	1.15761
NM_001007575	Zfp58	2353	401.088	0.371798	0.00330067	361	383	305	414	483	448	350	464	3.6735	4.10745	3.19291	3.98841	4.8494	4.69106	4.67986	5.87939
NM_001007576	Gucy2f	9976	10.7302	-1.22008	0.0324321	8	20	13	22	7	7	4	7	0.0192012	0.0505905	0.0320993	0.0499905	0.016577	0.0172885	0.0126151	0.0209208
NM_001007577	Tceanc	4040	217.377	0.302468	0.0669229	176	168	232	241	282	220	176	251	1.0431	1.04936	1.41454	1.35225	1.64904	1.3417	1.37062	1.85237
NM_001007578	Armcx6	2028	222.447	-0.0112859	0.933315	256	227	204	246	232	208	199	212	3.0225	2.82458	2.47782	2.74972	2.70261	2.52703	3.08725	3.11677
NM_001007579	BC080695	2097	0	NA	NA	0	0	0	0	0	0	0	0	0	0	0	0	0	0	0	0
NM_001007580	Fndc3c1	4783	8363.6	-0.0528683	0.535027	9292	9263	7507	9539	9005	8139	6991	7538	46.5161	48.8705	38.6611	45.2088	44.4781	41.9262	45.986	46.9885
NM_001007581	Trp53rka	1864	410.731	-0.0120406	0.921008	417	348	488	477	467	457	308	359	5.35654	4.71117	6.44885	5.80087	5.91881	6.04067	5.19867	5.74229
NM_001007582	AY761184	496	0	NA	NA	0	0	0	0	0	0	0	0	0	0	0	0	0	0	0	0
NM_001007583	Best3	2707	0.727517	0.00572754	0.99827	2	1	0	0	0	3	0	0	0.0176903	0.00932196	0	0	0	0.0273053	0	0
NM_001007584	Gm11541	1677	0.149346	0.842635	0.811533	0	0	0	0	0	0	1	0	0	0	0	0	0	0	0.0187609	0
NM_001007589	Akirin2	1712	2112.9	-0.0545295	0.45309	2241	2056	2261	2456	2278	2133	1593	2015	31.3424	30.305	32.5316	32.5196	31.435	30.6974	29.2751	35.092
NM_001007596	Rtn1	1542	169.037	0.405262	0.0139509	153	145	143	169	263	202	153	137	2.37575	2.3729	2.28434	2.48441	4.02935	3.22761	3.12172	2.64894
NM_001008230	Rtp2	2424	0.120214	-0.600038	0.865168	1	0	0	0	0	0	0	0	0.00987783	0	0	0	0	0	0	0
NM_001008231	Daam2	6017	649.268	0.125463	0.546835	712	491	746	652	707	819	342	773	2.83331	2.05919	3.05399	2.45634	2.77589	3.35366	1.78827	3.83033
NM_001008232	Asap3	5555	57.0807	0.116965	0.717678	44	78	39	67	52	44	62	66	0.189654	0.354328	0.172937	0.273408	0.221148	0.195157	0.351152	0.354239
NM_001008233	Plekhn1	2192	107.27	0.411397	0.0190239	105	94	96	89	141	111	108	112	1.14695	1.08214	1.07879	0.920387	1.51964	1.24766	1.55014	1.5234
NM_001008238	Bnip2	5758	2420.97	-0.047011	0.445914	2629	2345	2564	2762	2620	2562	1868	2177	10.9323	10.277	10.9687	10.8736	10.7496	10.9628	10.2069	11.2726
NM_001008419	Aox2	4738	0.254355	1.54885	0.660535	0	0	0	0	1	0	0	1	0	0	0	0	0.00498618	0	0	0.00629276
NM_001008420	Cdh12	5625	1.0052	0.839564	0.688465	3	0	0	0	2	1	2	0	0.0127701	0	0	0	0.00839983	0.00438018	0.0111865	0
NM_001008421	Nol10	2963	1916.79	-0.305512	0.0053	2184	1881	2492	2315	2097	1973	1285	1352	17.6488	16.0196	20.7169	17.7109	16.7198	16.4063	13.6445	13.6045
NM_001008422	Scaf1	4164	2910.21	0.050549	0.633363	2723	2593	3422	3237	3681	3101	2151	2622	15.6578	15.714	20.2431	17.6219	20.8842	18.3487	16.2524	18.7741
NM_001008423	Ccdc177	4395	175.303	-0.102986	0.63827	169	139	216	241	255	166	134	111	0.920708	0.798089	1.21061	1.24302	1.37071	0.930601	0.959253	0.753009
NM_001008424	Cdsn	2674	2.22494	1.43568	0.296861	0	2	1	2	0	4	2	6	0	0.018874	0.00921185	0.0169547	0	0.0368564	0.0235318	0.0669
NM_001008425	Thoc6	1416	1069.31	-0.0857848	0.199081	1169	1068	1094	1280	1120	1097	881	912	19.7672	19.0328	19.031	20.4912	18.6861	19.0879	19.5749	19.2029
NM_001008426	Teddm1b	2524	0.270654	0.121301	0.972617	0	0	1	0	0	0	1	0	0	0	0.0097593	0	0	0	0.0124652	0
NM_001008427	Zfp975	3139	336.798	0.219787	0.101667	296	275	343	392	360	387	278	372	2.25785	2.21074	2.6916	2.83084	2.70941	3.03763	2.78638	3.53336
NM_001008428	Fbxw20	1499	0	NA	NA	0	0	0	0	0	0	0	0	0	0	0	0	0	0	0	0
NM_001008429	Taar3	1030	0	NA	NA	0	0	0	0	0	0	0	0	0	0	0	0	0	0	0	0
NM_001008497	P2ry14	1807	3.69508	-0.483315	0.564401	3	6	4	5	4	3	2	3	0.0397519	0.0837893	0.0545268	0.0627239	0.0522956	0.0409051	0.0348224	0.0494993
NM_001008498	Wdr34	1789	303.17	0.435036	6.91224e-05	285	251	256	287	416	337	295	302	3.81442	3.54045	3.52483	3.63657	5.49346	4.64124	5.18799	5.03307
NM_001008499	Taar4	1042	0	NA	NA	0	0	0	0	0	0	0	0	0	0	0	0	0	0	0	0
NM_001008501	Zfp760	4201	1062.28	0.563353	5.93842e-05	753	766	921	1167	1518	1206	892	1301	4.29177	4.6012	5.40027	6.29708	8.53655	7.07309	6.68035	9.23338
NM_001008502	Bbs12	2430	407.372	0.497933	0.00073811	273	326	352	469	545	466	367	468	2.68999	3.38537	3.56816	4.3751	5.29851	4.72492	4.75168	5.74217
NM_001008506	Zc3h14	3146	5023.4	0.00646103	0.943635	5417	5566	4376	5584	5491	4965	4416	4533	41.2282	44.6457	34.2631	40.2353	41.234	38.8844	44.1629	42.9599
NM_001008533	Adora1	5815	145.247	-1.22232	3.84116e-13	199	182	213	259	95	75	80	85	0.819403	0.7898	0.902273	1.00965	0.385955	0.31778	0.43284	0.435818
NM_001008542	Mxi1	5148	742.192	0.348382	0.0292985	747	691	574	718	1120	640	623	843	3.47437	3.38715	2.74651	3.1616	5.13976	3.06306	3.80747	4.88231
NM_001008543	Mxi1	4835	733.406	0.342433	0.0325875	739	685	568	712	1114	632	614	824	3.65967	3.57511	2.89374	3.33814	5.44317	3.22059	3.99539	5.08121
NM_001008545	Tardbp	6504	16011.9	-0.10064	0.147546	18153	16617	15347	19269	16825	16047	12402	14467	66.8286	64.4714	58.1234	67.1583	61.1136	60.7894	59.9927	66.3184
NM_001008546	Tardbp	6416	15464.3	-0.0955824	0.172959	17540	16055	14728	18575	16221	15500	12088	13973	65.4575	63.1453	56.5441	65.6274	59.7278	59.5226	59.2758	64.9324
NM_001008547	1700001J03Rik	771	0.749513	0.149959	0.947241	0	0	2	1	1	0	0	2	0	0	0.0638975	0.0294013	0.0306414	0	0	0.0773414
NM_001008548	Pde2a	4175	433.128	0.243609	0.212318	448	301	513	398	549	449	288	536	2.56931	1.8193	3.0267	2.16096	3.10655	2.64975	2.17032	3.82776
NM_001008549	Zfp658	3374	225.767	0.32558	0.092007	187	144	227	287	286	211	213	256	1.32706	1.07699	1.65725	1.92823	2.00255	1.54082	1.98619	2.2622
NM_001008550	Zfyve26	9324	922.745	0.168222	0.225722	757	822	1145	907	1005	1175	782	825	1.94396	2.22467	3.0249	2.20509	2.5464	3.10492	2.63871	2.63808
NM_001008700	Il4ra	5081	116.633	0.280675	0.142005	108	101	137	93	132	147	102	114	0.508943	0.501612	0.66417	0.414911	0.613745	0.712825	0.631594	0.668947
NM_001008702	Dab2	3773	7435.67	0.214533	0.698834	5632	7358	11799	3629	4036	14987	7939	3895	35.7413	49.2117	77.0312	21.8032	25.2713	97.8684	66.2012	30.7792
NM_001008705	Bud31	723	1820.55	-0.316165	0.0113622	2276	2196	1651	2323	1717	1715	1574	1244	75.3752	76.646	56.2493	72.8336	56.1042	58.4441	68.4941	51.3001
NM_001008706	Calm5	545	0	NA	NA	0	0	0	0	0	0	0	0	0	0	0	0	0	0	0	0
NM_001008785	Kbtbd8	4726	1376.63	-0.179787	0.0348448	1390	1341	1585	1821	1462	1370	1044	1130	7.04231	7.16029	8.26121	8.73448	7.30831	7.14235	6.95014	7.12887
NM_001008791	Whrn	4074	360.898	0.147699	0.297059	361	312	341	423	487	310	306	366	2.12168	1.93254	2.06178	2.35364	2.82404	1.8748	2.36313	2.67853
NM_001008792	Whrn	4054	362.686	0.138677	0.32854	366	313	343	427	488	311	306	367	2.16168	1.9483	2.0841	2.38762	2.8438	1.89013	2.37479	2.6991
NM_001008793	Whrn	4039	359.965	0.144462	0.306567	361	311	341	422	486	310	304	364	2.14007	1.94304	2.07964	2.36842	2.84266	1.89105	2.36803	2.68698
NM_001008973	Tmem232	2571	1.31423	-0.192493	0.901621	1	0	3	2	3	1	1	0	0.00931306	0	0.0287427	0.0176339	0.0275665	0.00958324	0.0122373	0
NM_001009544	4921501E09Rik	3913	0	NA	NA	0	0	0	0	0	0	0	0	0	0	0	0	0	0	0	0
NM_001009545	Adam6b	2269	0	NA	NA	0	0	0	0	0	0	0	0	0	0	0	0	0	0	0	0
NM_001009546	Naaladl1	2219	126.113	0.616878	0.00913624	80	95	146	94	141	187	147	113	0.863231	1.08034	1.6207	0.960266	1.50115	2.07634	2.08424	1.5183
NM_001009547	Adam26b	2401	0	NA	NA	0	0	0	0	0	0	0	0	0	0	0	0	0	0	0	0
NM_001009548	Adam20	2585	0	NA	NA	0	0	0	0	0	0	0	0	0	0	0	0	0	0	0	0
NM_001009549	Zfp36l3	2609	19.8546	0.00642217	0.992348	14	18	40	10	8	47	16	7	0.128484	0.174098	0.377654	0.0868854	0.0724401	0.443852	0.192945	0.0799945
NM_001009550	Mup21	747	0	NA	NA	0	0	0	0	0	0	0	0	0	0	0	0	0	0	0	0
NM_001009573	Unc13d	3932	77.0671	0.383469	0.0922622	74	70	66	70	96	119	55	72	0.450622	0.449241	0.413465	0.403558	0.576794	0.745672	0.440085	0.545953
NM_001009574	Taar5	1012	0	NA	NA	0	0	0	0	0	0	0	0	0	0	0	0	0	0	0	0
NM_001009575	Armcx5	2818	472.419	-0.1881	0.127498	557	502	561	480	518	493	311	399	4.7327	4.49529	4.90377	3.86119	4.34262	4.31043	3.47221	4.22151
NM_001009818	Sept11	5154	14813.7	0.0957852	0.300583	14043	13326	16879	15673	18157	16275	11145	14012	65.2394	65.2455	80.6697	68.9332	83.2267	77.8021	68.0335	81.0573
NM_001009819	A3galt2	3383	9.99874	-0.668865	0.25169	13	7	13	19	5	13	5	7	0.0920101	0.0522145	0.0946563	0.127313	0.0349165	0.0946795	0.0465002	0.0616925
NM_001009927	Mief2	2516	201.203	-0.0627166	0.667148	198	195	243	225	237	220	138	173	1.88429	1.95578	2.37905	2.02718	2.22536	2.1544	1.72566	2.05008
NM_001009929	Brsk2	4119	265.349	0.271659	0.210697	288	201	207	316	447	221	258	209	1.67415	1.2314	1.2379	1.73907	2.56377	1.32195	1.97067	1.51283
NM_001009930	Brsk2	4484	269.746	0.262976	0.21978	295	204	213	320	450	224	262	214	1.57525	1.14805	1.1701	1.61773	2.37088	1.23083	1.83833	1.42293
NM_001009935	Txnip	2791	894.449	-0.203213	0.586206	1055	482	1580	894	998	1107	465	711	9.0508	4.35795	13.9446	7.26104	8.44761	9.77242	5.2418	7.59532
NM_001009940	Il19	1017	3.47557	-0.130123	0.894303	3	4	7	1	2	7	2	2	0.0706309	0.0992509	0.169545	0.0222895	0.0464592	0.169587	0.0618723	0.0586334
NM_001009947	Dock11	6610	2837.28	0.121795	0.172877	2706	2636	2802	3244	3538	2721	2303	2885	9.80213	10.0633	10.4418	11.125	12.645	10.1424	10.9617	13.0131
NM_001009948	Nrsn2	1375	2.43031	-0.45864	0.697354	4	1	2	5	4	0	1	3	0.0696549	0.0183524	0.0358291	0.0824306	0.0687259	0	0.0228815	0.0650511
NM_001009949	Slc25a51	4432	1836.72	0.0845989	0.232307	1882	1665	1868	2052	2024	1916	1531	1824	10.1675	9.48003	10.3821	10.4954	10.7888	10.6515	10.8683	12.2705
NM_001009950	Slc38a8	2609	20.521	0.351386	0.580854	26	11	5	35	38	10	10	32	0.238613	0.106393	0.0472067	0.304099	0.34409	0.0944366	0.12059	0.365689
NM_001009951	Cep44	1386	606.693	0.0369001	0.773581	649	680	498	675	679	563	578	542	11.2118	12.3806	8.85063	11.0398	11.5736	10.0083	13.1205	11.6593
NM_001009952	Scgb2b20	515	0	NA	NA	0	0	0	0	0	0	0	0	0	0	0	0	0	0	0	0
NM_001009978	Pde1a	1597	14.1357	-0.447501	0.338753	13	17	21	17	16	7	11	12	0.194909	0.268621	0.323909	0.241304	0.236689	0.107996	0.216708	0.224033
NM_001009979	Pde1a	1623	14.1357	-0.447501	0.338753	13	17	21	17	16	7	11	12	0.191787	0.264317	0.31872	0.237439	0.232897	0.106266	0.213236	0.220444
NM_001009981	Slc10a7	3547	642.921	0.00877339	0.933437	617	668	619	781	707	657	485	645	4.16503	4.75237	4.2987	4.99127	4.70892	4.56372	4.30197	5.42169
NM_001010825	Ficd	3156	66.9331	0.334624	0.1842	66	55	71	55	65	92	50	81	0.500727	0.439765	0.554153	0.395045	0.486563	0.718233	0.498448	0.765216
NM_001010826	Kctd14	2306	10.6907	-0.194909	0.714875	16	7	9	16	9	9	11	9	0.166133	0.0766009	0.0961372	0.157283	0.0922033	0.0961607	0.150079	0.116364
NM_001010827	Taar7b	1075	0	NA	NA	0	0	0	0	0	0	0	0	0	0	0	0	0	0	0	0
NM_001010828	Taar6	1036	0	NA	NA	0	0	0	0	0	0	0	0	0	0	0	0	0	0	0	0
NM_001010829	Taar7a	1075	0	NA	NA	0	0	0	0	0	0	0	0	0	0	0	0	0	0	0	0
NM_001010830	Taar8a	1033	0	NA	NA	0	0	0	0	0	0	0	0	0	0	0	0	0	0	0	0
NM_001010831	Taar9	1045	0.501041	1.38123	0.576558	0	1	0	0	1	1	0	1	0	0.0241479	0	0	0.0226072	0.0235775	0	0.0285312
NM_001010833	Mdc1	7334	6873.6	0.243109	0.0056092	6047	5767	7275	7287	8671	7216	5875	7084	19.7421	19.8429	24.4343	22.5231	27.9313	24.2421	25.2031	28.7988
NM_001010834	Slc10a5	3920	5.8088	-0.551787	0.610689	2	3	16	8	0	11	6	1	0.0122163	0.0193121	0.100541	0.046262	0	0.0691387	0.0481562	0.00760589
NM_001010835	Taar7e	1075	0	NA	NA	0	0	0	0	0	0	0	0	0	0	0	0	0	0	0	0
NM_001010836	Ppp1r13l	3115	342.161	0.0404695	0.731664	365	370	320	354	414	343	264	325	2.80562	2.99736	2.53046	2.57612	3.13982	2.71301	2.66645	3.11072
NM_001010837	Taar8b	1033	0	NA	NA	0	0	0	0	0	0	0	0	0	0	0	0	0	0	0	0
NM_001010838	Taar7d	1075	0	NA	NA	0	0	0	0	0	0	0	0	0	0	0	0	0	0	0	0
NM_001010839	Taar7f	1075	0	NA	NA	0	0	0	0	0	0	0	0	0	0	0	0	0	0	0	0
NM_001010840	Taar8c	1106	0.112834	0.842635	0.811533	0	0	0	0	1	0	0	0	0	0	0	0	0.0213603	0	0	0
NM_001010930	Mrps33	930	23.7406	-0.372698	0.370506	22	41	15	34	27	23	15	16	0.566414	1.11249	0.397298	0.828737	0.685873	0.60934	0.507452	0.512948
NM_001010937	Gjb6	2102	5.46572	1.33252	0.0937854	2	5	1	5	9	7	10	4	0.022782	0.0600251	0.0117186	0.053921	0.101152	0.0820502	0.149677	0.0567366
NM_001010941	Gpr12	2465	1.99748	-1.49389	0.328367	3	4	5	0	2	0	2	0	0.0291406	0.0409485	0.0499645	0	0.019168	0	0.025527	0
NM_001010973	Hrh2	2784	0.462457	-1.12823	0.699677	1	0	0	2	0	1	0	0	0.00860053	0	0	0.0162848	0	0.00885004	0	0
NM_001011517	Olfr1193	955	0	NA	NA	0	0	0	0	0	0	0	0	0	0	0	0	0	0	0	0
NM_001011518	Olfr94	1159	0	NA	NA	0	0	0	0	0	0	0	0	0	0	0	0	0	0	0	0
NM_001011519	Olfr1148	943	0	NA	NA	0	0	0	0	0	0	0	0	0	0	0	0	0	0	0	0
NM_001011520	Olfr310	1079	0	NA	NA	0	0	0	0	0	0	0	0	0	0	0	0	0	0	0	0
NM_001011523	Olfr913	1272	0	NA	NA	0	0	0	0	0	0	0	0	0	0	0	0	0	0	0	0
NM_001011524	Olfr1418	955	0	NA	NA	0	0	0	0	0	0	0	0	0	0	0	0	0	0	0	0
NM_001011525	Olfr1415	934	0	NA	NA	0	0	0	0	0	0	0	0	0	0	0	0	0	0	0	0
NM_001011527	Olfr503	970	0	NA	NA	0	0	0	0	0	0	0	0	0	0	0	0	0	0	0	0
NM_001011528	Olfr456	1049	0.149346	0.842635	0.811533	0	0	0	0	0	0	1	0	0	0	0	0	0	0	0.0299924	0
NM_001011529	Olfr1251	955	0	NA	NA	0	0	0	0	0	0	0	0	0	0	0	0	0	0	0	0
NM_001011530	Olfr723	1003	0	NA	NA	0	0	0	0	0	0	0	0	0	0	0	0	0	0	0	0
NM_001011531	Olfr329-ps	1034	0	NA	NA	0	0	0	0	0	0	0	0	0	0	0	0	0	0	0	0
NM_001011532	Olfr1037	1122	0	NA	NA	0	0	0	0	0	0	0	0	0	0	0	0	0	0	0	0
NM_001011533	Olfr688	964	0	NA	NA	0	0	0	0	0	0	0	0	0	0	0	0	0	0	0	0
NM_001011534	Olfr988	928	0	NA	NA	0	0	0	0	0	0	0	0	0	0	0	0	0	0	0	0
NM_001011535	Olfr1182	1173	0	NA	NA	0	0	0	0	0	0	0	0	0	0	0	0	0	0	0	0
NM_001011536	Olfr566	949	0	NA	NA	0	0	0	0	0	0	0	0	0	0	0	0	0	0	0	0
NM_001011542	Olfr1532-ps1	922	0	NA	NA	0	0	0	0	0	0	0	0	0	0	0	0	0	0	0	0
NM_001011662	Olfr180	1138	0	NA	NA	0	0	0	0	0	0	0	0	0	0	0	0	0	0	0	0
NM_001011684	Nms	989	0	NA	NA	0	0	0	0	0	0	0	0	0	0	0	0	0	0	0	0
NM_001011687	Rnase13	611	0	NA	NA	0	0	0	0	0	0	0	0	0	0	0	0	0	0	0	0
NM_001011695	Olfr1000	943	0	NA	NA	0	0	0	0	0	0	0	0	0	0	0	0	0	0	0	0
NM_001011707	Cyp2c66	1619	0.121308	-0.600038	0.865168	0	0	1	0	0	0	0	0	0	0	0.0152146	0	0	0	0	0
NM_001011721	Olfr102	1024	0	NA	NA	0	0	0	0	0	0	0	0	0	0	0	0	0	0	0	0
NM_001011732	Xkr7	2706	4.56433	-0.0296793	0.974709	2	6	10	1	9	3	2	4	0.0176969	0.0559524	0.0910291	0.00837709	0.0785738	0.0273154	0.0232535	0.0440726
NM_001011733	Olfr288	2078	0	NA	NA	0	0	0	0	0	0	0	0	0	0	0	0	0	0	0	0
NM_001011734	Olfr1116	922	0	NA	NA	0	0	0	0	0	0	0	0	0	0	0	0	0	0	0	0
NM_001011735	Olfr1066	940	0	NA	NA	0	0	0	0	0	0	0	0	0	0	0	0	0	0	0	0
NM_001011736	Olfr205	916	0	NA	NA	0	0	0	0	0	0	0	0	0	0	0	0	0	0	0	0
NM_001011737	Olfr1357	1156	0	NA	NA	0	0	0	0	0	0	0	0	0	0	0	0	0	0	0	0
NM_001011738	Olfr744	970	0	NA	NA	0	0	0	0	0	0	0	0	0	0	0	0	0	0	0	0
NM_001011739	Olfr885	928	0	NA	NA	0	0	0	0	0	0	0	0	0	0	0	0	0	0	0	0
NM_001011740	Olfr225	1258	0	NA	NA	0	0	0	0	0	0	0	0	0	0	0	0	0	0	0	0
NM_001011741	Olfr1386	1125	0	NA	NA	0	0	0	0	0	0	0	0	0	0	0	0	0	0	0	0
NM_001011742	Olfr479	982	0	NA	NA	0	0	0	0	0	0	0	0	0	0	0	0	0	0	0	0
NM_001011743	Olfr324	1119	0.141521	0.842635	0.811533	0	0	0	0	0	0	0	1	0	0	0	0	0	0	0	0.0266444
NM_001011748	Olfr867	994	0	NA	NA	0	0	0	0	0	0	0	0	0	0	0	0	0	0	0	0
NM_001011749	Olfr704	946	0	NA	NA	0	0	0	0	0	0	0	0	0	0	0	0	0	0	0	0
NM_001011750	Olfr294	1006	0	NA	NA	0	0	0	0	0	0	0	0	0	0	0	0	0	0	0	0
NM_001011751	Olfr298	997	0	NA	NA	0	0	0	0	0	0	0	0	0	0	0	0	0	0	0	0
NM_001011752	Olfr293	1009	0	NA	NA	0	0	0	0	0	0	0	0	0	0	0	0	0	0	0	0
NM_001011753	Olfr115	992	0	NA	NA	0	0	0	0	0	0	0	0	0	0	0	0	0	0	0	0
NM_001011754	Olfr735	1063	0	NA	NA	0	0	0	0	0	0	0	0	0	0	0	0	0	0	0	0
NM_001011755	Olfr671	940	0	NA	NA	0	0	0	0	0	0	0	0	0	0	0	0	0	0	0	0
NM_001011756	Olfr948	964	0	NA	NA	0	0	0	0	0	0	0	0	0	0	0	0	0	0	0	0
NM_001011757	Olfr663	1033	0	NA	NA	0	0	0	0	0	0	0	0	0	0	0	0	0	0	0	0
NM_001011758	Olfr1016	928	0	NA	NA	0	0	0	0	0	0	0	0	0	0	0	0	0	0	0	0
NM_001011759	Olfr1031	1009	0	NA	NA	0	0	0	0	0	0	0	0	0	0	0	0	0	0	0	0
NM_001011760	Olfr314	1128	0	NA	NA	0	0	0	0	0	0	0	0	0	0	0	0	0	0	0	0
NM_001011761	Olfr1229	934	0	NA	NA	0	0	0	0	0	0	0	0	0	0	0	0	0	0	0	0
NM_001011767	Olfr299	991	0	NA	NA	0	0	0	0	0	0	0	0	0	0	0	0	0	0	0	0
NM_001011769	Olfr317	1125	0	NA	NA	0	0	0	0	0	0	0	0	0	0	0	0	0	0	0	0
NM_001011770	Olfr332	1597	0	NA	NA	0	0	0	0	0	0	0	0	0	0	0	0	0	0	0	0
NM_001011771	Olfr1089	934	0	NA	NA	0	0	0	0	0	0	0	0	0	0	0	0	0	0	0	0
NM_001011773	Olfr1287	916	0	NA	NA	0	0	0	0	0	0	0	0	0	0	0	0	0	0	0	0
NM_001011774	Olfr1028	973	0	NA	NA	0	0	0	0	0	0	0	0	0	0	0	0	0	0	0	0
NM_001011775	Olfr1419	1030	0	NA	NA	0	0	0	0	0	0	0	0	0	0	0	0	0	0	0	0
NM_001011776	Olfr527	916	0	NA	NA	0	0	0	0	0	0	0	0	0	0	0	0	0	0	0	0
NM_001011777	Olfr1042	1094	0	NA	NA	0	0	0	0	0	0	0	0	0	0	0	0	0	0	0	0
NM_001011778	Olfr285	958	0	NA	NA	0	0	0	0	0	0	0	0	0	0	0	0	0	0	0	0
NM_001011779	Olfr286	1445	0	NA	NA	0	0	0	0	0	0	0	0	0	0	0	0	0	0	0	0
NM_001011780	Olfr287	1771	0	NA	NA	0	0	0	0	0	0	0	0	0	0	0	0	0	0	0	0
NM_001011782	Olfr543	1127	5.96606	0.141943	0.837421	5	4	8	7	9	9	3	4	0.106228	0.0895636	0.174853	0.140798	0.188661	0.196758	0.0837499	0.105821
NM_001011784	Olfr1039	958	0	NA	NA	0	0	0	0	0	0	0	0	0	0	0	0	0	0	0	0
NM_001011785	Olfr987	928	0	NA	NA	0	0	0	0	0	0	0	0	0	0	0	0	0	0	0	0
NM_001011787	Olfr1307	937	0	NA	NA	0	0	0	0	0	0	0	0	0	0	0	0	0	0	0	0
NM_001011788	Olfr1432	1042	0	NA	NA	0	0	0	0	0	0	0	0	0	0	0	0	0	0	0	0
NM_001011789	Olfr222	955	0	NA	NA	0	0	0	0	0	0	0	0	0	0	0	0	0	0	0	0
NM_001011790	Olfr1382	934	0	NA	NA	0	0	0	0	0	0	0	0	0	0	0	0	0	0	0	0
NM_001011791	Olfr193	928	0	NA	NA	0	0	0	0	0	0	0	0	0	0	0	0	0	0	0	0
NM_001011792	Olfr207	916	0	NA	NA	0	0	0	0	0	0	0	0	0	0	0	0	0	0	0	0
NM_001011793	Olfr598	958	0	NA	NA	0	0	0	0	0	0	0	0	0	0	0	0	0	0	0	0
NM_001011794	Olfr1322	931	0	NA	NA	0	0	0	0	0	0	0	0	0	0	0	0	0	0	0	0
NM_001011795	Olfr1275	937	0	NA	NA	0	0	0	0	0	0	0	0	0	0	0	0	0	0	0	0
NM_001011796	Olfr1249	955	0	NA	NA	0	0	0	0	0	0	0	0	0	0	0	0	0	0	0	0
NM_001011797	Olfr782	943	0	NA	NA	0	0	0	0	0	0	0	0	0	0	0	0	0	0	0	0
NM_001011798	Olfr884	928	0	NA	NA	0	0	0	0	0	0	0	0	0	0	0	0	0	0	0	0
NM_001011799	Olfr453	952	0.409713	0.959472	0.785224	0	0	0	1	0	0	2	0	0	0	0	0.0238113	0	0	0.0660967	0
NM_001011800	Olfr212	2668	0	NA	NA	0	0	0	0	0	0	0	0	0	0	0	0	0	0	0	0
NM_001011801	Olfr213	982	0	NA	NA	0	0	0	0	0	0	0	0	0	0	0	0	0	0	0	0
NM_001011802	Olfr1318	1107	0.149346	0.842635	0.811533	0	0	0	0	0	0	1	0	0	0	0	0	0	0	0.028421	0
NM_001011803	Olfr1306	937	0	NA	NA	0	0	0	0	0	0	0	0	0	0	0	0	0	0	0	0
NM_001011804	Olfr1211	934	0	NA	NA	0	0	0	0	0	0	0	0	0	0	0	0	0	0	0	0
NM_001011805	Olfr1385	928	0	NA	NA	0	0	0	0	0	0	0	0	0	0	0	0	0	0	0	0
NM_001011806	Olfr901	934	0	NA	NA	0	0	0	0	0	0	0	0	0	0	0	0	0	0	0	0
NM_001011807	Olfr191	928	0	NA	NA	0	0	0	0	0	0	0	0	0	0	0	0	0	0	0	0
NM_001011808	Olfr198	919	0	NA	NA	0	0	0	0	0	0	0	0	0	0	0	0	0	0	0	0
NM_001011809	Olfr728	934	0	NA	NA	0	0	0	0	0	0	0	0	0	0	0	0	0	0	0	0
NM_001011810	Olfr485	952	0	NA	NA	0	0	0	0	0	0	0	0	0	0	0	0	0	0	0	0
NM_001011811	Olfr487	943	0	NA	NA	0	0	0	0	0	0	0	0	0	0	0	0	0	0	0	0
NM_001011812	Olfr951	943	0	NA	NA	0	0	0	0	0	0	0	0	0	0	0	0	0	0	0	0
NM_001011813	Olfr93	937	0	NA	NA	0	0	0	0	0	0	0	0	0	0	0	0	0	0	0	0
NM_001011814	Olfr524	955	0	NA	NA	0	0	0	0	0	0	0	0	0	0	0	0	0	0	0	0
NM_001011815	Olfr533	961	0	NA	NA	0	0	0	0	0	0	0	0	0	0	0	0	0	0	0	0
NM_001011816	Olfr1181	934	0	NA	NA	0	0	0	0	0	0	0	0	0	0	0	0	0	0	0	0
NM_001011818	Olfr316	919	0.270654	0.121301	0.972617	0	0	1	0	0	0	1	0	0	0	0.0268036	0	0	0	0.0342351	0
NM_001011819	Olfr312	925	0	NA	NA	0	0	0	0	0	0	0	0	0	0	0	0	0	0	0	0
NM_001011820	Olfr1359	940	0	NA	NA	0	0	0	0	0	0	0	0	0	0	0	0	0	0	0	0
NM_001011821	Olfr804	943	0	NA	NA	0	0	0	0	0	0	0	0	0	0	0	0	0	0	0	0
NM_001011822	Olfr787	937	0	NA	NA	0	0	0	0	0	0	0	0	0	0	0	0	0	0	0	0
NM_001011823	Olfr834	937	0	NA	NA	0	0	0	0	0	0	0	0	0	0	0	0	0	0	0	0
NM_001011824	Olfr832	937	0	NA	NA	0	0	0	0	0	0	0	0	0	0	0	0	0	0	0	0
NM_001011825	Olfr1105	937	0	NA	NA	0	0	0	0	0	0	0	0	0	0	0	0	0	0	0	0
NM_001011826	Olfr967	931	0	NA	NA	0	0	0	0	0	0	0	0	0	0	0	0	0	0	0	0
NM_001011827	Olfr963	934	0	NA	NA	0	0	0	0	0	0	0	0	0	0	0	0	0	0	0	0
NM_001011828	Olfr304	1000	0	NA	NA	0	0	0	0	0	0	0	0	0	0	0	0	0	0	0	0
NM_001011829	Olfr761	970	0	NA	NA	0	0	0	0	0	0	0	0	0	0	0	0	0	0	0	0
NM_001011830	Olfr119	1030	0	NA	NA	0	0	0	0	0	0	0	0	0	0	0	0	0	0	0	0
NM_001011831	Olfr1500	934	0	NA	NA	0	0	0	0	0	0	0	0	0	0	0	0	0	0	0	0
NM_001011832	Olfr1490	949	0	NA	NA	0	0	0	0	0	0	0	0	0	0	0	0	0	0	0	0
NM_001011833	Olfr1137	931	0	NA	NA	0	0	0	0	0	0	0	0	0	0	0	0	0	0	0	0
NM_001011834	Olfr1152	931	0	NA	NA	0	0	0	0	0	0	0	0	0	0	0	0	0	0	0	0
NM_001011835	Olfr1162	943	0	NA	NA	0	0	0	0	0	0	0	0	0	0	0	0	0	0	0	0
NM_001011836	Olfr1129	943	0	NA	NA	0	0	0	0	0	0	0	0	0	0	0	0	0	0	0	0
NM_001011837	Olfr748	922	0	NA	NA	0	0	0	0	0	0	0	0	0	0	0	0	0	0	0	0
NM_001011839	Olfr1437	937	0	NA	NA	0	0	0	0	0	0	0	0	0	0	0	0	0	0	0	0
NM_001011840	Olfr1463	931	0	NA	NA	0	0	0	0	0	0	0	0	0	0	0	0	0	0	0	0
NM_001011841	Olfr1465	922	0	NA	NA	0	0	0	0	0	0	0	0	0	0	0	0	0	0	0	0
NM_001011842	Olfr1474	943	0	NA	NA	0	0	0	0	0	0	0	0	0	0	0	0	0	0	0	0
NM_001011845	Olfr597	946	0.126485	-0.600038	0.865168	0	1	0	0	0	0	0	0	0	0.026675	0	0	0	0	0	0
NM_001011846	Olfr517	943	0	NA	NA	0	0	0	0	0	0	0	0	0	0	0	0	0	0	0	0
NM_001011847	Olfr591	943	0	NA	NA	0	0	0	0	0	0	0	0	0	0	0	0	0	0	0	0
NM_001011848	Olfr675	940	0	NA	NA	0	0	0	0	0	0	0	0	0	0	0	0	0	0	0	0
NM_001011849	Olfr792	934	0	NA	NA	0	0	0	0	0	0	0	0	0	0	0	0	0	0	0	0
NM_001011850	Olfr1505	949	0	NA	NA	0	0	0	0	0	0	0	0	0	0	0	0	0	0	0	0
NM_001011851	Olfr412	937	0	NA	NA	0	0	0	0	0	0	0	0	0	0	0	0	0	0	0	0
NM_001011852	Olfr1029	1058	0	NA	NA	0	0	0	0	0	0	0	0	0	0	0	0	0	0	0	0
NM_001011853	Olfr1425	934	0	NA	NA	0	0	0	0	0	0	0	0	0	0	0	0	0	0	0	0
NM_001011854	Olfr605	1008	0	NA	NA	0	0	0	0	0	0	0	0	0	0	0	0	0	0	0	0
NM_001011855	Olfr169	940	0	NA	NA	0	0	0	0	0	0	0	0	0	0	0	0	0	0	0	0
NM_001011856	Olfr1331	952	0	NA	NA	0	0	0	0	0	0	0	0	0	0	0	0	0	0	0	0
NM_001011857	Olfr685	949	0	NA	NA	0	0	0	0	0	0	0	0	0	0	0	0	0	0	0	0
NM_001011858	Olfr504	955	0	NA	NA	0	0	0	0	0	0	0	0	0	0	0	0	0	0	0	0
NM_001011859	Olfr965	937	0.126485	-0.600038	0.865168	0	1	0	0	0	0	0	0	0	0.0269312	0	0	0	0	0	0
NM_001011860	Olfr1222	934	0	NA	NA	0	0	0	0	0	0	0	0	0	0	0	0	0	0	0	0
NM_001011861	Olfr331	973	0	NA	NA	0	0	0	0	0	0	0	0	0	0	0	0	0	0	0	0
NM_001011862	Olfr699	949	0	NA	NA	0	0	0	0	0	0	0	0	0	0	0	0	0	0	0	0
NM_001011863	Olfr406	970	0	NA	NA	0	0	0	0	0	0	0	0	0	0	0	0	0	0	0	0
NM_001011864	Olfr917	928	0	NA	NA	0	0	0	0	0	0	0	0	0	0	0	0	0	0	0	0
NM_001011865	Olfr624	925	0	NA	NA	0	0	0	0	0	0	0	0	0	0	0	0	0	0	0	0
NM_001011866	Olfr309	925	0	NA	NA	0	0	0	0	0	0	0	0	0	0	0	0	0	0	0	0
NM_001011867	Olfr538	931	0	NA	NA	0	0	0	0	0	0	0	0	0	0	0	0	0	0	0	0
NM_001011868	Olfr1178	970	0	NA	NA	0	0	0	0	0	0	0	0	0	0	0	0	0	0	0	0
NM_001011869	Olfr452	952	0	NA	NA	0	0	0	0	0	0	0	0	0	0	0	0	0	0	0	0
NM_001011870	Olfr1329	940	0	NA	NA	0	0	0	0	0	0	0	0	0	0	0	0	0	0	0	0
NM_001011871	Olfr506	943	0	NA	NA	0	0	0	0	0	0	0	0	0	0	0	0	0	0	0	0
NM_001011872	Olfr1034	1020	0	NA	NA	0	0	0	0	0	0	0	0	0	0	0	0	0	0	0	0
NM_001011873	Xkr9	1920	3.16591	0.682288	0.670743	1	1	8	0	0	10	5	0	0.0124708	0.013143	0.102635	0	0	0.128326	0.0819324	0
NM_001011874	Xkr4	3629	10.0511	0.408902	0.457941	5	12	11	8	14	15	8	8	0.0329896	0.0834429	0.0746644	0.0499717	0.091139	0.10184	0.069357	0.0657263
NM_001011875	Rnase12	542	1.88238	1.14476	0.37456	1	1	0	3	4	1	3	2	0.0441769	0.0465582	0	0.125471	0.174351	0.0454585	0.174144	0.110019
NM_001011876	Ang6	710	0	NA	NA	0	0	0	0	0	0	0	0	0	0	0	0	0	0	0	0
NM_001011877	Rnase11	710	0.149346	0.842635	0.811533	0	0	0	0	0	0	1	0	0	0	0	0	0	0	0.0443127	0
NM_001012236	Trex1	1056	202.081	0.174501	0.261069	205	177	160	256	233	226	197	172	4.64819	4.22965	3.73219	5.49537	5.21261	5.27302	5.86934	4.85625
NM_001012265	Olfr857	928	0	NA	NA	0	0	0	0	0	0	0	0	0	0	0	0	0	0	0	0
NM_001012266	Olfr835	934	0	NA	NA	0	0	0	0	0	0	0	0	0	0	0	0	0	0	0	0
NM_001012269	Olfr1513	940	0.149346	0.842635	0.811533	0	0	0	0	0	0	1	0	0	0	0	0	0	0	0.0334703	0
NM_001012273	Birc5	3411	3382.71	-0.0876566	0.253427	3842	3591	3279	3862	3413	3517	2945	2773	26.9693	26.5662	23.6792	25.6656	23.6384	25.4042	27.1638	24.2384
NM_001012305	Slc39a12	2661	0.72462	-1.93384	0.384031	2	2	0	1	0	1	0	0	0.0179961	0.0189662	0	0.00851875	0	0.00925912	0	0
NM_001012306	Hsd3b3	1485	0.894858	-0.14875	0.944995	2	0	0	2	0	0	1	2	0.0322476	0	0	0.0305298	0	0	0.0211866	0.040155
NM_001012307	Defa23	414	0	NA	NA	0	0	0	0	0	0	0	0	0	0	0	0	0	0	0	0
NM_001012309	Nsrp1	3107	1076.74	0.0873336	0.360966	1017	1119	972	1263	1153	1158	1022	939	7.83744	9.08833	7.70607	9.21474	8.767	9.18294	10.349	9.01074
NM_001012310	Slc25a47	1572	113.237	0.300408	0.204893	94	87	141	103	172	141	72	108	1.43176	1.39657	2.2094	1.48527	2.58487	2.20994	1.44101	2.04837
NM_001012311	Pgbd1	3111	223.066	0.101831	0.471274	202	190	232	280	276	215	192	211	1.5547	1.54116	1.83694	2.04023	2.09591	1.70276	1.94173	2.02217
NM_001012322	Sctr	1906	1.7964	-0.214114	0.879489	2	3	0	3	0	1	2	3	0.0251247	0.0397186	0	0.0356795	0	0.0129268	0.0330137	0.0469283
NM_001012323	Mup20	877	0	NA	NA	0	0	0	0	0	0	0	0	0	0	0	0	0	0	0	0
NM_001012324	Ecm2	3584	3.93031	-0.838432	0.332905	7	6	4	4	2	5	1	3	0.0467654	0.0422453	0.0274916	0.0252996	0.0131833	0.0343729	0.00877847	0.0249568
NM_001012325	Zfp708	2532	386.831	0.03737	0.763849	361	408	337	495	428	393	323	369	3.4138	4.06623	3.27849	4.43162	3.9934	3.82422	4.01352	4.34509
NM_001012330	Zbtb18	3836	1129.81	-0.0679566	0.577906	1119	1100	1076	1567	1228	1111	803	1128	6.98467	7.23618	6.90942	9.26001	7.56281	7.13592	6.58603	8.76732
NM_001012335	Mdk	871	14402.1	0.0465411	0.680605	14381	15451	11785	17763	16591	13121	13054	13557	395.335	447.645	333.288	462.295	450.005	371.162	471.533	464.068
NM_001012336	Mdk	868	14387.8	0.0465484	0.680665	14370	15432	11771	17748	16576	13106	13040	13545	396.398	448.64	334.043	463.501	451.152	372.019	472.656	465.26
NM_001012363	Slc2a9	3389	3.44599	0.495875	0.619403	7	2	1	2	4	7	1	4	0.0494562	0.014892	0.00726836	0.0133776	0.0278838	0.050891	0.00928358	0.0351904
NM_001012392	Bpifb1	1655	0.141521	0.842635	0.811533	0	0	0	0	0	0	0	1	0	0	0	0	0	0	0	0.0180152
NM_001012396	Hacd1	878	308.203	-0.269003	0.0450827	333	370	300	408	336	285	200	266	9.08122	10.6341	8.41656	10.5338	9.04082	7.9977	7.16675	9.03282
NM_001012400	AU022252	1860	612.671	0.0867811	0.32443	621	536	663	669	728	641	518	558	7.99416	7.27189	8.78029	8.15331	9.24659	8.49102	8.76201	8.94453
NM_001012401	Hspb6	1320	51.422	0.0639547	0.804146	57	44	47	63	68	40	49	46	1.03394	0.841151	0.877066	1.0819	1.21702	0.746622	1.16791	1.03901
NM_001012402	Hs3st6	1216	10.148	0.0827694	0.872585	9	10	13	9	9	12	10	9	0.177216	0.207521	0.263341	0.167776	0.174853	0.243143	0.258734	0.220671
NM_001012434	Kctd14	2339	10.8109	-0.159491	0.763048	16	7	9	16	9	10	11	9	0.163789	0.0755202	0.0947808	0.155064	0.0909024	0.105338	0.147962	0.114722
NM_001012448	Zfp708	2444	370.437	0.0563857	0.650777	346	385	321	471	413	376	312	357	3.38976	3.97516	3.23528	4.36858	3.9922	3.79054	4.01643	4.35515
NM_001012449	Zfp708	2437	379.068	0.0373233	0.761844	352	397	335	485	421	385	315	362	3.45845	4.11084	3.38608	4.51136	4.08122	3.89242	4.0667	4.42883
NM_001012450	Ankrd6	4714	938.477	0.489557	0.000180303	758	622	958	940	1381	1026	913	937	3.85012	3.32963	5.00592	4.52022	6.92097	5.36256	6.09352	5.92634
NM_001012451	Ankrd6	4426	933.659	0.488914	0.000188295	757	617	954	934	1372	1021	910	931	4.09523	3.51778	5.3094	4.78362	7.32328	5.68367	6.4687	6.27154
NM_001012477	Cxcl12	5664	1244.29	0.541208	0.00549916	1059	1181	701	1307	1764	1428	881	1662	4.47679	5.26165	3.04862	5.23086	7.35764	6.21183	4.89373	8.74871
NM_001012517	Fut10	3617	768.253	-0.550399	0.00983255	1146	881	980	798	825	673	294	662	7.58631	6.14643	6.67399	5.00121	5.38851	4.58438	2.55732	5.4569
NM_001012518	Ehmt1	5078	4664.2	0.0560086	0.458857	4626	4035	5074	5448	5439	4916	3812	4264	21.8126	20.0515	24.6131	24.3201	25.304	23.8525	23.6182	25.0358
NM_001012520	Klri1	830	0	NA	NA	0	0	0	0	0	0	0	0	0	0	0	0	0	0	0	0
NM_001012623	Rims1	3768	35.0238	0.0590709	0.850375	27	31	38	48	41	27	36	33	0.171572	0.207609	0.248417	0.288769	0.257061	0.17655	0.300593	0.261119
NM_001012624	Rims1	3697	34.6702	0.0891581	0.774938	27	31	36	47	41	27	36	33	0.174867	0.211596	0.239862	0.288184	0.261998	0.17994	0.306366	0.266134
NM_001012625	Rims1	3546	34.0791	0.0584943	0.851093	27	31	36	46	38	27	36	32	0.182314	0.220606	0.250076	0.294063	0.253168	0.187603	0.319412	0.269059
NM_001012638	Acd	1412	548.638	0.00284454	0.975592	589	571	511	623	645	577	452	458	9.98792	10.2046	8.91445	10.0017	10.7917	10.0683	10.0714	9.6709
NM_001012640	AY761185	481	0	NA	NA	0	0	0	0	0	0	0	0	0	0	0	0	0	0	0	0
NM_001012667	Smim19	1452	203.162	0.271513	0.057403	200	155	176	243	253	221	185	201	3.29805	2.69377	2.98576	3.79368	4.1164	3.75008	4.00859	4.1273
NM_001012704	Wfdc13	1070	0.71496	0.997026	0.666942	1	0	1	0	1	3	0	0	0.0223774	0	0.023021	0	0.022079	0.0690799	0	0
NM_001012723	Wfdc16	1115	0	NA	NA	0	0	0	0	0	0	0	0	0	0	0	0	0	0	0	0
NM_001012725	Wfdc6b	801	0	NA	NA	0	0	0	0	0	0	0	0	0	0	0	0	0	0	0	0
NM_001012726	Aym1	525	0	NA	NA	0	0	0	0	0	0	0	0	0	0	0	0	0	0	0	0
NM_001012765	Adcy5	5037	254.151	-0.536203	0.000716477	314	286	262	402	244	175	170	211	1.49263	1.43281	1.28126	1.80915	1.14441	0.856014	1.06185	1.24895
NM_001012766	Ear12	469	0.252542	0.121301	0.972617	0	0	0	1	0	0	0	1	0	0	0	0.0483335	0	0	0	0.0635716
NM_001013012	Zfp787	1894	455.403	0.126139	0.182834	461	389	473	501	514	481	413	426	5.82794	5.18281	6.15162	5.99624	6.4113	6.25719	6.86052	6.70604
NM_001013013	Dhrs7c	1115	0	NA	NA	0	0	0	0	0	0	0	0	0	0	0	0	0	0	0	0
NM_001013019	Lrrn4cl	2579	24.0173	-0.497757	0.241171	30	34	15	39	23	17	11	26	0.278525	0.332677	0.143268	0.342795	0.210688	0.16241	0.134193	0.300579
NM_001013022	Odf3b	1033	1.85766	-0.149117	0.908643	3	4	1	0	3	2	1	1	0.0695369	0.0977136	0.0238456	0	0.0686095	0.0477028	0.030457	0.0288626
NM_001013023	Mterf1a	1372	77.1145	0.0611116	0.755866	76	69	84	87	93	70	69	72	1.32634	1.26908	1.50811	1.43743	1.60137	1.25707	1.58228	1.56464
NM_001013024	Usp13	4663	797.559	-0.443889	2.95642e-06	1045	969	892	930	737	698	602	572	5.36593	5.24389	4.71202	4.52104	3.73392	3.68812	4.0618	3.65735
NM_001013025	Tgfbrap1	5523	952.306	0.0370028	0.801758	889	887	1207	942	882	1229	823	792	3.85408	4.05269	5.3832	3.86631	3.77274	5.48266	4.68826	4.27549
NM_001013026	Ttf2	4516	2444.29	0.0438665	0.537802	2627	2149	2557	2754	2874	2484	2042	2211	13.9284	12.0082	13.9471	13.8239	15.0347	13.5523	14.2262	14.5972
NM_001013028	Tmem263	3773	893.831	-0.118898	0.311258	1023	986	889	990	909	983	585	850	6.49207	6.59455	5.80394	5.94798	5.69168	6.4192	4.87816	6.71689
NM_001013256	Ctc1	4142	2803.87	0.239914	0.00668083	2527	2625	2750	2849	3644	2810	2360	2945	14.608	15.9924	16.3543	15.5921	20.7841	16.7152	17.9262	21.1988
NM_001013360	Npcd	4572	179.308	-0.0305382	0.872958	147	184	237	189	227	169	122	173	0.769849	1.01556	1.27688	0.93708	1.17296	0.910741	0.839539	1.12817
NM_001013362	Npcd	4862	235.343	0.0146695	0.931395	188	234	290	268	301	220	171	228	0.925843	1.2145	1.46923	1.24951	1.46256	1.11486	1.10654	1.39816
NM_001013365	Osm	1902	0	NA	NA	0	0	0	0	0	0	0	0	0	0	0	0	0	0	0	0
NM_001013366	Wdr91	2620	490.955	0.058705	0.5072	501	444	510	561	574	527	402	440	4.57858	4.27639	4.79487	4.85381	5.17576	4.95591	4.82738	5.00712
NM_001013367	Prkaa1	4644	1365.25	-0.192681	0.0227884	1453	1441	1481	1725	1303	1421	983	1219	7.49148	7.8301	7.85545	8.42011	6.6285	7.53905	6.6596	7.82614
NM_001013368	E2f8	3676	1134.39	-0.198036	0.0330227	1286	1248	1268	1260	1061	1245	835	948	8.37645	8.56711	8.49673	7.76991	6.81872	8.34465	7.14658	7.68899
NM_001013369	Pfdn4	813	1409.84	-0.278033	0.0241249	1670	1823	1241	1718	1400	1290	1154	1073	49.1836	56.5837	37.6001	47.902	40.6818	39.0943	44.6583	39.3501
NM_001013370	Sesn1	2600	431.952	0.145689	0.265652	437	412	355	515	454	423	402	459	4.02441	3.9987	3.36328	4.49009	4.12521	4.0085	4.86452	5.26351
NM_001013371	Dtx3l	5174	234.435	0.196075	0.332565	195	222	303	190	348	230	179	222	0.902407	1.08273	1.44253	0.832431	1.58897	1.09526	1.08846	1.27927
NM_001013372	Nrp	1167	58.2213	-0.332497	0.212284	84	66	70	50	68	46	46	40	1.72347	1.42715	1.47753	0.971225	1.37658	0.971184	1.24015	1.02194
NM_001013373	Tmprss13	3229	32.187	-0.0055752	0.984669	31	29	38	37	33	35	28	28	0.229873	0.226634	0.289884	0.259749	0.24144	0.267063	0.272821	0.258539
NM_001013374	Lman2l	2247	800.099	0.0150742	0.863694	804	715	857	961	841	824	682	753	8.56737	8.02968	9.39476	9.69485	8.84211	9.03522	9.54923	9.99144
NM_001013375	Utp18	2597	2623.74	-0.165441	0.0189539	3000	2698	2793	3121	2783	2759	2083	1977	27.6595	26.2159	26.4915	27.2422	25.3165	26.1755	25.2351	22.6971
NM_001013376	Rpp38	1023	406.294	0.252386	0.11587	273	353	470	459	495	489	354	377	6.38971	8.70752	11.317	10.1709	11.4312	11.7774	10.8872	10.9876
NM_001013377	Arhgef39	1611	299.344	0.0604463	0.664979	321	281	257	370	340	266	286	282	4.77094	4.40155	3.92958	5.20628	4.98593	4.06818	5.58544	5.21903
NM_001013378	Uspl1	3245	2485.39	0.0363674	0.655338	2612	2227	2359	3107	2726	2546	2143	2296	19.2732	17.3181	17.9069	21.7044	19.8461	19.3312	20.7776	21.0957
NM_001013379	Zfp930	2990	1420.74	0.0120643	0.923215	1556	1624	1183	1544	1657	1273	1162	1412	12.4604	13.706	9.74589	11.7057	13.0923	10.4899	12.2271	14.0799
NM_001013380	Dync1li2	4618	2340.71	-0.0617667	0.33698	2544	2279	2413	2779	2510	2366	1819	2163	13.1904	12.4533	12.871	13.6413	12.8405	12.6234	12.3927	13.9649
NM_001013381	Rsad1	4140	215.234	0.355128	0.016962	178	170	219	225	278	243	171	245	1.02947	1.0362	1.30302	1.23198	1.58638	1.44617	1.29952	1.76442
NM_001013382	Lrrc52	1133	0	NA	NA	0	0	0	0	0	0	0	0	0	0	0	0	0	0	0	0
NM_001013384	Podnl1	2068	0.596972	-1.61459	0.556596	1	0	3	0	1	0	0	0	0.0115783	0	0.0357338	0	0.0114239	0	0	0
NM_001013385	Grm4	3193	27.9245	0.180948	0.589712	29	26	33	21	34	33	28	20	0.217467	0.20548	0.254579	0.149088	0.251561	0.254642	0.275896	0.186753
NM_001013386	Rasl10b	3475	387.776	0.0475209	0.74519	386	403	333	476	483	321	369	346	2.65966	2.92648	2.36046	3.10508	3.28364	2.27596	3.34086	2.96864
NM_001013387	Zfp182	5913	356.478	0.192091	0.195788	297	338	309	453	413	329	354	362	1.20266	1.44246	1.28724	1.73665	1.65008	1.37089	1.88357	1.82531
NM_001013389	Mrs2	2148	488.747	0.102314	0.423752	478	404	589	502	525	592	404	440	5.32829	4.74616	6.75444	5.29774	5.77415	6.7905	5.91744	6.10738
NM_001013390	Scn4b	4237	13.939	-0.410151	0.496725	13	13	6	36	12	10	7	17	0.0734648	0.0774248	0.034882	0.192604	0.0669092	0.0581508	0.0519788	0.119626
NM_001013391	Cpsf6	6522	7146.23	0.0157609	0.892276	7787	6565	7755	7625	8618	7464	4649	7268	28.588	25.4009	29.2893	26.5021	31.2168	28.1972	22.4267	33.2254
NM_001013393	Gm11487	1315	0	NA	NA	0	0	0	0	0	0	0	0	0	0	0	0	0	0	0	0
NM_001013405	Tcaim	3026	181.796	-0.000556885	0.997379	164	167	228	203	218	215	125	153	1.29768	1.39265	1.85598	1.52072	1.70197	1.75059	1.29966	1.5075
NM_001013411	Nkain2	3196	3.21313	0.539446	0.545891	2	3	3	3	5	5	3	2	0.0149836	0.023687	0.0231219	0.0212782	0.0369595	0.0385459	0.0295326	0.0186578
NM_001013412	Ccl26	278	0	NA	NA	0	0	0	0	0	0	0	0	0	0	0	0	0	0	0	0
NM_001013414	Neurl4	5236	2554.8	0.0328649	0.714607	2414	2355	2939	2868	3180	2586	2082	2199	11.0391	11.3498	13.8264	12.4165	14.348	12.1687	12.5103	12.5217
NM_001013441	Ric8b	4831	1164.18	-0.0690036	0.387557	1360	1136	1165	1327	1235	1114	980	1051	6.74056	5.93385	5.94014	6.22666	6.03939	5.6815	6.38228	6.48637
NM_001013575	Olfr112	3170	0	NA	NA	0	0	0	0	0	0	0	0	0	0	0	0	0	0	0	0
NM_001013577	Inip	3209	1254.56	0.00380099	0.974929	1191	1009	1449	1620	1525	1227	1020	1104	8.88662	7.93445	11.1226	11.4437	11.227	9.42083	10.0004	10.2574
NM_001013580	Pard3	3613	1633.08	-0.00996302	0.888586	1762	1603	1790	1692	1862	1695	1323	1428	11.677	11.1959	12.2037	10.6158	12.1752	11.5589	11.5207	11.7841
NM_001013581	Pard3	3183	1571.01	-0.016306	0.790897	1621	1519	1719	1752	1752	1642	1301	1354	12.1938	12.0425	13.3029	12.4772	13.0035	12.7102	12.8596	12.6829
NM_001013607	Vmo1	667	0.994827	-2.42824	0.187326	1	3	2	1	0	0	0	1	0.0358979	0.113499	0.0738605	0.0339856	0	0	0	0.0447003
NM_001013608	Ercc6l2	5546	2209.1	0.0832269	0.308084	2060	2051	2193	2696	2439	2222	1992	2098	8.89368	9.33214	9.74018	11.0195	10.3895	9.8714	11.3005	11.2788
NM_001013609	Tex24	1762	0.743446	-2.95285	0.330072	0	5	0	1	0	0	0	0	0	0.0716076	0	0.0128652	0	0	0	0
NM_001013616	Trim6	3817	726.369	0.151071	0.645025	546	706	1089	515	689	1082	669	526	3.42503	4.66743	7.02771	3.05848	4.26442	6.98425	5.51431	4.10866
NM_001013741	Ddn	3736	78.3229	0.513882	0.07743	53	89	73	53	125	119	54	67	0.339675	0.601144	0.481309	0.321581	0.790435	0.784792	0.454751	0.534693
NM_001013745	Zfp57	1839	636.343	0.278315	0.00529351	590	492	669	659	746	729	600	618	7.68183	6.75116	8.96092	8.12315	9.58341	9.76698	10.2649	10.0194
NM_001013749	Tmem151b	4846	126.846	0.275319	0.223108	105	100	108	171	191	103	113	132	0.5188	0.520729	0.54897	0.799896	0.931136	0.523683	0.733638	0.812132
NM_001013750	Gm597	2878	0.120201	0.842635	0.811533	0	0	0	0	0	1	0	0	0	0	0	0	0	0.00856098	0	0
NM_001013751	Syna	2915	2.76591	-0.482222	0.723378	4	9	0	0	2	4	2	1	0.0328561	0.0779111	0	0	0.0162089	0.0338093	0.0215863	0.0102282
NM_001013753	Pcdh17	9503	181.93	0.00368975	0.982824	207	173	141	242	186	181	169	164	0.52156	0.459389	0.365482	0.577265	0.462397	0.46928	0.559517	0.51454
NM_001013755	5730409E04Rik	2846	107.99	0.179041	0.408115	96	110	114	103	146	109	67	125	0.807664	0.975333	0.986684	0.820395	1.21194	0.94364	0.740674	1.30952
NM_001013756	Grhl3	2761	195.169	0.152415	0.440212	148	221	224	177	254	247	157	147	1.28348	2.01986	1.99843	1.45321	2.17335	2.20417	1.78904	1.5874
NM_001013757	Vwde	3965	0.998029	0.967546	0.689357	0	0	0	3	0	2	0	3	0	0	0	0.0171514	0	0.012428	0	0.0225587
NM_001013758	Lingo3	3433	48.375	1.13375	9.97745e-05	31	35	20	41	86	53	60	58	0.216213	0.25727	0.143504	0.270727	0.591817	0.380379	0.549876	0.503721
NM_001013759	Gas2l2	2935	1.11686	0.441362	0.771205	2	0	1	1	1	2	1	1	0.0163161	0	0.00839267	0.00772348	0.00804924	0.0167894	0.0107196	0.0101585
NM_001013760	Cldn34b3	1006	0	NA	NA	0	0	0	0	0	0	0	0	0	0	0	0	0	0	0	0
NM_001013761	Gmnc	4321	1.8791	-0.116417	0.942649	1	2	5	0	4	0	3	0	0.00554128	0.01168	0.0285032	0	0.0218695	0	0.0218436	0
NM_001013762	Gm4952	1569	0.844851	-0.281823	0.884799	2	0	0	2	1	1	1	0	0.0305212	0	0	0.0288954	0.0150571	0.0157033	0.0200523	0
NM_001013764	Ces1a	1963	4.31181	0.119066	0.914615	1	4	9	3	0	2	5	9	0.0121976	0.0514203	0.112935	0.0346435	0	0.0251029	0.0801377	0.136697
NM_001013765	Zscan4c	2270	0	NA	NA	0	0	0	0	0	0	0	0	0	0	0	0	0	0	0	0
NM_001013766	Samd3	2610	16.4368	-0.591834	0.348728	16	9	45	12	7	14	19	9	0.146782	0.0870156	0.424698	0.104223	0.0633608	0.132161	0.229034	0.102811
NM_001013767	Capn11	2551	18.2426	0.71508	0.465402	5	32	17	2	46	36	12	0	0.0469304	0.316545	0.164152	0.0177722	0.426001	0.347702	0.147999	0
NM_001013769	Rsl1	2039	182.631	0.249223	0.090158	142	173	179	205	232	188	169	178	1.6675	2.14104	2.16244	2.27907	2.68803	2.27172	2.60769	2.60279
NM_001013770	Lipo3	2829	201.054	-0.345569	0.0150556	214	222	240	268	216	204	127	145	1.81124	1.98023	2.08971	2.14745	1.80378	1.77669	1.4124	1.52817
NM_001013771	Gm973	3573	9.02374	0.322266	0.585777	10	4	7	13	14	7	7	11	0.0670133	0.0282502	0.0482584	0.0824767	0.0925674	0.0482703	0.0616385	0.0917901
NM_001013773	Nxpe5	2304	0	NA	NA	0	0	0	0	0	0	0	0	0	0	0	0	0	0	0	0
NM_001013774	Kpna7	2233	1.25616	0.0326017	0.9854	0	4	1	0	2	1	0	2	0	0.0452029	0.0110311	0	0.0211595	0.0110338	0	0.0267041
NM_001013776	Fbxw24	1478	0	NA	NA	0	0	0	0	0	0	0	0	0	0	0	0	0	0	0	0
NM_001013777	Zfp488	4297	0.619887	0.696006	0.745893	0	1	0	1	1	1	1	0	0	0.00587259	0	0.0052754	0.00549791	0.00573389	0.00732186	0
NM_001013778	Tvp23a	3292	759.754	0.0501282	0.586957	768	672	760	934	913	755	654	672	5.58593	5.15116	5.68672	6.43144	6.552	5.65069	6.25036	6.08619
NM_001013779	Aim2	2526	194.384	-0.0733407	0.626484	202	207	200	223	183	169	183	188	1.91475	2.06791	1.95032	2.00121	1.71152	1.64842	2.27932	2.21902
NM_001013780	Slc25a34	2675	5.81018	0.892666	0.309449	2	5	6	4	5	18	6	1	0.017902	0.0471674	0.0552504	0.0338967	0.044158	0.165792	0.0705691	0.0111458
NM_001013783	Fam71b	2186	0.712757	2.037	0.427412	0	1	0	0	2	3	0	0	0	0.0115437	0	0	0.0216144	0.0338131	0	0
NM_001013784	Ccdc92b	3996	51.7814	0.266921	0.44656	70	38	51	37	40	91	46	42	0.419437	0.239968	0.314378	0.209893	0.236482	0.561087	0.362176	0.313372
NM_001013785	Akr1c19	1231	39.2401	0.163225	0.734358	20	51	52	30	17	59	53	27	0.389015	1.04546	1.04053	0.552439	0.326253	1.18089	1.35458	0.653946
NM_001013786	Zscan26	3978	2053.18	0.239458	0.00396687	1926	1756	1996	2212	2384	2118	1838	2217	11.5927	11.1392	12.3596	12.605	14.1581	13.1182	14.5368	16.6164
NM_001013787	Vmn1r209	937	0	NA	NA	0	0	0	0	0	0	0	0	0	0	0	0	0	0	0	0
NM_001013792	Otulin	1480	652.693	0.0812849	0.509551	627	602	733	691	665	810	611	508	10.1438	10.2643	12.1997	10.5837	10.6151	13.4846	12.9887	10.2338
NM_001013797	Spink6	580	0	NA	NA	0	0	0	0	0	0	0	0	0	0	0	0	0	0	0	0
NM_001013799	Mettl21c	1079	1.09063	0.331006	0.857311	0	1	3	0	3	1	0	1	0	0.023387	0.068487	0	0.0656845	0.0228346	0	0.0276322
NM_001013802	Macrod2	1873	35.642	-0.475957	0.150761	49	33	30	63	36	25	30	24	0.626401	0.444602	0.394541	0.762472	0.454075	0.328864	0.50393	0.382041
NM_001013804	Flg2	7660	0	NA	NA	0	0	0	0	0	0	0	0	0	0	0	0	0	0	0	0
NM_001013806	Ankrd13c	2639	989.763	-0.179087	0.113427	1020	1094	1197	1076	928	1141	767	761	9.25455	10.461	11.1728	9.24259	8.30753	10.6527	9.14414	8.59768
NM_001013810	Gm5591	3436	0	NA	NA	0	0	0	0	0	0	0	0	0	0	0	0	0	0	0	0
NM_001013811	Fam169b	2808	30.258	0.126609	0.78878	30	13	54	24	26	40	16	40	0.255811	0.116827	0.473702	0.193747	0.218746	0.350976	0.179271	0.424716
NM_001013813	Maml2	5939	420.137	0.33635	0.0231556	442	302	416	395	523	434	349	503	1.78198	1.28318	1.72539	1.50766	2.08042	1.80049	1.84884	2.52517
NM_001013814	Amt	1314	1012.62	-0.0100283	0.945783	964	1049	1217	1008	1031	1225	966	683	17.5661	20.1454	22.8141	17.3895	18.5364	22.9697	23.1296	15.4975
NM_001013816	Gm5622	1574	10.4398	-1.78439	0.00231858	23	18	15	11	4	5	4	5	0.349879	0.288578	0.234744	0.15842	0.0600369	0.0782672	0.0799544	0.0947112
NM_001013817	Sp140	2397	5.79584	0.0856827	0.914116	4	10	5	4	4	4	11	3	0.0399564	0.105275	0.0513819	0.037828	0.0394235	0.0411156	0.144382	0.0373155
NM_001013820	Slc22a28	1992	0.149346	0.842635	0.811533	0	0	0	0	0	0	1	0	0	0	0	0	0	0	0.0157942	0
NM_001013823	Krtap4-16	948	0.225668	1.49264	0.672358	0	0	0	0	2	0	0	0	0	0	0	0	0.0498408	0	0	0
NM_001013824	Gm5662	1837	0	NA	NA	0	0	0	0	0	0	0	0	0	0	0	0	0	0	0	0
NM_001013826	Dupd1	1097	8.78793	-0.57949	0.360771	6	11	18	9	12	7	3	6	0.13096	0.253035	0.404179	0.185976	0.258427	0.157219	0.0860403	0.163073
NM_001013829	Shf	1550	457.976	0.0904882	0.398737	454	400	500	505	574	467	360	434	7.01324	6.51214	7.94596	7.38551	8.7487	7.42335	7.30732	8.34823
NM_001013832	Gpr31b	958	0	NA	NA	0	0	0	0	0	0	0	0	0	0	0	0	0	0	0	0
NM_001013833	Prkg1	6958	815.118	-0.309227	0.00373684	1008	838	932	999	878	688	534	724	3.46873	3.03917	3.29944	3.25463	2.98108	2.43623	2.41459	3.10235
NM_001014390	Dyrk2	2132	723.764	0.0798973	0.331087	688	667	782	810	834	766	603	676	7.72673	7.89467	9.03499	8.61229	9.24149	8.8523	8.89851	9.45357
NM_001014394	Adgrf3	3083	0.390856	0.862622	0.779821	0	0	1	0	0	1	1	0	0	0	0.00798978	0	0	0.00799173	0.010205	0
NM_001014395	Fbxw22	1812	0	NA	NA	0	0	0	0	0	0	0	0	0	0	0	0	0	0	0	0
NM_001014397	Zfp985	2819	71.4001	-1.0453	0.0201478	142	161	57	34	45	62	35	39	1.20611	1.44121	0.498067	0.273404	0.377121	0.54189	0.390625	0.412483
NM_001014398	Trcg1	2686	0.630187	-0.500511	0.814959	1	1	1	0	1	0	1	0	0.00891432	0.00939484	0.00917069	0	0.00879543	0	0.0117133	0
NM_001014399	Abi3bp	3854	19.6608	0.323353	0.46024	14	24	16	19	24	31	9	22	0.0869782	0.157143	0.102263	0.111754	0.147117	0.198182	0.0734713	0.170195
NM_001014422	Abi3bp	4416	20.9295	0.312438	0.449649	17	24	18	19	25	32	10	24	0.0921752	0.137144	0.100404	0.0975316	0.133744	0.17854	0.0712456	0.162039
NM_001014423	Abi3bp	4652	21.3119	0.359537	0.373918	17	24	18	19	26	33	11	24	0.0874991	0.130187	0.0953105	0.0925838	0.132037	0.174779	0.0743944	0.153818
NM_001014424	Abi3bp	4463	20.9295	0.312438	0.449649	17	24	18	19	25	32	10	24	0.0912045	0.1357	0.0993468	0.0965045	0.132335	0.17666	0.0704953	0.160332
NM_001014761	Scn2b	4556	118.77	0.261134	0.259694	81	108	115	150	169	97	100	135	0.425692	0.598185	0.621759	0.746326	0.876327	0.524569	0.690563	0.883459
NM_001014836	4930404N11Rik	689	88.5491	-0.04707	0.916705	61	93	156	63	52	164	88	34	2.11985	3.40611	5.57717	2.07273	1.78298	5.86461	4.01838	1.47128
NM_001014900	Zmynd12	1495	1.32563	-2.91009	0.0826747	3	1	3	3	0	0	0	1	0.0480479	0.0168793	0.0494297	0.0454884	0	0	0	0.0199432
NM_001014973	Snx13	6198	872.63	-0.0914628	0.200094	929	909	946	981	942	917	690	726	3.58888	3.7009	3.75965	3.58788	3.59056	3.64529	3.50255	3.49238
NM_001014974	Ttll4	4231	3704.26	0.0402535	0.606767	3871	3151	4116	4171	4257	3874	3084	3331	21.9066	18.7932	23.963	22.3469	23.7697	22.5596	22.9329	23.473
NM_001014976	Espl1	6597	3428.84	0.0947462	0.237576	3116	3120	3794	3862	4114	3650	2823	3152	11.3095	11.9345	14.1664	13.2705	14.7327	13.632	13.4633	14.2454
NM_001014981	Wdr7	7078	1038.26	0.0272735	0.817682	1120	1046	1129	995	1091	1298	878	803	3.7888	3.72921	3.92909	3.18664	3.64148	4.51834	3.90275	3.38253
NM_001014995	Fam189b	3045	546.35	0.0760369	0.535872	474	495	623	638	678	533	429	535	3.72722	4.10217	5.03975	4.74957	5.26024	4.31275	4.43258	5.23845
NM_001014996	Cenpj	4344	1253.94	-0.0765509	0.238227	1322	1286	1316	1461	1355	1198	1050	1108	7.28679	7.47044	7.46233	7.62397	7.36907	6.79488	7.60478	7.60477
NM_001014997	Gm156	674	0	NA	NA	0	0	0	0	0	0	0	0	0	0	0	0	0	0	0	0
NM_001015039	Zfyve28	3965	58.7981	0.328202	0.351722	48	46	42	84	79	31	61	78	0.289863	0.292759	0.260924	0.480239	0.470703	0.192634	0.484032	0.586526
NM_001015046	Rap1gap2	6383	304.607	-0.0046626	0.983843	266	372	311	322	200	416	307	238	0.997818	1.47066	1.20017	1.14354	0.740233	1.60577	1.51321	1.1117
NM_001015099	G2e3	6617	3412.98	0.105152	0.282253	3117	3077	3480	4128	4211	3470	2616	3432	11.279	11.7344	12.9547	14.1416	15.0344	12.9206	12.4384	15.464
NM_001015507	Vprbp	5367	2707.89	0.0107987	0.895744	2675	2371	3070	3197	2965	2887	2193	2473	11.934	11.148	14.0901	13.5031	13.0514	13.2535	12.8557	13.7382
NM_001015681	E130308A19Rik	3714	772.728	0.0653298	0.517639	713	696	834	925	930	773	613	747	4.59666	4.72893	5.53136	5.64574	5.91567	5.12805	5.19285	5.99674
NM_001015876	Tyw1	3028	1095.43	0.0489349	0.598522	1126	963	1172	1251	1151	1177	1047	915	8.90383	8.02538	9.5341	9.36531	8.98013	9.57712	10.8787	9.00952
NM_001015889	Taf9	1226	2013.15	-0.229136	0.0673786	2493	2482	1675	2428	2046	1980	1586	1562	48.6885	51.0866	33.6537	44.8931	39.4256	39.7914	40.7005	37.9863
NM_001017362	Arid3c	1741	70.3203	0.568465	0.0570463	42	61	81	52	114	86	82	46	0.577623	0.884151	1.14603	0.677057	1.54692	1.21707	1.48184	0.787762
NM_001017393	Gm21943	1202	0	NA	NA	0	0	0	0	0	0	0	0	0	0	0	0	0	0	0	0
NM_001017394	Gm20815	1792	0	NA	NA	0	0	0	0	0	0	0	0	0	0	0	0	0	0	0	0
NM_001017407	Tbata	909	0.112834	0.842635	0.811533	0	0	0	0	1	0	0	0	0	0	0	0	0.0259896	0	0	0
NM_001017409	Tbata	976	0.112834	0.842635	0.811533	0	0	0	0	1	0	0	0	0	0	0	0	0.0242055	0	0	0
NM_001017419	Tbata	1414	0	NA	NA	0	0	0	0	0	0	0	0	0	0	0	0	0	0	0	0
NM_001017422	Ear4	465	0	NA	NA	0	0	0	0	0	0	0	0	0	0	0	0	0	0	0	0
NM_001017426	Kdm6b	6619	2071.83	0.0332783	0.65586	2049	2002	2206	2313	2467	1963	1741	1933	7.41214	7.6325	8.20959	7.92144	8.80521	7.30706	8.27548	8.70714
NM_001017427	Rasef	5163	138.882	-0.231992	0.20037	170	156	139	163	151	147	77	124	0.78839	0.762461	0.663164	0.715659	0.690936	0.701503	0.469219	0.71607
NM_001017429	Cox17	431	451.898	-0.11947	0.403889	500	506	436	524	409	470	454	327	27.7771	29.6257	24.9182	27.5597	22.4186	26.868	33.141	22.6207
NM_001017433	Tbata	1516	0	NA	NA	0	0	0	0	0	0	0	0	0	0	0	0	0	0	0	0
NM_001017441	Tbata	990	0.112834	0.842635	0.811533	0	0	0	0	1	0	0	0	0	0	0	0	0.0238632	0	0	0
NM_001017525	Btbd11	3918	108.909	-0.040676	0.846058	101	111	139	110	122	106	69	119	0.617236	0.714914	0.873893	0.636428	0.735629	0.666586	0.554079	0.905563
NM_001017955	Zscan18	3618	573.953	0.0873117	0.386326	623	545	549	611	691	540	485	568	4.123	3.80122	3.73776	3.82819	4.51204	3.67739	4.21755	4.68076
NM_001017959	Lamp2	1777	1522.73	0.191683	0.103669	1485	1674	1242	1530	1544	1727	1419	1542	20.0094	23.7719	17.2164	19.5175	20.5269	23.9453	25.1236	25.8722
NM_001017966	Ddi2	3527	2654.72	-0.159667	0.0649054	2981	2472	3194	3084	2754	2841	1954	2189	20.2372	17.6864	22.3068	19.8212	18.4468	19.8463	17.4304	18.5045
NM_001017968	Zdhhc18	2837	582.512	0.0541196	0.577395	552	532	650	661	678	635	454	537	4.6588	4.73203	5.64368	5.28157	5.6459	5.51479	5.03482	5.64353
NM_001017983	Foxred2	4782	459.735	0.188725	0.106512	465	415	437	481	601	415	435	440	2.32829	2.18995	2.25102	2.28011	2.96912	2.13822	2.86198	2.74334
NM_001017985	C2cd3	7775	2922.19	0.0519062	0.468115	3005	2677	3057	3279	3423	2834	2431	2809	9.25419	8.68847	9.68508	9.56009	10.4009	8.98078	9.8372	10.7718
NM_001018002	Dppa4	1370	1.57661	-0.57971	0.688956	2	0	4	2	2	1	0	2	0.0349546	0	0.0719196	0.0330926	0.0344884	0.0179843	0	0.0435257
NM_001018013	Izumo1	1481	10.2187	0.433628	0.41084	11	11	8	6	13	10	11	11	0.177841	0.187427	0.133059	0.0918369	0.207373	0.166364	0.233682	0.221449
NM_001018019	Grxcr1	1065	0	NA	NA	0	0	0	0	0	0	0	0	0	0	0	0	0	0	0	0
NM_001018031	Otol1	2154	0.444084	-2.22386	0.520967	0	0	0	4	0	0	0	0	0	0	0	0.0420955	0	0	0	0
NM_001018042	Sp3	4166	4765.43	-0.0899127	0.232423	5106	4893	4870	5706	5190	4644	3500	4536	29.3465	29.6382	28.795	31.048	29.4314	27.4655	26.4324	32.4631
NM_001018063	Cxx1b	1229	202.93	-0.0641652	0.636413	195	202	239	232	213	214	150	191	3.79907	4.14758	4.79021	4.27915	4.09441	4.29019	3.83996	4.63359
NM_001018079	Lce3f	607	0	NA	NA	0	0	0	0	0	0	0	0	0	0	0	0	0	0	0	0
NM_001018087	Ldoc1	1332	80.6384	0.0594341	0.815896	66	97	56	112	79	79	74	83	1.18641	1.83765	1.0356	1.90605	1.40115	1.46129	1.74789	1.85785
NM_001024134	Trim15	1834	12.2127	-0.194302	0.792282	14	2	24	15	4	23	10	7	0.182778	0.0275186	0.322344	0.185401	0.0515257	0.308989	0.171549	0.113798
NM_001024135	Kbtbd7	4525	582.615	-0.00867085	0.952	540	524	668	721	736	578	377	576	2.85739	2.92219	3.63635	3.61192	3.84258	3.1472	2.62126	3.79525
NM_001024136	Anks6	3535	111.165	0.323893	0.0919032	98	88	94	135	151	103	113	110	0.66379	0.628186	0.655008	0.865696	1.00914	0.717897	1.00572	0.927768
NM_001024137	Pla2g4d	3264	2.01195	0.1184	0.931589	2	3	1	2	4	0	4	0	0.0146715	0.0231935	0.00754672	0.01389	0.0289516	0	0.0385564	0
NM_001024138	Gpr139	1035	1.36134	-0.794564	0.624396	1	5	1	0	2	1	0	1	0.0231342	0.121906	0.0237995	0	0.0456513	0.0238053	0	0.0288069
NM_001024139	Adamts15	5918	383.465	0.230927	0.157404	359	384	386	341	344	531	376	341	1.45249	1.63739	1.60665	1.30617	1.37324	2.21072	1.99894	1.71797
NM_001024141	Nxf3	2957	143.355	0.57505	0.380718	146	186	17	130	176	113	160	201	1.18221	1.58729	0.141614	0.996582	1.40613	0.941546	1.70238	2.02666
NM_001024142	Fbxo10	4621	664.232	0.39369	0.000366005	575	502	667	662	882	699	605	730	2.97938	2.74134	3.55548	3.24745	4.50916	3.72697	4.11914	4.71002
NM_001024145	Pla2g4f	3103	2.30934	-0.0501848	0.964805	4	0	3	3	3	3	1	2	0.0308654	0	0.0238148	0.021916	0.0228403	0.0238207	0.0101392	0.0192169
NM_001024147	Gm5868	1375	4.79551	-0.704774	0.350682	4	5	7	9	4	3	4	3	0.0696549	0.0917619	0.125402	0.148375	0.0687259	0.0537568	0.091526	0.0650511
NM_001024148	Ugt2a2	2527	1.18591	-1.93721	0.330367	0	2	4	2	2	0	0	0	0	0.0199719	0.0389909	0.017941	0.0186977	0	0	0
NM_001024205	Nufip2	10393	3261.19	-0.180137	0.0237805	3578	3155	3495	4314	3221	3252	2433	2907	8.24316	7.66044	8.28351	9.40936	7.32172	7.70946	7.36526	8.33951
NM_001024206	Trappc1	738	1360.52	-0.0544778	0.692157	1563	1627	1053	1546	1451	1325	1249	1116	50.7104	55.6322	35.1463	47.4869	46.4488	44.2358	53.2468	45.0862
NM_001024225	Defa24	415	0	NA	NA	0	0	0	0	0	0	0	0	0	0	0	0	0	0	0	0
NM_001024230	Gm5431	2964	0.141521	0.842635	0.811533	0	0	0	0	0	0	0	1	0	0	0	0	0	0	0	0.0100591
NM_001024385	Crls1	1898	1051.24	-0.211119	0.0113097	1152	1210	1091	1264	1106	1044	739	893	14.5328	16.0873	14.1591	15.0963	13.7665	13.5525	12.25	14.0279
NM_001024458	Add1	3953	5185.16	0.104828	0.0543073	5182	5170	5037	5502	6104	5649	4282	4799	31.3881	33.0034	31.3873	31.5511	36.4797	35.2095	34.0806	36.196
NM_001024468	Bcat1	7820	4371.61	-0.216723	0.00583427	4965	4408	4723	5606	4943	3830	3232	3682	15.2022	14.2243	14.8771	16.2505	14.933	12.0672	13.0032	14.0383
NM_001024474	Diras2	4344	42.1323	-0.177585	0.57243	43	59	34	50	38	29	39	44	0.237013	0.342734	0.192796	0.260916	0.20666	0.164484	0.282463	0.301995
NM_001024478	Cdhr3	2931	0.651223	0.795251	0.738018	0	0	1	1	0	1	2	0	0	0	0.00840412	0.00773402	0	0.00840618	0.0214685	0
NM_001024504	Dcun1d2	3025	784.575	-0.214664	0.0227049	858	828	808	1038	721	750	656	664	6.79135	6.90717	6.57952	7.77845	5.63084	6.10872	6.82285	6.54454
NM_001024508	Brd9	2410	1346.44	-0.170457	0.067207	1606	1452	1276	1633	1302	1355	1146	1079	15.956	15.2035	13.0419	15.36	12.7631	13.8528	14.9608	13.3488
NM_001024512	Fam149b	2414	900.328	0.131811	0.105718	892	827	846	1036	1079	898	797	863	8.84753	8.64497	8.63259	9.72844	10.5596	9.16545	10.3874	10.6588
NM_001024526	Larp4	6512	3281.92	-0.26748	0.00655862	3657	3471	3792	4091	3263	3446	2035	2846	13.4464	13.4504	14.3437	14.2409	11.8377	13.0381	9.83189	13.0304
NM_001024539	Shc2	3942	1017.41	0.103185	0.240564	1073	896	1066	1072	1283	1034	832	943	6.51745	5.7357	6.66114	6.16452	7.68906	6.46277	6.64039	7.13233
NM_001024560	Snx32	1635	42.4795	0.587639	0.0437204	34	41	25	42	62	42	39	54	0.497915	0.632793	0.376643	0.582308	0.895854	0.632916	0.750471	0.984719
NM_001024602	Cep170b	6619	1406.4	0.145101	0.465956	1090	1348	2000	1115	1500	1899	1269	1070	3.94302	5.13917	7.44296	3.81859	5.3538	7.06882	6.03193	4.81978
NM_001024604	Ankrd28	5199	2654.27	0.160726	0.0414921	2607	2253	2638	3018	3261	3085	2173	2385	12.0065	10.9355	12.4987	13.1589	14.8182	14.6201	13.15	13.6774
NM_001024606	Pdp2	3494	224.595	0.259129	0.183438	164	181	214	302	258	201	238	238	1.12387	1.30723	1.50869	1.95932	1.74446	1.41738	2.14309	2.03091
NM_001024614	1700007G11Rik	853	3.16454	-1.25171	0.252434	3	10	4	1	1	2	3	1	0.0842106	0.295833	0.11551	0.0265749	0.0276958	0.0577691	0.110652	0.0349532
NM_001024616	Rabl6	3138	2861.28	0.110407	0.101869	2876	2595	2991	3055	3511	2880	2495	2617	21.9447	20.8679	23.4786	22.0688	26.4327	22.6128	25.0152	24.8649
NM_001024617	Inpp4b	4402	38.3046	-0.233963	0.521151	54	56	21	41	34	30	36	34	0.293723	0.321021	0.117511	0.211132	0.18247	0.167914	0.2573	0.230285
NM_001024618	Xirp2	11944	2.51718	0.648942	0.602976	4	3	0	1	1	1	5	4	0.00801871	0.00633821	0	0.00189789	0.00197794	0.00206284	0.0131707	0.00998496
NM_001024619	Tsku	2506	550.014	0.429873	0.0203193	358	390	628	593	843	617	436	574	3.42055	3.92716	6.17286	5.36407	7.94712	6.06623	5.47384	6.82916
NM_001024622	Pcnp	2264	2067.83	-0.1244	0.167244	2365	2109	2056	2505	2300	2031	1434	1918	25.012	23.5069	22.3694	25.0814	24.0002	22.1028	19.9278	25.2585
NM_001024624	Cdkl5	3225	177.122	-0.121477	0.536078	212	157	140	269	185	156	147	165	1.57398	1.22847	1.06932	1.89079	1.35521	1.19182	1.43408	1.52542
NM_001024626	Zfp873	2295	281.521	0.202238	0.112214	305	264	224	303	314	323	250	276	3.18208	2.9028	2.40422	2.99282	3.23229	3.46764	3.42724	3.58561
NM_001024645	Carmil3	4556	233.506	0.657795	0.000457836	195	160	160	247	367	211	264	260	1.02481	0.8862	0.865056	1.22895	1.90303	1.14107	1.82309	1.70148
NM_001024672	Methig1	1443	0.120201	0.842635	0.811533	0	0	0	0	0	1	0	0	0	0	0	0	0	0.0170745	0	0
NM_001024673	Ifnl2	576	0	NA	NA	0	0	0	0	0	0	0	0	0	0	0	0	0	0	0	0
NM_001024698	Cpa2	1312	128.09	-0.288324	0.212982	148	148	120	174	108	142	127	67	2.70099	2.84658	2.25297	3.00633	1.9447	2.66667	3.04549	1.52257
NM_001024699	Zbtb45	2136	299.961	0.0364193	0.817205	265	261	385	330	380	339	224	245	2.97056	3.08343	4.43984	3.50214	4.20287	3.91033	3.29939	3.4198
NM_001024702	C1ql4	714	8.12541	-0.863215	0.215938	10	3	20	11	4	7	6	5	0.335348	0.106027	0.689985	0.349233	0.13235	0.241554	0.264387	0.208789
NM_001024703	Mctp2	5764	75.3645	0.227251	0.279504	68	73	84	64	80	83	73	76	0.282475	0.319591	0.358974	0.251696	0.327891	0.354788	0.398461	0.393121
NM_001024705	Prpmp5	1279	0	NA	NA	0	0	0	0	0	0	0	0	0	0	0	0	0	0	0	0
NM_001024706	Gm5458	997	0.233035	1.51919	0.666765	0	0	0	0	1	1	0	0	0	0	0	0	0.0236956	0.0247127	0	0
NM_001024707	Lrp3	3984	1421.24	0.207266	0.0331249	1299	1317	1362	1547	1932	1357	1250	1369	7.807	8.34184	8.42104	8.80221	11.4565	8.39218	9.87138	10.2452
NM_001024709	Krtap10-10	1302	0	NA	NA	0	0	0	0	0	0	0	0	0	0	0	0	0	0	0	0
NM_001024712	Gm3696	2130	68.5303	0.310431	0.227203	78	76	44	57	97	78	55	66	0.876818	0.900387	0.50884	0.606619	1.07586	0.902255	0.8124	0.923848
NM_001024714	Cma2	940	0.112834	0.842635	0.811533	0	0	0	0	1	0	0	0	0	0	0	0	0.0251325	0	0	0
NM_001024716	Triobp	2539	1157.86	-0.0152959	0.880637	1126	1248	1332	1147	1217	1308	919	1017	10.6187	12.4036	12.9226	10.2405	11.3238	12.6929	11.3878	11.9425
NM_001024717	Gal3st3	2417	90.091	0.234508	0.332704	85	65	77	123	142	100	66	76	0.842048	0.678628	0.784734	1.15358	1.38795	1.01938	0.859121	0.937504
NM_001024719	Cyp2c67	1695	0	NA	NA	0	0	0	0	0	0	0	0	0	0	0	0	0	0	0	0
NM_001024720	Hmcn1	18205	1059.79	0.323421	0.108635	1225	656	915	1166	1186	1148	742	1459	1.61116	0.909303	1.23805	1.45187	1.53907	1.55369	1.28233	2.38947
NM_001024721	Ifi214	1287	0	NA	NA	0	0	0	0	0	0	0	0	0	0	0	0	0	0	0	0
NM_001024726	Zfp607a	3504	243.872	0.0385719	0.783205	239	224	222	326	274	233	210	236	1.63316	1.61317	1.56062	2.10899	1.84735	1.63835	1.88557	2.00809
NM_001024728	C330021F23Rik	1613	45.0133	0.0240963	0.941466	41	51	33	62	52	32	56	33	0.608617	0.797868	0.50395	0.871321	0.761609	0.488799	1.0923	0.60998
NM_001024806	Cebpz	4059	5002.52	-0.189524	0.00125552	5742	5350	5150	6067	5112	4944	4057	3959	33.8718	33.2606	31.2533	33.8825	29.7533	30.0105	31.4465	29.0806
NM_001024837	Adarb1	6573	370.17	0.271245	0.00926125	348	304	347	407	432	399	349	380	1.26768	1.16709	1.30039	1.40363	1.55268	1.49563	1.67051	1.72368
NM_001024841	Gm128	1466	6.07972	0.726252	0.332809	3	4	9	3	4	12	7	6	0.0489984	0.0688528	0.151223	0.0463883	0.0644598	0.20168	0.150228	0.122026
NM_001024842	Hoxc11	912	0	NA	NA	0	0	0	0	0	0	0	0	0	0	0	0	0	0	0	0
NM_001024846	Zfp62	4020	2299.46	0.244301	0.017382	2015	1953	2123	2753	2817	2293	2044	2461	12.0017	12.2595	13.0086	15.5239	16.5548	14.0538	15.9971	18.2525
NM_001024848	Apol7b	2220	0.120201	0.842635	0.811533	0	0	0	0	0	1	0	0	0	0	0	0	0	0.0110984	0	0
NM_001024849	Gm14325	4388	298.09	0.233783	0.0902931	268	277	245	360	380	295	256	315	1.46239	1.59297	1.37533	1.85976	2.04588	1.65642	1.83553	2.14033
NM_001024850	Rhox10	755	0	NA	NA	0	0	0	0	0	0	0	0	0	0	0	0	0	0	0	0
NM_001024851	Ankrd34a	2582	28.1812	-0.210807	0.60568	17	48	31	29	25	20	28	26	0.157647	0.469116	0.295742	0.254603	0.228743	0.190848	0.341184	0.300229
NM_001024853	Timm9	973	667.84	-0.149725	0.149486	796	734	643	762	643	677	583	535	19.5882	19.0361	16.2782	17.7526	15.6121	17.1431	18.8514	16.3937
NM_001024854	Timm9	791	640.5	-0.155826	0.150085	768	706	618	728	606	649	565	511	23.2477	22.5229	19.2451	20.863	18.0992	20.2154	22.4729	19.2611
NM_001024856	Ttbk2	11134	1052.66	0.163328	0.236344	1009	809	1014	1350	1300	1059	794	1156	2.16987	1.83355	2.24334	2.74855	2.75839	2.34347	2.24366	3.09559
NM_001024857	Ttbk2	11061	1049.21	0.163631	0.23742	1006	803	1013	1346	1295	1055	792	1153	2.1777	1.83196	2.25592	2.75849	2.76591	2.35003	2.25278	3.10793
NM_001024910	Sept10	1809	884.327	0.268887	0.00434394	845	870	826	804	1089	908	835	894	11.1844	12.136	11.2473	10.0748	14.2217	12.3669	14.5223	14.7345
NM_001024911	Sept10	2528	1151.34	0.221003	0.0111664	1140	1137	1067	1094	1422	1199	994	1177	10.7975	11.3496	10.3967	9.80982	13.2888	11.6858	12.3708	13.8815
NM_001024917	N4bp2	5709	3736.3	0.100397	0.204702	3518	3257	3918	4439	4300	3812	3217	3600	14.7547	14.3964	16.9049	17.6257	17.7939	16.4516	17.7287	18.8009
NM_001024918	Rfx4	3920	788.783	0.334641	0.0115818	705	639	697	890	1216	830	733	660	4.30623	4.11349	4.37981	5.14665	7.32843	5.21683	5.88308	5.01989
NM_001024919	Bod1	1396	1422.74	-0.082475	0.241107	1567	1491	1427	1638	1622	1421	1089	1232	26.8768	26.9518	25.1795	26.598	27.4491	25.0797	24.5431	26.3125
NM_001024920	Trp53i13	1357	133.107	0.364812	0.0462853	99	103	146	140	178	144	112	147	1.74683	1.91537	2.65022	2.33867	3.09887	2.61455	2.59672	3.22979
NM_001024922	Ddx49	2085	1865.14	-0.012264	0.874847	1981	1893	1706	2270	2090	1969	1551	1586	22.7495	22.9108	20.1549	24.6797	23.6812	23.2677	23.4041	22.6795
NM_001024926	Cyb5d2	2370	82.3298	0.344061	0.0986395	76	55	80	94	95	104	84	73	0.76782	0.585612	0.831476	0.899084	0.946975	1.08118	1.11511	0.918355
NM_001024927	Pitpnm3	6644	13.7284	-0.288995	0.582191	24	13	11	15	12	8	8	19	0.086492	0.0493752	0.0407823	0.0511779	0.0426692	0.0296671	0.0378833	0.0852629
NM_001024928	Zfp667	3664	234.184	0.20251	0.132446	223	211	211	267	258	233	214	257	1.45728	1.45319	1.41852	1.65187	1.66352	1.56681	1.83758	2.09129
NM_001024931	Rbfox3	2990	92.3674	0.0755628	0.7478	112	104	77	82	138	85	73	75	0.896894	0.877723	0.634348	0.621675	1.09036	0.700426	0.768137	0.74787
NM_001024932	Pilrb2	1801	1.6339	-0.126902	0.938587	0	3	3	1	0	4	2	0	0	0.0420342	0.0410313	0.0125866	0	0.0547219	0.0349384	0
NM_001024945	Qsox1	3347	343.181	0.110961	0.384963	301	394	331	350	378	384	313	301	2.1533	2.97054	2.43602	2.37046	2.66808	2.82677	2.94222	2.68131
NM_001024950	Zfp563	6376	244.897	0.437198	0.00833104	185	179	235	276	326	292	189	288	0.694733	0.708435	0.907878	0.981255	1.2079	1.12836	0.932611	1.34673
NM_001024952	Rc3h1	10989	1955.44	-0.115124	0.196165	2200	1836	1964	2537	2053	1936	1459	1813	4.79357	4.21609	4.40242	5.23339	4.41361	4.34072	4.17719	4.91899
NM_001024954	Pbx4	1337	70.0687	0.715582	0.00345193	41	42	67	73	101	79	80	76	0.734255	0.792708	1.23439	1.23769	1.78465	1.45583	1.88255	1.6948
NM_001024955	Pik3r1	5814	806.26	-0.113812	0.299129	889	755	967	896	856	866	549	738	3.66118	3.27693	4.09694	3.49344	3.47826	3.66993	2.97087	3.78458
NM_001025067	Lrig2	7154	1002.97	0.183813	0.0615032	1062	935	823	1114	1152	1044	900	1015	3.55443	3.29806	2.83373	3.52986	3.80423	3.59556	3.95804	4.23013
NM_001025074	Ntrk2	8724	129.503	0.524615	0.00558059	113	120	82	129	159	136	146	144	0.31014	0.347105	0.231529	0.335193	0.430571	0.384094	0.526531	0.492134
NM_001025083	Rhox12	929	0	NA	NA	0	0	0	0	0	0	0	0	0	0	0	0	0	0	0	0
NM_001025084	Rhox1	875	0	NA	NA	0	0	0	0	0	0	0	0	0	0	0	0	0	0	0	0
NM_001025085	Gm5797	990	0	NA	NA	0	0	0	0	0	0	0	0	0	0	0	0	0	0	0	0
NM_001025086	Rhox7a	974	0	NA	NA	0	0	0	0	0	0	0	0	0	0	0	0	0	0	0	0
NM_001025093	Atf2	4283	2732.72	-0.0101691	0.877839	2819	2654	2853	3157	3125	2671	2165	2576	15.7595	15.6368	16.4082	16.7089	17.2371	15.3653	15.9037	17.9322
NM_001025102	Arl14ep	3301	1235.15	-0.100603	0.316963	1302	1149	1395	1515	1425	1281	838	1102	9.44408	8.78354	10.4097	10.4037	10.1984	9.56133	7.98703	9.95342
NM_001025103	Cracr2b	1675	35.3754	0.542971	0.0964114	30	23	44	23	49	38	33	42	0.428845	0.346504	0.647062	0.311268	0.691106	0.558963	0.619849	0.747602
NM_001025156	Ccdc93	7230	1415.01	0.0606239	0.54033	1542	1200	1574	1481	1458	1563	1307	1236	5.1067	4.1883	5.36259	4.64342	4.76412	5.32642	5.68754	5.09702
NM_001025163	Zfp78	4744	41.2604	0.837411	0.0018435	27	29	29	39	53	52	51	47	0.136274	0.154258	0.150578	0.186355	0.263933	0.270068	0.33823	0.295386
NM_001025192	Cxadr	5557	4175.34	-0.254493	0.00419797	4989	4478	4317	5238	4511	3596	2909	3733	21.4965	20.3348	19.1359	21.3671	19.1777	15.9439	16.4699	20.0287
NM_001025208	LOC547349	387	18.5956	0.33168	0.383569	18	18	15	18	27	22	15	17	1.11367	1.1737	0.954747	1.05434	1.64822	1.40064	1.21946	1.30971
NM_001025240	Gm5346	2209	0	NA	NA	0	0	0	0	0	0	0	0	0	0	0	0	0	0	0	0
NM_001025241	Gm20747	1116	0	NA	NA	0	0	0	0	0	0	0	0	0	0	0	0	0	0	0	0
NM_001025244	Krtap31-2	932	0	NA	NA	0	0	0	0	0	0	0	0	0	0	0	0	0	0	0	0
NM_001025245	Mbp	4814	446.412	0.286304	0.0107563	418	376	451	438	602	440	405	452	2.07905	1.97096	2.3077	2.06248	2.95429	2.25196	2.64689	2.79942
NM_001025246	Trp53i11	2652	1122.13	-0.0246318	0.882057	1100	975	1538	1116	1585	1127	823	840	9.93147	9.2774	14.2854	9.53919	14.1195	10.4704	9.76368	9.4437
NM_001025250	Vegfa	3520	2533.12	0.235365	0.0132692	2272	2646	2345	2442	2958	2556	2466	2547	15.4547	18.9689	16.41	15.7262	19.8527	17.8909	22.0413	21.5736
NM_001025251	Mbp	2177	76.7745	0.00577086	0.979481	100	56	76	90	92	78	57	72	1.09986	0.64912	0.85993	0.937141	0.998372	0.882776	0.823765	0.986076
NM_001025254	Mbp	2100	75.7572	-0.00579036	0.979336	98	56	76	89	90	78	55	71	1.11738	0.672921	0.891461	0.960709	1.01248	0.915145	0.824006	1.00803
NM_001025255	Mbp	2100	76.7745	0.00577086	0.979481	100	56	76	90	92	78	57	72	1.14018	0.672921	0.891461	0.971503	1.03498	0.915145	0.85397	1.02223
NM_001025256	Mbp	2055	75.575	0.00532585	0.98103	98	55	75	89	89	77	57	71	1.14185	0.675377	0.898996	0.981746	1.02315	0.923195	0.87267	1.03011
NM_001025257	Vegfa	3318	2445.11	0.216216	0.0239121	2210	2580	2268	2377	2843	2450	2366	2441	15.9481	19.6218	16.8374	16.2395	20.2425	18.193	22.435	21.9345
NM_001025258	Mbp	2068	76.7745	0.00577086	0.979481	100	56	76	90	92	78	57	72	1.15783	0.683334	0.905256	0.986536	1.05099	0.929306	0.867184	1.03805
NM_001025259	Mbp	1978	75.575	0.00532585	0.98103	98	55	75	89	89	77	57	71	1.1863	0.701668	0.933992	1.01996	1.06298	0.959133	0.906642	1.07021
NM_001025260	H2al1e	491	0	NA	NA	0	0	0	0	0	0	0	0	0	0	0	0	0	0	0	0
NM_001025261	Tpd52	2422	846.172	0.233673	0.0676314	737	886	877	738	909	1092	783	752	7.28597	9.23113	8.91936	6.90722	8.86651	11.1087	10.1713	9.25721
NM_001025262	Tpd52	2355	842.81	0.229897	0.0704557	737	881	874	738	904	1088	777	749	7.49326	9.44018	9.14174	7.10373	9.06861	11.3829	10.3805	9.48259
NM_001025263	Tpd52	2299	832.477	0.236245	0.0598399	725	867	862	729	896	1069	769	747	7.55081	9.51646	9.23584	7.18802	9.2073	11.4565	10.5238	9.68764
NM_001025264	Tpd52	2284	831.818	0.235867	0.0599203	725	866	861	729	895	1069	767	747	7.6004	9.56791	9.28571	7.23523	9.25742	11.5318	10.5654	9.75126
NM_001025286	Nkain2	1227	0.359532	-0.623698	0.843996	1	1	0	0	1	0	0	0	0.0195142	0.020566	0	0	0.0192539	0	0	0
NM_001025296	Dffa	2459	760.229	0.0168356	0.907202	726	721	895	818	675	971	705	595	7.06923	7.39898	8.96546	7.54077	6.48498	9.72916	9.02023	7.21431
NM_001025305	Tfap2b	6158	722.11	0.312844	0.0917503	701	639	576	785	923	879	414	907	2.72567	2.61852	2.30404	2.88969	3.54099	3.51693	2.11518	4.39141
NM_001025307	Stx3	3009	562.271	-0.0904458	0.656213	589	589	691	548	454	787	519	346	4.68692	4.93956	5.65671	4.12838	3.56449	6.44417	5.42666	3.42839
NM_001025309	Pja2	4694	3252.65	-0.0270671	0.779561	3457	3369	2865	4072	3270	3220	2815	3073	17.634	18.1115	15.0345	19.6646	16.4576	16.9016	18.8678	19.5189
NM_001025310	St6galnac6	2375	329.046	0.323807	0.0061232	321	253	330	320	420	366	283	348	3.2362	2.68814	3.42262	3.05427	4.17781	3.79692	3.74895	4.3687
NM_001025311	St6galnac6	2286	326.046	0.310002	0.00856601	318	256	328	317	416	358	278	346	3.33077	2.82591	3.53432	3.14343	4.29913	3.85853	3.82609	4.5127
NM_001025312	Dclre1b	4117	689.998	0.205542	0.229099	536	483	844	834	890	832	536	629	3.1173	2.96048	5.04975	4.59204	5.10708	4.97917	4.0961	4.55518
NM_001025313	Tapbp	2740	225.571	0.0858787	0.522898	208	211	248	248	222	243	201	226	1.81764	1.94324	2.22951	2.05174	1.9141	2.18509	2.30798	2.4592
NM_001025351	Defb46	171	0	NA	NA	0	0	0	0	0	0	0	0	0	0	0	0	0	0	0	0
NM_001025353	Gm6040	852	0	NA	NA	0	0	0	0	0	0	0	0	0	0	0	0	0	0	0	0
NM_001025358	Klc1	2396	1721.59	0.0407975	0.519258	1737	1707	1688	1974	2025	1733	1463	1538	17.3583	17.978	17.3538	18.6759	19.9665	17.8208	19.2108	19.1384
NM_001025359	Klc1	2423	1758.8	0.0409542	0.512413	1773	1741	1729	2016	2059	1767	1496	1581	17.5206	18.1318	17.5772	18.8607	20.0755	17.9679	19.4252	19.4543
NM_001025360	Klc1	2486	1828.32	0.0705948	0.306255	1802	1800	1768	2099	2205	1823	1575	1649	17.3559	18.2712	17.5182	19.1396	20.9542	18.0676	19.9327	19.7768
NM_001025361	Klc1	2440	1791.13	0.0710275	0.309803	1767	1766	1727	2056	2171	1789	1542	1606	17.3397	18.264	17.4345	19.1009	21.02	18.0649	19.883	19.6242
NM_001025362	Klc1	1911	1638.93	0.0524403	0.443992	1628	1644	1591	1873	1954	1636	1411	1459	20.398	21.7088	20.5077	22.2176	24.1561	21.0929	23.2302	22.7631
NM_001025363	Klc1	2373	1752.73	0.0423966	0.493305	1767	1734	1724	2005	2048	1765	1493	1576	17.8293	18.4394	17.8957	19.153	20.389	18.3257	19.7947	19.8013
NM_001025364	Rtn2	1071	199.647	0.0994353	0.536518	201	202	185	219	288	180	173	164	4.49367	4.75945	4.25491	4.63528	6.35281	4.14093	5.08211	4.56552
NM_001025365	Miip	1801	800.566	0.246356	0.00150952	749	702	774	840	947	844	758	799	9.95778	9.836	10.5861	10.5727	12.4222	11.5463	13.2417	13.2272
NM_001025371	Serinc4	2520	823.59	-0.0922671	0.430899	1038	875	754	883	874	788	627	789	9.86259	8.76199	7.37019	7.94294	8.19359	7.70442	7.82806	9.33496
NM_001025372	Adcyap1r1	6143	207.318	0.42205	0.0188998	171	147	179	249	286	190	201	238	0.666515	0.603854	0.717762	0.91884	1.09989	0.762057	1.02944	1.15513
NM_001025373	Zfp943	2728	656.669	-0.0979245	0.526298	739	791	555	750	745	554	466	685	6.48626	7.31691	5.01137	6.23215	6.45171	5.00357	5.37438	7.48656
NM_001025375	Wdr61	1318	2245.61	-0.0652663	0.53535	2582	2520	1992	2498	2351	2210	2071	1818	46.9067	48.2481	37.2291	42.9633	42.1406	41.3134	49.437	41.1258
NM_001025376	Wdr61	1207	2236.31	-0.065489	0.532777	2565	2510	1989	2489	2335	2201	2066	1811	50.8832	52.4761	40.5916	46.7454	45.7028	44.9291	53.853	44.735
NM_001025378	Orc2	3013	2932.29	-0.190856	0.00114415	3255	2978	3163	3705	2997	2978	2255	2377	25.867	24.9414	25.8588	27.8747	23.4991	24.3523	23.5469	23.5216
NM_001025379	Sema3g	3668	117.167	0.137699	0.491562	136	93	122	116	149	106	88	132	0.887777	0.639807	0.819292	0.716885	0.959666	0.712018	0.754815	1.07295
NM_001025380	Adam39	2437	0	NA	NA	0	0	0	0	0	0	0	0	0	0	0	0	0	0	0	0
NM_001025381	Gpr17	5189	7.34973	0.0703483	0.922281	11	8	5	6	7	16	5	2	0.0507579	0.0389047	0.0237353	0.0262113	0.0318697	0.0759715	0.0303161	0.0114917
NM_001025382	Fam196b	5365	80.8393	0.464109	0.085713	83	53	68	82	153	82	56	80	0.370427	0.249288	0.31221	0.34647	0.673728	0.376581	0.328402	0.444587
NM_001025383	Gm14685	2767	3.81528	-0.639782	0.667915	2	3	14	0	0	5	6	0	0.0173067	0.0273595	0.124631	0	0	0.0445221	0.0682227	0
NM_001025384	DXBay18	2855	3.81528	-0.639782	0.667915	2	3	14	0	0	5	6	0	0.0167733	0.0265161	0.12079	0	0	0.0431498	0.0661199	0
NM_001025385	Tas2r137	1000	1.05946	1.7184	0.475604	0	2	0	0	0	2	0	4	0	0.0504691	0	0	0	0.049277	0	0.11926
NM_001025386	Olfr243	949	0	NA	NA	0	0	0	0	0	0	0	0	0	0	0	0	0	0	0	0
NM_001025388	Eno1b	1696.5	16614	0.137928	0.0913712	15635	15535	14879	20361	18622	17435	15374	15624	220.667	231.075	216.037	272.061	259.32	253.211	285.115	274.584
NM_001025391	Sufu	4508	2366.04	0.079634	0.47909	2177	2046	2942	2460	2780	2683	1878	2112	11.563	11.4529	16.0756	12.3701	14.5688	14.664	13.1069	13.9684
NM_001025392	Bclaf1	5439	14998	-0.149998	0.0398999	17948	15953	14687	17399	16001	15468	11318	12396	79.0117	74.0148	66.5154	72.5147	69.501	70.0696	65.4693	67.9514
NM_001025393	Bclaf1	5293	14484.7	-0.152604	0.0411603	17384	15414	14153	16834	15472	14969	10847	11973	78.6398	73.4867	65.865	72.0952	69.057	69.6796	64.4755	67.4431
NM_001025395	Src	3853	1017.17	0.149273	0.101088	925	1003	1064	1039	1158	1237	836	922	5.74827	6.56897	6.80222	6.11276	7.10023	7.91016	6.82644	7.13458
NM_001025426	Depdc5	8168	1494.83	0.162413	0.0359023	1530	1254	1569	1554	1799	1609	1307	1398	4.48508	3.87416	4.73168	4.31277	5.2033	4.8535	5.03439	5.10302
NM_001025427	Hmga1	1672	4231.15	-0.113345	0.173623	4304	4384	5014	4673	4938	4215	3104	3567	61.6354	66.1652	73.868	63.3549	69.7715	62.112	58.408	63.6067
NM_001025428	Spag9	6886	4700.53	0.0977653	0.221461	5072	4336	4170	5462	5277	4762	4222	4464	17.6363	15.8898	14.9169	17.9807	18.1044	17.0387	19.2903	19.3283
NM_001025429	Spag9	6883	4700.53	0.0977653	0.221461	5072	4336	4170	5462	5277	4762	4222	4464	17.6439	15.8967	14.9234	17.9885	18.1123	17.0461	19.2987	19.3367
NM_001025430	Spag9	6872	4700.53	0.0977653	0.221461	5072	4336	4170	5462	5277	4762	4222	4464	17.6722	15.9221	14.9472	18.0173	18.1412	17.0734	19.3296	19.3677
NM_001025431	Btbd3	4631	1312.27	0.107751	0.291743	1281	1112	1416	1488	1571	1318	1023	1358	6.62321	6.05934	7.53176	7.28365	8.01428	7.01221	6.95005	8.74301
NM_001025432	Crebbp	7474	1171.51	-0.0823026	0.294814	1205	1151	1248	1446	1308	1098	925	1070	3.86036	3.88613	4.1131	4.38567	4.13445	3.61963	3.89382	4.26842
NM_001025435	BC053393	2035	1.64456	-1.6364	0.301948	3	6	1	0	1	0	1	1	0.0352981	0.0744016	0.0121044	0	0.0116091	0	0.0154605	0.0146512
NM_001025438	Camk2d	5559	580.834	0.0645417	0.590845	549	645	492	690	597	654	505	534	2.36467	2.92791	2.1801	2.81367	2.53712	2.89865	2.85813	2.86405
NM_001025439	Camk2d	5571	562.98	0.0749638	0.535507	527	635	478	653	586	639	487	517	2.26502	2.87631	2.1135	2.65706	2.48501	2.82607	2.75032	2.7669
NM_001025444	Aptx	5544	588.68	-0.0406954	0.657129	617	567	602	716	652	597	528	467	2.66475	2.5808	2.67474	2.92759	2.77835	2.65317	2.99639	2.51148
NM_001025445	Aptx	5540	588.773	-0.0413962	0.650579	617	567	603	716	652	598	527	467	2.66667	2.58267	2.68112	2.92971	2.78036	2.65954	2.99287	2.51329
NM_001025559	Sox6	8533	535.273	-0.071846	0.650379	628	634	402	629	527	558	399	529	1.76219	1.87492	1.16047	1.67097	1.45906	1.61119	1.47115	1.84838
NM_001025560	Sox6	8647	537.193	-0.0780178	0.623171	630	639	404	633	527	561	399	529	1.74449	1.86479	1.15086	1.65943	1.43982	1.5985	1.45176	1.82401
NM_001025561	Pus1	1859	859.312	-0.0623639	0.508955	823	831	998	1026	916	955	676	715	10.6002	11.2802	13.2239	12.5109	11.6407	12.6572	11.4407	11.4673
NM_001025562	Pus1	1503	837.948	-0.0601565	0.524017	791	821	973	998	891	923	670	697	12.6012	13.7841	15.9464	15.0519	14.005	15.1306	14.025	13.8264
NM_001025565	Lhx9	4917	10.7971	0.851692	0.0987956	7	8	10	7	11	16	14	12	0.0340873	0.0410568	0.0500966	0.0322715	0.0528513	0.0801741	0.0895808	0.0727641
NM_001025567	Dmbx1	4010	265.558	0.140806	0.579203	247	213	287	315	512	231	158	212	1.47485	1.34039	1.76297	1.78069	3.0164	1.41933	1.23965	1.57626
NM_001025568	Pde1c	8834	130.208	-0.393756	0.0348896	180	125	171	142	137	103	86	110	0.487876	0.357066	0.476812	0.364378	0.366375	0.287273	0.306287	0.371254
NM_001025570	Prrx1	4093	278.153	-0.027083	0.898071	329	256	240	354	327	217	176	343	1.92464	1.57831	1.44437	1.96057	1.88742	1.30627	1.35288	2.49855
NM_001025571	Sh2d2a	4725	4.58426	-1.21127	0.149919	9	3	9	6	5	3	2	1	0.0456074	0.0160219	0.046919	0.0287853	0.0249995	0.0156435	0.0133173	0.00631007
NM_001025572	Ankrd12	8976	379.511	0.313907	0.0182137	329	352	335	399	394	399	369	445	0.877622	0.98959	0.919327	1.00765	1.03699	1.09523	1.29339	1.47813
NM_001025573	Slc23a4	2148	17.5887	-0.142894	0.719556	20	21	19	17	17	22	12	14	0.222941	0.246706	0.217885	0.179405	0.186973	0.25235	0.175766	0.194326
NM_001025574	Bpifb9b	2029	0	NA	NA	0	0	0	0	0	0	0	0	0	0	0	0	0	0	0	0
NM_001025575	Cfhr2	1594	0.141521	0.842635	0.811533	0	0	0	0	0	0	0	1	0	0	0	0	0	0	0	0.0187046
NM_001025576	Ccdc141	6303	1858.09	-0.913295	2.42544e-17	2489	2449	2224	3014	1425	1140	1251	1131	9.45523	9.80476	8.69152	10.8397	5.3411	4.45628	6.24449	5.34997
NM_001025577	Maf	3639	409.14	-0.0225009	0.959328	335	405	659	313	276	745	330	233	2.20423	2.80846	4.46079	1.94977	1.7918	5.04416	2.85311	1.90902
NM_001025581	Kcnc2	6189	28.4957	0.58213	0.172993	17	21	37	20	40	22	21	48	0.0657692	0.0856237	0.147262	0.0732538	0.152687	0.0875824	0.106754	0.231237
NM_001025582	Dram2	2452	446.965	0.146753	0.214383	482	462	417	408	518	512	354	437	4.70675	4.75463	4.18913	3.7719	4.99083	5.14475	4.54224	5.3137
NM_001025584	Kcnj6	2349	6.20056	0.21111	0.76299	8	6	5	5	12	3	6	5	0.0815457	0.064456	0.0524318	0.0482512	0.120687	0.0314668	0.0803628	0.0634634
NM_001025585	Kcnj6	2044	0.233047	0.121301	0.972617	1	0	0	0	1	0	0	0	0.0117142	0	0	0	0.011558	0	0	0
NM_001025586	Nr2c2ap	1186	430.575	-0.0783067	0.479404	438	440	467	507	460	498	351	319	8.84268	9.36188	9.6993	9.69046	9.16297	10.3457	9.31128	8.01941
NM_001025587	Nr2c2ap	1184	429.951	-0.0761995	0.491131	438	438	467	505	460	498	350	319	8.85761	9.33507	9.71568	9.66853	9.17845	10.3632	9.30044	8.03295
NM_001025589	Rfxank	3641	707.426	-0.00787682	0.925952	711	693	723	844	757	740	642	584	4.67566	4.80295	4.89132	5.25464	4.91177	5.00755	5.54755	4.78221
NM_001025590	Kcnj6	3632	0.233047	0.121301	0.972617	1	0	0	0	1	0	0	0	0.00659247	0	0	0	0.00650455	0	0	0
NM_001025594	Zbtb43	4992	825.731	0.350677	0.000256779	698	677	831	835	1056	1015	693	834	3.34792	3.42223	4.10048	3.79169	4.9975	5.00963	4.36763	4.98113
NM_001025597	Ikzf1	5441	140.584	0.278283	0.449841	238	97	68	130	143	259	113	91	1.04735	0.449871	0.307849	0.541609	0.620898	1.17283	0.653411	0.498654
NM_001025599	Trim26	3204	847.739	0.143258	0.160162	815	712	959	888	1002	1004	710	742	6.09059	5.60767	7.37283	6.28263	7.3882	7.72068	6.97193	6.90474
NM_001025600	Cadm1	4259	4650.94	-0.0346922	0.707723	4874	4500	4646	5718	5605	4447	3362	4440	27.4014	26.6625	26.8707	30.4339	31.0907	25.7261	24.8357	31.0822
NM_001025602	Il1rl1	5286	1.0962	-0.893984	0.62253	3	0	2	1	0	2	0	1	0.013589	0	0.00931989	0.00428838	0	0.00932218	0	0.00564039
NM_001025605	Gm527	1456	72.6386	0.322197	0.130228	64	72	61	73	102	71	61	79	1.05248	1.24786	1.03199	1.13653	1.65502	1.20147	1.31812	1.61771
NM_001025606	Tmem171	1149	4.10552	0.317327	0.738977	2	7	3	3	1	7	7	2	0.0416778	0.153735	0.0643146	0.0591864	0.0205609	0.150104	0.191675	0.0518975
NM_001025607	Gm5168	813	0	NA	NA	0	0	0	0	0	0	0	0	0	0	0	0	0	0	0	0
NM_001025608	Szrd1	3291	3251.58	-0.0146502	0.889129	3069	2891	4018	3712	3547	3697	2513	2809	22.3287	22.1674	30.0739	25.5683	25.4622	27.6781	24.0244	25.4484
NM_001025610	Ms4a7	1271	0	NA	NA	0	0	0	0	0	0	0	0	0	0	0	0	0	0	0	0
NM_001025612	Snx22	2546	4251.8	-0.0326409	0.751889	4496	4755	3735	4997	4229	4354	3983	3580	42.2827	47.1289	36.136	44.491	39.2412	42.1352	49.2197	41.9238
NM_001025613	Otud7b	8086	1713.76	0.161465	0.105399	1571	1395	1931	1887	2088	1934	1400	1608	4.65197	4.35347	5.88243	5.29004	6.10042	5.89301	5.4473	5.9291
NM_001025614	Otud7b	8029	1712.57	0.161218	0.107147	1568	1394	1931	1887	2088	1933	1398	1606	4.67605	4.38124	5.92419	5.3276	6.14373	5.93178	5.47814	5.96376
NM_001025615	Ccdc50	6945	6911.59	-0.0202261	0.7519	7402	7024	6845	7850	7742	7022	5321	6495	25.5194	25.5216	24.2778	25.6223	26.3357	24.9117	24.1051	27.8832
NM_001025617	Cant1	2932	1000.21	-0.0384158	0.733669	992	865	1267	1121	1087	1090	777	874	8.10106	7.4447	10.6444	8.66688	8.75848	9.15961	8.33766	8.88758
NM_001025618	Cant1	2890	1000.21	-0.0384158	0.733669	992	865	1267	1121	1087	1090	777	874	8.2188	7.5529	10.7991	8.79283	8.88577	9.29273	8.45883	9.01675
NM_001025779	Cdc6	4518	2815.51	-0.143617	0.122586	3346	3053	2646	3316	2744	2616	2436	2474	17.7327	17.052	14.4262	16.6375	14.3483	14.2661	16.9636	16.3264
NM_001025947	Dnm1l	4005	4818.29	-0.0583068	0.351686	5243	4836	4943	5551	5114	5027	3669	4460	31.3452	30.4705	30.4016	31.4188	30.1663	30.9258	28.8225	33.2023
NM_001026211	Dnajc19	1273	345.541	-0.0483889	0.742455	405	396	288	377	346	326	331	299	7.61765	7.84986	5.57278	6.71327	6.42112	6.30963	8.18063	7.00292
NM_001026212	Ensa	2271	2734.54	0.130488	0.129083	2937	2556	2350	3097	3121	2757	2520	2610	30.9657	28.4014	25.4894	30.9133	32.4668	29.9112	34.9117	34.2657
NM_001026214	Entpd5	4953	393.606	-0.00433377	0.967687	401	379	418	451	391	415	372	333	1.93852	1.93093	2.07882	2.06409	1.86497	2.0644	2.36299	2.00453
NM_001029836	Npnt	4605	1649.36	0.0923661	0.40462	1523	1737	1377	2057	1749	1835	1398	1586	7.9189	9.51843	7.36567	10.1257	8.9727	9.81795	9.55135	10.2686
NM_001029837	Pik3cd	4868	210.57	-0.062009	0.754785	236	240	225	194	175	275	195	149	1.1608	1.2441	1.13852	0.903383	0.849279	1.39186	1.26029	0.912582
NM_001029838	Pknox2	3535	1924.36	0.027905	0.746449	2149	1768	1898	2170	2399	2035	1477	1663	14.556	12.6208	13.2256	13.9153	16.0326	14.1837	13.1455	14.0262
NM_001029841	Sla	2856	3.49297	0.118605	0.892765	4	4	2	4	2	6	3	3	0.0335348	0.0353425	0.0172496	0.0317485	0.0165438	0.0517616	0.0330484	0.0313184
NM_001029842	Slc16a6	4208	655.389	0.0636458	0.708354	577	597	880	621	691	885	511	524	3.28318	3.58009	5.15128	3.34531	3.87941	5.18182	3.82061	3.71272
NM_001029843	Vrk1	3708	2491.77	-0.0614174	0.415762	2852	2612	2406	2768	2782	2425	2142	2078	18.4164	17.7758	15.9832	16.9218	17.7248	16.1134	18.1747	16.7087
NM_001029844	Vrk1	3649	2438.21	-0.0703941	0.349144	2801	2567	2355	2718	2701	2380	2084	2030	18.3795	17.752	15.8974	16.8848	17.4869	16.0701	17.9685	16.5866
NM_001029850	Magi1	7780	1067.34	0.0190963	0.766783	1098	1030	1112	1198	1224	1092	891	952	3.37922	3.34082	3.52073	3.49058	3.71676	3.45826	3.60317	3.64833
NM_001029855	Psme2	784	202.129	-0.0141963	0.92992	267	196	173	213	220	197	184	174	8.15435	6.30863	5.43548	6.15863	6.62933	6.19106	7.38395	6.61713
NM_001029856	Atad5	7247	2834.64	0.12188	0.148238	2942	2431	2593	3437	3260	2960	2475	2714	9.72028	8.4649	8.81358	10.7508	10.6273	10.0635	10.7449	11.1657
NM_001029867	Ugt2b36	1880	1.26258	0.012571	0.995786	0	5	0	0	0	4	1	0	0	0.0671131	0	0	0	0.0524224	0.0167351	0
NM_001029868	Pdzd4	3962	898.009	0.109019	0.474035	807	668	1158	992	1197	937	739	762	4.87701	4.25459	7.1995	5.67568	7.13745	5.82693	5.86836	5.73425
NM_001029872	Itgad	3931	1.35191	-0.672829	0.660035	1	2	1	3	2	0	2	0	0.00609104	0.0128387	0.00626621	0.0172997	0.0120196	0	0.0160071	0
NM_001029873	Unc13a	7915	15.9643	0.716621	0.172798	17	17	7	9	25	15	26	10	0.0514271	0.0541993	0.0217849	0.0257758	0.0746195	0.0466933	0.10335	0.0376691
NM_001029876	Urb2	5762	2314.17	-0.161328	0.0342204	2621	2200	2691	2721	2430	2436	1733	1883	10.8915	9.63485	11.504	10.7047	9.96314	10.4164	9.46264	9.74346
NM_001029877	Nova2	8366	279.861	-0.0814851	0.605329	296	246	324	342	381	253	227	202	0.847165	0.742015	0.953971	0.926679	1.0759	0.745104	0.85368	0.719896
NM_001029878	Lonrf2	5065	184.453	0.213543	0.343221	170	174	120	255	218	149	184	206	0.803644	0.866892	0.583593	1.14125	1.01681	0.724805	1.14295	1.21262
NM_001029889	Usf3	12596	1916.86	0.096203	0.249191	1912	1640	1941	2285	2197	2078	1535	1862	3.63454	3.28554	3.79578	4.1122	4.1206	4.06469	3.83409	4.40741
NM_001029890	Mex3a	5772	5174.34	0.056068	0.672016	4677	4001	6410	6224	6309	5076	4015	5058	19.4015	17.4919	27.3552	24.4435	25.8224	21.6676	21.885	26.127
NM_001029893	Psg26	2051	0	NA	NA	0	0	0	0	0	0	0	0	0	0	0	0	0	0	0	0
NM_001029895	Ate1	4988	1467.31	-0.0896669	0.252667	1625	1479	1522	1705	1425	1610	1233	1219	7.80048	7.48233	7.51617	7.74852	6.74919	7.95269	7.77721	7.28641
NM_001029912	Zswim5	5381	1011.11	0.153984	0.0935688	1012	930	917	1153	1284	982	930	924	4.5031	4.36129	4.19773	4.85721	5.63722	4.49638	5.4376	5.11971
NM_001029929	Zmynd15	2785	32.3174	0.274339	0.510543	23	19	58	22	44	39	30	25	0.197741	0.172157	0.512992	0.179068	0.373242	0.345028	0.338909	0.26764
NM_001029930	Gm5796	1807	21.9991	0.108634	0.781628	21	25	13	30	31	20	16	22	0.278263	0.349122	0.177212	0.376343	0.405291	0.272701	0.278579	0.362995
NM_001029933	Zfp114	2230	19.5993	0.233135	0.595615	16	26	14	19	32	12	19	19	0.171795	0.294214	0.154643	0.193139	0.339007	0.132584	0.268062	0.25403
NM_001029934	Usp32	6888	1411.46	0.0792925	0.374319	1298	1295	1610	1542	1531	1593	1177	1308	4.51207	4.7443	5.75759	5.07472	5.25104	5.69819	5.37614	5.66175
NM_001029935	Trim38	1472	1.12494	1.07199	0.483011	1	1	1	0	2	2	1	1	0.0162662	0.017143	0.016734	0	0.0320985	0.0334762	0.0213737	0.0202548
NM_001029936	Specc1	6734	844.158	0.151332	0.137571	853	874	833	775	980	1017	706	747	3.03298	3.27517	3.04705	2.60885	3.43808	3.72102	3.29852	3.30738
NM_001029937	Sec14l3	3914	2.15133	0.903919	0.524545	1	4	1	0	0	2	4	4	0.00611749	0.025789	0.00629343	0	0	0.0125899	0.0321533	0.0304702
NM_001029938	Rilp	1477	7.5027	-0.277139	0.672319	7	9	13	5	4	10	5	7	0.113478	0.153765	0.216806	0.076738	0.0639798	0.166815	0.106507	0.141304
NM_001029977	Gm4788	2870	0.37385	-0.582934	0.852047	0	0	1	1	0	0	0	1	0	0	0.00858275	0.0078984	0	0	0	0.0103885
NM_001029978	Tceal3	1110	38.2218	0.279995	0.40251	51	34	26	33	53	28	39	41	1.10012	0.77295	0.576977	0.673925	1.12802	0.621512	1.10542	1.10128
NM_001029979	Safb2	3249	1858.76	-0.130874	0.0816596	2057	1836	2209	2018	1925	1866	1495	1572	15.1593	14.26	16.7477	14.0797	13.9973	14.1507	14.477	14.4258
NM_001029982	Sec23ip	4556	2882.06	-0.192638	0.0166175	3249	2925	3371	3313	2983	3071	2271	2119	17.075	16.2008	18.2257	16.4838	15.4679	16.6077	15.6827	13.867
NM_001029983	Man1b1	3727	2743.65	0.104971	0.105088	2812	2476	2878	2897	3190	2980	2465	2370	18.0655	16.7643	19.0213	17.6202	20.2206	19.7002	20.8087	18.9594
NM_001029984	Fcrlb	1277	2.14367	-0.411653	0.796515	0	2	8	0	3	0	2	2	0	0.0395216	0.154315	0	0.0555001	0	0.0492749	0.0466955
NM_001029985	Kcp	4848	111.507	-0.146152	0.406875	121	103	116	152	119	100	83	107	0.597609	0.53613	0.589391	0.710726	0.579893	0.50822	0.538645	0.658048
NM_001029987	Doxl2	2282	0.484138	-2.33681	0.494287	1	0	3	0	0	0	0	0	0.0104925	0	0.0323828	0	0	0	0	0
NM_001029988	Fat2	14398	39.4569	0.378266	0.206445	23	41	43	36	49	43	35	45	0.038249	0.0718583	0.0735655	0.0566789	0.0804002	0.0735836	0.0764809	0.0931851
NM_001029990	Mettl17	1607	561.227	-0.0530103	0.696762	634	636	439	683	634	525	474	495	9.44643	9.98703	6.7291	9.63442	9.32044	8.0493	9.28003	9.18387
NM_001029993	Zc3h18	3783	3431.62	-0.103131	0.226078	3539	3358	4077	3897	3862	3730	2616	2681	22.3995	22.3996	26.5468	23.3515	24.1179	24.2933	21.7565	21.1299
NM_001029994	Zc3h18	3712	3413.52	-0.104026	0.220824	3524	3343	4052	3878	3839	3711	2599	2668	22.7312	22.726	26.8887	23.6821	24.4328	24.6319	22.0285	21.4296
NM_001030014	Mcat	1887	655.736	0.106929	0.236477	623	596	667	762	792	704	519	625	7.90516	7.97021	8.70687	9.15385	9.91554	9.19211	8.65331	9.87516
NM_001030274	Ndufs5	504	175.379	-0.439996	0.00691367	237	213	173	221	148	176	134	117	11.2593	10.6646	8.4552	9.93991	6.93736	8.60393	8.36491	6.92136
NM_001030290	Rdh8	1442	0	NA	NA	0	0	0	0	0	0	0	0	0	0	0	0	0	0	0	0
NM_001030291	Enpp7	1363	0.841422	2.32378	0.43868	1	0	0	0	0	6	0	0	0.017567	0	0	0	0	0.10846	0	0
NM_001030292	Kcnk15	1029	0	NA	NA	0	0	0	0	0	0	0	0	0	0	0	0	0	0	0	0
NM_001030293	Spry3	4342	0	NA	NA	0	0	0	0	0	0	0	0	0	0	0	0	0	0	0	0
NM_001030294	Olfm4	1632	7.88595	-0.683907	0.32582	11	17	5	7	3	8	4	8	0.161386	0.26286	0.0754672	0.0972297	0.0434274	0.120777	0.0771129	0.146152
NM_001030296	Prr7	1355	118.837	0.253779	0.156873	104	96	120	135	165	111	108	117	1.83776	1.78783	2.18147	2.25848	2.87679	2.01836	2.50768	2.57444
NM_001030297	Tmprss11c	1603	0	NA	NA	0	0	0	0	0	0	0	0	0	0	0	0	0	0	0	0
NM_001030305	Pmp2	1358	0.120201	0.842635	0.811533	0	0	0	0	0	1	0	0	0	0	0	0	0	0.0181432	0	0
NM_001030307	Dkc1	2786	6632.66	-0.164024	0.00187256	7385	7001	6961	7989	6981	6581	5410	5238	63.4693	63.4124	61.5458	65.0028	59.197	58.2003	61.0947	56.0558
NM_001031621	Abca17	5171	1.1475	1.09504	0.553284	1	1	1	0	0	4	2	0	0.00463041	0.00488001	0.00476358	0	0	0.019059	0.0121687	0
NM_001031622	Gm16367	2031	0	NA	NA	0	0	0	0	0	0	0	0	0	0	0	0	0	0	0	0
NM_001031664	Nudt10	1746	254.82	0.285545	0.0233548	231	211	264	255	276	316	235	253	3.16783	3.04953	3.7245	3.31068	3.73446	4.4592	4.23458	4.32029
NM_001031667	Gsk3a	2246	2501.16	0.0730464	0.284591	2513	2440	2615	2624	2947	2761	1959	2296	26.7903	27.4142	28.6794	26.4835	30.998	30.288	27.4417	30.4788
NM_001031772	Lin28b	5396	6504.3	-0.0800112	0.462085	7205	6028	6372	8474	7717	6168	4486	6217	31.971	28.1901	29.0879	35.599	33.7862	28.1635	26.1562	34.3515
NM_001031808	Mrpl41	2419	718.369	-0.294701	0.0111469	876	882	717	828	705	695	599	495	8.67087	9.20085	7.30115	7.75917	6.8852	7.07886	7.79073	6.10106
NM_001031811	Kcnh8	2136.5	20.6624	1.04202	0.0176782	11	9	14	23	32	18	32	24	0.123278	0.1063	0.161411	0.244031	0.353843	0.207579	0.471231	0.334923
NM_001031814	Smg1	15488	6756.85	0.117066	0.167945	6427	5794	6793	8212	7461	7216	5665	6786	9.9359	9.44014	10.8037	12.0192	11.3806	11.4793	11.5078	13.0634
NM_001031851	Agxt2	1809	0.529915	1.51033	0.593555	0	0	0	1	0	1	2	0	0	0	0	0.0125309	0	0.01362	0.0347839	0
NM_001032298	Bglap2	467	0	NA	NA	0	0	0	0	0	0	0	0	0	0	0	0	0	0	0	0
NM_001032378	Pecam1	3237	716.085	0.06361	0.562908	782	618	722	812	694	749	632	731	5.7844	4.81771	5.49418	5.68636	5.06501	5.70103	6.14273	6.73304
NM_001032413	Pear1	4341	139.102	0.220322	0.431596	173	88	163	113	132	173	86	186	0.954225	0.51155	0.924924	0.590078	0.718369	0.981908	0.623298	1.2775
NM_001032414	Pear1	4272	136.884	0.236247	0.405075	170	87	161	107	132	171	84	184	0.952822	0.513906	0.928331	0.567771	0.729971	0.986233	0.618636	1.28417
NM_001032727	Sybu	2914	15.9328	0.0629073	0.890808	18	10	15	23	18	24	13	9	0.147903	0.0865976	0.126797	0.17892	0.145931	0.202925	0.140359	0.0920851
NM_001033039	Klhdc9	1549	212.739	-0.0511871	0.699014	209	241	214	241	249	204	163	194	3.23064	3.9261	3.40307	3.52685	3.79762	3.24484	3.31073	3.73411
NM_001033040	Ccdc189	2525	504.163	-0.0195187	0.836471	500	546	497	579	562	485	425	461	4.74136	5.45666	4.84845	5.19802	5.25821	4.73255	5.29559	5.44347
NM_001033041	Acmsd	2291	14.0472	-0.246066	0.577587	17	15	13	19	15	15	12	8	0.177672	0.16522	0.139774	0.187996	0.154678	0.161317	0.164795	0.104112
NM_001033042	Lrrc14b	2742	221.193	0.087271	0.540128	242	187	214	256	234	218	186	238	2.11321	1.72095	1.92245	2.11638	2.0161	1.95886	2.13419	2.58789
NM_001033043	Rnf17	5109	197.309	-0.027161	0.876251	197	192	239	203	167	225	197	159	0.923261	0.948333	1.15231	0.900702	0.772225	1.08508	1.21316	0.927892
NM_001033122	Cd69	1613	0.448038	2.32623	0.503021	0	0	0	0	0	0	3	0	0	0	0	0	0	0	0.0585159	0
NM_001033123	Gm14288	423	0	NA	NA	0	0	0	0	0	0	0	0	0	0	0	0	0	0	0	0
NM_001033124	Ntrk1	2569	10.7327	0.0331821	0.95451	9	11	17	7	17	5	9	11	0.0838828	0.10805	0.163002	0.0617668	0.156332	0.0479535	0.110221	0.127663
NM_001033126	Cd27	1568	1.77619	0.136825	0.910775	3	1	2	1	2	1	3	1	0.045811	0.0160935	0.031419	0.0144569	0.0301333	0.0157133	0.0601953	0.0190147
NM_001033128	Bbs1	5578	437.03	0.311179	0.0242881	389	336	441	471	630	419	374	457	1.6698	1.52004	1.94746	1.91409	2.66824	1.85076	2.1095	2.44272
NM_001033131	Krtdap	448	1.50904	3.23774	0.0799414	0	1	0	0	0	3	4	3	0	0.0563271	0	0	0	0.16499	0.280911	0.199655
NM_001033132	Commd6	869	501.798	-0.0453872	0.659407	518	555	454	606	541	512	415	441	14.2726	16.1164	12.869	15.8079	14.7076	14.5166	15.025	15.1306
NM_001033135	Rnf149	2422	1158.06	0.018815	0.809752	1152	1100	1285	1278	1280	1285	909	1046	11.3887	11.4608	13.0688	11.9613	12.4853	13.072	11.808	12.8764
NM_001033136	Rmdn3	2237	944.371	-0.102468	0.285674	1064	981	1030	1011	997	1085	723	737	11.3886	11.0662	11.3417	10.2449	10.5291	11.9503	10.1686	9.82285
NM_001033139	AI846148	3175	790.188	0.050505	0.535982	787	764	816	884	947	839	608	730	5.93506	6.07218	6.33074	6.31145	7.04643	6.51078	6.02486	6.85512
NM_001033140	Sdhaf1	964	294.169	0.0912794	0.418011	282	287	289	336	365	321	228	267	7.00433	7.51277	7.38463	7.90102	8.94497	8.20432	7.44123	8.25792
NM_001033141	Ecscr	1100	343.471	-0.0699991	0.609778	413	366	307	384	311	379	304	294	8.98983	8.39622	6.8747	7.91333	6.6793	8.48909	8.69497	7.96876
NM_001033142	Rnf166	1775	410.911	-0.0599682	0.52312	444	387	442	485	464	424	327	346	5.98934	5.50184	6.13383	6.1939	6.17565	5.88548	5.79611	5.81184
NM_001033145	1190002N15Rik	3945	2314.47	-0.0297701	0.787513	2520	2544	2409	2274	2447	2775	1649	2043	15.2949	16.2729	15.0417	13.0667	14.6538	17.3313	13.1511	15.4404
NM_001033148	1700029J07Rik	2731	87.9558	0.237089	0.293979	87	77	71	103	85	79	95	102	0.762767	0.711483	0.64039	0.854942	0.735293	0.712722	1.09443	1.11356
NM_001033149	Ttc9	4775	185.17	0.167507	0.345211	200	149	185	198	285	180	151	152	1.00288	0.787423	0.954347	0.939967	1.41005	0.928782	0.994926	0.949088
NM_001033150	Plekhm2	4111	559.067	0.0165086	0.870751	564	501	592	676	693	569	434	492	3.28493	3.07529	3.54717	3.72752	3.98244	3.4102	3.32146	3.56824
NM_001033155	Dnajb14	1841	158.77	0.000207681	0.999137	153	185	140	185	133	176	125	174	1.9899	2.53579	1.87319	2.27792	1.70671	2.35545	2.13621	2.81794
NM_001033156	Fbxo33	3440	637.735	-0.220018	0.0163215	691	649	697	842	650	649	449	538	4.80966	4.76082	4.99094	5.54849	4.46394	4.64837	4.10653	4.66294
NM_001033157	5730507C01Rik	2464	68.8064	0.138354	0.64338	41	84	91	56	78	91	52	60	0.398417	0.860268	0.909722	0.515191	0.747854	0.909945	0.663972	0.726017
NM_001033158	Rasl12	2422	110.624	0.253307	0.33527	100	66	136	123	181	125	94	75	0.988599	0.687646	1.38316	1.1512	1.7655	1.2716	1.22107	0.923259
NM_001033159	Zfp597	5625	441.533	-0.0215486	0.865358	422	450	470	521	456	528	301	418	1.79632	2.01876	2.05818	2.0996	1.91516	2.31274	1.68357	2.21559
NM_001033161	Tradd	1378	68.4922	0.0947727	0.69882	52	58	85	83	73	85	65	51	0.903542	1.06212	1.51942	1.36537	1.25152	1.51979	1.48406	1.10346
NM_001033162	Shcbp1l	2033	8.97429	-1.00397	0.124547	17	6	6	22	5	7	5	6	0.200219	0.0744748	0.0726979	0.245305	0.0581026	0.084835	0.0773784	0.0879934
NM_001033163	Ephx3	2407	2.34212	0.594498	0.596168	2	0	2	4	4	2	2	3	0.0198952	0	0.0204674	0.0376708	0.0392597	0.0204724	0.0261421	0.0371605
NM_001033164	2510002D24Rik	1227	205.328	0.182909	0.132315	200	186	195	225	252	228	172	195	3.90283	3.82528	3.9147	4.1568	4.85198	4.57831	4.41033	4.73834
NM_001033165	Dnajc25	1821	342.911	-0.266962	0.0489524	457	351	394	362	327	361	273	244	6.00898	4.86399	5.3296	4.50629	4.2423	4.88441	4.71672	3.99499
NM_001033166	Selenoh	679	2391.43	-0.202023	0.0616837	2789	2684	2192	3049	2445	2214	2142	1769	98.3497	99.7489	79.5205	101.791	85.0692	80.3383	99.2514	77.6773
NM_001033167	Slc22a23	6238	1406.88	0.0255693	0.883361	1356	1308	1877	1271	1301	1917	1244	1036	5.20486	5.29124	7.41186	4.61871	4.92714	7.57166	6.27425	4.95166
NM_001033168	1700066B19Rik	2500	3.02853	-0.5695	0.6204	7	1	5	2	2	0	2	5	0.0670428	0.0100938	0.049265	0.0181347	0.0188996	0	0.0251696	0.0596302
NM_001033170	Fam83e	2893	20.3044	0.712314	0.0821951	15	11	19	20	38	29	18	15	0.124147	0.0959488	0.161776	0.156712	0.310312	0.246981	0.195754	0.154589
NM_001033171	Klrg2	2275	6.95275	0.519408	0.444082	2	6	6	10	7	7	10	7	0.0210496	0.0665526	0.0649648	0.0996413	0.0726909	0.0758108	0.138295	0.0917388
NM_001033172	Rab11fip2	5286	491.696	0.135379	0.326116	459	434	490	585	680	525	336	475	2.07912	2.07185	2.28337	2.50871	3.0391	2.44707	1.99986	2.67918
NM_001033173	Usp31	10181	1573.52	0.0407344	0.62017	1664	1476	1513	1850	1818	1612	1214	1538	3.91343	3.6584	3.66064	4.1191	4.21858	3.90112	3.75159	4.50404
NM_001033174	Osbp	4571	1325.21	0.234326	0.0986142	1058	1065	1625	1350	1399	1704	1190	1243	5.54203	5.87941	8.7569	6.69489	7.23052	9.18487	8.19073	8.10767
NM_001033175	Cln6	2127	546.442	0.403505	0.0013227	429	555	510	466	652	718	513	527	4.8293	6.58447	5.90624	4.96637	7.24175	8.31709	7.58817	7.38719
NM_001033176	Slc6a21	1724	0	NA	NA	0	0	0	0	0	0	0	0	0	0	0	0	0	0	0	0
NM_001033177	Krt76	2301	0	NA	NA	0	0	0	0	0	0	0	0	0	0	0	0	0	0	0	0
NM_001033178	Tmem181a	4386	375.047	0.126887	0.338027	405	304	407	385	397	426	292	397	2.21096	1.74904	2.28578	1.98982	2.13838	2.39307	2.0946	2.69872
NM_001033181	Jrkl	2949	0	NA	NA	0	0	0	0	0	0	0	0	0	0	0	0	0	0	0	0
NM_001033184	1700057G04Rik	1043	0.126485	-0.600038	0.865168	0	1	0	0	0	0	0	0	0	0.0241942	0	0	0	0	0	0
NM_001033185	Ccdc190	1434	33.7907	0.158548	0.641186	43	29	34	27	47	23	36	31	0.717982	0.510322	0.584034	0.426811	0.774305	0.395178	0.789842	0.644538
NM_001033186	Skap1	2175	20.74	-0.0559771	0.889063	26	25	16	21	26	13	21	18	0.286226	0.290052	0.181204	0.218867	0.282408	0.147265	0.303772	0.246746
NM_001033189	C77080	5178	639.515	0.164184	0.451548	518	589	916	484	616	901	600	498	2.39531	2.87044	4.35754	2.11887	2.81049	4.28723	3.64566	2.8675
NM_001033191	Naa11	3360	1.64711	1.2209	0.446709	1	1	2	0	0	1	6	1	0.00712615	0.00751028	0.0146622	0	0	0.00733289	0.0561822	0.00887354
NM_001033192	Fam8a1	1374	485.479	0.0171143	0.855133	487	468	519	547	555	526	366	449	8.48666	8.59517	9.30441	9.02447	9.54266	9.43221	8.38072	9.74307
NM_001033194	Gtf3c3	4744	2054.07	-0.0361733	0.570767	2117	2188	2153	2231	2285	2100	1633	1836	10.6849	11.6385	11.1791	10.6605	11.379	10.9066	10.83	11.5389
NM_001033196	Znfx1	7198	457.555	0.167865	0.290928	388	346	536	541	488	612	372	409	1.29067	1.213	1.83426	1.70375	1.60166	2.09486	1.62599	1.69413
NM_001033197	AU015228	2979	2.58528	0.00836745	0.994336	5	1	0	5	4	1	3	2	0.0401878	0.00847081	0	0.038047	0.0317214	0.00827073	0.0316838	0.0200168
NM_001033199	Clca4b	2981	8.25353	0.476843	0.448942	6	5	11	7	18	6	7	7	0.048193	0.0423256	0.0908948	0.0532301	0.142651	0.0495911	0.0738794	0.070012
NM_001033201	Ncbp1	3086	7911.3	-0.173883	0.0103373	9099	8730	7725	9535	8260	7696	6373	6421	70.5979	71.3861	61.661	70.0399	63.2335	61.4446	64.9733	62.0359
NM_001033202	Usp30	2775	572.786	0.146096	0.225498	512	491	680	593	726	599	469	543	4.41775	4.46492	6.03607	4.84409	6.18069	5.31837	5.31737	5.83409
NM_001033204	Rpusd3	1258	193.051	-0.00868061	0.944584	211	187	192	221	224	196	158	168	4.01602	3.75108	3.75949	3.98229	4.20659	3.83875	3.95151	3.98167
NM_001033205	Zfp575	2735	9.59764	0.0142646	0.978647	9	10	12	9	13	12	6	7	0.0787915	0.0922652	0.108077	0.0745944	0.112292	0.108103	0.069021	0.0763092
NM_001033206	Pwwp2b	2330	188.604	0.047077	0.873059	146	217	263	143	144	282	195	117	1.50035	2.35017	2.7804	1.39124	1.46006	2.982	2.63309	1.49715
NM_001033207	Nlrc5	6894	4.9255	0.785175	0.380639	3	1	10	1	6	7	5	6	0.0104194	0.00366036	0.0357303	0.00328814	0.0205609	0.0250173	0.0228184	0.0259487
NM_001033208	Myzap	2268	282.996	0.0765548	0.6032	325	244	285	298	258	312	285	256	3.43111	2.71483	3.09535	2.97848	2.68745	3.38943	3.95356	3.36537
NM_001033209	Xylb	3839	279.276	0.295892	0.0129654	241	233	292	284	342	337	261	253	1.50312	1.53156	1.87358	1.67695	2.10461	2.16285	2.13899	1.96489
NM_001033210	Pls1	3679	507.828	0.496055	0.0616816	392	479	578	296	410	815	642	403	2.55124	3.2855	3.86996	1.82382	2.6328	5.45811	5.49025	3.26596
NM_001033211	AU022751	1836	0.394491	-0.645378	0.854872	0	2	0	0	0	0	0	1	0	0.0274886	0	0	0	0	0	0.0162392
NM_001033212	Rprml	1069	1.11869	0.41203	0.803413	3	0	1	0	2	1	1	1	0.0671951	0	0.0230425	0	0.0441993	0.0230482	0.0294313	0.0278906
NM_001033213	Ttc7b	3420	980.487	-0.0230339	0.763134	967	968	1084	1118	1089	1067	794	823	6.77009	7.14241	7.80749	7.41031	7.52255	7.68693	7.30435	7.1748
NM_001033214	E330034G19Rik	1483	0.367995	-0.630049	0.841367	0	1	1	0	0	1	0	0	0	0.0170159	0.0166099	0	0	0.016614	0	0
NM_001033215	Zfp957	2746	1.75596	-0.691867	0.591724	1	3	2	3	0	2	2	1	0.00871954	0.0275687	0.0179406	0.0247652	0	0.017945	0.0229148	0.0108576
NM_001033217	Prickle1	4075	822.1	-0.204077	0.0300268	894	896	959	926	738	830	651	720	5.25296	5.5485	5.79694	5.15115	4.2785	5.0184	5.02621	5.26794
NM_001033219	Slc45a4	4632	556.904	0.0719367	0.615479	481	490	726	574	647	652	459	462	2.4864	2.66946	3.86079	2.80908	3.29989	3.46812	3.11768	2.97379
NM_001033220	AU021092	1362	5.24772	-1.05351	0.246568	9	7	5	9	4	9	0	1	0.158219	0.129693	0.0904276	0.149791	0.0693819	0.16281	0	0.0218907
NM_001033221	G6b	2246	5.98822	-0.440977	0.509979	8	5	9	7	7	6	3	4	0.0852854	0.0561766	0.0987054	0.0706495	0.0736294	0.0658197	0.0420241	0.053099
NM_001033222	Pdzd8	7069	2152.07	-0.0906704	0.24949	2281	2006	2502	2509	2397	2235	1608	1857	7.72612	7.16091	8.71841	8.0457	8.01075	7.78994	7.15674	7.83231
NM_001033223	Lin7a	5838	22.1521	0.556323	0.188787	16	21	13	25	30	14	29	27	0.0656221	0.0907717	0.0548514	0.0970726	0.1214	0.0590852	0.156286	0.137891
NM_001033225	Pnrc1	1921	1251.67	-0.069176	0.659222	1422	1531	943	1457	1315	1048	1090	1228	17.7242	20.1114	12.0918	17.1931	16.1719	13.4415	17.852	19.0593
NM_001033226	Calr4	1922	5.04832	0.139633	0.859426	4	4	7	5	2	8	7	3	0.0498312	0.0525172	0.0897125	0.0589709	0.0245833	0.102554	0.114586	0.0465376
NM_001033227	Slc5a10	2243	14.6273	-0.0936385	0.861628	9	22	14	18	11	24	14	6	0.0960744	0.247508	0.153747	0.181913	0.115858	0.263631	0.196375	0.0797551
NM_001033228	Itga1	5951	209.389	-0.0763988	0.68591	179	256	219	243	168	261	176	179	0.720207	1.08554	0.906488	0.92563	0.666933	1.0806	0.930486	0.896808
NM_001033229	Cyp11b1	2387	0.112834	0.842635	0.811533	0	0	0	0	1	0	0	0	0	0	0	0	0.00989716	0	0	0
NM_001033231	Fam195b	1198	1390.71	0.155026	0.069863	1398	1297	1207	1616	1642	1457	1179	1387	27.9412	27.3199	24.8175	30.5777	32.3802	29.9652	30.9631	34.5188
NM_001033233	Tmprss11a	2646	0.401888	0.947905	0.757925	0	0	0	1	0	0	1	1	0	0	0	0.00856705	0	0	0.0118904	0.011268
NM_001033234	Gm9	1657	0.499241	-1.18091	0.634023	1	1	0	1	0	0	0	1	0.0144501	0.015229	0	0.0136804	0	0	0	0.0179934
NM_001033235	Trim40	2189	0.411081	0.947268	0.756502	1	0	0	0	0	0	1	1	0.0109383	0	0	0	0	0	0.0143728	0.0136204
NM_001033236	Vcpkmt	1019	344.261	-0.0434198	0.700142	402	311	368	382	363	376	294	279	9.44596	7.70161	8.89573	8.49787	8.4158	9.09135	9.07737	8.16331
NM_001033237	Yeats2	5965	3516.69	0.163773	0.062634	3126	2969	3806	4013	4136	3745	3027	3457	12.548	12.5602	15.7169	15.2503	16.3807	15.4688	15.9657	17.2793
NM_001033238	Cblb	6302	1962.47	0.00421986	0.972073	1997	1720	2403	2079	2397	1997	1364	1896	7.58742	6.88724	9.39255	7.4782	8.98572	7.80754	6.80962	8.97008
NM_001033239	Csta1	2726	0.389314	-0.629712	0.838779	0	1	1	0	0	0	0	1	0	0.00925698	0.00903613	0	0	0	0	0.0109373
NM_001033240	Wfdc6a	789	0.269548	1.58541	0.652886	0	0	0	0	0	1	1	0	0	0	0	0	0	0.0312275	0.0398759	0
NM_001033241	Gm382	4065	0	NA	NA	0	0	0	0	0	0	0	0	0	0	0	0	0	0	0	0
NM_001033242	Cln5	2441	967.137	-0.108528	0.206323	1086	950	1056	1109	1020	1067	699	830	10.6526	9.8209	10.6562	10.2988	9.87178	10.7699	9.00941	10.1379
NM_001033243	Ccdc114	2438	76.1044	0.0162703	0.948883	84	60	84	89	86	50	71	85	0.824973	0.62103	0.848699	0.827518	0.833351	0.505302	0.916245	1.03949
NM_001033244	Fancd2	4734	1705.72	0.0892361	0.309572	1803	1721	1540	1847	1920	1649	1622	1571	9.11931	9.17377	8.0131	8.84422	9.58156	8.58236	10.7798	9.89428
NM_001033245	Hk3	3198	2.74587	0.909018	0.400324	4	2	0	2	6	2	3	3	0.0299486	0.0157814	0	0.0141766	0.0443237	0.0154087	0.0295141	0.0279691
NM_001033246	Ccdc110	2617	0.240415	0.121301	0.972617	1	0	0	0	0	1	0	0	0.00914936	0	0	0	0	0.00941479	0	0
NM_001033247	Cfap44	6546	15.404	-0.120144	0.776171	22	14	16	15	17	14	13	13	0.0804713	0.0539694	0.0602077	0.0519441	0.061353	0.0526947	0.0624819	0.0592112
NM_001033248	Gm266	1212	200.459	0.660961	0.00100749	194	108	180	170	340	216	180	223	3.8326	2.24862	3.65829	3.17956	6.62734	4.39102	4.67258	5.48578
NM_001033249	Zfp583	2758	215.972	0.267488	0.163684	155	208	177	284	283	196	197	234	1.34565	1.90311	1.58084	2.33424	2.42413	1.75096	2.24729	2.52963
NM_001033250	Lemd1	977	7.40442	0.11084	0.860599	5	4	12	9	9	9	6	6	0.122538	0.103314	0.302548	0.208818	0.217626	0.226967	0.193216	0.183102
NM_001033251	Gpr174	5043	0.120214	-0.600038	0.865168	1	0	0	0	0	0	0	0	0.00474794	0	0	0	0	0	0	0
NM_001033252	Gm732	1657	0	NA	NA	0	0	0	0	0	0	0	0	0	0	0	0	0	0	0	0
NM_001033253	Plekhg1	7171	867.511	0.375778	0.0303309	771	545	1052	796	1188	952	686	982	2.57436	1.91784	3.61363	2.51625	3.91381	3.27093	3.00976	4.08289
NM_001033254	Pak6	4124	24.1517	0.56748	0.12687	26	17	19	19	22	27	31	29	0.150956	0.104022	0.113486	0.104437	0.126028	0.161309	0.236499	0.20966
NM_001033255	Gm136	1296	0	NA	NA	0	0	0	0	0	0	0	0	0	0	0	0	0	0	0	0
NM_001033256	Spata5l1	1318	235.771	0.0101078	0.9469	230	190	295	270	272	227	189	227	4.17837	3.63776	5.51334	4.64375	4.87547	4.24351	4.51163	5.13507
NM_001033257	Phactr2	8270	1560.11	0.0370422	0.73376	1582	1724	1332	1803	1643	1629	1239	1582	4.58031	5.2605	3.96741	4.9421	4.69348	4.85322	4.7136	5.70344
NM_001033258	Arfgef3	8180	33.529	0.533414	0.10649	23	23	32	37	39	35	28	50	0.0673238	0.0709529	0.0963618	0.102534	0.112635	0.105422	0.107694	0.182244
NM_001033259	Mcu	2862	497.921	-0.179527	0.209088	541	528	598	541	404	601	386	410	4.52608	4.65543	5.14683	4.28498	3.33484	5.17392	4.24331	4.27121
NM_001033260	Stox1	3096	65.1071	0.546645	0.0845337	26	58	65	73	96	63	56	84	0.201079	0.47274	0.517155	0.534494	0.732544	0.501365	0.569081	0.808937
NM_001033261	Zfc3h1	6919	1896.64	0.51176	0.000177243	1508	1281	1885	1890	2231	2440	1580	2359	5.21858	4.67198	6.71083	6.19212	7.61762	8.68882	7.18457	10.1653
NM_001033262	March9	1992	322.562	0.171167	0.257134	279	342	258	393	417	313	268	326	3.35358	4.33244	3.19035	4.47223	4.9455	3.87141	4.23285	4.87938
NM_001033263	Agap2	5613	85.9704	0.0262841	0.90162	90	68	77	124	94	86	72	83	0.383921	0.30571	0.337912	0.500781	0.395636	0.377501	0.403575	0.440879
NM_001033264	Gls2	2440	101.288	0.175648	0.424638	128	84	93	93	144	97	73	105	1.25607	0.86873	0.938861	0.864001	1.39423	0.979482	0.941283	1.28303
NM_001033266	Gm525	575	0	NA	NA	0	0	0	0	0	0	0	0	0	0	0	0	0	0	0	0
NM_001033267	Qrich2	2146	6.70674	1.48499	0.0330951	2	3	3	7	14	11	8	6	0.0223149	0.0352766	0.034435	0.0739417	0.154121	0.126292	0.117286	0.08336
NM_001033268	Fam120a	4899	4925.48	0.0788136	0.487534	4569	4621	5844	4981	5429	6148	3663	4460	22.331	23.8026	29.384	23.0478	26.1804	30.9201	23.5243	27.1434
NM_001033269	Eif4e1b	1892	0	NA	NA	0	0	0	0	0	0	0	0	0	0	0	0	0	0	0	0
NM_001033270	Slc4a7	7362	3215.14	-0.0223451	0.837961	3495	2949	3295	3848	3897	3003	2247	3242	11.367	10.1082	11.0247	11.8484	12.5054	10.0502	9.60272	13.1297
NM_001033271	Tmem55b	1599	662.116	0.190246	0.0353481	617	595	691	685	739	805	580	608	9.23913	9.38996	10.6448	9.71098	10.9184	12.404	11.4121	11.3368
NM_001033272	Spata13	7526	3136.39	-0.0320499	0.736116	3246	2873	3647	3511	3898	3179	2579	2427	10.3271	9.63311	11.9366	10.5752	12.236	10.4074	10.7814	9.61483
NM_001033273	5031439G07Rik	5020	1462.46	0.206374	0.065302	1377	1315	1608	1372	1991	1588	1122	1414	6.56787	6.61024	7.89024	6.19543	9.36981	7.79402	7.03196	8.39812
NM_001033274	Brd1	5122	2294.95	-0.0415277	0.570154	2379	2268	2577	2511	2558	2449	1721	2054	11.1211	11.1737	12.3932	11.1129	11.7984	11.7805	10.5713	11.9563
NM_001033275	Gxylt1	6524	1780.56	-0.0281364	0.795224	1825	1595	2175	1928	1817	2079	1347	1593	6.69797	6.16939	8.21209	6.69906	6.57967	7.85154	6.49592	7.28011
NM_001033276	Kmt2d	19770	2944.44	-0.113043	0.241254	2990	2607	3449	3804	3225	3039	2166	2557	3.62125	3.32759	4.29729	4.36169	3.85377	3.78738	3.44698	3.85621
NM_001033277	Spryd3	2424	354.91	0.195757	0.170453	352	301	402	327	363	466	316	320	3.477	3.1335	4.08509	3.05799	3.53783	4.73661	4.10149	3.93599
NM_001033279	D17Wsu92e	3805	2734.67	0.00882858	0.922187	2811	2560	3214	2808	3054	3094	2116	2394	17.6889	16.9778	20.8065	16.7287	18.9617	20.0346	17.4964	18.7588
NM_001033280	Gm94	742	0	NA	NA	0	0	0	0	0	0	0	0	0	0	0	0	0	0	0	0
NM_001033281	Prdm6	2592	262.541	-0.285043	0.365368	247	320	377	255	127	422	207	158	2.28169	3.11537	3.58273	2.23011	1.15753	4.01136	2.51259	1.81743
NM_001033283	Oosp3	799	0	NA	NA	0	0	0	0	0	0	0	0	0	0	0	0	0	0	0	0
NM_001033284	BC026585	1277	120.343	0.32884	0.0931942	133	97	90	127	144	130	139	102	2.49376	1.9168	1.73604	2.25441	2.664	2.50823	3.42461	2.38147
NM_001033285	Cdc42bpa	8617	1540.07	-0.0227634	0.804659	1726	1374	1513	1903	1691	1627	1162	1442	4.796	4.0237	4.32505	5.00615	4.63608	4.65207	4.24265	4.98937
NM_001033286	Slc30a10	5829	136.779	0.594045	0.041088	169	123	68	94	164	241	118	121	0.694204	0.532484	0.287358	0.365557	0.664681	1.01868	0.636906	0.61891
NM_001033288	Sbspon	2741	6.17503	0.77628	0.258372	5	3	7	4	10	6	9	5	0.0436773	0.027619	0.0629067	0.0330805	0.0861895	0.0539333	0.103305	0.0543873
NM_001033289	Slc9a2	3479	0	NA	NA	0	0	0	0	0	0	0	0	0	0	0	0	0	0	0	0
NM_001033290	Gpr55	2546	0.492957	0.153677	0.951915	1	0	0	1	0	1	0	1	0.0094045	0	0	0.00890354	0	0.00967734	0	0.0117106
NM_001033291	Usp40	5019	1459.58	0.0972283	0.193846	1357	1401	1593	1547	1699	1582	1218	1346	6.47377	7.04395	7.8182	6.98705	7.99723	7.76611	7.63514	7.99584
NM_001033292	Espnl	5431	9.28032	0.0866973	0.882658	6	10	9	13	18	7	6	7	0.0264524	0.0464639	0.0408198	0.0542606	0.0782989	0.0317565	0.0347583	0.0384286
NM_001033293	Uap1l1	1679	188.151	0.601417	0.421905	118	123	317	59	74	423	272	96	1.68277	1.84863	4.65068	0.796567	1.04122	6.20732	5.09689	1.70473
NM_001033294	Ddx31	3306	942.623	-0.231771	0.00366564	1118	940	1031	1178	995	918	741	708	8.09717	7.17497	7.68182	8.07725	7.11023	6.84155	7.05184	6.38508
NM_001033296	Sel1l2	2197	0.222042	-1.28051	0.716955	0	0	0	2	0	0	0	0	0	0	0	0.0206358	0	0	0	0
NM_001033297	Gm561	455	93.2141	-0.54398	0.0101582	115	133	89	124	72	72	72	74	6.05175	7.37625	4.81822	6.17776	3.73839	3.89884	4.97861	4.84905
NM_001033298	Kiz	2134	541.425	0.134215	0.28884	562	546	443	609	615	495	527	536	6.30574	6.45645	5.11349	6.4691	6.80838	5.71512	7.76968	7.4887
NM_001033299	Zfp217	5677	1792.39	0.236394	0.121063	1480	1319	2250	1849	2335	1925	1380	1897	6.24219	5.86302	9.76274	7.3831	9.71698	8.35461	7.64799	9.96287
NM_001033300	Gmps	4549	6640.96	-0.17899	0.0145744	7544	7676	6585	7653	6842	6546	5369	5328	39.7082	42.5809	35.6573	38.1361	35.5329	35.4548	37.1334	34.9208
NM_001033301	Fhdc1	5916	314.418	0.00125505	0.996362	213	239	581	278	360	367	241	258	0.862076	1.01945	2.41911	1.06522	1.4376	1.52845	1.28167	1.30025
NM_001033302	Ciart	1387	315.48	0.111738	0.600954	264	452	288	251	409	307	296	258	4.55745	8.22351	5.11475	4.10221	6.96643	5.45351	6.71432	5.54599
NM_001033303	Ampd1	2324	2.32055	-0.992871	0.384936	4	2	3	4	3	0	2	1	0.0412115	0.0217165	0.0317975	0.0390162	0.0304964	0	0.0270758	0.0128292
NM_001033304	5330417C22Rik	3303	38.4807	-0.658023	0.0752203	42	41	52	64	56	31	15	18	0.304463	0.313235	0.387796	0.43923	0.400537	0.231242	0.142879	0.16248
NM_001033305	Ndufb6	653	701.615	-0.217285	0.0905561	846	796	603	915	664	723	587	530	31.0207	30.7606	22.7464	31.7635	24.0225	27.2797	28.2821	24.1991
NM_001033306	Shb	2736	233.673	0.00623662	0.962384	238	264	218	254	269	235	178	225	2.08284	2.43491	1.96268	2.10445	2.32273	2.11625	2.04687	2.4519
NM_001033308	Themis2	2534	8.83101	0.384655	0.527483	9	10	5	8	7	18	7	7	0.0850414	0.0995838	0.0486039	0.0715656	0.0652611	0.175017	0.0869117	0.0823621
NM_001033310	Cox18	1319	279.44	-0.33576	0.0122806	355	333	313	300	277	287	183	214	6.44433	6.37081	5.84531	5.15582	4.96133	5.36107	4.36509	4.83732
NM_001033311	Vsig10	4042	34.6215	-0.0741424	0.804713	30	40	42	36	34	35	24	37	0.177713	0.249723	0.255954	0.201896	0.198722	0.213347	0.186811	0.272924
NM_001033312	Fbxl18	2824	379.765	0.157494	0.36259	314	274	479	442	509	426	305	325	2.66231	2.44839	4.1781	3.54796	4.2581	3.71672	3.39799	3.43127
NM_001033313	Pdap1	2195	5685.9	-0.204408	0.000381645	6568	5932	6128	6853	6005	5499	4594	4361	71.6462	68.1965	68.7689	70.7729	64.6311	61.7254	65.8481	59.2363
NM_001033314	Ccdc61	1994	408.162	0.142544	0.271774	373	350	430	475	553	377	364	368	4.47897	4.42933	5.31192	5.39995	6.55184	4.65834	5.74332	5.50249
NM_001033315	Hipk4	2408	23.7217	-0.309943	0.446663	24	34	32	19	29	21	10	23	0.238643	0.356302	0.327342	0.178862	0.284515	0.214871	0.130656	0.284779
NM_001033316	Ffar3	1621	1.03959	-1.71209	0.474379	4	0	0	3	2	0	0	0	0.0590842	0	0	0.0419526	0.0291481	0	0	0
NM_001033317	Cnga4	2472	1.5975	-0.585917	0.721325	0	4	1	3	3	0	2	0	0	0.0408326	0.0099646	0.0275102	0.0286705	0	0.0254547	0
NM_001033318	Cog7	2865	661.407	0.0717642	0.497946	603	614	766	716	818	682	576	555	5.03949	5.40803	6.58586	5.66512	6.74515	5.86508	6.32536	5.7757
NM_001033319	Ppfia1	5152	2482.55	-0.0097033	0.910479	2530	2275	2913	2705	2739	2783	2044	2036	11.7581	11.143	13.9275	11.9018	12.5597	13.3092	12.4822	11.7825
NM_001033320	Carmil2	2485	59.6802	0.0839258	0.747912	70	43	75	54	57	70	59	50	0.674475	0.436654	0.743435	0.492593	0.541891	0.694043	0.746986	0.599901
NM_001033321	Tmem231	2878	424.762	0.3478	0.0133164	367	318	393	494	603	415	376	451	3.0533	2.78825	3.36364	3.89096	4.94982	3.55281	4.1104	4.67221
NM_001033322	Gucy1a2	13713	405.483	-0.0704158	0.631658	477	434	347	481	474	377	275	409	0.832876	0.798643	0.623311	0.795122	0.816599	0.677366	0.630939	0.889257
NM_001033324	Zbtb16	5105	1195.35	0.254638	0.0230781	1254	974	1014	1334	1631	1183	1047	1185	5.88161	4.81458	4.89272	5.92354	7.54782	5.70957	6.45265	6.92084
NM_001033325	A630095E13Rik	613	0	NA	NA	0	0	0	0	0	0	0	0	0	0	0	0	0	0	0	0
NM_001033326	Dhrsx	2194	0	NA	NA	0	0	0	0	0	0	0	0	0	0	0	0	0	0	0	0
NM_001033328	Tmem185a	1981	633.207	-0.164424	0.0672277	726	668	636	770	621	603	544	530	8.77499	8.50917	7.90826	8.81104	7.40577	7.49976	8.63976	7.97678
NM_001033329	Arhgef9	5061	310.44	-0.0812167	0.588631	366	298	273	402	336	261	297	264	1.73157	1.48585	1.32872	1.80057	1.56843	1.27063	1.84632	1.55526
NM_001033330	Frmpd4	8590	8.2701	0.156275	0.792647	10	6	6	11	13	7	9	5	0.0278741	0.017626	0.0172055	0.0290282	0.0357531	0.020078	0.0329637	0.0173545
NM_001033331	Gas2l3	6732	1075.65	0.0705244	0.491434	1028	891	1153	1337	1281	1070	918	995	3.65631	3.33986	4.21884	4.50203	4.4954	3.9161	4.29028	4.40672
NM_001033332	Tmtc3	2773	700.086	-0.192776	0.0536563	760	744	676	953	682	704	553	584	6.56233	6.77046	6.00489	7.79048	5.81029	6.25514	6.27426	6.27913
NM_001033333	Myrfl	3087	47.1391	-0.260299	0.326817	53	41	55	67	55	34	36	41	0.411087	0.335153	0.438868	0.491993	0.42091	0.271367	0.366904	0.395989
NM_001033334	Syndig1l	2493	5.18664	0.329139	0.664315	3	7	5	4	7	4	8	3	0.0288133	0.0708551	0.0494033	0.0363713	0.0663344	0.0395323	0.100961	0.0358786
NM_001033335	Serpina3f	2205	3.40559	-0.346743	0.723747	9	2	3	2	4	5	1	2	0.0977301	0.0228885	0.0335136	0.0205609	0.0428563	0.0558696	0.0142685	0.0270432
NM_001033336	Abcc4	5696	695.794	0.231678	0.292887	659	706	789	503	684	1050	736	441	2.77019	3.12774	3.41205	2.00179	2.83693	4.54186	4.06532	2.30837
NM_001033337	Ttc38	3735	146.241	0.455991	0.00595802	117	124	132	143	168	199	160	126	0.750049	0.837773	0.870545	0.867893	1.06263	1.31273	1.34777	1.00581
NM_001033338	Rimbp3	5845	60.6743	0.175706	0.559988	43	36	86	75	82	59	54	55	0.176148	0.155422	0.362428	0.290869	0.331431	0.248704	0.290667	0.280553
NM_001033339	Mmp25	3645	30.6897	-0.0540791	0.888293	38	28	45	19	33	41	17	27	0.249621	0.193846	0.304105	0.118162	0.213885	0.277141	0.146737	0.220853
NM_001033340	Lrrc30	1756	0	NA	NA	0	0	0	0	0	0	0	0	0	0	0	0	0	0	0	0
NM_001033341	Zfp407	7897	1225.02	-0.114085	0.14595	1414	1276	1214	1425	1291	1294	917	1060	4.28728	4.0774	3.78673	4.09047	3.86213	4.03726	3.65337	4.00203
NM_001033342	Cdc42bpg	5955	381.452	0.201806	0.337386	295	358	537	284	382	467	371	349	1.18614	1.51704	2.22127	1.08108	1.51546	1.93219	1.9601	1.74735
NM_001033343	Sec31b	3895	58.2815	0.435347	0.0874257	42	56	57	52	95	55	54	57	0.258188	0.362807	0.360475	0.302633	0.576208	0.347912	0.436188	0.436318
NM_001033344	Dusp27	4017	374.105	-0.605825	0.000132698	414	344	545	597	323	305	276	241	2.4677	2.16099	3.34197	3.36894	1.89961	1.87074	2.16169	1.78876
NM_001033345	Catip	2089	9.37564	0.462969	0.438549	3	11	10	9	15	14	7	7	0.0343856	0.132877	0.117915	0.0976619	0.169635	0.165122	0.105426	0.099907
NM_001033346	Lrrc55	2895	47.7554	-0.190942	0.69039	40	23	109	41	48	76	27	26	0.330831	0.200482	0.927441	0.321038	0.391702	0.646814	0.293428	0.267769
NM_001033347	D430041D05Rik	10099	134.432	0.180526	0.378597	129	131	105	164	200	111	124	120	0.305848	0.327332	0.256106	0.368117	0.467859	0.270807	0.386305	0.354274
NM_001033348	Ralgapa2	9567	1308.8	0.0463628	0.651088	1266	1300	1492	1319	1448	1560	1116	1040	3.16849	3.42896	3.8415	3.12529	3.57566	4.01757	3.67008	3.24111
NM_001033349	Ankub1	1753	0	NA	NA	0	0	0	0	0	0	0	0	0	0	0	0	0	0	0	0
NM_001033350	Bank1	3248	0.543409	1.54996	0.581926	0	0	0	1	0	0	1	2	0	0	0	0.00697919	0	0	0.00968659	0.018359
NM_001033351	Grin3a	7640	109.95	-0.839636	0.000312499	104	117	184	188	88	72	63	81	0.325937	0.386445	0.593243	0.557809	0.272115	0.232195	0.259438	0.316102
NM_001033352	Klhl21	3889	984.067	-0.315662	0.00576364	1145	990	1315	1112	980	1043	675	717	7.04956	6.42381	8.32906	6.48168	5.95321	6.60786	5.46076	5.49689
NM_001033354	Iqsec3	6829	6.17128	0.683918	0.414465	6	1	9	4	18	5	3	5	0.0210372	0.0036952	0.0324634	0.0132777	0.06227	0.0180396	0.0138214	0.0218298
NM_001033355	Zfp568	7164	4937.43	-0.0954682	0.329926	4932	4353	6131	5973	5125	5309	3942	4112	16.484	15.333	21.0806	18.8998	16.9006	18.2588	17.312	17.1133
NM_001033356	Ntn5	1960	5.39205	0.731479	0.33599	2	5	4	6	10	3	5	8	0.0244325	0.0643738	0.0502704	0.0693931	0.120533	0.037712	0.0802603	0.121694
NM_001033359	Cntn5	3583	0.715457	-0.830428	0.719563	1	0	0	3	1	0	1	0	0.00668263	0	0	0.01898	0.00659351	0	0.00878092	0
NM_001033360	Gpr101	5406	0.613611	-2.67693	0.394979	3	2	0	0	0	0	0	0	0.0132874	0.00933575	0	0	0	0	0	0
NM_001033361	Pgr15l	5372	2.17571	-3.70573	0.036133	9	6	0	2	1	0	0	0	0.0401144	0.0281845	0	0.00843946	0.00439772	0	0	0
NM_001033362	Gm614	743	1.27585	-0.396757	0.799607	2	2	0	2	0	1	2	1	0.0644519	0.0679261	0	0.0610186	0	0.0331609	0.0846892	0.040128
NM_001033364	Cdhr2	4093	361.191	0.496995	0.588908	244	275	634	79	80	890	525	120	1.42739	1.69545	3.81554	0.437528	0.461755	5.35751	4.03557	0.874129
NM_001033365	Mroh5	2229	0	NA	NA	0	0	0	0	0	0	0	0	0	0	0	0	0	0	0	0
NM_001033366	Dpcr1	2603	31.8092	-0.16398	0.648262	26	20	48	48	37	32	24	24	0.239163	0.193888	0.454229	0.418011	0.335808	0.302894	0.290084	0.274899
NM_001033367	Nlrc4	3827	6.91974	0.791346	0.444869	1	5	11	4	1	17	14	1	0.00625656	0.0329691	0.0708015	0.0236931	0.00617312	0.109447	0.115095	0.00779072
NM_001033369	Acvr1c	8648	4.11162	0.41268	0.666978	3	4	0	8	3	6	3	6	0.00830615	0.0116718	0	0.0209698	0.00819537	0.0170943	0.0109142	0.0206858
NM_001033371	Lrrc36	2069	18.8192	0.730449	0.0652353	14	14	19	12	29	23	22	17	0.162017	0.170751	0.226205	0.131475	0.331132	0.273894	0.334541	0.244977
NM_001033372	Gm648	1033	0.634466	1.8493	0.487514	0	0	0	1	0	2	0	2	0	0	0	0.0219442	0	0.0477028	0	0.0577253
NM_001033373	Cdk15	1461	3.00434	0.116445	0.900977	5	2	3	2	4	2	3	3	0.0819434	0.0345442	0.05058	0.0310314	0.0646804	0.0337283	0.0646038	0.061222
NM_001033374	Gm694	901	0.240403	1.54529	0.661283	0	0	0	0	0	2	0	0	0	0	0	0	0	0.0546915	0	0
NM_001033375	Washc4	5823	2839.7	0.0449056	0.585522	2625	2742	3072	3265	2873	3048	2461	2714	10.7939	11.8827	12.9952	12.7103	11.6561	12.8968	13.2969	13.8963
NM_001033378	A430078G23Rik	2954	0	NA	NA	0	0	0	0	0	0	0	0	0	0	0	0	0	0	0	0
NM_001033379	Dcp1b	3300	221.866	0.0777431	0.600882	227	185	212	284	274	223	166	222	1.64705	1.41466	1.58245	1.95086	1.96155	1.66497	1.58264	2.00574
NM_001033380	Itpripl2	6861	221.905	0.110956	0.592558	207	162	295	230	209	312	189	183	0.722399	0.595831	1.05911	0.759909	0.719651	1.12042	0.866685	0.795243
NM_001033382	Cacna2d4	5763	3.58547	0.059794	0.952381	4	2	1	8	5	2	6	1	0.016619	0.00875743	0.00427425	0.0314675	0.0204967	0.00855059	0.0327559	0.00517354
NM_001033383	Zfp865	3953	685.911	0.321717	0.0488315	568	443	784	770	943	805	536	691	3.44045	2.82795	4.88537	4.41555	5.6357	5.01746	4.26604	5.2118
NM_001033385	Tbc1d32	7204	370.27	0.0731915	0.564407	392	353	329	438	434	326	332	369	1.30289	1.23651	1.12494	1.37823	1.42324	1.11496	1.44994	1.52718
NM_001033389	Fubp3	3801	2865.75	-0.136385	0.128107	3057	2879	3449	3160	3153	3105	2031	2350	19.2571	19.1135	22.3513	18.8456	19.597	20.127	16.8112	18.4334
NM_001033391	Ipcef1	1164	1.18262	-1.17707	0.511008	4	1	0	2	1	2	0	0	0.0822813	0.0216792	0	0.0389491	0.020296	0.0423342	0	0
NM_001033393	Tmem104	4554	383.265	-0.0553705	0.813776	347	381	537	363	322	564	345	228	1.82444	2.11119	2.90462	1.8069	1.67042	3.05141	2.38349	1.49272
NM_001033394	Tmem88b	3467	19.4689	-0.748329	0.145604	13	32	31	26	18	24	4	12	0.0897809	0.232912	0.22025	0.169997	0.122654	0.170558	0.0362989	0.103196
NM_001033397	Krt26	2590	0.120201	0.842635	0.811533	0	0	0	0	0	1	0	0	0	0	0	0	0	0.00951294	0	0
NM_001033399	Gfod1	6650	107.233	-0.364434	0.0933371	120	160	107	114	87	91	90	90	0.43207	0.607147	0.396342	0.388601	0.309073	0.337159	0.425802	0.403513
NM_001033400	Nutm2	2539	0	NA	NA	0	0	0	0	0	0	0	0	0	0	0	0	0	0	0	0
NM_001033404	Gm813	696	0	NA	NA	0	0	0	0	0	0	0	0	0	0	0	0	0	0	0	0
NM_001033405	Treml2	4502	54.7172	0.376301	0.439734	100	33	30	36	43	123	45	32	0.53185	0.184971	0.164144	0.181267	0.225645	0.673154	0.314481	0.211924
NM_001033407	Gm815	612	0	NA	NA	0	0	0	0	0	0	0	0	0	0	0	0	0	0	0	0
NM_001033408	Rbm44	3833	49.5115	0.273532	0.569802	15	69	59	43	103	36	26	51	0.0937015	0.454261	0.379159	0.254302	0.634836	0.231408	0.213413	0.396705
NM_001033409	Lgr6	3603	6.57559	1.421	0.0405404	2	5	4	4	15	10	5	8	0.0132911	0.0350188	0.0273466	0.0251661	0.0983536	0.0683833	0.0436609	0.0662006
NM_001033410	Rnf224	2017	19.1681	0.3888	0.648817	10	26	25	7	2	44	33	3	0.11871	0.325284	0.305311	0.0786707	0.0234254	0.537479	0.514749	0.0443457
NM_001033411	Gm826	1092	4.8168	-0.0884535	0.913674	6	5	1	9	6	3	4	5	0.13156	0.115543	0.0225572	0.186827	0.129805	0.0676882	0.115246	0.136516
NM_001033412	Gm829	1085	0	NA	NA	0	0	0	0	0	0	0	0	0	0	0	0	0	0	0	0
NM_001033415	Shisa3	3750	184.145	0.148726	0.806677	219	210	33	274	178	140	152	263	1.39832	1.41313	0.216766	1.6563	1.12138	0.919838	1.27526	2.09103
NM_001033416	Gal3st4	3157	142.708	0.128694	0.48343	128	129	159	155	204	120	125	130	0.9708	1.03112	1.2406	1.11296	1.52658	0.936529	1.24573	1.22774
NM_001033418	Bsph1	816	0	NA	NA	0	0	0	0	0	0	0	0	0	0	0	0	0	0	0	0
NM_001033419	Ceacam16	1627	1.85622	-0.159559	0.921399	0	3	5	0	4	1	2	0	0	0.0465296	0.0756991	0	0.0580812	0.0151435	0.0386749	0
NM_001033420	Dock1	6761	2414.11	0.0577076	0.512473	2589	2238	2646	2412	2815	2549	1849	2338	9.16886	8.35304	9.64022	8.087	9.83627	9.2891	8.60425	10.3103
NM_001033421	Pate2	2209	18.4159	0.437795	0.373977	14	27	7	17	17	31	16	18	0.151749	0.308435	0.0780567	0.174451	0.181809	0.345765	0.227883	0.242948
NM_001033422	Thoc2	7578	4386.93	-0.115405	0.138332	4910	4633	4260	5297	4608	4285	3283	4102	15.5139	15.4278	13.8472	15.8451	14.3655	13.9319	13.6302	16.139
NM_001033423	Gm773	941	0.242616	-1.3493	0.702264	0	0	2	0	0	0	0	0	0	0	0.0523538	0	0	0	0	0
NM_001033424	Fnd3c2	3636	2.30348	-0.0884043	0.934197	2	2	4	2	4	3	1	1	0.0131704	0.0138804	0.0270984	0.0124689	0.0259896	0.0203288	0.00865293	0.00819997
NM_001033425	Zscan10	2727	370.805	-0.18203	0.366134	328	351	612	352	397	390	277	287	2.87994	3.24801	5.52808	2.92603	3.43929	3.52366	3.19582	3.13786
NM_001033426	Grxcr2	1993	0.149346	0.842635	0.811533	0	0	0	0	0	0	1	0	0	0	0	0	0	0	0.0157863	0
NM_001033427	Lyg2	2556	0	NA	NA	0	0	0	0	0	0	0	0	0	0	0	0	0	0	0	0
NM_001033428	Tmem211	1820	2.83131	0.706883	0.493446	1	3	3	2	7	2	1	4	0.013156	0.0415954	0.040603	0.0249103	0.0908636	0.0270753	0.0172868	0.0655277
NM_001033429	Trim75	2500	0.764991	-0.794966	0.761622	3	0	1	0	0	0	0	2	0.0287326	0	0.00985299	0	0	0	0	0.0238521
NM_001033430	Kdm7a	9531	1969.93	0.224543	0.0649423	1817	1798	1848	2147	2413	1836	1586	2344	4.56468	4.76043	4.77608	5.1064	5.98111	4.74623	5.23542	7.33256
NM_001033431	Nlrp12	4317	0.121308	-0.600038	0.865168	0	0	1	0	0	0	0	0	0	0	0.00570593	0	0	0	0	0
NM_001033432	Heca	3661	449.18	0.582246	2.27826e-06	373	347	365	421	577	480	436	576	2.43951	2.3918	2.45585	2.60677	3.7234	3.2304	3.74691	4.69093
NM_001033433	Tmem102	1937	50.7234	0.346895	0.177218	35	48	54	50	71	63	39	49	0.432646	0.625327	0.686708	0.585142	0.865948	0.801356	0.633464	0.754228
NM_001033434	Gm884	4560	0.381948	-0.619121	0.860789	2	0	0	0	0	0	0	1	0.0105017	0	0	0	0	0	0	0.0065384
NM_001033435	Milr1	1550	0.985275	0.129605	0.939159	1	1	0	2	2	0	1	1	0.0154477	0.0162803	0	0.0292496	0.0304833	0	0.0202981	0.0192355
NM_001033436	Atxn7l1	2557	75.1875	0.242341	0.262986	79	59	65	86	96	67	69	82	0.73976	0.58226	0.626168	0.76241	0.886959	0.645593	0.848996	0.956135
NM_001033437	Lsmem1	1207	6.68369	-1.01738	0.17909	7	17	4	9	3	6	2	6	0.138863	0.355416	0.0816321	0.169027	0.0587188	0.122478	0.0521326	0.148211
NM_001033438	Gm906	3146	0	NA	NA	0	0	0	0	0	0	0	0	0	0	0	0	0	0	0	0
NM_001033439	Lrch1	4685	229.744	-0.161228	0.328019	227	263	229	296	242	177	176	238	1.16014	1.41658	1.20402	1.4322	1.22031	0.930847	1.18193	1.51462
NM_001033440	Gm1587	1349	0.270654	0.121301	0.972617	0	0	1	0	0	0	1	0	0	0	0.0182598	0	0	0	0.0233225	0
NM_001033441	Alg10b	3722	3435.75	-0.1266	0.159176	3533	3518	4010	3939	3861	3497	2335	3092	22.728	23.8514	26.5385	23.99	24.5068	23.1491	19.7377	24.7685
NM_001033442	Gm1604b	775	0	NA	NA	0	0	0	0	0	0	0	0	0	0	0	0	0	0	0	0
NM_001033443	Cdkl4	2919	21.4172	0.535106	0.214255	23	7	18	26	32	20	22	24	0.188664	0.0605145	0.151896	0.201911	0.258988	0.168815	0.237124	0.24514
NM_001033444	Capn13	2589	0.141521	0.842635	0.811533	0	0	0	0	0	0	0	1	0	0	0	0	0	0	0	0.0115161
NM_001033445	Garem1	4775	451.574	-0.0720867	0.490087	458	477	477	526	544	462	323	387	2.29661	2.52081	2.46067	2.49708	2.69146	2.38387	2.12822	2.41643
NM_001033446	Arl14epl	2240	1.26176	-0.42782	0.769544	1	2	1	2	1	0	1	2	0.0106892	0.0225308	0.0109966	0.0202396	0.0105467	0	0.0140456	0.0266206
NM_001033447	Gm960	2246	4.47432	0.566557	0.514583	5	2	7	1	5	9	3	4	0.0533034	0.0224706	0.0767709	0.0100928	0.0525925	0.0987296	0.0420241	0.053099
NM_001033448	Ap5b1	3088	59.4101	0.153543	0.574831	44	46	81	65	72	76	53	43	0.341169	0.375903	0.646124	0.477152	0.550831	0.606388	0.53999	0.415171
NM_001033449	Tmem237	1853	782.274	-0.147635	0.210553	912	916	687	921	842	689	639	692	11.7846	12.4743	9.1325	11.2669	10.7349	9.16133	10.8496	11.1344
NM_001033450	Ifi211	1780	0.149346	0.842635	0.811533	0	0	0	0	0	0	1	0	0	0	0	0	0	0	0.0176753	0
NM_001033451	Zfp408	3734	640.183	0.040858	0.757441	607	513	819	706	757	682	539	542	3.89232	3.46688	5.40279	4.28599	4.78944	4.50013	4.54152	4.32774
NM_001033452	Accsl	2208	0.390856	0.862622	0.779821	0	0	1	0	0	1	1	0	0	0	0.011156	0	0	0.0111587	0.0142491	0
NM_001033453	Pdp1	4194	277.863	0.461372	0.000488832	235	237	221	287	373	312	235	327	1.34163	1.42599	1.29799	1.55122	2.10108	1.83291	1.7629	2.32464
NM_001033455	Ccdc27	2070	3.36895	-0.172502	0.858963	4	4	1	6	2	4	5	1	0.0462683	0.0487624	0.0118997	0.0657055	0.0228256	0.0476107	0.0759953	0.0144034
NM_001033457	Nom1	3529	1596.95	-0.0521024	0.569635	1613	1470	1893	1832	1724	1684	1403	1255	10.944	10.5114	13.2132	11.7678	11.5411	11.7572	12.5081	10.603
NM_001033458	Gm1673	467	66.8736	0.0610625	0.826355	88	62	43	82	96	55	53	62	4.51191	3.3502	2.26809	3.98032	4.85643	2.90175	3.57064	3.95832
NM_001033460	Drc1	2467	18.1149	1.24512	0.00362687	6	13	11	15	23	30	23	22	0.058234	0.132975	0.109833	0.13783	0.220253	0.299617	0.293323	0.265882
NM_001033461	Lrrc43	2032	0.24151	0.121301	0.972617	0	0	1	0	0	1	0	0	0	0	0.0121223	0	0	0.0121253	0	0
NM_001033463	Tatdn2	3099	1362.33	-0.302222	0.0156469	1734	1404	1603	1547	1219	1459	1154	882	13.3974	11.4325	12.7415	11.3159	9.29277	11.5997	11.7158	8.48561
NM_001033464	Cracr2a	1085	12.7014	-0.314302	0.560049	18	17	16	7	10	9	8	16	0.397225	0.39538	0.363244	0.146248	0.217738	0.204375	0.231978	0.43967
NM_001033465	6430531B16Rik	1152	10.5964	0.889361	0.105244	10	5	10	6	13	17	15	8	0.207846	0.109525	0.213824	0.118065	0.266596	0.363589	0.409662	0.207049
NM_001033466	Zbtb2	3222	766.626	-0.245775	0.0128927	969	857	758	893	764	770	553	631	7.201	6.71198	5.79498	6.28271	5.60184	5.88816	5.39991	5.83902
NM_001033468	Adgrg5	2798	2.57475	0.775931	0.487639	4	2	0	2	5	4	1	3	0.03423	0.0180376	0	0.0162033	0.0422168	0.035223	0.0112445	0.0319676
NM_001033469	Foxr1	1659	0	NA	NA	0	0	0	0	0	0	0	0	0	0	0	0	0	0	0	0
NM_001033471	Cpxcr1	1591	0	NA	NA	0	0	0	0	0	0	0	0	0	0	0	0	0	0	0	0
NM_001033472	A830080D01Rik	3352	633.537	-0.248674	0.0290196	679	606	760	843	674	602	412	562	4.8502	4.56209	5.58493	5.70091	4.75028	4.42494	3.86705	4.99883
NM_001033473	Odf3l2	1242	0.651484	1.86472	0.418958	1	0	0	0	0	2	1	1	0.0192785	0	0	0	0	0.0396755	0.0253318	0.0240057
NM_001033474	Atxn7l3b	3596	5718.32	-0.0280078	0.718591	5816	5279	6487	6605	6548	6064	4277	5121	38.7257	37.0448	44.4357	41.6365	43.0182	41.5484	37.4202	42.4592
NM_001033475	Tmed8	7171	769.469	0.0169998	0.887934	800	603	873	938	907	801	579	720	2.67119	2.12194	2.99877	2.96513	2.98807	2.75212	2.54031	2.99357
NM_001033477	Gm1322	1962	0	NA	NA	0	0	0	0	0	0	0	0	0	0	0	0	0	0	0	0
NM_001033478	Fam47e	1496	0.814926	2.23337	0.373076	0	1	0	0	0	2	3	0	0	0.016868	0	0	0	0.0329392	0.0630924	0
NM_001033479	Gm1527	2103	0	NA	NA	0	0	0	0	0	0	0	0	0	0	0	0	0	0	0	0
NM_001033481	Myrf	5569	2033.35	0.0312871	0.843978	2016	2624	1527	2217	1889	2335	1876	1793	8.66778	11.89	6.75414	9.02421	8.01342	10.3306	10.5985	9.59929
NM_001033484	Iqgap3	5636	1607	0.117883	0.0815999	1595	1522	1543	1793	1825	1705	1513	1411	6.77617	6.81458	6.74378	7.21158	7.64989	7.45363	8.44608	7.46435
NM_001033485	BC048644	2256	1.20542	0.000497468	0.999781	0	3	1	1	1	4	0	0	0	0.0335566	0.0109187	0.0100481	0.0104719	0.0436853	0	0
NM_001033488	Mfsd2b	3109	70.5455	0.534528	0.185179	96	44	39	63	62	160	62	44	0.739341	0.357131	0.308995	0.459347	0.471123	1.26798	0.62742	0.421957
NM_001033489	Rnf207	2460	45.8974	-0.529311	0.0392299	62	49	50	66	38	34	37	35	0.603463	0.502639	0.50066	0.608177	0.364932	0.340532	0.47321	0.424199
NM_001033490	Pusl1	1216	415.773	-0.0459146	0.686701	428	389	480	473	509	442	306	340	8.42761	8.07256	9.72335	8.81756	9.88889	8.95578	7.91726	8.33646
NM_001033492	Mageb4	2396	0	NA	NA	0	0	0	0	0	0	0	0	0	0	0	0	0	0	0	0
NM_001033493	Adgrf2	3275	3.00453	0.388666	0.714356	3	3	2	3	10	1	2	1	0.0219333	0.0231156	0.0150427	0.0207649	0.072136	0.00752321	0.0192135	0.00910385
NM_001033496	Zfp213	2666	489.258	-0.0277894	0.834078	428	441	584	621	579	516	412	377	3.84395	4.1742	5.39586	5.28022	5.13076	4.76874	4.8621	4.21616
NM_001033498	Gramd2	1355	7.93075	0.562532	0.390371	4	3	12	8	9	14	6	8	0.070683	0.0558698	0.218147	0.133836	0.156916	0.254568	0.139315	0.17603
NM_001033499	Sh2d1b2	394	0	NA	NA	0	0	0	0	0	0	0	0	0	0	0	0	0	0	0	0
NM_001033500	Wdr72	5196	19.2511	0.138368	0.822637	14	41	10	10	19	34	19	7	0.0645139	0.199118	0.0474066	0.0436266	0.0863868	0.161222	0.115046	0.0401666
NM_001033525	Kcnk6	4084	192.489	0.0692886	0.706994	164	183	232	206	162	234	161	199	0.961507	1.13073	1.3993	1.14341	0.937114	1.41171	1.2403	1.45279
NM_001033528	Usp36	5586	1615.39	-0.00632336	0.963813	1456	1413	2158	1748	1867	1912	1198	1317	6.24101	6.38317	9.51609	7.09351	7.89599	8.43338	6.7475	7.02945
NM_001033530	AW146154	3405	188.437	0.320959	0.0287477	142	170	179	211	229	202	178	198	0.99854	1.25987	1.29492	1.40471	1.58884	1.46167	1.64471	1.73374
NM_001033531	Klhl32	2275	23.8468	-0.149409	0.664193	22	24	28	31	22	25	23	17	0.231545	0.26621	0.303169	0.308888	0.228457	0.270753	0.318078	0.222794
NM_001033532	AW554918	5338	744.972	0.113645	0.19065	739	708	702	848	891	732	695	671	3.31482	3.34696	3.23942	3.60113	3.94332	3.37868	4.09631	3.74783
NM_001033533	Ccdc102a	2293	346.083	-0.11306	0.393322	403	349	399	350	320	403	275	287	4.20819	3.84076	4.28624	3.46007	3.29693	4.33028	3.77325	3.73176
NM_001033534	Layn	1776	29.0734	0.333016	0.392173	19	27	39	22	36	35	37	17	0.256156	0.383633	0.540916	0.280802	0.478876	0.485556	0.655459	0.285392
NM_001033535	Tnfaip8l3	2221	33.2691	0.0517761	0.886226	28	42	44	21	31	40	34	25	0.301859	0.477195	0.487991	0.214334	0.329744	0.443737	0.481634	0.335604
NM_001033536	Rfx7	7989	3497.51	0.0341926	0.76079	3218	3206	3567	4530	4049	3492	2557	3611	9.64468	10.1267	10.9981	12.8537	11.9734	10.7695	10.0699	13.4763
NM_001033537	Pgap3	2414	171.956	-0.189502	0.223593	173	188	214	191	186	190	129	121	1.71594	1.96524	2.18366	1.79356	1.82028	1.93924	1.68128	1.49446
NM_001033539	Bex6	978	0	NA	NA	0	0	0	0	0	0	0	0	0	0	0	0	0	0	0	0
NM_001033540	Gm5113	2950	143.071	0.196196	0.277533	133	109	149	169	161	148	112	168	1.0795	0.932395	1.24415	1.29863	1.28934	1.2361	1.19449	1.69794
NM_001033541	Gm5127	1803	20.1632	-0.565072	0.303764	42	22	11	26	17	23	4	20	0.557761	0.307909	0.150281	0.326888	0.222749	0.314302	0.0697993	0.330728
NM_001033542	Slc47a2	2358	2.04232	0.202109	0.874896	3	1	3	1	6	1	0	2	0.0304629	0.0107017	0.031339	0.0096134	0.0601133	0.0104489	0	0.0252885
NM_001033543	Il20rb	2469	48.8858	-0.22753	0.441268	77	47	42	55	59	49	40	28	0.746731	0.480366	0.419022	0.504966	0.564539	0.488978	0.509713	0.338122
NM_001033547	Ccdc185	2052	0.111021	-0.600038	0.865168	0	0	0	1	0	0	0	0	0	0	0	0.011047	0	0	0	0
NM_001033548	Dnaaf3	2175	66.321	0.518213	0.0531499	56	44	57	72	94	50	72	83	0.616486	0.510492	0.645541	0.750402	1.02101	0.566403	1.0415	1.13777
NM_001033550	Lrrc8b	2834	575.005	0.151992	0.151197	561	521	634	561	728	639	509	477	4.73977	4.63909	5.51058	4.48729	6.06869	5.5554	5.65074	5.01828
NM_001033573	Zdhhc6	2273	2376.72	-0.119117	0.159	2759	2613	2253	2719	2582	2188	1934	2093	29.0634	29.0092	24.4157	27.1163	26.8361	23.7171	26.7697	27.454
NM_001033597	Acsl6	2569	120.261	0.313045	0.283635	144	96	117	91	237	134	76	87	1.34212	0.94298	1.12184	0.802968	2.17945	1.28515	0.930757	1.0097
NM_001033598	Acsl6	2538	120.511	0.325587	0.258499	144	95	115	93	236	137	77	87	1.35852	0.944555	1.11613	0.830639	2.19676	1.32997	0.954522	1.02203
NM_001033599	Acsl6	2744	120.268	0.313227	0.281869	144	96	117	91	236	135	76	87	1.25653	0.882841	1.05029	0.751758	2.03185	1.21217	0.871398	0.945304
NM_001033600	Acsl4	4969	1865.36	-0.329425	0.000155062	2020	1933	2459	2281	1896	1785	1345	1393	9.73367	9.81653	12.1898	10.4058	9.01431	8.85082	8.51609	8.35831
NM_001033606	Acsl3	3793	3256.38	-0.096482	0.202923	3651	3399	3272	3752	3176	3240	2903	2775	23.0475	22.6133	21.249	22.4234	19.7816	21.0463	24.0797	21.813
NM_001033621	Myot	2195	5.895	0.79524	0.239118	4	4	6	4	10	6	6	7	0.0436335	0.0459855	0.0673325	0.0413092	0.107629	0.067349	0.0860011	0.0950823
NM_001033630	2310061I04Rik	1232	487.564	0.0598169	0.561373	472	483	535	506	564	551	368	451	9.1733	9.89308	10.6967	9.31024	10.8151	11.0193	9.39776	10.9145
NM_001033632	Ifitm6	537	0.262829	0.121301	0.972617	0	0	1	0	0	0	0	1	0	0	0.0458705	0	0	0	0	0.0555216
NM_001033633	Slc2a13	6529	50.1871	-0.0459204	0.882332	56	47	47	64	62	36	28	65	0.205369	0.181655	0.177321	0.222205	0.224341	0.135853	0.134927	0.296827
NM_001033634	Zyg11b	10638	3344.46	-0.00815968	0.924551	3490	3140	3608	3808	3946	3476	2385	3166	7.85525	7.44843	8.35439	8.11443	8.76315	8.05071	7.05368	8.87334
NM_001033636	Prex2	6529	696.094	0.0541783	0.698764	628	606	747	889	753	734	490	765	2.30307	2.34219	2.81827	3.08657	2.72465	2.7699	2.36122	3.49342
NM_001033638	Crxos	937	0	NA	NA	0	0	0	0	0	0	0	0	0	0	0	0	0	0	0	0
NM_001033654	Pus10	3157	1943.24	-0.228033	0.00891783	2400	2210	1885	2266	1931	1915	1478	1598	18.2025	17.665	14.7077	16.2707	14.4501	14.9454	14.7295	15.0917
NM_001033668	Dnah1	12792	276.629	0.345609	0.0587549	266	272	199	282	416	229	265	288	0.497895	0.536569	0.383198	0.499726	0.768277	0.441074	0.65177	0.671259
NM_001033669	Fbxw10	3252	10.2227	0.463666	0.414989	11	11	3	11	16	10	11	9	0.0809909	0.0853567	0.0227237	0.0766766	0.116234	0.0757642	0.106421	0.0825141
NM_001033711	Evi2a	2292	0.746385	-0.902371	0.658073	1	2	0	1	1	0	1	0	0.0104467	0.0220197	0	0.00989023	0.0103074	0	0.0137269	0
NM_001033713	Mef2a	5524	1669.85	-0.30577	0.00265427	2083	1856	1731	2053	1566	1588	1093	1526	9.0288	8.47851	7.71883	8.42473	6.69732	7.0829	6.2252	8.23639
NM_001033759	Tmem2	6594	3105.57	-0.0660939	0.593289	3048	2515	4129	3629	3343	3169	2626	2593	11.0678	9.62464	15.4243	12.4755	11.9771	11.841	12.5295	11.7244
NM_001033764	4931408C20Rik	4327	0.261735	0.121301	0.972617	1	0	0	0	0	0	0	1	0.0055336	0	0	0	0	0	0	0.00689048
NM_001033765	1700071K01Rik	1035	0.471662	-2.30249	0.503716	3	0	0	1	0	0	0	0	0.0694025	0	0	0.0219018	0	0	0	0
NM_001033766	4930596D02Rik	1157	0	NA	NA	0	0	0	0	0	0	0	0	0	0	0	0	0	0	0	0
NM_001033767	Gm4951	2643	0	NA	NA	0	0	0	0	0	0	0	0	0	0	0	0	0	0	0	0
NM_001033768	Pin1rt1	1079	6.14221	-0.36649	0.592924	7	8	6	8	8	4	2	7	0.155336	0.187096	0.136974	0.16807	0.175159	0.0913383	0.0583171	0.193425
NM_001033769	B020031M17Rik	921	0	NA	NA	0	0	0	0	0	0	0	0	0	0	0	0	0	0	0	0
NM_001033770	Gm904	643	0.120201	0.842635	0.811533	0	0	0	0	0	1	0	0	0	0	0	0	0	0.0383181	0	0
NM_001033773	Ube2u	1505	12.7845	0.337607	0.485692	14	9	16	8	17	12	12	14	0.222734	0.150904	0.261874	0.120496	0.266855	0.196453	0.25086	0.27735
NM_001033774	Gm1661	1415	1.0808	0.351928	0.84949	0	1	2	1	4	0	1	0	0	0.0178336	0.0348162	0.0160201	0.0667831	0	0.0222347	0
NM_001033775	Trim80	1922	4.10506	0.930656	0.288042	3	3	2	4	12	5	2	3	0.0373734	0.0393879	0.0256321	0.0471767	0.1475	0.064096	0.0327389	0.0465376
NM_001033776	Vrtn	3024	32.1947	-0.723735	0.269619	16	23	112	15	35	35	17	10	0.126687	0.191929	0.912314	0.112442	0.273432	0.285168	0.17687	0.0985949
NM_001033779	Gm5544	887	0.750388	0.0773204	0.966891	1	1	1	0	1	1	1	0	0.0269942	0.0284493	0.0277706	0	0.0266342	0.0277774	0.0354702	0
NM_001033780	I830077J02Rik	1058	2.58937	-0.546609	0.606504	4	1	3	5	1	3	3	1	0.090525	0.0238512	0.0698464	0.107129	0.0223294	0.0698635	0.0892119	0.0281806
NM_001033782	Gm5592	3028	0	NA	NA	0	0	0	0	0	0	0	0	0	0	0	0	0	0	0	0
NM_001033783	Gm5615	2337	0	NA	NA	0	0	0	0	0	0	0	0	0	0	0	0	0	0	0	0
NM_001033785	Akap14	1784	6.13068	0.829672	0.393416	8	6	4	0	1	10	8	10	0.107372	0.0848695	0.0552298	0	0.0132424	0.138108	0.141085	0.167125
NM_001033786	Smim9	696	0.121308	-0.600038	0.865168	0	0	1	0	0	0	0	0	0	0	0.0353915	0	0	0	0	0
NM_001033789	Gm5820	2180	4.31006	0.67818	0.394826	3	2	5	4	8	6	4	3	0.0329503	0.0231509	0.0564965	0.0415934	0.0866955	0.0678124	0.0577285	0.0410299
NM_001033790	B020004J07Rik	1969	0	NA	NA	0	0	0	0	0	0	0	0	0	0	0	0	0	0	0	0
NM_001033791	Gm12888	1175	0	NA	NA	0	0	0	0	0	0	0	0	0	0	0	0	0	0	0	0
NM_001033793	Ubtfl1	2634	0.141521	0.842635	0.811533	0	0	0	0	0	0	0	1	0	0	0	0	0	0	0	0.0113193
NM_001033794	Fbxw18	1507	0.111021	-0.600038	0.865168	0	0	0	1	0	0	0	0	0	0	0	0.0150421	0	0	0	0
NM_001033795	Zcchc16	3625	14.3673	-1.3296	0.0259656	15	10	44	17	12	7	5	8	0.0990781	0.0696125	0.298987	0.106307	0.0782053	0.0475778	0.0433959	0.0657988
NM_001033799	Cldn34b4	1098	0	NA	NA	0	0	0	0	0	0	0	0	0	0	0	0	0	0	0	0
NM_001033805	Tmem253	1218	26.0539	0.493286	0.179797	16	15	32	28	33	32	22	31	0.314534	0.31077	0.647159	0.521113	0.640073	0.647317	0.56828	0.758841
NM_001033807	4930567H17Rik	837	0.111021	-0.600038	0.865168	0	0	0	1	0	0	0	0	0	0	0	0.0270829	0	0	0	0
NM_001033813	Zfp872	2954	5.89101	1.19436	0.11016	3	2	7	3	11	7	4	10	0.0243167	0.017085	0.0583708	0.0230214	0.0879722	0.0583851	0.0426026	0.100931
NM_001033814	4930432M17Rik	1119	0	NA	NA	0	0	0	0	0	0	0	0	0	0	0	0	0	0	0	0
NM_001033819	9130409I23Rik	1893	0	NA	NA	0	0	0	0	0	0	0	0	0	0	0	0	0	0	0	0
NM_001033820	Zfp551	2330	107.114	0.142743	0.437237	102	94	97	134	108	110	98	115	1.04819	1.01805	1.02547	1.30368	1.09504	1.16319	1.3233	1.47156
NM_001033851	Cpne8	694	6.65513	0.0571841	0.944384	8	13	1	5	8	11	2	6	0.27601	0.472693	0.0354935	0.163317	0.272329	0.390524	0.0906687	0.257767
NM_001033865	Rps27a	814	171.277	-0.707886	0.00194869	264	207	153	267	123	127	153	93	7.76558	6.41714	4.62994	7.43546	3.5698	3.84409	5.91363	3.40639
NM_001033872	Smagp	1023	105.408	0.192793	0.274026	108	86	114	103	114	111	100	107	2.5278	2.12138	2.74497	2.28235	2.63265	2.67339	3.07547	3.11849
NM_001033874	Ak8	1555	27.6855	0.133924	0.678857	29	30	23	28	32	24	29	26	0.446542	0.48684	0.364339	0.408177	0.486164	0.380273	0.586752	0.498516
NM_001033875	Ctrc	870	0	NA	NA	0	0	0	0	0	0	0	0	0	0	0	0	0	0	0	0
NM_001033876	Kcnk9	1206	1.00177	0.094057	0.965038	0	0	4	0	2	0	1	1	0	0	0.0816998	0	0.0391783	0	0.0260879	0.0247223
NM_001033877	Adamts17	6004	275.446	0.140186	0.621159	254	367	209	259	189	475	255	197	1.01295	1.54248	0.85746	0.977867	0.743677	1.94925	1.33625	0.978277
NM_001033878	Vmn2r66	2549	0	NA	NA	0	0	0	0	0	0	0	0	0	0	0	0	0	0	0	0
NM_001033879	Tubal3	3090	2.00918	-0.258389	0.84334	1	5	1	2	0	4	1	2	0.00774882	0.0408326	0.00797168	0.0146721	0	0.0318945	0.0101819	0.0192978
NM_001033880	4930415L06Rik	2614	0	NA	NA	0	0	0	0	0	0	0	0	0	0	0	0	0	0	0	0
NM_001033904	Khdc1c	839	0.26956	0.121301	0.972617	1	0	0	0	0	0	1	0	0.0285386	0	0	0	0	0	0.0374995	0
NM_001033908	Med22	1361	1005.19	-0.0880313	0.344556	1196	947	1023	1175	1124	1090	738	841	21.041	17.5585	18.5151	19.5704	19.5106	19.7325	17.0602	18.4236
NM_001033922	Treml4	1722	4.28624	-0.881659	0.31581	4	11	4	4	4	5	1	2	0.0556187	0.161196	0.0572183	0.052656	0.054877	0.0715404	0.0182706	0.0346285
NM_001033929	Thnsl2	2007	178.042	0.421283	0.408379	129	170	240	90	97	329	225	126	1.53899	2.13745	2.94559	1.01652	1.14179	4.0389	3.52714	1.8718
NM_001033954	Calca	987	49.2707	0.0126875	0.966441	58	38	68	41	73	45	37	39	1.40704	0.971542	1.69707	0.941646	1.74731	1.12334	1.17943	1.1781
NM_001033960	Rabgap1	4217	1225.35	0.0814999	0.35241	1262	1219	1074	1432	1342	1247	1118	1144	7.16556	7.2945	6.27348	7.69769	7.51817	7.2858	8.34114	8.08833
NM_001033962	Ube3a	4897	3559.65	-0.171444	0.012299	3826	3777	3722	4470	3680	3484	2602	3191	18.7072	19.4631	18.7221	20.6918	17.7534	17.5292	16.7172	19.4282
NM_001033966	Ak2	1300	1777.67	-0.0175425	0.812102	1916	1714	1905	1947	1964	1954	1518	1414	35.2896	33.2708	36.0961	33.9503	35.6912	37.0336	36.738	32.4297
NM_001033978	H2-Eb2	3373	6.63219	0.0734672	0.919816	3	6	13	5	8	11	3	5	0.0212961	0.044888	0.0949369	0.0336027	0.0560321	0.0803509	0.0279829	0.0441967
NM_001033979	Ldlrad2	1822	0.72462	-1.93384	0.384031	2	2	0	1	0	1	0	0	0.0262831	0.0276998	0	0.0124415	0	0.0135228	0	0
NM_001033980	Fam92b	1179	5.95067	0.0836421	0.903038	5	5	8	6	4	5	6	8	0.101543	0.107017	0.167142	0.115361	0.0801511	0.104489	0.160112	0.202308
NM_001033981	Hbq1b	743	7.89088	0.744385	0.281446	8	6	1	10	11	15	7	6	0.257807	0.203778	0.0331527	0.305093	0.349757	0.497413	0.296412	0.240768
NM_001033983	7420426K07Rik	1501	0	NA	NA	0	0	0	0	0	0	0	0	0	0	0	0	0	0	0	0
NM_001033988	Ncoa4	4031	267.828	-0.218361	0.222417	314	238	294	364	213	306	249	183	1.86514	1.48991	1.79656	2.04696	1.24833	1.87035	1.94345	1.35355
NM_001034013	Asic2	2631	50.8638	0.412199	0.119306	54	42	46	40	74	44	51	55	0.491436	0.402832	0.43067	0.344636	0.664468	0.412047	0.609869	0.623273
NM_001034029	Il17re	1883	42.2555	0.497765	0.150091	19	55	31	41	62	53	38	40	0.2416	0.737068	0.405527	0.493576	0.777866	0.69349	0.634922	0.633353
NM_001034030	Limk2	3884	1342.31	0.208955	0.0272065	1235	1166	1482	1324	1524	1642	1157	1254	7.61346	7.57556	9.3989	7.72733	9.26977	10.4162	9.37219	9.62619
NM_001034031	Il17re	1956	42.4812	0.511151	0.140519	19	55	31	41	64	53	38	40	0.232584	0.70956	0.390392	0.475156	0.772991	0.667608	0.611226	0.609716
NM_001034037	1700024G13Rik	393	0.786328	-2.08628	0.495658	0	0	0	6	0	1	0	0	0	0	0	0.346082	0	0.0626934	0	0
NM_001034059	Ccdc160	1532	285.887	0.160946	0.351048	244	306	224	357	312	260	302	279	3.81351	5.04032	3.60162	5.28239	4.81126	4.18147	6.20205	5.42977
NM_001034060	Rufy4	2292	4.56112	1.1097	0.263884	0	2	8	2	9	4	8	3	0	0.0220197	0.0859772	0.0197805	0.0927665	0.0429992	0.109815	0.039025
NM_001034085	Ppp2r1b	3628	2976.46	-0.230516	0.000911924	3461	2992	3167	3858	3125	2973	2225	2312	22.8417	20.8108	21.5025	24.1055	20.3491	20.1903	19.2952	19.0001
NM_001034097	Tnfsfm13	2220	46.1568	0.273311	0.389445	61	36	43	34	38	63	51	41	0.657917	0.409209	0.477116	0.347174	0.404384	0.699201	0.722777	0.550639
NM_001034100	H2al1n	507	0	NA	NA	0	0	0	0	0	0	0	0	0	0	0	0	0	0	0	0
NM_001034101	Gm13119	2066	0	NA	NA	0	0	0	0	0	0	0	0	0	0	0	0	0	0	0	0
NM_001034102	Gm5800	844	0	NA	NA	0	0	0	0	0	0	0	0	0	0	0	0	0	0	0	0
NM_001034103	Gm5941	554	0	NA	NA	0	0	0	0	0	0	0	0	0	0	0	0	0	0	0	0
NM_001034115	Shank1	7569	163.454	0.0352378	0.855321	184	143	128	225	218	145	139	141	0.582068	0.476752	0.416562	0.673853	0.680426	0.472002	0.577781	0.555414
NM_001034168	Ank2	5455	721.494	0.0697836	0.421851	746	651	801	747	841	776	604	643	3.27445	3.01149	3.61698	3.10418	3.64221	3.50495	3.48361	3.51441
NM_001034851	Fam134b	3128	197.668	-0.101005	0.605856	215	239	219	177	157	244	172	160	1.64576	1.92809	1.72459	1.28271	1.18576	1.92193	1.73001	1.52507
NM_001034856	Btg1-ps2	1187	0	NA	NA	0	0	0	0	0	0	0	0	0	0	0	0	0	0	0	0
NM_001034858	Armc2	4844	8.5091	0.608977	0.299032	6	11	5	6	13	11	9	7	0.029658	0.0573039	0.0254258	0.0280781	0.0634019	0.0559504	0.0584555	0.0430854
NM_001034859	Gm4841	2834	0.126485	-0.600038	0.865168	0	1	0	0	0	0	0	0	0	0.00890421	0	0	0	0	0	0
NM_001034860	Gm4858	1805	0.502595	1.40225	0.570901	1	0	0	0	1	1	1	0	0.0132653	0	0	0	0.0130884	0.0136501	0.0174305	0
NM_001034862	Erich1	1571	225.851	-0.0265956	0.823509	239	230	232	252	228	247	184	205	3.64264	3.69443	3.63764	3.63618	3.42864	3.87378	3.68493	3.89058
NM_001034863	Tmem136	3495	318.431	0.469976	0.00179898	255	232	326	306	437	353	260	384	1.74698	1.67508	2.29762	1.9847	2.95391	2.48853	2.34052	3.27582
NM_001034864	Gm4907	1306	3.98443	0.0866764	0.930439	6	7	0	3	3	7	2	4	0.110002	0.135254	0	0.0520714	0.0542677	0.132059	0.0481808	0.0913173
NM_001034866	Pnldc1	1668	40.809	0.0912997	0.754159	42	30	56	37	45	40	36	41	0.602903	0.453859	0.82699	0.502836	0.637352	0.590852	0.679037	0.732865
NM_001034867	Pm20d2	5563	243.797	-0.0735546	0.614206	268	204	282	296	302	242	171	212	1.15351	0.925372	1.24867	1.20616	1.28251	1.07182	0.967106	1.13622
NM_001034868	Mrgprx2	4555	0	NA	NA	0	0	0	0	0	0	0	0	0	0	0	0	0	0	0	0
NM_001034869	Gm4981	1810	0	NA	NA	0	0	0	0	0	0	0	0	0	0	0	0	0	0	0	0
NM_001034871	Clpsl2	439	0	NA	NA	0	0	0	0	0	0	0	0	0	0	0	0	0	0	0	0
NM_001034872	Gm853	2196	0.411069	2.21113	0.459985	0	0	0	0	0	1	1	1	0	0	0	0	0	0.0112197	0.014327	0.013577
NM_001034874	Shisa6	7480	96.3331	0.0569448	0.772871	73	95	104	124	103	103	86	87	0.233677	0.320492	0.342484	0.375786	0.325311	0.339274	0.361729	0.34678
NM_001034875	Bpifb4	2097	5.21442	-1.43356	0.0654556	6	8	8	10	2	5	1	3	0.0685089	0.0962691	0.0939723	0.108099	0.0225317	0.0587471	0.0150034	0.0426539
NM_001034876	Ccdc24	1269	141.308	0.311055	0.0395122	144	121	134	128	183	149	132	141	2.71703	2.40613	2.60107	2.28649	3.40685	2.89294	3.27265	3.31279
NM_001034878	Dnaic2	2856	16.7332	-0.0949372	0.836824	18	13	19	23	22	22	14	6	0.150907	0.114863	0.163872	0.182554	0.181982	0.189792	0.154226	0.0626368
NM_001034880	Gm5460	1896	0	NA	NA	0	0	0	0	0	0	0	0	0	0	0	0	0	0	0	0
NM_001034881	Gm5464	2153	6.36791	0.296686	0.686121	3	3	11	7	8	5	4	10	0.0333635	0.0351619	0.125851	0.0737013	0.0877827	0.057219	0.0584525	0.138482
NM_001034882	Kbtbd6	2979	149.206	0.138591	0.386053	136	127	160	173	195	151	139	122	1.09311	1.07579	1.32299	1.31643	1.54642	1.24888	1.46802	1.22103
NM_001034885	Pnpla1	4471	1.43552	-0.883343	0.565998	1	1	2	4	0	3	0	1	0.00535537	0.00564405	0.0110188	0.0202804	0	0.0165322	0	0.00666855
NM_001034891	Ermard	1571	256.05	0.103441	0.359932	270	243	242	278	293	267	214	251	4.11511	3.90324	3.79444	4.01134	4.4061	4.18745	4.28573	4.76358
NM_001034893	Zfp936	3095	2.39707	0.60962	0.648298	0	1	4	3	0	6	3	2	0	0.00815332	0.0318352	0.0219726	0	0.0477645	0.0304963	0.0192666
NM_001034894	Foxr2	3202	31.9062	-0.151135	0.676446	32	19	42	49	44	24	25	25	0.239289	0.149736	0.323099	0.346893	0.324634	0.184673	0.245644	0.232785
NM_001034895	Zfr2	3321	32.8056	1.82933	3.43751e-08	17	17	12	14	51	47	42	56	0.122567	0.129174	0.0890063	0.0955609	0.362798	0.348693	0.397894	0.502754
NM_001034896	Tmem92	2036	0	NA	NA	0	0	0	0	0	0	0	0	0	0	0	0	0	0	0	0
NM_001034898	Ms4a15	1704	0.584483	-0.479631	0.843042	2	0	0	1	1	1	0	0	0.0281031	0	0	0.0133031	0.0138642	0.0144592	0	0
NM_001034899	Gm16432	1653	0.622327	2.82778	0.371257	0	0	0	0	0	4	0	1	0	0	0	0	0	0.0596213	0	0.018037
NM_001034900	Zfp345	2700	14.6988	0.465567	0.423381	13	13	20	5	11	30	16	9	0.115285	0.1215	0.182463	0.0419785	0.0962481	0.273761	0.186442	0.0993837
NM_001034902	Gm5878	4638	3.78832	0.620376	0.546328	2	0	2	9	7	3	3	5	0.0103251	0	0.010622	0.0439878	0.0356558	0.0159369	0.0203506	0.0321422
NM_001034903	Mansc4	1118	17.2066	0.387043	0.38076	20	9	13	21	23	20	11	22	0.428334	0.20314	0.286424	0.425793	0.486014	0.440761	0.309555	0.586701
NM_001034904	Gm5891	1720	0	NA	NA	0	0	0	0	0	0	0	0	0	0	0	0	0	0	0	0
NM_001034905	Spag11b	1736	0.240403	1.54529	0.661283	0	0	0	0	0	2	0	0	0	0	0	0	0	0.0283854	0	0
NM_001034906	Trim43a	1827	1.58186	0.810451	0.581346	0	1	0	4	3	2	1	2	0	0.013812	0	0.0496298	0.0387923	0.0269716	0.0172206	0.0326383
NM_001034907	Zc3h12b	3355	61.6624	0.06253	0.792852	68	50	63	72	59	71	44	69	0.4853	0.376074	0.462547	0.486475	0.415454	0.521411	0.412617	0.613187
NM_001034909	Gm6034	1628	0.50995	2.5369	0.449348	0	0	0	0	0	3	1	0	0	0	0	0	0	0.0454027	0.0193256	0
NM_001034910	Defb42	609	0.111021	-0.600038	0.865168	0	0	0	1	0	0	0	0	0	0	0	0.0372223	0	0	0	0
NM_001034962	Sorbs1	5257	899.731	-0.231323	0.0144831	1045	878	1106	1035	849	870	676	796	4.75962	4.21456	5.18233	4.46296	3.81534	4.07752	4.04572	4.51452
NM_001034963	Sorbs1	5287	900.696	-0.233364	0.0139445	1050	877	1109	1035	852	867	677	796	4.75526	4.18587	5.1669	4.43764	3.80709	4.0404	4.02871	4.4889
NM_001034964	Sorbs1	5251	899.703	-0.231993	0.0146534	1043	877	1107	1038	849	868	674	799	4.75594	4.21457	5.19295	4.48101	3.8197	4.07279	4.03836	4.53671
NM_001035122	Golm1	3545	7783.9	-0.0460347	0.587181	9117	7925	7064	8995	8519	7659	6864	6522	61.5786	56.4129	49.0843	57.5183	56.7722	53.2317	60.9183	54.853
NM_001035123	Setd6	1660	447.314	0.0329234	0.736463	439	440	461	512	544	461	389	362	6.33214	6.68867	6.84071	6.9917	7.74201	6.84238	7.37273	6.50185
NM_001035226	Xpo1	4878	18960.8	-0.134685	0.043416	20071	19983	19903	23130	20305	18484	13867	17342	98.5194	103.375	100.504	107.487	98.3387	93.3617	89.4392	105.997
NM_001035228	St3gal5	2232	825.496	0.0614581	0.622744	899	888	667	925	850	1012	689	714	9.64406	10.0395	7.36105	9.39439	8.9968	11.1712	9.71208	9.53762
NM_001035231	Zfp748	4609	830.606	0.299876	0.0137848	643	749	799	931	1074	912	658	913	3.3404	4.10082	4.2702	4.57893	5.50504	4.87531	4.49165	5.90609
NM_001035239	Trpm3	6715	17.8194	0.149438	0.74557	28	18	12	12	16	16	18	21	0.0998404	0.0676428	0.0440193	0.0405094	0.0562908	0.0587068	0.0843361	0.0932416
NM_001035240	Trpm3	6714	17.8194	0.149438	0.74557	28	18	12	12	16	16	18	21	0.0998553	0.0676529	0.0440259	0.0405155	0.0562991	0.0587156	0.0843487	0.0932554
NM_001035241	Trpm3	6685	17.8194	0.149438	0.74557	28	18	12	12	16	16	18	21	0.100288	0.0679464	0.0442169	0.0406912	0.0565434	0.0589703	0.0847146	0.09366
NM_001035242	Trpm3	6679	17.8194	0.149438	0.74557	28	18	12	12	16	16	18	21	0.100379	0.0680074	0.0442566	0.0407278	0.0565942	0.0590232	0.0847907	0.0937441
NM_001035243	Trpm3	6650	17.8194	0.149438	0.74557	28	18	12	12	16	16	18	21	0.100816	0.068304	0.0444496	0.0409054	0.056841	0.0592806	0.0851604	0.0941529
NM_001035244	Trpm3	3630	9.7429	0.197216	0.753718	19	7	3	9	11	10	10	9	0.125326	0.0486616	0.0203574	0.0562027	0.0715895	0.0678747	0.0866723	0.0739217
NM_001035245	Trpm3	1618	4.44312	0.256138	0.765672	10	2	2	3	6	6	3	4	0.147984	0.0311923	0.0304481	0.0420304	0.0876064	0.0913666	0.0583351	0.0737085
NM_001035246	Trpm3	3841	5.6547	0.348372	0.666812	12	2	2	5	8	8	3	6	0.0748051	0.0131396	0.0128261	0.0295085	0.049205	0.0513169	0.0245733	0.046574
NM_001035509	Zcchc18	2850	241.554	0.153205	0.322288	245	250	179	284	294	232	228	227	2.05833	2.21356	1.54709	2.25889	2.43706	2.00566	2.51696	2.37475
NM_001035510	Zcchc18	3323	245.19	0.154166	0.31245	250	254	182	286	301	238	229	229	1.80137	1.92885	1.34912	1.951	2.13993	1.76466	2.16816	2.05467
NM_001035525	AU040320	3671	684.402	0.185467	0.0914539	579	651	692	759	861	652	661	636	3.77649	4.47499	4.64333	4.68682	5.54092	4.376	5.66505	5.16546
NM_001035526	AU040320	3789	684.329	0.183273	0.094248	580	650	693	760	861	652	659	636	3.6652	4.32896	4.50523	4.54684	5.36836	4.23972	5.47202	5.00459
NM_001035532	Akap2	6824	3776.93	-0.217792	0.0667245	3930	3367	5332	4374	3816	3739	2940	3018	13.7895	12.4509	19.2468	14.5298	13.2109	13.4999	13.5549	13.1861
NM_001035533	Akap2	6804	3777.05	-0.217878	0.0665847	3931	3367	5332	4374	3816	3739	2940	3018	13.8335	12.4875	19.3034	14.5725	13.2497	13.5396	13.5947	13.2249
NM_001035854	Ap2b1	5385	8739.74	0.125219	0.0210347	8611	8255	8886	9218	10172	9808	7154	8225	38.288	38.6836	40.647	38.8036	44.6256	44.8755	41.7975	45.5393
NM_001036293	Nrbf2	1783	194.809	-0.0539153	0.682323	205	190	214	222	223	206	167	146	2.75294	2.68904	2.95645	2.82243	2.95472	2.84663	2.94681	2.44139
NM_001036684	Atp2b2	8882	10.4488	0.237211	0.65597	8	7	15	10	11	9	12	11	0.0215662	0.0198876	0.0415995	0.0255217	0.029258	0.0249658	0.0425067	0.0369248
NM_001036740	B3gnt8	1471	13.7896	-0.314414	0.516801	15	13	21	15	11	20	10	7	0.244159	0.223011	0.351653	0.231153	0.176662	0.33499	0.213882	0.14188
NM_001037098	Nacc2	6885	156.032	0.0560113	0.714228	172	142	163	163	159	182	119	155	0.598162	0.520451	0.583165	0.536667	0.545577	0.651301	0.543789	0.671219
NM_001037099	Cacnb4	7992	53.8246	0.390951	0.291896	68	32	34	62	62	34	52	83	0.203727	0.101039	0.104793	0.175856	0.183273	0.104819	0.204708	0.309641
NM_001037127	Musk	3404	3.19971	-0.474271	0.712064	8	0	2	6	3	7	1	0	0.0562723	0	0.0144727	0.0399561	0.0208207	0.0506667	0.00924267	0
NM_001037128	Musk	3360	3.19971	-0.474271	0.712064	8	0	2	6	3	7	1	0	0.0570092	0	0.0146622	0.0404793	0.0210933	0.0513302	0.00936371	0
NM_001037129	Musk	3337	3.19971	-0.474271	0.712064	8	0	2	6	3	7	1	0	0.0574021	0	0.0147632	0.0407583	0.0212387	0.051684	0.00942824	0
NM_001037130	Musk	3308	3.19971	-0.474271	0.712064	8	0	2	6	3	7	1	0	0.0579054	0	0.0148927	0.0411156	0.0214249	0.0521371	0.0095109	0
NM_001037134	Ccne2	3099	2621.09	-0.345599	0.00036155	2880	3304	2866	3199	2497	2595	1688	2179	22.2518	26.9038	22.7805	23.3999	19.0353	20.6315	17.1371	20.9639
NM_001037136	Agap1	9403	1802.08	0.125167	0.227998	1657	1572	1974	2023	2407	1781	1452	1678	4.2194	4.21873	5.17117	4.87697	6.04746	4.66672	4.85833	5.32061
NM_001037143	Pinlyp	723	0.628623	0.663394	0.781385	1	1	0	0	0	2	0	1	0.0331174	0.0349025	0	0	0	0.0681563	0	0.041238
NM_001037166	Gm4925	1558	5.46639	0.881098	0.230069	5	5	2	4	5	8	5	9	0.0768417	0.0809837	0.0316206	0.0581987	0.0758168	0.126514	0.100969	0.172231
NM_001037167	Samt2	888	0	NA	NA	0	0	0	0	0	0	0	0	0	0	0	0	0	0	0	0
NM_001037168	Psg27	1935	0	NA	NA	0	0	0	0	0	0	0	0	0	0	0	0	0	0	0	0
NM_001037170	Tomm40l	2908	588.899	-0.125238	0.167147	644	568	628	735	592	595	511	475	5.30256	4.92889	5.31953	5.72946	4.8094	5.04124	5.52858	4.87007
NM_001037177	Nfatc2	3374	16.7097	-0.0385624	0.938707	17	16	26	11	8	20	19	15	0.120642	0.119666	0.189818	0.0739041	0.0560155	0.146049	0.177172	0.132551
NM_001037178	Nfatc2	2739	10.8446	-0.137385	0.819149	14	10	16	7	4	15	12	8	0.122386	0.0921305	0.143892	0.0579331	0.034501	0.134932	0.13784	0.0870832
NM_001037221	Samd4	7105	648.102	-0.123362	0.211243	694	661	762	706	680	600	497	616	2.33878	2.34765	2.64179	2.25248	2.26104	2.08066	2.20079	2.58495
NM_001037247	Defb36	464	0.233047	0.121301	0.972617	1	0	0	0	1	0	0	0	0.0516032	0	0	0	0.0509149	0	0	0
NM_001037248	Gm4567	1589	0	NA	NA	0	0	0	0	0	0	0	0	0	0	0	0	0	0	0	0
NM_001037279	Selenoh	654	2053.3	-0.228438	0.0318506	2405	2281	1930	2665	2076	1885	1827	1498	88.0505	88.0122	72.6922	92.372	74.9916	71.0147	87.8917	68.2921
NM_001037294	Alpk2	7232	571.898	-0.985551	4.25296e-17	777	680	883	841	459	335	347	340	2.57251	2.37272	3.00753	2.63608	1.4994	1.1413	1.50959	1.40171
NM_001037298	Piezo1	8163	2462.35	-0.0746504	0.44954	2626	2839	2586	2474	2437	2774	1946	2121	7.70263	8.77629	7.80345	6.87022	7.05292	8.37281	7.50033	7.74688
NM_001037321	Fbxo40	2513	30.3441	-0.697011	0.0571303	45	29	27	58	35	21	16	19	0.42876	0.291206	0.264655	0.523186	0.329032	0.205893	0.200315	0.225423
NM_001037326	Cstf3	774	277.247	0.0236753	0.854538	313	244	260	337	328	265	222	267	9.68273	7.95507	8.27448	9.86983	10.0114	8.43567	9.024	10.2851
NM_001037493	Slc41a3	2213	24.3872	0.654272	0.0696521	15	27	15	22	31	32	26	26	0.162295	0.307877	0.166962	0.225352	0.330936	0.356273	0.36964	0.35029
NM_001037502	Defb28	392	0	NA	NA	0	0	0	0	0	0	0	0	0	0	0	0	0	0	0	0
NM_001037539	Prok2	1445	6.15416	-0.87208	0.226456	11	11	6	5	4	7	2	4	0.182272	0.192097	0.10228	0.0784374	0.0653966	0.119356	0.0435461	0.0825331
NM_001037634	Oosp2	667	0	NA	NA	0	0	0	0	0	0	0	0	0	0	0	0	0	0	0	0
NM_001037665	Zfp1	1865	599.089	0.175028	0.126753	520	536	670	629	772	604	564	521	6.67604	7.25239	8.8492	7.64527	9.77916	7.97944	9.51453	8.32904
NM_001037707	Zfp27	3522	379.934	0.102597	0.42886	392	309	390	446	436	341	363	371	2.66496	2.21393	2.72762	2.87056	2.92456	2.3855	3.24268	3.14066
NM_001037709	Rusc2	5287	168.893	0.221558	0.202318	145	191	163	150	182	213	165	142	0.656679	0.911632	0.759428	0.643136	0.813252	0.992624	0.981887	0.800784
NM_001037711	Cgn	5015	1018.59	0.221353	0.276552	821	1043	1240	804	883	1446	1086	796	3.91982	5.24818	6.09058	3.63418	4.15961	7.10415	6.81312	4.73237
NM_001037712	Kcnh6	2839	5.27051	0.0422826	0.958273	6	2	4	10	4	4	9	3	0.0506035	0.0177771	0.0347059	0.0798464	0.0332857	0.0347144	0.0997388	0.0315059
NM_001037713	Xaf1	2590	0.616533	-1.59049	0.553248	0	2	0	2	0	0	0	1	0	0.0194861	0	0.0175046	0	0	0	0.0115116
NM_001037716	Gm10439	1794	0	NA	NA	0	0	0	0	0	0	0	0	0	0	0	0	0	0	0	0
NM_001037717	Slc38a6	2941	234.835	0.3555	0.0422068	196	195	253	217	226	342	232	216	1.59572	1.67315	2.11901	1.67258	1.81542	2.86514	2.48188	2.18975
NM_001037719	Btla	3227	18.5984	-0.214476	0.617355	27	19	25	12	22	18	15	12	0.200336	0.148576	0.190831	0.0842953	0.16106	0.137432	0.146244	0.110871
NM_001037722	Adam15	2982	548.999	0.0366062	0.661575	560	519	562	628	611	547	481	506	4.4965	4.39193	4.64234	4.7739	4.84057	4.51954	5.07486	5.05917
NM_001037723	Adcy7	6003	167.373	0.413353	0.00414605	161	141	150	148	206	205	142	187	0.642173	0.592715	0.615504	0.558875	0.810703	0.841395	0.74423	0.928773
NM_001037724	Adcy7	5939	167.373	0.413353	0.00414605	161	141	150	148	206	205	142	187	0.649093	0.599102	0.622137	0.564897	0.81944	0.850462	0.75225	0.938781
NM_001037725	Fam117b	5524	1262.57	0.195359	0.0737239	1116	1089	1407	1316	1587	1353	981	1312	4.83732	4.97473	6.27406	5.40037	6.78713	6.03474	5.58731	7.08136
NM_001037726	Creb1	8248	4314.48	-0.0592379	0.550771	4532	4227	4170	5550	4918	4036	3157	4250	13.1564	12.9324	12.4536	15.2534	14.0865	12.0564	12.0424	15.363
NM_001037727	Arhgap25	3682	54.9851	0.440543	0.176183	56	22	66	52	54	73	52	64	0.364165	0.150777	0.441538	0.32014	0.346476	0.488488	0.444331	0.518242
NM_001037736	Arhgef10	5381	960.674	0.490413	2.73232e-05	719	764	815	1057	1255	1013	1046	1002	3.19934	3.58283	3.73081	4.4528	5.5099	4.63832	6.11583	5.55189
NM_001037737	Arnt	4345	1484.76	0.189113	0.0156905	1413	1264	1584	1548	1700	1681	1287	1448	7.78658	7.34096	8.97994	8.07611	9.2432	9.53218	9.31914	9.93608
NM_001037740	Strip2	5262	57.6542	0.243301	0.48838	61	40	70	50	52	110	49	34	0.277571	0.191825	0.327684	0.215397	0.233462	0.515058	0.292976	0.192648
NM_001037741	Gpx4	1004	383.774	0.00680595	0.965138	442	454	301	399	378	391	363	343	10.541	11.4108	7.38484	9.00866	8.89449	9.59528	11.3752	10.1858
NM_001037742	Tyw5	1403	507.985	-0.288302	0.028194	641	640	488	559	469	492	422	379	10.9394	11.5111	8.56782	9.03182	7.89729	8.64016	9.46328	8.05411
NM_001037744	Timm8a2	911	0.502607	0.0891883	0.975598	2	0	0	0	1	0	1	0	0.0525661	0	0	0	0.0259325	0	0.0345357	0
NM_001037745	Zfp791	2325	42.8282	0.320228	0.269635	36	32	54	37	54	44	49	36	0.370744	0.347314	0.572109	0.360744	0.548699	0.466277	0.663071	0.461653
NM_001037746	Prps1l3	4002	4086	-0.0906301	0.127892	4274	4002	4450	4930	4367	4153	3141	3659	25.5712	25.2345	27.3899	27.9248	25.7792	25.5682	24.6932	27.2597
NM_001037747	Card9	1598	2.58335	-1.20211	0.251477	6	3	3	3	1	2	1	2	0.0899019	0.047374	0.0462437	0.0425565	0.0147838	0.0308367	0.0196884	0.0373155
NM_001037748	Gm20736	821.4	0	NA	NA	0	0	0	0	0	0	0	0	0	0	0	0	0	0	0	0
NM_001037749	Slc22a14	2185	9.49018	0.946712	0.194461	12	6	4	5	7	22	16	3	0.1315	0.0692939	0.0450938	0.0518728	0.075685	0.248077	0.230386	0.0409361
NM_001037751	Defb48	441	0	NA	NA	0	0	0	0	0	0	0	0	0	0	0	0	0	0	0	0
NM_001037752	Defb45	384	0	NA	NA	0	0	0	0	0	0	0	0	0	0	0	0	0	0	0	0
NM_001037754	Baiap2	3050	231.989	-0.00771201	0.951931	255	251	239	225	261	240	199	195	2.00186	2.07668	1.93022	1.67226	2.02164	1.93877	2.05277	1.90621
NM_001037755	Baiap2	2049	300.383	0.0202284	0.860713	321	318	308	297	333	305	273	256	3.75109	3.91634	3.70269	3.28576	3.83942	3.66752	4.19187	3.72507
NM_001037756	Brms1l	2554	940.908	-0.0591384	0.498827	991	967	899	1165	944	945	826	831	9.29067	9.55434	8.67056	10.3401	8.73201	9.11644	10.1753	9.701
NM_001037757	Washc1	2874	649.315	0.0182974	0.825682	689	630	665	715	690	717	574	544	5.7402	5.53158	5.69958	5.63949	5.67186	6.14677	6.28365	5.6435
NM_001037758	Btrc	6308	964.424	-0.0320271	0.66273	967	972	1039	1103	1058	1023	746	869	3.67053	3.88839	4.05725	3.96374	3.96239	3.99575	3.72078	4.10737
NM_001037759	Sgk3	5377	490.417	0.0586267	0.938572	373	479	920	209	152	1068	534	176	1.66098	2.24797	4.2146	0.881104	0.667831	4.89379	3.12456	0.975908
NM_001037761	Capzb	1777	5149.3	0.0182005	0.756157	5440	5246	5122	5583	5718	5709	4281	4380	73.3003	74.4966	71.0003	71.2199	76.0186	79.1566	75.7957	73.4891
NM_001037762	Zdhhc12	1145	312.481	0.0314311	0.820763	300	341	336	312	325	374	287	236	6.2735	7.51526	7.2284	6.17689	6.70565	8.04786	7.88612	6.14529
NM_001037764	Rai1	7118	2576.91	0.141105	0.239467	2323	2088	3032	2832	3319	2695	1961	2544	7.81422	7.40232	10.4925	9.01895	11.0157	9.32858	8.66776	10.656
NM_001037800	Cd209b	1948	0	NA	NA	0	0	0	0	0	0	0	0	0	0	0	0	0	0	0	0
NM_001037801	Cd6	2903	3.15489	-0.849791	0.402083	2	3	9	3	3	4	1	1	0.0164959	0.0260777	0.0763666	0.0234258	0.0244139	0.033949	0.0108378	0.0102704
NM_001037809	Cdh3	4019	1537.91	0.204319	0.20973	1248	1913	1157	1641	1541	1713	1564	1484	7.43517	12.0114	7.09126	9.25575	9.05832	10.5016	12.2435	11.0091
NM_001037810	Spn	1476	1.94813	-0.242797	0.863934	0	1	4	4	1	4	2	0	0	0.0170966	0.0667547	0.061432	0.0160058	0.066771	0.0426315	0
NM_001037812	Tmem237	1808	776.807	-0.144816	0.224253	908	908	678	915	838	684	635	688	12.0249	12.6731	9.23718	11.4721	10.9499	9.32121	11.05	11.3456
NM_001037822	Krtap5-5	1174	0	NA	NA	0	0	0	0	0	0	0	0	0	0	0	0	0	0	0	0
NM_001037841	Cklf	1866	83.9115	0.0282261	0.885142	90	65	91	103	95	88	74	71	1.15485	0.879017	1.20126	1.25126	1.20275	1.16194	1.24769	1.13444
NM_001037842	Nat8f3	1834	0	NA	NA	0	0	0	0	0	0	0	0	0	0	0	0	0	0	0	0
NM_001037846	Cnot2	2798	4096.75	-0.136422	0.0736403	4684	4458	3859	4954	4218	4045	3238	3575	40.0833	40.2057	33.9731	40.1355	35.6141	35.6193	36.4096	38.0947
NM_001037847	Cnot2	2728	4093.47	-0.136513	0.0729991	4681	4454	3858	4948	4211	4044	3237	3571	41.0855	41.2004	34.8358	41.1156	36.4673	36.5242	37.3324	39.0285
NM_001037848	Cnot2	1052	382.554	0.00824369	0.947404	426	420	328	419	399	384	358	334	9.6959	10.0746	7.68009	9.02857	8.96025	8.99353	10.7067	9.46601
NM_001037859	Csf1r	3851	40.996	-0.484139	0.399982	33	62	84	17	13	48	50	17	0.20518	0.406269	0.537296	0.100068	0.0797504	0.307102	0.408492	0.131617
NM_001037863	Atp11c	6015	2231.53	-0.166272	0.116124	2522	2334	2242	2790	2481	2163	1431	2104	10.0393	9.79175	9.18138	10.5145	9.74438	8.86003	7.48499	10.4291
NM_001037865	Col28a1	4193	3.33194	-0.473753	0.618216	4	7	3	2	3	5	2	1	0.0228418	0.0421278	0.017624	0.0108125	0.0169028	0.0293805	0.0150069	0.00711068
NM_001037877	Tcf25	3042	6370.5	0.0192099	0.769739	7056	6473	5995	6935	7294	6580	5430	5522	55.5384	53.696	48.5443	51.6783	56.6461	53.2944	56.1601	54.1219
NM_001037878	Tcf25	2831	4748.77	0.0321785	0.627481	5187	4865	4447	5131	5468	4904	4054	4161	43.8703	43.3649	38.6933	41.085	45.6301	42.6801	45.0537	43.8222
NM_001037905	Dab2	3847	7433.27	0.213776	0.699631	5632	7349	11799	3638	4040	14978	7930	3893	35.0538	48.206	75.5494	21.4369	24.8097	95.9282	64.8542	30.1716
NM_001037906	Nell1	2790	36.0845	-0.0166989	0.967113	38	56	15	42	31	36	28	42	0.326117	0.5065	0.132433	0.341245	0.262495	0.317916	0.315748	0.448829
NM_001037907	Ripply2	496	2.71014	-0.136566	0.892522	4	1	3	4	4	1	2	3	0.193096	0.0508761	0.148987	0.18281	0.19052	0.0496744	0.126863	0.180333
NM_001037909	C130026I21Rik	1878	0.366888	0.823954	0.81528	0	1	0	0	0	2	0	0	0	0.0134369	0	0	0	0.0262391	0	0
NM_001037913	Ccdc107	806	175.129	-0.00485688	0.972545	161	185	172	217	194	188	151	144	4.78283	5.79205	5.25656	6.10303	5.6863	5.74695	5.89426	5.32677
NM_001037914	Mcidas	2345	0.121308	-0.600038	0.865168	0	0	1	0	0	0	0	0	0	0	0.0105043	0	0	0	0	0
NM_001037915	Ripply1	673	9.83752	0.00768199	0.990051	4	10	13	14	6	10	14	7	0.142311	0.374956	0.475813	0.471557	0.21062	0.3661	0.654485	0.310112
NM_001037916	Ccdc17	1988	13.4625	0.182719	0.718273	16	6	16	15	14	16	17	8	0.192707	0.0761606	0.198249	0.171039	0.16637	0.198298	0.269042	0.11998
NM_001037917	Gm6377	2797	1.37684	-0.728403	0.676306	4	3	0	0	2	0	1	1	0.0342422	0.027066	0	0	0.0168928	0	0.0112485	0.0106597
NM_001037918	Lipt1	1551	159.477	0.344538	0.059257	115	185	137	148	186	184	158	159	1.77534	3.00992	2.17579	2.16307	2.83312	2.92294	3.20503	3.05648
NM_001037919	Gm6460	814	0	NA	NA	0	0	0	0	0	0	0	0	0	0	0	0	0	0	0	0
NM_001037922	Cks1brt	2393	18.7378	0.325163	0.46828	14	19	10	27	15	27	16	22	0.140081	0.200358	0.102936	0.255766	0.148085	0.277994	0.210361	0.274105
NM_001037923	Lekr1	2458	45.0354	-0.134436	0.646344	37	53	37	71	46	39	40	40	0.360424	0.544113	0.37079	0.654783	0.442119	0.390928	0.511994	0.485193
NM_001037925	BC147527	1652	0	NA	NA	0	0	0	0	0	0	0	0	0	0	0	0	0	0	0	0
NM_001037926	Zfp987	2827	2.51662	-1.23802	0.40871	4	0	7	4	0	5	0	1	0.0338788	0	0.0609931	0.0320741	0	0.0435771	0	0.0105465
NM_001037927	Wdr93	2265	26.1193	-0.427286	0.251471	30	41	28	25	21	19	17	28	0.317137	0.456784	0.304507	0.250203	0.219035	0.206681	0.236139	0.368575
NM_001037928	Gm11992	2391	9.55453	0.510725	0.371031	8	7	8	10	15	5	10	13	0.0801133	0.0738778	0.0824173	0.0948072	0.148209	0.0515235	0.131585	0.162106
NM_001037929	Gm14092	1809	0.141521	0.842635	0.811533	0	0	0	0	0	0	0	1	0	0	0	0	0	0	0	0.0164815
NM_001037931	Gm6878	2012	1.23037	-1.08762	0.542439	4	0	2	1	1	0	0	2	0.0476021	0	0.0244856	0.0112666	0.0117418	0	0	0.0296373
NM_001037932	Gm11437	1218	0	NA	NA	0	0	0	0	0	0	0	0	0	0	0	0	0	0	0	0
NM_001037933	Defb23	620	0.111021	-0.600038	0.865168	0	0	0	1	0	0	0	0	0	0	0	0.0365619	0	0	0	0
NM_001037937	Deptor	8360	163.613	0.087966	0.570454	175	145	192	150	186	171	146	148	0.501217	0.43768	0.565722	0.40673	0.525618	0.50397	0.549457	0.527827
NM_001037938	Dhrs4	1382	578.03	-0.0969337	0.366657	583	581	588	754	586	613	516	442	10.1008	10.6087	10.4804	12.3676	10.0173	10.9287	11.747	9.53565
NM_001037940	Dnajb6	2696	117.923	0.0213551	0.895116	111	110	134	135	130	124	107	98	0.98582	1.0296	1.22431	1.1351	1.13916	1.13323	1.24868	1.08378
NM_001037941	Dnajb6	1111	54.5535	4.59855e-05	0.999849	56	45	57	71	63	47	54	46	1.20689	1.0221	1.26377	1.44866	1.33964	1.04231	1.52921	1.23447
NM_001037955	Dusp22	3049	357.602	0.290838	0.019231	335	376	300	330	400	422	323	372	2.63076	3.1119	2.42366	2.45345	3.09931	3.41012	3.33298	3.63766
NM_001037957	Dyrk1b	2511	348.664	0.431141	0.00169864	313	267	336	328	508	393	272	388	2.98464	2.68324	3.2961	2.96107	4.77947	3.85621	3.40808	4.60703
NM_001037987	Edil3	5345	260.124	0.0956472	0.540262	306	241	236	269	329	232	200	279	1.37078	1.1378	1.08761	1.14084	1.45416	1.06944	1.17725	1.5563
NM_001037997	Fer	3065	895.196	-0.145549	0.236088	1100	1041	806	976	869	830	803	759	8.59323	8.57069	6.47758	7.21839	6.69811	6.67209	8.24275	7.38325
NM_001037999	Dbi	587	2027.91	-0.109114	0.396282	2136	2331	1934	2395	1905	2023	2061	1483	87.1279	100.207	81.1571	92.4886	76.669	84.9126	110.466	75.325
NM_001038010	Kat2a	3025	2792.29	-0.0115357	0.899941	2806	2877	3202	2814	3339	3010	2112	2376	22.2104	23.9999	26.0738	21.0872	26.0768	24.5163	21.9662	23.4184
NM_001038015	Gnpda2	1829	396.419	-0.0318703	0.793578	392	480	374	426	450	403	313	353	5.13176	6.62251	5.03693	5.27979	5.81249	5.42883	5.38416	5.75436
NM_001038018	Grk6	2983	2467.86	0.0162457	0.846151	2649	2365	2753	2483	2974	2503	1943	2219	21.2629	20.0066	22.7332	18.8688	23.5533	20.6739	20.493	22.1789
NM_001038230	Anapc11	3379	1267.57	0.121735	0.110819	1238	1237	1188	1422	1539	1407	1007	1181	8.77257	9.23798	8.66037	9.53965	10.76	10.2594	9.37623	10.4207
NM_001038231	Banf1	761	3595.75	-0.139661	0.102945	4072	3931	3299	4485	3869	3590	2938	2855	128.12	130.351	106.784	133.598	120.109	116.232	121.466	111.856
NM_001038492	Ctsa	3531	2683.08	0.121357	0.364617	2611	2585	3070	2449	2621	3397	2639	2118	17.7053	18.4739	21.4165	15.7222	17.5361	23.7035	23.5141	17.884
NM_001038499	Arsi	1719	112.056	0.126079	0.506798	110	86	137	116	146	112	100	96	1.53218	1.26246	1.96315	1.52969	2.0065	1.6053	1.83025	1.66507
NM_001038500	Esp1	1044	0	NA	NA	0	0	0	0	0	0	0	0	0	0	0	0	0	0	0	0
NM_001038587	Adar	5901	1436.65	-0.0253054	0.793401	1512	1275	1640	1647	1748	1502	1056	1246	6.13508	5.4523	6.84583	6.32687	6.99808	6.27132	5.63022	6.29548
NM_001038589	Usp14	4063	5252.43	-0.159816	0.0229442	5855	5842	5526	5934	5654	5510	3845	4282	34.5044	36.2836	33.5021	33.1071	32.8755	33.4133	29.774	31.4222
NM_001038590	Cldn19	862	0.231223	0.121301	0.972617	0	0	0	1	0	1	0	0	0	0	0	0.0262975	0	0.028583	0	0
NM_001038592	Glrx2	3597	358.361	0.0334422	0.759522	361	318	387	420	423	400	292	295	2.40304	2.23091	2.6502	2.64685	2.7782	2.7399	2.55405	2.44522
NM_001038593	Glrx2	3500	356.299	0.0347726	0.75285	357	316	384	420	421	400	288	294	2.44227	2.27832	2.70253	2.72021	2.84169	2.81583	2.58888	2.50447
NM_001038594	Glrx2	3439	356.441	0.0358863	0.744607	357	316	384	420	421	400	288	295	2.48559	2.31873	2.75047	2.76846	2.8921	2.86578	2.6348	2.55756
NM_001038602	Marveld2	3052	284.412	0.0135151	0.926448	241	325	288	329	298	323	264	219	1.89072	2.68716	2.32443	2.44361	2.30672	2.60755	2.72149	2.13942
NM_001038604	Clec5a	3811	0.121308	-0.600038	0.865168	0	0	1	0	0	0	0	0	0	0	0.00646352	0	0	0	0	0
NM_001038607	Kcnh1	7145	16.0399	-0.273829	0.552935	15	18	22	18	16	7	15	17	0.050267	0.063572	0.0758453	0.0571072	0.0529031	0.0241385	0.0660505	0.0709386
NM_001038608	Txnl4a	1677	3782.26	-0.0645635	0.305833	4202	3677	4011	4295	4289	3893	3137	3026	59.9953	55.3294	58.9153	58.0565	60.4208	57.196	58.853	53.7987
NM_001038609	Mapt	5366	64.8924	0.516643	0.0848986	76	49	38	61	97	72	41	88	0.339123	0.230431	0.174438	0.257691	0.427055	0.330595	0.240392	0.488954
NM_001038610	Dach1	5279	916.612	-0.03733	0.842934	845	1001	802	1250	1265	674	621	960	3.83265	4.78495	3.74223	5.36759	5.66112	3.14574	3.70107	5.42195
NM_001038612	Olfm1	1042	119.667	0.0351242	0.845604	117	104	130	145	148	106	91	124	2.68852	2.51861	3.07315	3.15443	3.3555	2.50641	2.74765	3.54805
NM_001038613	Olfm1	2678	949.015	0.15644	0.180549	817	897	949	1099	1191	928	737	1019	7.30476	8.45234	8.72899	9.30268	10.5067	8.53792	8.65853	11.3449
NM_001038614	Olfm1	1001	124.915	0.0592073	0.743283	121	112	134	146	154	115	89	136	2.89431	2.82344	3.29745	3.30628	3.63454	2.8306	2.79733	4.0508
NM_001038616	Dmrtc1a	1060	0	NA	NA	0	0	0	0	0	0	0	0	0	0	0	0	0	0	0	0
NM_001038619	Dnm3	7496	29.6711	-0.201392	0.576686	23	44	31	34	21	37	25	23	0.073467	0.148122	0.101869	0.102818	0.066184	0.121615	0.104929	0.0914818
NM_001038621	Rabgap1l	6327	308.63	-0.00587809	0.97144	313	280	334	370	351	301	192	350	1.18452	1.11675	1.30034	1.32564	1.31061	1.17215	0.954752	1.64933
NM_001038624	Ric3	5259	691.529	0.017629	0.861003	719	593	758	813	845	667	577	609	3.27356	2.84542	3.55037	3.50436	3.79592	3.12491	3.45191	3.45263
NM_001038625	Sertad2	5515	1130.89	-0.124972	0.174239	1280	1180	1211	1262	1155	1299	829	922	5.55724	5.39923	5.40887	5.18722	4.94766	5.80334	4.72929	4.9845
NM_001038627	Smurf1	5313	867.706	-0.0635033	0.381891	929	878	935	968	992	883	682	736	4.18668	4.17013	4.33491	4.13006	4.41098	4.09483	4.03861	4.13023
NM_001038635	Stk35	5438	1296.1	0.0689941	0.618119	1136	1043	1610	1521	1587	1489	940	1166	5.00188	4.83994	7.29281	6.34032	6.89447	6.74637	5.43846	6.39287
NM_001038637	Gng2	3671	1993.55	0.270969	0.00559459	2035	1931	1730	1844	2513	2008	1782	2113	13.2732	13.2737	11.6083	11.3867	16.1723	13.477	15.2725	17.1613
NM_001038641	Slx4ip	2830	416.975	0.193638	0.0674826	408	347	430	444	490	422	374	429	3.45198	3.09413	3.74274	3.55646	4.09047	3.67401	4.15788	4.51967
NM_001038642	Ets1	4790	2027.63	0.07856	0.634584	2141	1624	2272	2232	2119	2181	1265	2482	10.7023	8.55551	11.6837	10.5628	10.451	11.2185	8.30887	15.4491
NM_001038643	Slco3a1	2844	209.321	-0.122252	0.323889	215	217	232	250	230	223	158	168	1.8101	1.92542	2.0094	1.99265	1.91056	1.93192	1.74789	1.76123
NM_001038651	Zfp953	4635	194.158	0.182628	0.291512	172	175	176	242	263	226	128	192	0.888532	0.95276	0.935343	1.18355	1.34051	1.20136	0.868855	1.23506
NM_001038653	Slc16a3	2473	7476.54	0.0545527	0.414821	7711	7362	7600	7996	9275	7342	6220	6718	74.6588	75.122	75.7003	73.2942	88.6039	73.1484	79.1322	80.9939
NM_001038654	Slc16a3	2379	7438.18	0.054563	0.416479	7657	7331	7570	7953	9238	7310	6177	6682	77.0652	77.7614	78.3808	75.7805	91.7375	75.7072	81.6902	83.7429
NM_001038655	Gng7	3419	96.7075	0.40691	0.0284335	104	71	85	88	127	106	97	96	0.728331	0.524028	0.61239	0.583451	0.877542	0.763873	0.892606	0.83716
NM_001038658	Faim2	4618	8.06068	-0.598348	0.339514	9	11	5	16	9	5	4	7	0.0466641	0.0601082	0.0266701	0.0785393	0.0460417	0.0266766	0.0272517	0.045194
NM_001038660	Slc7a15	2342	0.24151	0.121301	0.972617	0	0	1	0	0	1	0	0	0	0	0.0105177	0	0	0.0105203	0	0
NM_001038663	Mapk1	1922	3805.39	0.0125488	0.851086	3867	3567	4107	4327	4281	4233	2966	3363	48.1743	46.8323	52.6356	51.0334	52.6205	54.2637	48.5517	52.1687
NM_001038664	Gngt2	564	69.8444	-0.0136628	0.948822	79	70	69	75	63	76	56	72	3.35384	3.13195	3.01355	3.01442	2.63891	3.32008	3.12389	3.80618
NM_001038676	Obox7	1258	0	NA	NA	0	0	0	0	0	0	0	0	0	0	0	0	0	0	0	0
NM_001038695	Kdm3a	4801	4781.87	0.306935	0.00592552	4636	4527	3871	4845	5927	4398	4849	5108	23.121	23.7944	19.8609	22.8762	29.1653	22.5703	31.7766	31.7216
NM_001038696	Rnpc3	3871	977.61	0.262356	0.0370279	1015	873	867	963	1126	1157	712	1135	6.27823	5.69097	5.51701	5.63928	6.87192	7.36419	5.78687	8.74196
NM_001038697	Fthl17f	730	0.121308	-0.600038	0.865168	0	0	1	0	0	0	0	0	0	0	0.0337431	0	0	0	0	0
NM_001038698	Elavl4	3999	143.83	0.0336326	0.873381	170	124	131	172	185	135	85	162	1.01787	0.782466	0.806915	0.974985	1.09291	0.831758	0.668736	1.20781
NM_001038699	Fn3k	3850	3.92405	1.17342	0.278886	5	2	2	1	10	0	4	7	0.0310959	0.0131088	0.0127961	0.0058879	0.0613624	0	0.0326878	0.0542093
NM_001038700	Fnbp1	4512	911.694	0.00686753	0.934765	907	894	1037	963	1034	943	795	764	4.81318	4.99993	5.66132	4.83814	5.41395	5.14941	5.54351	5.04848
NM_001038701	Gabrb3	5504	283.382	-0.0666714	0.638656	304	261	334	315	361	250	205	261	1.32248	1.19662	1.49478	1.29734	1.5495	1.11912	1.17182	1.41383
NM_001038703	Gpr146	4141	52.9209	0.475076	0.143421	58	56	32	38	45	88	50	54	0.335364	0.341254	0.19035	0.208017	0.256726	0.523591	0.379885	0.388799
NM_001038708	Cdc42se1	2751	2116.24	-0.0643498	0.512974	2226	1977	2544	2303	2353	2413	1571	1725	19.3744	18.1347	22.779	18.9769	20.2067	21.6113	17.9669	18.6954
NM_001038710	Tmod2	9944	1308.47	-0.139624	0.179465	1324	1241	1548	1639	1438	1234	916	1238	3.18802	3.14924	3.83458	3.73627	3.41634	3.05751	2.89815	3.7119
NM_001038839	P2rx7	2553	2.13001	-0.0372391	0.978367	5	2	0	2	3	0	1	4	0.0468936	0.0197685	0	0.0177582	0.0277609	0	0.0123236	0.0467138
NM_001038845	P2rx7	1618	1.12944	-1.62817	0.396356	5	1	0	1	0	0	1	1	0.0739922	0.0155961	0	0.0140101	0	0	0.019445	0.0184271
NM_001038846	Rcsd1	2572	1090.36	-0.815844	7.53586e-11	1403	1220	1698	1499	944	724	587	804	13.0611	11.9697	16.262	13.2115	8.6709	6.93557	7.18049	9.32012
NM_001038887	P2rx7	802	0.763897	-0.776434	0.802764	4	0	0	0	0	0	0	2	0.119421	0	0	0	0	0	0	0.0743519
NM_001038993	Rnf38	4945	3022.31	0.0485503	0.684662	2906	2683	3467	3392	3694	3202	2023	3057	14.071	13.6915	17.2701	15.5493	17.6479	15.954	12.8711	18.4317
NM_001038995	Gm4787	2493	13.1025	0.0900128	0.846776	10	17	10	16	14	14	13	11	0.0960444	0.172077	0.0988066	0.145485	0.132669	0.138363	0.164062	0.131555
NM_001038996	Try10	883	0	NA	NA	0	0	0	0	0	0	0	0	0	0	0	0	0	0	0	0
NM_001038997	Gm5771	817	0	NA	NA	0	0	0	0	0	0	0	0	0	0	0	0	0	0	0	0
NM_001038998	Svbp	798	555.485	0.138322	0.371091	614	607	372	619	653	587	495	515	18.423	19.1947	11.4828	17.5836	19.3319	18.1238	19.5159	19.2416
NM_001038999	Atp8a1	8137	807.985	-0.129221	0.191365	830	842	809	1058	869	711	697	696	2.44235	2.61122	2.44902	2.94742	2.52301	2.15288	2.69498	2.55024
NM_001039000	Kif5a	6280	343.366	0.527157	0.000129551	294	239	346	299	520	398	328	333	1.12094	0.960359	1.35714	1.07928	1.95617	1.56149	1.64324	1.58096
NM_001039038	Nhlrc4	2137	2.33661	0.5298	0.642246	1	1	5	1	4	4	2	1	0.0112044	0.0118084	0.0576333	0.0106076	0.04422	0.046118	0.0294451	0.0139518
NM_001039039	Kctd21	2969	123.123	0.383985	0.0165536	103	113	101	130	151	134	122	130	0.830656	0.960425	0.837952	0.992554	1.20152	1.11201	1.29282	1.30548
NM_001039042	Klk13	1025	4.86426	-2.12701	0.0138786	4	10	10	9	2	2	2	1	0.0934395	0.246191	0.240317	0.19904	0.0460966	0.0480752	0.0613894	0.0290879
NM_001039045	Pigc	3284	354.433	0.100644	0.408226	362	324	311	438	369	369	318	354	2.63937	2.48964	2.33273	3.02337	2.65452	2.76846	3.04657	3.21393
NM_001039047	Trim58	2184	2.79547	0.931986	0.441716	5	1	1	1	3	5	6	0	0.0548165	0.0115543	0.0112786	0.0103793	0.0324513	0.0564069	0.0864342	0
NM_001039048	Trim63	1875	121.024	-0.451049	0.0349244	172	163	124	123	141	96	84	78	2.19645	2.19372	1.62903	1.48705	1.77656	1.26149	1.4095	1.24031
NM_001039049	Cox8c	472	0	NA	NA	0	0	0	0	0	0	0	0	0	0	0	0	0	0	0	0
NM_001039050	Pkib	5574	13.2475	-0.344857	0.543917	13	29	8	11	16	8	11	10	0.0558433	0.131288	0.0353534	0.0447349	0.0678135	0.0353621	0.0620887	0.0534896
NM_001039051	Pkib	5380	13.7501	-0.327804	0.560039	15	29	8	11	17	8	12	10	0.066758	0.136023	0.0366282	0.046348	0.07465	0.0366372	0.0701756	0.0554184
NM_001039052	Pkib	5240	13.2475	-0.344857	0.543917	13	29	8	11	16	8	11	10	0.0594027	0.139657	0.0376068	0.0475863	0.072136	0.0376161	0.0660463	0.056899
NM_001039053	Pkib	5275	13.2475	-0.344857	0.543917	13	29	8	11	16	8	11	10	0.0590086	0.13873	0.0373573	0.0472706	0.0716573	0.0373665	0.0656081	0.0565215
NM_001039056	Kcnj15	5038	36.1014	0.231911	0.584011	27	30	57	24	26	62	23	40	0.128322	0.150265	0.278692	0.107988	0.121921	0.303213	0.143634	0.236722
NM_001039057	Kcnj15	5130	36.2507	0.242709	0.563945	27	30	57	24	26	62	24	40	0.12602	0.14757	0.273694	0.106051	0.119734	0.297775	0.147191	0.232476
NM_001039059	Klhl15	3131	78.4885	-0.0514459	0.828968	77	102	79	75	100	93	50	60	0.588846	0.822077	0.621516	0.542999	0.754536	0.731837	0.502428	0.571353
NM_001039060	Klhl15	3995	100.14	-0.14985	0.489163	103	134	101	101	116	115	61	80	0.617326	0.846415	0.622749	0.573094	0.685969	0.709244	0.480397	0.597048
NM_001039061	Klhl15	2358	82.7846	0.127499	0.526956	73	91	90	76	103	92	65	76	0.741265	0.973852	0.940171	0.730619	1.03195	0.961299	0.867275	0.960962
NM_001039071	Ldb3	4839	913.068	-0.803819	6.34607e-12	1281	1163	1064	1353	793	558	626	584	6.33852	6.06484	5.41619	6.33816	3.87151	2.84114	4.07011	3.59827
NM_001039072	Ldb3	4891	876.253	-0.798469	7.32347e-12	1227	1134	1011	1285	766	541	597	561	6.00677	5.85074	5.09169	5.95561	3.69994	2.7253	3.84029	3.41981
NM_001039073	Ldb3	4720	849.049	-0.802594	1.11863e-12	1192	1086	990	1250	739	530	574	542	6.04684	5.80608	5.16656	6.00328	3.69884	2.76661	3.82611	3.42368
NM_001039074	Ldb3	4937	876.253	-0.798469	7.32347e-12	1227	1134	1011	1285	766	541	597	561	5.95081	5.79623	5.04424	5.90012	3.66546	2.69991	3.80451	3.38794
NM_001039075	Ldb3	1493	176.405	-0.615746	0.000445451	245	233	179	235	168	128	139	103	3.92917	3.93814	2.95326	3.56803	2.65835	2.11234	2.92915	2.0569
NM_001039076	Ldb3	1612	238.153	-0.668741	5.31556e-05	326	307	252	338	222	153	188	145	4.84225	4.80583	3.85074	4.75305	3.2535	2.33852	3.66927	2.68188
NM_001039077	Prosc	1440	290.602	-0.169551	0.127239	343	302	316	326	309	302	211	240	5.7033	5.29224	5.40546	5.13187	5.06943	5.16724	4.61006	4.96918
NM_001039078	Prosc	1405	257.676	-0.187328	0.110134	305	263	291	289	275	266	186	209	5.19778	4.72362	5.10182	4.66275	4.62402	4.66466	4.16508	4.43513
NM_001039079	Prkcz	4094	374.419	0.209143	0.0979603	305	372	406	367	416	458	335	344	1.7838	2.29293	2.44279	2.03207	2.40054	2.75634	2.57445	2.50523
NM_001039080	Rbms2	5374	2511.7	0.0401519	0.6084	2648	2619	2443	2636	2805	2787	1923	2363	11.7982	12.298	11.1978	11.1191	12.331	12.7777	11.2582	13.11
NM_001039081	Mier1	4635	2448.1	-0.198412	0.0330312	2726	2341	2617	3304	2550	2397	1691	2202	14.0822	12.7452	13.9079	16.1589	12.9973	12.7419	11.4784	14.1646
NM_001039084	Mrpl1	1570	586.955	-0.0969413	0.308723	619	632	645	637	598	612	518	461	9.44029	10.1581	10.1197	9.19731	8.99839	9.60431	10.3805	8.75462
NM_001039086	Rapgef1	6205	3413.24	-0.0400382	0.619931	3464	3352	3955	3697	3925	3704	2572	2900	13.3669	13.6319	15.7005	13.5061	14.9438	14.7077	13.0412	13.9345
NM_001039087	Rapgef1	6223	3437.59	-0.0403665	0.618483	3482	3369	3988	3735	3961	3724	2586	2923	13.3975	13.6614	15.7857	13.6054	15.0372	14.7443	13.0742	14.0044
NM_001039088	Seh1l	3531	6533.89	-0.22845	0.0122693	7499	7445	6908	7604	7011	6546	4211	5665	50.8511	53.2062	48.1906	48.8164	46.9078	45.6765	37.521	47.8342
NM_001039089	Sel1l	6277	3168.08	-0.00378826	0.966078	3214	2978	3552	3532	3146	3670	2791	2608	12.2599	11.972	13.9389	12.7553	11.8405	14.4055	13.9893	12.3877
NM_001039090	Skil	6919	1009.34	-0.229657	0.0236377	1148	1223	1010	1168	1079	937	700	887	3.97277	4.46045	3.59572	3.82666	3.68418	3.33665	3.18304	3.82223
NM_001039092	Tom1l2	4924	518.574	0.0748947	0.522733	517	545	559	484	535	619	450	452	2.51401	2.79302	2.79642	2.22817	2.56684	3.09733	2.87529	2.73689
NM_001039093	Tom1l2	2609	144.695	0.140568	0.418701	126	161	158	128	157	174	121	135	1.15635	1.55721	1.49173	1.11213	1.42164	1.6432	1.45914	1.54275
NM_001039094	Negr1	4993	90.499	0.244679	0.336748	95	97	58	97	145	91	61	89	0.455571	0.490236	0.286137	0.440384	0.686072	0.44905	0.384375	0.531453
NM_001039095	Glt6d1	1084	0	NA	NA	0	0	0	0	0	0	0	0	0	0	0	0	0	0	0	0
NM_001039103	Rasa4	2755	13.9884	0.765735	0.159922	5	16	9	13	15	13	25	13	0.0434553	0.146553	0.0804691	0.106965	0.128627	0.116262	0.2855	0.140688
NM_001039104	Trpm1	5666	4.84545	0.0222839	0.977074	9	5	3	3	7	4	4	4	0.038033	0.0222684	0.0130423	0.0120023	0.0291867	0.0173939	0.0222111	0.0210484
NM_001039105	Kcnrg	1794	7.9041	-0.239192	0.714966	15	7	3	11	7	8	5	8	0.2002	0.0984625	0.0411914	0.138992	0.0921804	0.109871	0.0876869	0.132955
NM_001039106	Ddhd1	5001	378.713	0.191886	0.153997	341	321	366	456	406	389	324	432	1.63265	1.61973	1.80274	2.06694	1.91793	1.91649	2.03833	2.57551
NM_001039114	Acsbg2	2591	0	NA	NA	0	0	0	0	0	0	0	0	0	0	0	0	0	0	0	0
NM_001039115	Zkscan4	2451	90.2214	0.470256	0.0233556	77	76	80	83	129	80	103	91	0.752215	0.782466	0.803998	0.767637	1.2434	0.804195	1.32215	1.10697
NM_001039116	Dmrtc1b	1175	0	NA	NA	0	0	0	0	0	0	0	0	0	0	0	0	0	0	0	0
NM_001039119	Defb33	421	0	NA	NA	0	0	0	0	0	0	0	0	0	0	0	0	0	0	0	0
NM_001039120	Defb26	643	0.149346	0.842635	0.811533	0	0	0	0	0	0	1	0	0	0	0	0	0	0	0.0489301	0
NM_001039121	Defb43	404	0	NA	NA	0	0	0	0	0	0	0	0	0	0	0	0	0	0	0	0
NM_001039122	Defb25	289	0	NA	NA	0	0	0	0	0	0	0	0	0	0	0	0	0	0	0	0
NM_001039123	Defb18	255	0	NA	NA	0	0	0	0	0	0	0	0	0	0	0	0	0	0	0	0
NM_001039124	Kncn	863	0	NA	NA	0	0	0	0	0	0	0	0	0	0	0	0	0	0	0	0
NM_001039125	Defb47	355	0	NA	NA	0	0	0	0	0	0	0	0	0	0	0	0	0	0	0	0
NM_001039126	Asb1	5964	530.627	-0.11289	0.447912	595	473	676	561	447	626	428	462	2.38877	2.00133	2.79201	2.13229	1.77065	2.58614	2.25784	2.30962
NM_001039128	Tas2r122	928	0	NA	NA	0	0	0	0	0	0	0	0	0	0	0	0	0	0	0	0
NM_001039129	Hnrnpa1	1947	2988.79	-0.362271	0.00145379	3941	3614	2708	3797	2798	2571	2350	2347	48.4657	46.8401	34.2603	44.2075	33.9504	32.535	37.9742	35.9404
NM_001039137	Scoc	1835	774.754	-0.311691	0.00373603	967	948	763	905	785	726	530	640	12.6178	13.0367	10.2423	11.1798	10.1064	9.74799	9.08713	10.3987
NM_001039138	Camk2g	3650	1259.27	-0.0326321	0.690939	1405	1125	1370	1436	1462	1276	1047	1044	9.21675	7.77777	9.24562	8.91831	9.46276	8.61335	9.02487	8.52793
NM_001039139	Camk2g	3582	1248.05	-0.0289917	0.724463	1393	1114	1352	1423	1451	1266	1041	1034	9.3115	7.84793	9.29735	9.00534	9.56985	8.70808	9.14349	8.60659
NM_001039143	Nlrp5	3456	0.36283	-1.92042	0.581434	1	0	2	0	0	0	0	0	0.0069282	0	0.0142549	0	0	0	0	0
NM_001039147	Morf4l1	1968	924.414	-0.33546	0.0224825	1223	1047	964	1075	935	900	811	522	14.8798	13.4251	12.0659	12.3824	11.2241	11.2676	12.9653	7.90827
NM_001039149	Cd226	2140	0.121308	-0.600038	0.865168	0	0	1	0	0	0	0	0	0	0	0.0115105	0	0	0	0	0
NM_001039150	Cd44	5036	531.328	-0.514564	2.58205e-06	643	623	715	629	460	505	333	398	3.05717	3.12175	3.49726	2.8313	2.15792	2.4707	2.08039	2.35632
NM_001039151	Cd44	4396	511.765	-0.52589	1.13147e-06	629	589	691	614	437	484	325	379	3.426	3.38106	3.87194	3.16615	2.34848	2.7127	2.32602	2.5705
NM_001039153	Tctn1	4054	629.455	0.267106	0.0025648	618	539	570	667	817	660	566	620	3.65005	3.35506	3.46337	3.72961	4.76104	4.0112	4.39258	4.55978
NM_001039154	Cdh8	3807	59.6335	-0.16884	0.697517	104	61	21	79	75	30	59	51	0.654101	0.404336	0.135877	0.470398	0.465416	0.194157	0.487592	0.399414
NM_001039155	Triobp	3797	600.745	0.458292	0.0109995	463	565	621	457	968	611	454	686	2.91968	3.75494	4.02865	2.72833	6.02279	3.96474	3.76186	5.38666
NM_001039156	Triobp	7300	1859.75	0.166111	0.157715	1657	1873	2102	1671	2379	2027	1439	1810	5.43493	6.47456	7.0928	5.18889	7.69901	6.84141	6.2019	7.39251
NM_001039157	Ube2j2	3373	958.096	-0.116138	0.302587	971	990	1171	1032	1112	1009	641	827	6.89282	7.40652	8.55163	6.9356	7.78846	7.37037	5.979	7.31013
NM_001039158	Ube2j2	3348	941.785	-0.114113	0.316944	952	984	1150	1003	1098	991	631	811	6.80841	7.4166	8.46098	6.79104	7.74783	7.29294	5.92968	7.22224
NM_001039159	Ube2j2	3211	929.047	-0.128677	0.248031	947	967	1142	998	1072	977	628	787	7.06161	7.59944	8.7606	7.04549	7.88711	7.49668	6.15328	7.30753
NM_001039160	Gvin1	8841	0	NA	NA	0	0	0	0	0	0	0	0	0	0	0	0	0	0	0	0
NM_001039162	Clip2	4875	656.332	0.099836	0.516424	552	536	878	686	789	660	531	649	2.71118	2.7745	4.43637	3.18985	3.82354	3.33568	3.42694	3.96923
NM_001039167	Rbfox3	4528	98.7692	0.0905295	0.703881	123	108	80	88	151	89	78	81	0.650419	0.601884	0.435203	0.440552	0.787832	0.484282	0.54197	0.533353
NM_001039168	Rbfox3	4384	97.8768	0.0936863	0.690886	119	108	80	88	150	89	76	81	0.649936	0.621654	0.449498	0.455023	0.808321	0.500189	0.545419	0.550872
NM_001039169	Eif4e2	2251	2239	-0.103262	0.155403	2398	2266	2475	2564	2364	2488	1751	1780	25.5075	25.4027	27.0837	25.8204	24.8105	27.2326	24.4736	23.5766
NM_001039170	Eif4e2	1800	2210.02	-0.109346	0.132626	2373	2238	2450	2536	2325	2448	1733	1749	31.566	31.3749	33.5275	31.9373	30.515	33.5084	30.291	28.9703
NM_001039173	Dok6	987	4.96187	-0.126263	0.890497	6	5	0	11	5	3	6	4	0.145555	0.127835	0	0.252637	0.119678	0.0748891	0.191259	0.120831
NM_001039175	Elovl1	1610	828.16	0.152464	0.469477	797	848	894	727	667	1274	858	561	11.853	13.2912	13.6779	10.236	9.7873	19.4966	16.7667	10.389
NM_001039176	Elovl1	1807	1032.99	0.134309	0.510355	972	1073	1122	935	832	1570	1057	707	12.8796	14.9843	15.2948	11.7294	10.8775	21.407	18.4036	11.6653
NM_001039179	Bicd2	6343	1821.44	-0.0461966	0.57905	2097	1801	1722	2129	1870	1851	1469	1720	7.91586	7.16497	6.68723	7.60855	6.96482	7.18996	7.28642	8.08481
NM_001039180	Bicd2	4520	1500.04	-0.0755399	0.349356	1687	1524	1426	1810	1525	1528	1201	1381	8.93657	8.50828	7.77122	9.07739	7.97067	8.32913	8.35972	9.10944
NM_001039181	Npr3	6913	1080.5	-0.0759608	0.549286	1193	934	1248	1274	1094	1048	764	1149	4.13208	3.40938	4.44689	4.17757	3.73864	3.73516	3.47707	4.95553
NM_001039184	Cep350	13267	2426.87	0.0174178	0.787372	2432	2342	2419	2917	2570	2597	2058	2201	4.3892	4.45461	4.49129	4.98408	4.5764	4.82296	4.88045	4.94634
NM_001039185	Ceacam1	3725	48.7341	-0.198492	0.672967	28	66	88	33	28	77	46	24	0.179981	0.447109	0.581922	0.200821	0.17758	0.509306	0.388525	0.192097
NM_001039186	Ceacam1	3673	48.3381	-0.20865	0.655679	28	65	88	33	28	76	45	24	0.182529	0.446568	0.59016	0.203664	0.180094	0.509809	0.385459	0.194817
NM_001039187	Ceacam1	3135	43.6947	-0.231286	0.618161	28	58	79	30	27	71	37	21	0.213853	0.466859	0.620723	0.216923	0.203465	0.558001	0.371322	0.199718
NM_001039188	Rreb1	7446	779.67	0.183764	0.248452	676	700	1019	646	893	966	627	735	2.17379	2.3723	3.371	1.96667	2.83329	3.19646	2.6493	2.94307
NM_001039189	Fars2	1255	174.732	-0.235336	0.109418	199	197	163	233	191	158	137	136	3.79668	3.96112	3.19928	4.20856	3.59545	3.1019	3.4345	3.23096
NM_001039192	Gmfg	974	29.6	-0.109005	0.777464	35	42	26	24	17	35	27	29	0.860406	1.08814	0.657541	0.558564	0.412338	0.885368	0.872151	0.887718
NM_001039194	Aifm2	3140	11.5495	-0.269468	0.607129	11	15	7	20	10	9	10	11	0.0838798	0.120547	0.0549132	0.144385	0.0752374	0.0706199	0.100198	0.104448
NM_001039195	Gria2	3476	12.344	2.06118	0.000216467	7	3	5	5	24	16	12	25	0.0482184	0.0217789	0.0354322	0.032607	0.163115	0.113411	0.108615	0.214435
NM_001039198	Zfhx2	8712	592.998	-0.00683782	0.963933	518	495	669	821	762	534	473	530	1.42366	1.43378	1.89154	2.13622	2.06633	1.51021	1.70817	1.81382
NM_001039200	Emc1	6203	1318.22	-0.0749428	0.431841	1400	1174	1561	1533	1458	1448	1034	1052	5.40407	4.77597	6.19882	5.60223	5.55289	5.7515	5.24452	5.0565
NM_001039201	Hdhd2	2348	807.881	-0.0347902	0.64943	824	792	822	988	867	820	694	701	8.40279	8.51182	8.62347	9.53849	8.72337	8.60459	9.29926	8.90136
NM_001039202	Hdhd2	1709	234.358	-0.0816473	0.506978	243	254	224	288	260	225	185	211	3.40454	3.75048	3.2286	3.82007	3.59414	3.24381	3.40578	3.68109
NM_001039209	Zfp982	1237	126.772	0.0818391	0.711282	106	92	160	160	163	106	106	129	2.05178	1.87678	3.18609	2.93205	3.11301	2.1113	2.69602	3.10925
NM_001039214	Mex3c	4076	3509.94	0.057595	0.539435	3474	3163	3322	4496	3994	3602	2773	3479	20.4075	19.5821	20.0758	25.0042	23.1493	21.7733	21.4044	25.4482
NM_001039218	Spink14	559	0	NA	NA	0	0	0	0	0	0	0	0	0	0	0	0	0	0	0	0
NM_001039219	Gm6086	4049	0	NA	NA	0	0	0	0	0	0	0	0	0	0	0	0	0	0	0	0
NM_001039220	AI429214	1956	86.9995	0.714467	0.0127428	56	67	43	112	92	106	112	101	0.68551	0.864373	0.541512	1.29799	1.11117	1.33522	1.80151	1.53953
NM_001039223	Gm14137	3064	12.3453	0.493518	0.293835	10	9	12	12	16	15	9	16	0.0781458	0.0741223	0.0964719	0.0887796	0.123366	0.120619	0.0924146	0.155692
NM_001039228	Gm6583	2258	2.17456	0.371878	0.771821	4	0	1	3	1	1	2	5	0.0424161	0	0.010909	0.0301175	0.0104626	0.0109117	0.0278672	0.066021
NM_001039231	Zfp951	2896	179.072	0.108106	0.635127	148	203	205	162	233	252	137	111	1.22365	1.76886	1.74367	1.26805	1.90073	2.14396	1.48836	1.14277
NM_001039238	Dcpp2	605	0	NA	NA	0	0	0	0	0	0	0	0	0	0	0	0	0	0	0	0
NM_001039239	Zfp808	3108	432.226	0.0084261	0.943583	455	475	410	460	507	430	314	430	3.5053	3.85663	3.24946	3.35504	3.85381	3.4088	3.1786	4.125
NM_001039240	Gm7073	1413	0.112834	0.842635	0.811533	0	0	0	0	1	0	0	0	0	0	0	0	0.0167194	0	0	0
NM_001039242	March10	1279	4.53034	0.0292897	0.975024	8	4	0	7	4	8	3	3	0.149766	0.0789196	0	0.124065	0.0738844	0.154111	0.0737968	0.0699338
NM_001039243	Erich4	906	14.7229	0.543274	0.746141	7	11	31	0	0	43	21	3	0.184997	0.30638	0.842833	0	0	1.16938	0.729253	0.0987255
NM_001039244	Tmem267	910	238.323	0.262175	0.580484	475	145	136	148	250	332	198	228	12.4982	4.02089	3.68134	3.68673	6.49026	8.989	6.84559	7.47016
NM_001039347	Kcnd3	7160	153.658	0.48636	0.0466044	138	162	77	158	146	211	166	163	0.461488	0.570949	0.264902	0.500225	0.481729	0.726079	0.729427	0.678751
NM_001039351	Nolc1	3644	10042.9	-0.142951	0.0355245	11304	9874	10777	12206	10883	10654	7849	7715	74.2759	68.377	72.8497	75.9304	70.5559	72.0359	67.7677	63.1239
NM_001039352	Nolc1	3650	10031.7	-0.143751	0.0343284	11290	9868	10770	12195	10866	10642	7834	7707	74.062	68.2231	72.6827	75.7373	70.3299	71.8365	67.527	62.9548
NM_001039353	Nolc1	3647	10031.7	-0.143751	0.0343284	11290	9868	10770	12195	10866	10642	7834	7707	74.1229	68.2792	72.7425	75.7996	70.3878	71.8956	67.5826	63.0066
NM_001039354	Lin7a	5880	22.3983	0.554028	0.18966	17	20	13	26	30	14	29	28	0.0692255	0.0858318	0.0544596	0.100234	0.120533	0.0586631	0.15517	0.141977
NM_001039356	Hmga1	1786	4262.66	-0.114948	0.168979	4334	4423	5049	4716	4979	4241	3119	3595	58.1034	62.4929	69.6357	59.8568	65.8603	58.5061	54.9441	60.0141
NM_001039363	Tsc2	6095	2914.97	-0.0449894	0.521137	3076	2919	3314	3057	3254	3022	2418	2424	12.0839	12.0853	13.3933	11.3695	12.6127	12.2162	12.4816	11.8576
NM_001039364	Mobp	3202	2.18561	-0.336398	0.787498	2	3	3	2	1	1	5	0	0.0149556	0.0236426	0.0230785	0.0141589	0.00737805	0.00769473	0.0491288	0
NM_001039365	Mobp	1493	1.53444	-0.15436	0.937346	2	0	0	5	0	0	4	1	0.0320748	0	0	0.0759156	0	0	0.0842922	0.0199699
NM_001039368	Polr2k	620	43.9164	-0.0979212	0.740024	53	53	37	47	54	53	23	37	2.04681	2.15715	1.47	1.71841	2.05762	2.1062	1.16714	1.77929
NM_001039371	Slc22a15	6624	53.3904	-0.165785	0.513334	72	42	58	65	53	59	45	38	0.260259	0.160002	0.215683	0.222441	0.189025	0.219455	0.213737	0.171041
NM_001039373	Mtcp1	1628	96.9214	0.459992	0.0299944	72	77	91	102	105	121	79	127	1.05894	1.19353	1.37688	1.42026	1.5237	1.83124	1.52672	2.32587
NM_001039376	Pde4dip	8312	934.731	-0.138265	0.194775	1076	967	942	1113	963	800	882	768	3.09957	2.93573	2.7916	3.03536	2.73706	2.37137	3.33849	2.75481
NM_001039385	Vgf	2549	7.78749	0.220996	0.746258	6	7	9	8	12	4	13	3	0.0563606	0.0692984	0.0869723	0.0711445	0.111218	0.0386638	0.160458	0.0350903
NM_001039386	Nsmf	2915	471.044	0.266847	0.00371938	472	411	420	487	579	505	426	478	3.87702	3.55794	3.54911	3.78714	4.69249	4.26842	4.59788	4.88906
NM_001039387	Nsmf	2910	470.661	0.264696	0.00407143	472	411	420	487	578	504	425	478	3.88368	3.56405	3.5552	3.79365	4.69243	4.26729	4.59497	4.89746
NM_001039388	Wdr37	4618	918.8	0.050861	0.661367	860	787	908	1245	1107	989	738	802	4.45901	4.30047	4.84329	6.11134	5.66313	5.27663	5.02793	5.17794
NM_001039389	Wdr37	3795	246.61	-0.243244	0.041863	298	259	260	302	232	255	192	194	1.88018	1.7222	1.6876	1.80392	1.44424	1.65555	1.59176	1.52414
NM_001039390	Pkig	1132	977.329	-0.0791404	0.450917	1099	1059	861	1186	1163	961	777	794	23.2459	23.6072	18.7355	23.7498	24.2715	20.9166	21.5954	20.9127
NM_001039391	Pkig	1047	971.461	-0.0743028	0.481703	1090	1053	851	1179	1155	960	774	790	24.9272	25.3791	20.0212	25.5263	26.0614	22.5912	23.2585	22.4966
NM_001039392	Tmsb10	622	4065.49	-0.00535866	0.943505	4500	4063	3770	4722	4607	4073	3615	3390	173.227	164.836	149.3	172.09	174.981	161.339	182.854	162.497
NM_001039394	Rab43	4600	212.721	0.0249653	0.871344	198	186	268	231	231	253	175	174	1.03063	1.02035	1.43511	1.13835	1.18636	1.35512	1.19693	1.12779
NM_001039466	Trim46	2710	84.8393	0.4026	0.203262	65	80	108	50	90	143	86	57	0.574299	0.744931	0.981663	0.418236	0.784578	1.30011	0.998427	0.627107
NM_001039472	Kif21b	9082	1347.37	0.237375	0.0526585	1302	1133	1434	1303	1756	1350	1031	1516	3.4326	3.14807	3.88934	3.25225	4.56779	3.66241	3.57161	4.97684
NM_001039474	Tcerg1	4385	7319.3	-0.127009	0.0970138	8161	7338	8648	7770	8001	7569	5498	6110	44.5624	42.2283	48.5796	40.1673	43.106	42.5288	39.4477	41.544
NM_001039478	Lrif1	1596	494.675	0.109324	0.297459	438	476	516	562	563	485	433	497	6.57106	7.52609	7.96388	7.98223	8.33372	7.48727	8.53576	9.28453
NM_001039482	Klhl20	4023	704.222	-0.090894	0.433567	722	623	883	815	704	769	530	636	4.29716	3.90781	5.40653	4.59228	4.13415	4.70967	4.14489	4.7135
NM_001039483	Tmco1	4465	1672.22	-0.208391	0.0363403	1935	1903	1685	1969	1594	1709	1468	1211	10.3766	10.7551	9.2958	9.99644	8.43393	9.43051	10.3441	8.08647
NM_001039484	Kcnj10	5403	17.691	-0.35727	0.380184	19	17	19	29	20	19	10	12	0.0842002	0.0793979	0.0866217	0.12167	0.0874497	0.0866429	0.0582307	0.066219
NM_001039485	Piezo2	10668	225.875	0.248979	0.0763166	207	182	241	235	288	239	181	243	0.464603	0.43051	0.556471	0.499351	0.637783	0.551988	0.533805	0.67914
NM_001039488	Lrif1	3353	709.967	0.0923746	0.36995	621	709	739	807	831	692	591	715	4.43458	5.3359	5.42899	5.45583	5.85505	5.08495	5.5455	6.35783
NM_001039493	Plekhm3	8552	434.638	-0.0643771	0.558721	484	393	465	522	478	474	308	392	1.3551	1.15963	1.33935	1.38364	1.32045	1.36561	1.1331	1.36664
NM_001039494	Tex40	774	3.8199	0.939384	0.365127	4	3	1	3	10	4	6	0	0.123741	0.0978083	0.0318249	0.087862	0.305226	0.127331	0.243892	0
NM_001039495	Ccdc108	5683	2.00585	0.491996	0.670756	3	1	1	2	1	4	2	2	0.0126397	0.00444035	0.00433441	0.00797762	0.00415705	0.0173419	0.0110723	0.0104927
NM_001039501	Wfdc10	455	1.11733	-0.188795	0.91689	3	0	1	1	2	0	2	0	0.157872	0	0.0541373	0.0498207	0.103844	0	0.138295	0
NM_001039502	Krtap1-4	1126	0	NA	NA	0	0	0	0	0	0	0	0	0	0	0	0	0	0	0	0
NM_001039507	Lipe	2773	76.8358	0.190642	0.51662	40	88	79	93	80	71	64	98	0.345386	0.800807	0.701755	0.760246	0.681559	0.630845	0.726135	1.05369
NM_001039509	Pnkd	2944	768.265	0.0699762	0.456137	784	699	821	835	962	775	595	726	6.37636	5.99149	6.86932	6.42939	7.7197	6.48602	6.35867	7.3525
NM_001039510	Adora1	4999	140.715	-1.23323	2.49126e-13	194	177	209	248	93	72	78	80	0.929208	0.893481	1.02984	1.12458	0.439504	0.354866	0.490906	0.477137
NM_001039511	Ivns1abp	2783	7534.25	-0.156644	0.0543615	9010	7907	7225	9113	8043	7122	5633	6769	77.5186	71.6958	63.9489	74.2282	68.276	63.0526	63.6815	72.5183
NM_001039512	Ivns1abp	3371	18909.6	-0.0491999	0.439085	20997	19440	18371	21657	21037	18157	15436	17186	149.14	145.523	134.24	145.633	147.431	132.709	144.067	152.003
NM_001039514	Dhps	1321	670.211	-0.171384	0.0404338	724	758	717	768	735	650	527	532	13.1229	14.4798	13.3698	13.1789	13.1446	12.1234	12.5515	12.0073
NM_001039515	Arl4a	3689	861.373	-0.257829	0.0116543	918	1105	902	987	844	826	655	706	5.95838	7.55873	6.02291	6.06498	5.40502	5.51678	5.58624	5.70601
NM_001039519	Gtf2a2	888	1167.17	-0.197889	0.0548179	1406	1326	1088	1396	1236	1196	811	983	37.9111	37.6813	30.1803	35.6364	32.8828	33.1843	28.7339	33.0048
NM_001039520	Dnm2	3519	1904.55	-0.103847	0.39781	1832	1973	2356	2081	1840	2313	1548	1421	12.4652	14.1483	16.4917	13.4052	12.3527	16.1946	13.8401	12.0396
NM_001039521	Rrn3	3578	3685.74	-0.299815	0.000108274	4291	3831	4327	4582	3733	3838	2554	2740	28.7152	27.0189	29.7889	29.0292	24.648	26.4289	22.4578	22.8321
NM_001039522	Leo1	2178	1831.28	-0.179728	0.0119557	2082	1803	2060	2200	1911	1758	1548	1418	22.8885	20.8897	23.2979	22.8974	20.7284	19.8873	22.3615	19.4113
NM_001039530	Parp14	7232	18.1232	0.408021	0.302065	19	15	14	17	21	17	18	23	0.0629056	0.0523393	0.0476846	0.0532858	0.0686	0.0579169	0.0783071	0.0948212
NM_001039532	Zfp784	2142	81.7848	0.032714	0.892803	69	63	102	106	96	75	57	92	0.771301	0.742192	1.17298	1.12178	1.0588	0.862693	0.837225	1.28057
NM_001039533	Pdxdc1	3566	2745.98	0.0202775	0.793665	2859	2897	2635	3004	2885	2994	2499	2290	19.1967	20.5004	18.2015	19.0959	19.1129	20.6864	22.0481	19.1465
NM_001039534	Pstk	1121	590.689	-0.0431926	0.654997	637	592	617	663	654	665	496	445	13.6059	13.3264	13.5578	13.4069	13.7827	14.6161	13.9208	11.8356
NM_001039536	Pigl	1648	342.532	-0.0304763	0.818417	346	323	356	425	310	331	324	329	5.02705	4.94585	5.32109	5.84592	4.44393	4.94863	6.1855	5.95216
NM_001039537	Lif	4092	6.62083	0.0147698	0.984804	6	14	4	3	12	3	5	6	0.0351083	0.0863352	0.0240787	0.0166191	0.0692801	0.0180634	0.0384434	0.0437172
NM_001039543	Mlf1	1151	184.511	-0.24441	0.308261	244	267	125	197	229	168	125	139	5.07585	5.85371	2.67512	3.87982	4.70028	3.59624	3.41682	3.60061
NM_001039544	Mup3	898	0	NA	NA	0	0	0	0	0	0	0	0	0	0	0	0	0	0	0	0
NM_001039545	Myh2	6041	1.04489	0.122409	0.948059	1	3	0	0	1	0	1	2	0.00396356	0.0125316	0	0	0.0039107	0	0.00520809	0.00987091
NM_001039546	Myo6	7833	1557.13	0.335278	0.509232	1186	1319	2360	836	963	3014	1754	959	3.62536	4.24925	7.42151	2.41935	2.90443	9.48047	7.04512	3.65028
NM_001039551	Cnnm3	5280	989.677	0.156817	0.15667	865	860	1139	1055	1238	1065	781	970	3.92262	4.11017	5.31371	4.52939	5.53924	4.9697	4.65376	5.47739
NM_001039552	Ermard	2493	255.206	0.10792	0.340287	269	240	242	277	292	266	214	251	2.58359	2.42932	2.39112	2.51871	2.76709	2.6289	2.70071	3.00184
NM_001039553	4930467E23Rik	2577	0.222042	-1.28051	0.716955	0	0	0	2	0	0	0	0	0	0	0	0.0175929	0	0	0	0
NM_001039554	Angptl7	2055	1.6516	1.8542	0.222588	1	1	0	1	2	3	0	5	0.0116515	0.0122796	0	0.0110309	0.0229922	0.0359686	0	0.0725428
NM_001039555	Cyp2c68	1758	0.403701	2.18812	0.466644	0	0	0	0	1	0	1	1	0	0	0	0	0.0134383	0	0.0178965	0.0169597
NM_001039556	Rad54b	2908	748.395	0.225648	0.0718584	620	711	692	868	776	763	710	836	5.10495	6.16979	5.86165	6.76622	6.30421	6.46464	7.68159	8.57133
NM_001039557	Mroh8	3435	42.6951	-0.28995	0.273796	42	47	49	59	50	33	33	33	0.292763	0.345276	0.35138	0.389355	0.34388	0.236702	0.302256	0.286433
NM_001039558	Smco3	2048	11.7417	0.298225	0.528975	10	12	10	12	16	11	12	11	0.116913	0.147859	0.120276	0.132823	0.184567	0.132336	0.184348	0.16014
NM_001039560	Gcnt7	2214	3.93806	0.0985889	0.906159	7	3	2	4	6	4	3	3	0.0757033	0.0341931	0.0222516	0.0409547	0.0640231	0.044514	0.0426315	0.0403999
NM_001039562	Ankrd37	897	196.941	0.743805	0.000805634	141	199	126	146	282	173	247	239	3.76375	5.5983	3.46008	3.68962	7.42711	4.75191	8.66346	7.94404
NM_001039563	Spag11b	637	0.240403	1.54529	0.661283	0	0	0	0	0	2	0	0	0	0	0	0	0	0.077358	0	0
NM_001039566	Defb30	997	0	NA	NA	0	0	0	0	0	0	0	0	0	0	0	0	0	0	0	0
NM_001039578	Evi5l	1529	72.109	0.101766	0.623177	81	72	61	77	84	80	68	57	1.26845	1.18828	0.982722	1.14157	1.29788	1.28913	1.39923	1.11148
NM_001039581	Abca3	6372	806.646	0.374228	0.351828	640	740	1028	505	579	1383	998	528	2.40491	2.93056	3.97398	1.79654	2.14667	5.34762	4.92767	2.47055
NM_001039586	Glyctk	4083	159.367	0.529865	0.134095	135	152	164	89	126	305	211	83	0.791678	0.939419	0.989402	0.494119	0.729045	1.8405	1.62589	0.606087
NM_001039593	1700015E13Rik	709	0.849125	0.460378	0.812538	2	0	1	0	2	1	0	1	0.0675426	0	0.0347426	0	0.0666418	0.0347511	0	0.0420523
NM_001039594	Lce3a	545	0.126485	-0.600038	0.865168	0	1	0	0	0	0	0	0	0	0.0463019	0	0	0	0	0	0
NM_001039595	Gm13043	2049	0	NA	NA	0	0	0	0	0	0	0	0	0	0	0	0	0	0	0	0
NM_001039644	Edem3	6582	2372.76	-0.260017	0.00677062	2709	2473	2791	2846	2080	2630	1818	1819	9.85475	9.48116	10.445	9.80162	7.46567	9.84492	8.69007	8.23969
NM_001039645	Asphd1	512	0.622808	0.665148	0.781185	2	0	0	0	1	1	1	0	0.0935307	0	0	0	0.0461417	0.0481221	0.0614493	0
NM_001039646	Gbp10	3515	4.9625	-0.304689	0.68968	6	6	3	8	6	2	5	4	0.0408715	0.0430746	0.0210235	0.0515924	0.0403264	0.0140191	0.044754	0.033929
NM_001039647	Gbp11	2695	3.06282	-0.380499	0.735348	2	9	2	1	1	3	1	5	0.0177691	0.0842712	0.0182801	0.00841128	0.00876606	0.0274269	0.0116742	0.0553156
NM_001039652	Oprm1	2656	0	NA	NA	0	0	0	0	0	0	0	0	0	0	0	0	0	0	0	0
NM_001039653	Lhx3	2219	7.03067	-0.849119	0.309107	12	1	7	19	10	3	3	4	0.129485	0.011372	0.077705	0.194096	0.106465	0.0333103	0.0425354	0.0537451
NM_001039655	Rasgrf1	995	2.26517	0.227399	0.853077	1	0	4	4	5	3	1	1	0.0240642	0	0.099025	0.0911293	0.118716	0.074287	0.0316202	0.0299649
NM_001039657	Mtl5	2223	5.28134	0.110162	0.879867	6	8	3	4	6	5	6	4	0.0646258	0.0908125	0.0332422	0.0407888	0.0637639	0.0554173	0.0849178	0.0536484
NM_001039658	Mtl5	2030	2.04128	0.153784	0.89175	3	2	1	2	1	2	3	2	0.035385	0.0248616	0.0121342	0.0223334	0.0116377	0.0242744	0.0464956	0.0293745
NM_001039666	Krt40	1312	0.149346	0.842635	0.811533	0	0	0	0	0	0	1	0	0	0	0	0	0	0	0.0239802	0
NM_001039669	Iffo1	2854	197.576	-0.122384	0.435769	240	156	217	253	222	206	151	157	2.0135	1.37932	1.8729	2.0095	1.83765	1.77839	1.6646	1.64014
NM_001039676	Slc39a2	2328	47.4474	0.479699	0.135017	30	25	46	67	70	51	42	52	0.308555	0.270989	0.486724	0.652398	0.71036	0.539761	0.567614	0.665973
NM_001039677	Slc30a2	3303	21.3236	0.38384	0.343108	18	20	25	14	22	35	15	22	0.130484	0.152798	0.18644	0.0960816	0.157354	0.26108	0.142879	0.198587
NM_001039678	Urad	762	0	NA	NA	0	0	0	0	0	0	0	0	0	0	0	0	0	0	0	0
NM_001039683	Eif4e1b	1854	0	NA	NA	0	0	0	0	0	0	0	0	0	0	0	0	0	0	0	0
NM_001039684	Mks1	2345	390.185	0.131782	0.308361	363	328	474	393	483	418	323	360	3.70645	3.52961	4.97902	3.79901	4.86595	4.39185	4.33358	4.57716
NM_001039688	Rhox4a	885	2.31385	-1.39909	0.247257	3	6	1	4	2	1	0	2	0.0811657	0.171082	0.0278333	0.102456	0.0533888	0.0278401	0	0.0673787
NM_001039689	Rhox4c	897	0.748835	0.0394805	0.984499	0	2	1	0	1	1	0	1	0	0.0562643	0.027461	0	0.0263373	0.0274677	0	0.0332387
NM_001039692	Arhgap12	5011	1871.3	0.150768	0.0465892	1954	1787	1678	2002	2239	1900	1628	1840	9.33672	8.99903	8.24851	9.0565	10.5558	9.34208	10.2216	10.9479
NM_001039695	Rhox4d	753	0.722639	0.998151	0.705266	0	0	2	0	3	0	0	1	0	0	0.0654249	0	0.0941216	0	0	0.0395951
NM_001039696	Rhox4f	923	0.121308	-0.600038	0.865168	0	0	1	0	0	0	0	0	0	0	0.0266874	0	0	0	0	0
NM_001039698	Rhox4g	972	0.604418	-2.65618	0.311768	2	2	0	1	0	0	0	0	0.0492672	0.0519229	0	0.0233214	0	0	0	0
NM_001039700	Pkd1l3	6571	301.13	0.116089	0.390422	306	306	252	345	329	281	285	306	1.11502	1.17513	0.944664	1.19017	1.18284	1.05363	1.36458	1.38844
NM_001039701	Il1rn	2474	3.14608	-0.445929	0.685284	2	8	0	5	2	2	3	3	0.0193564	0.0815991	0	0.0458133	0.0190982	0.019918	0.0381512	0.0361541
NM_001039710	Coq10b	1726	385.017	-0.338224	0.0493726	487	418	446	446	311	483	288	239	6.75589	6.11126	6.36506	5.85754	4.2568	6.89479	5.24975	4.12851
NM_001039723	Tmem120b	1846	179.388	0.0852175	0.57476	185	179	179	184	189	206	181	136	2.39958	2.4469	2.38852	2.25947	2.41876	2.74948	3.08485	2.19656
NM_001039824	Fdx1l	775	429.058	0.0798082	0.452017	414	404	440	491	543	472	359	344	12.7907	13.1545	13.9849	14.3615	16.5524	15.0057	14.574	13.2341
NM_001039878	Strn4	3494	3117.98	-0.0955804	0.17751	3277	3185	3558	3446	3578	3199	2365	2583	22.4568	23.0029	25.0837	22.357	24.1925	22.5583	21.2959	22.0413
NM_001039889	Smok3b	2326	0	NA	NA	0	0	0	0	0	0	0	0	0	0	0	0	0	0	0	0
NM_001039934	Map2	5503	729.584	0.0763128	0.617748	745	572	676	1002	1002	683	556	680	3.24154	2.62296	3.02591	4.12752	4.30161	3.05799	3.17879	3.68422
NM_001039939	Asxl1	6660	4893.35	0.0948023	0.435002	4321	4016	6075	5423	5869	5673	3813	4334	15.5348	15.2165	22.4688	18.4581	20.8187	20.9871	18.0127	19.4022
NM_001039941	Cypt8	586	0	NA	NA	0	0	0	0	0	0	0	0	0	0	0	0	0	0	0	0
NM_001039942	Cypt9	531	0	NA	NA	0	0	0	0	0	0	0	0	0	0	0	0	0	0	0	0
NM_001039943	Cypt7	571	0	NA	NA	0	0	0	0	0	0	0	0	0	0	0	0	0	0	0	0
NM_001039944	Cypt10	529	0	NA	NA	0	0	0	0	0	0	0	0	0	0	0	0	0	0	0	0
NM_001039951	Zfp606	2316	150.457	0.216158	0.21126	149	159	135	137	183	143	125	172	1.54043	1.73242	1.43583	1.34092	1.8667	1.52129	1.69808	2.21425
NM_001039959	Ahnak	1045	60.7825	0.190639	0.591847	54	86	48	47	41	105	52	52	1.23729	2.07672	1.13144	1.01954	0.926895	2.47564	1.56558	1.48362
NM_001039965	Zfp869	3172	1185.74	0.0889048	0.242403	1178	1109	1178	1348	1401	1159	1087	1071	8.89214	8.82254	9.14788	9.63336	10.4344	9.00253	10.7816	10.0668
NM_001039967	Zfp869	3279	1201.23	0.0982641	0.196189	1185	1117	1194	1364	1429	1179	1101	1087	8.65309	8.59621	8.96956	9.42961	10.2957	8.85905	10.5641	9.88381
NM_001040026	Sco1	4272	613.133	-0.134312	0.210928	650	546	749	746	660	648	479	483	3.64314	3.2252	4.31876	3.95848	3.64986	3.7373	3.5277	3.37095
NM_001040027	Defb41	252	0	NA	NA	0	0	0	0	0	0	0	0	0	0	0	0	0	0	0	0
NM_001040055	Spint5	437	0	NA	NA	0	0	0	0	0	0	0	0	0	0	0	0	0	0	0	0
NM_001040072	Nynrin	7403	4453.09	0.250255	0.00207585	3815	3987	4731	4478	5336	5066	3825	4500	12.339	13.5904	15.7418	13.7119	17.0283	16.8606	16.2559	18.1235
NM_001040085	Sytl2	4710	44.6828	0.00358786	0.989366	41	38	46	63	56	42	32	44	0.208429	0.203591	0.240572	0.303208	0.280886	0.219707	0.213755	0.278527
NM_001040087	Sytl2	2926	31.5359	-0.0320775	0.917275	29	29	34	42	35	32	20	34	0.237311	0.250103	0.286228	0.325384	0.28259	0.269457	0.215052	0.34645
NM_001040088	Sytl2	2854	29.9656	-0.065359	0.842371	26	29	31	43	33	32	17	32	0.218129	0.256413	0.267557	0.341535	0.273164	0.276255	0.187405	0.334297
NM_001040089	Rhox3f	827	0	NA	NA	0	0	0	0	0	0	0	0	0	0	0	0	0	0	0	0
NM_001040106	Aak1	19322	2303.17	0.00336007	0.97548	2133	2161	2796	2534	2282	2735	1866	2035	2.64322	2.82227	3.56446	2.97287	2.79014	3.48754	3.03841	3.14014
NM_001040111	Arap1	5801	511.211	0.0797779	0.481461	507	435	600	538	538	566	430	493	2.09266	1.89226	2.54775	2.10233	2.191	2.40396	2.33213	2.53385
NM_001040112	Arap1	5281	480.748	0.0790259	0.495029	483	404	562	508	506	532	400	468	2.18991	1.93046	2.62137	2.18056	2.26359	2.48205	2.38304	2.6422
NM_001040130	Tmem141	786	92.7329	0.0753666	0.710659	99	100	85	92	96	81	98	88	3.01583	3.2105	2.66382	2.6533	2.88544	2.53908	3.92275	3.33808
NM_001040131	Eif4g2	7623	59306.6	-0.226397	0.000244512	69576	63381	63376	71219	60964	61001	42621	47728	218.538	209.811	204.789	211.783	188.934	197.163	175.908	186.674
NM_001040136	Pdzd9	1609	109.408	-0.304477	0.0913287	113	141	117	134	108	102	71	98	1.68158	2.21135	1.79117	1.88786	1.58574	1.56192	1.38832	1.81596
NM_001040137	Pdzd9	1321	80.7706	-0.394366	0.0769637	82	105	87	110	79	73	43	76	1.4863	2.00577	1.62228	1.8876	1.41282	1.36155	1.02412	1.71533
NM_001040187	Ddx17	4751	18482.3	0.140182	0.0734329	19400	16694	18671	18772	22631	19742	14430	18428	97.7712	88.6688	96.8034	89.5667	112.534	102.381	95.5583	115.646
NM_001040395	Nadk2	3660	2397.85	0.0848674	0.213919	2281	2268	2547	2646	2730	2678	1929	2233	14.9224	15.6371	17.1418	16.3881	17.6216	18.0279	16.582	18.1905
NM_001040396	Selenot	3538	4401.06	-0.325419	0.00804359	5091	4833	5355	5179	4127	5065	2583	3483	34.454	34.471	37.2829	33.1825	27.5575	35.2725	22.9696	29.3516
NM_001040397	Filip1l	3939	229.9	0.203528	0.239314	198	236	174	288	247	224	219	252	1.20358	1.51189	1.08811	1.6574	1.48141	1.40112	1.74922	1.90744
NM_001040398	Setd1b	8839	1120.01	-0.146181	0.160093	1076	1079	1411	1364	1178	1179	825	945	2.91476	3.08045	3.93217	3.4981	3.14851	3.28644	2.93655	3.18761
NM_001040399	Larp1b	1693	148.002	-0.215315	0.295782	182	169	164	147	127	155	151	92	2.574	2.51898	2.38614	1.96825	1.77219	2.25574	2.80613	1.62019
NM_001040400	Tet2	9168	596.627	0.270172	0.0891853	490	536	477	772	659	559	594	679	1.27972	1.47532	1.2816	1.90881	1.69814	1.50228	2.03844	2.20816
NM_001040403	Flot2	2596	1921.92	0.143193	0.0613128	1858	1951	1962	1850	2235	2176	1669	1734	17.137	18.9648	18.6167	16.1543	20.3393	20.6523	20.2273	19.915
NM_001040426	Thsd4	8776	1689.75	0.248725	0.0111683	1446	1675	1653	1676	2165	1702	1450	1781	3.94517	4.8163	4.63964	4.32911	5.82807	4.77834	5.19827	6.05067
NM_001040434	Rgag1	4138	34.7494	0.941079	0.0457911	25	8	41	26	48	29	31	66	0.144658	0.048786	0.244063	0.142431	0.27404	0.172672	0.235699	0.475543
NM_001040435	Tacc3	2632	4925.33	-0.00506195	0.924629	5216	4934	5117	5362	5520	5177	4225	4113	47.4511	47.3052	47.8892	46.1808	49.5469	48.4626	50.5042	46.5918
NM_001040459	Shroom4	8267	1059.01	0.173794	0.134019	932	877	1186	1178	1274	1099	844	1127	2.69937	2.67699	3.53382	3.23012	3.6407	3.2754	3.21204	4.06455
NM_001040611	Peg10	6662	20690.5	-0.0422792	0.8039	18779	22363	26037	20287	16347	28512	17365	16454	67.4935	84.7073	96.2708	69.0294	57.9691	105.448	82.0082	73.6382
NM_001040631	C1qtnf5	1254	3.01178	1.09675	0.329629	2	0	4	2	2	3	8	2	0.038188	0	0.0785725	0.0361538	0.0376787	0.0589438	0.200715	0.047552
NM_001040632	C1qtnf5	1345	3.29483	1.2813	0.233991	2	0	4	2	2	3	8	4	0.0356043	0	0.0732564	0.0337077	0.0351294	0.0549558	0.187135	0.0886694
NM_001040654	Cdkn2a	845	9.70505	-0.0415545	0.962707	8	6	19	8	0	19	13	4	0.226688	0.17918	0.553866	0.214612	0	0.554002	0.484032	0.141137
NM_001040669	Gm5169	879	0	NA	NA	0	0	0	0	0	0	0	0	0	0	0	0	0	0	0	0
NM_001040682	Clmn	11854	537.545	0.338238	0.00161721	476	457	479	578	680	552	480	604	0.961471	0.972852	0.995357	1.10531	1.35521	1.14733	1.27398	1.51918
NM_001040683	Med15	3274	941.199	0.0353735	0.710534	991	984	955	951	1022	1092	712	871	7.24752	7.58423	7.1851	6.5845	7.37455	8.21786	6.84208	7.93187
NM_001040684	Hsd3b7	1762	119.694	0.0509256	0.79727	133	81	134	146	122	124	116	106	1.80734	1.16004	1.8733	1.87831	1.63575	1.73392	2.07128	1.79364
NM_001040686	Zfp692	1873	645.792	0.135944	0.135719	646	559	684	688	806	658	567	589	8.25827	7.53129	8.99552	8.32667	10.1662	8.65571	9.52428	9.37592
NM_001040689	Rspo4	2364	19.9386	-0.40734	0.360145	21	12	33	30	16	26	12	13	0.212699	0.128094	0.343854	0.28767	0.159895	0.270982	0.159706	0.163958
NM_001040690	Rap1gds1	3657	2776.47	0.069819	0.3232	2778	2681	2945	2923	3071	3148	2192	2610	18.1887	18.4998	19.8367	18.1186	19.8389	21.2092	18.8583	21.279
NM_001040691	Ung	1925	1331.04	-0.0668742	0.472318	1435	1258	1563	1441	1550	1437	1002	1078	17.8491	16.4909	20.0003	16.9689	19.0223	18.3925	16.3766	16.6965
NM_001040692	Slc6a18	4300	16.536	1.05636	0.254901	9	13	20	2	1	50	29	5	0.0501151	0.0762905	0.11457	0.0105434	0.00549408	0.286494	0.212186	0.0346687
NM_001040695	Uevld	4593	419.688	0.161468	0.154952	442	379	352	488	474	430	392	410	2.3042	2.08227	1.88779	2.40849	2.43806	2.30668	2.6852	2.66148
NM_001040696	Nlrp1b	4142	0.914797	0.754269	0.761296	0	0	0	3	0	0	2	2	0	0	0	0.0164184	0	0	0.0151917	0.0143965
NM_001040699	Mtmr7	3430	547.429	-0.171811	0.223754	540	565	703	617	554	663	363	430	3.76959	4.15671	5.04858	4.07767	3.81574	4.76249	3.32966	3.73775
NM_001040700	BC051019	1934	5.00531	-1.01086	0.175646	8	8	5	7	5	3	2	3	0.0990439	0.104383	0.0636827	0.082047	0.0610769	0.038219	0.0325357	0.0462489
NM_001042407	Pex10	1639	310.75	0.115457	0.328557	285	284	307	375	322	360	272	293	4.16352	4.37255	4.61389	5.18649	4.6413	5.41175	5.22128	5.32997
NM_001042408	Txnl4a	1653	3780.45	-0.0648782	0.302738	4199	3677	4009	4294	4288	3891	3133	3025	60.8229	56.1327	59.7408	58.8857	61.2837	57.9966	59.6313	54.5618
NM_001042411	P3h1	2810	1152.09	0.00716497	0.945268	1185	1222	1237	1149	1171	1319	1056	912	10.0973	10.9739	10.8436	9.26904	9.84495	11.5652	11.8235	9.67664
NM_001042418	Cabyr	1634	10.0243	-0.806053	0.201541	12	13	17	11	12	2	10	4	0.175842	0.200764	0.256274	0.152602	0.173497	0.0301573	0.192546	0.0729868
NM_001042419	Cabyr	810	5.38163	-0.766993	0.366329	9	4	12	3	5	1	6	3	0.266043	0.124615	0.364926	0.083957	0.14583	0.0304179	0.233052	0.110426
NM_001042420	Cabyr	1515	8.87173	-0.891525	0.20119	8	12	17	11	11	2	9	2	0.126436	0.199878	0.276404	0.164589	0.171531	0.0325261	0.186903	0.0393599
NM_001042421	Kntc1	6895	3248.33	0.203603	0.00504269	3316	2788	3090	3453	3828	3300	3058	3205	11.5153	10.2036	11.0391	11.3523	13.116	11.7922	13.9537	13.8589
NM_001042438	Zhx1	5224	2121.72	0.012794	0.892964	2416	2078	1862	2494	2382	2031	1773	2035	11.0736	10.0378	8.7798	10.8222	10.7721	9.57902	10.6781	11.6144
NM_001042451	Snca	1278	77.8282	0.379591	0.272703	114	60	43	66	68	141	70	63	2.13584	1.18472	0.828792	1.17067	1.25702	2.71833	1.72327	1.46976
NM_001042484	Golga7	1810	1567.3	-0.216752	0.0338108	1813	1805	1609	1813	1717	1631	1008	1302	23.9836	25.1648	21.897	22.706	22.4107	22.2019	17.5214	21.4471
NM_001042485	Tmem183a	3156	3491.9	-0.219334	0.000880779	4105	3607	3692	4332	3590	3542	2723	2656	31.1437	28.8406	28.8159	31.1152	26.8733	27.652	27.1455	25.0915
NM_001042487	Dlgap4	3606	1838.24	-0.0638362	0.392205	2016	1873	1999	1964	2144	1878	1393	1574	13.3863	13.1071	13.6551	12.3463	14.0463	12.8317	12.1538	13.0141
NM_001042488	Dlgap4	2905	1735.76	-0.0655337	0.372343	1922	1765	1875	1857	2006	1775	1320	1491	15.8417	15.3318	15.8988	14.4906	16.3135	15.0545	14.296	15.3027
NM_001042489	Hvcn1	2780	582.415	0.229211	0.0278658	585	508	494	663	765	606	529	538	5.03855	4.6112	4.37714	5.40617	6.50099	5.37084	5.98684	5.76997
NM_001042491	Anapc5	2703	8886.16	-0.00913827	0.904979	9692	9275	7957	10390	9563	9049	7657	7906	85.8542	86.5891	72.5123	87.1346	83.5817	82.4839	89.125	87.2061
NM_001042499	Rabl3	2012	931.237	-0.211899	0.0154649	1127	987	1012	1050	895	925	784	723	13.4119	12.379	12.3897	11.8299	10.5089	11.3273	12.2596	10.7139
NM_001042501	Fam133b	2289	1524	-0.298441	0.00276557	2051	1681	1497	1800	1576	1405	1121	1196	21.4543	18.5318	16.1096	17.8257	16.2657	15.1232	15.408	15.5784
NM_001042502	Pitx2	2312	406.949	-0.255998	0.225133	390	494	487	477	241	492	363	318	4.03897	5.39181	5.18859	4.67683	2.46259	5.24314	4.93976	4.10087
NM_001042503	Trim71	5186	1766.78	-0.0823456	0.499439	1758	1544	2327	1980	2031	1894	1267	1498	8.11672	7.51294	11.0528	8.65473	9.25211	8.99833	7.68654	8.61223
NM_001042504	Pitx2	1802	376.398	-0.234623	0.261064	360	447	453	438	229	462	334	295	4.78346	6.25962	6.19229	5.50986	3.00223	6.31687	5.83148	4.88094
NM_001042513	Txnrd1	3400	7278.24	-0.199734	0.0606953	7579	7338	9591	8000	7901	7821	5157	5551	53.3737	54.4621	69.4853	53.3374	54.8992	56.6758	47.7205	48.6775
NM_001042514	Txnrd1	3489	7283.56	-0.199836	0.0607728	7582	7343	9600	8008	7910	7826	5160	5553	52.0328	53.109	67.7764	52.0288	53.5598	55.2654	46.5303	47.4529
NM_001042523	Txnrd1	3617	7259.66	-0.198497	0.0628382	7562	7323	9560	7966	7891	7809	5139	5538	50.059	51.09	65.1055	49.9244	51.5403	53.1939	44.701	45.65
NM_001042527	Blm	4574	3556.44	0.0992735	0.124518	3559	3150	3645	4041	4220	3750	2939	3346	18.6306	17.3784	19.6295	20.0269	21.7961	20.1999	20.2158	21.8105
NM_001042528	Cacna1b	9721	254.318	0.187994	0.387398	168	223	321	285	361	309	163	234	0.413802	0.578881	0.813396	0.664592	0.877323	0.783181	0.52755	0.717697
NM_001042534	Capg	1388	88.5996	0.0706348	0.715431	92	73	95	102	98	86	91	74	1.58706	1.32718	1.68594	1.66583	1.66801	1.52659	2.06271	1.58957
NM_001042541	Akap1	3745	1425.86	-0.172177	0.0171348	1582	1473	1655	1605	1456	1437	1173	1118	10.1146	9.92536	10.8856	9.71503	9.18486	9.45408	9.85447	8.90074
NM_001042542	Akap4	2848	0.225668	1.49264	0.672358	0	0	0	0	2	0	0	0	0	0	0	0	0.0165903	0	0	0
NM_001042556	Rpf2	1818	1803.42	-0.287261	0.00878753	2052	2269	1721	2240	1734	1700	1525	1304	27.0258	31.4946	23.3182	27.9303	22.533	23.0393	26.3914	21.3855
NM_001042557	Map2k7	1700	688.996	0.0227935	0.787988	683	689	718	771	765	785	535	611	9.6198	10.2274	10.4036	10.2808	10.631	11.3772	9.90129	10.7159
NM_001042558	Apaf1	6528	1551.87	0.16694	0.0359492	1469	1348	1607	1702	1805	1651	1302	1585	5.3881	5.21081	6.06379	5.91017	6.53221	6.23134	6.27506	7.23911
NM_001042564	Cd27	1258	1.77619	0.136825	0.910775	3	1	2	1	2	1	3	1	0.0570998	0.0200592	0.0391613	0.0180194	0.0375589	0.0195855	0.0750287	0.0237004
NM_001042565	Wsb1	2337	2885.16	0.0317204	0.77834	3296	2699	2994	2937	3502	2937	1984	2924	33.7694	29.1434	31.5574	28.4883	35.4014	30.9642	26.7098	37.304
NM_001042577	Lhx9	2070	7.87621	0.335864	0.593231	4	9	9	7	6	14	6	8	0.0462683	0.109715	0.107098	0.0766564	0.0684769	0.166637	0.0911944	0.115227
NM_001042580	Cd63	930	499.441	0.146715	0.430183	524	446	562	445	408	676	526	400	13.491	12.1017	14.8854	10.8467	10.3643	17.9093	17.7947	12.8237
NM_001042591	Arrdc3	4079	2993.62	0.0375193	0.808166	3445	3690	2540	2599	3803	3128	2115	2792	20.2223	22.828	15.3387	14.4435	22.026	18.8942	16.3134	20.4079
NM_001042592	Arrdc4	3893	507.617	-0.715625	0.00393227	601	336	888	838	353	534	280	327	3.69645	2.17796	5.61871	4.87956	2.14217	3.37965	2.26288	2.50438
NM_001042593	Hbs1l	2764	2497.62	-0.0172397	0.782623	2700	2419	2666	2725	2782	2704	2066	2075	23.3895	22.0848	23.7591	22.3486	23.7784	24.1037	23.5169	22.3829
NM_001042605	Cd74	1404	5.29181	-0.00435621	0.996005	8	4	4	6	2	1	8	8	0.136432	0.0718933	0.070178	0.0968735	0.0336532	0.0175488	0.179271	0.169887
NM_001042606	Sstr2	1339	3.95252	0.628666	0.46665	3	3	2	5	2	5	4	7	0.0536457	0.0565374	0.0367924	0.0846468	0.0352868	0.0920034	0.0939867	0.155867
NM_001042607	Ryk	3241	2982.14	-0.0535548	0.406654	2990	3107	3221	3384	3150	3245	2461	2475	22.0895	24.1912	24.4805	23.6686	22.9612	24.6689	23.8902	22.7684
NM_001042612	Nlrp9c	3009	0	NA	NA	0	0	0	0	0	0	0	0	0	0	0	0	0	0	0	0
NM_001042613	Selenop	2006	4223.04	0.600039	0.372491	3076	3401	5544	1857	1969	11332	4289	2258	36.7155	42.783	68.077	20.9847	23.1888	139.184	67.2686	33.5606
NM_001042614	Selenop	2089	4223.1	0.600413	0.372192	3076	3400	5544	1856	1969	11332	4291	2258	35.2567	41.071	65.3722	20.14	22.2674	133.654	64.626	32.2271
NM_001042615	Htra3	2200	10.6354	-0.116083	0.848889	8	7	23	8	8	11	7	13	0.0870686	0.0802917	0.257521	0.0824306	0.0859074	0.123193	0.100107	0.17618
NM_001042617	Cadps	5427	159.714	0.0984832	0.557254	151	152	167	176	225	137	135	145	0.66621	0.706772	0.757992	0.735146	0.979458	0.621978	0.782638	0.796608
NM_001042620	Dhx15	2995	10585.3	-0.202751	6.03982e-05	12349	10970	11248	12856	10657	10457	8298	8640	98.7255	92.4283	92.5096	97.3038	84.0623	86.025	87.1693	86.0108
NM_001042623	Phc1	3727	2168.89	-0.0274939	0.71502	2328	2036	2441	2355	2546	2163	1709	1918	14.9561	13.7852	16.1331	14.3236	16.1385	14.2992	14.4268	15.3435
NM_001042630	Lcn5	908	0	NA	NA	0	0	0	0	0	0	0	0	0	0	0	0	0	0	0	0
NM_001042634	Clk1	1816	3675.77	-0.0634489	0.673355	4844	4393	2941	3455	3887	3529	3013	3425	63.8679	61.0437	39.8921	43.1274	50.5664	47.8796	52.2	56.2317
NM_001042649	Dcun1d2	2943	779.889	-0.217338	0.0215422	856	826	798	1034	718	745	651	658	6.96431	7.08248	6.67914	7.96437	5.76365	6.23707	6.9595	6.6661
NM_001042650	Dcun1d2	2847	770.752	-0.214475	0.0227628	848	816	791	1014	708	738	647	649	7.13186	7.23266	6.8438	8.07368	5.87501	6.3868	7.14996	6.79663
NM_001042651	Dcun1d2	2929	779.971	-0.214918	0.0223793	854	826	804	1027	715	746	654	659	6.98124	7.11633	6.76153	7.94826	5.767	6.27529	7.02499	6.70814
NM_001042652	Nusap1	2849	3754.04	-0.0551793	0.610168	4168	4235	3158	4441	4105	3498	3058	3539	35.0291	37.5108	27.3041	35.3353	34.0396	30.2511	33.7701	37.036
NM_001042653	Oip5	1549	630.947	0.130387	0.284464	655	655	495	716	691	644	554	648	10.1247	10.6705	7.87158	10.4781	10.5388	10.2435	11.2524	12.4727
NM_001042655	Tbc1d17	2582	668.695	0.200075	0.0566738	592	592	750	669	859	718	591	607	5.48984	5.78576	7.15506	5.87342	7.85959	6.85145	7.20142	7.0092
NM_001042659	Fzd5	6803	675.655	-0.068033	0.614202	758	610	765	765	927	663	490	510	2.66786	2.26269	2.76993	2.54907	3.21916	2.4012	2.26612	2.23515
NM_001042660	Smad7	4435	366.869	-0.468014	0.00991854	485	549	334	402	295	330	299	257	2.61844	3.12373	1.85507	2.05472	1.57142	1.83331	2.12112	1.72773
NM_001042670	Mterf1b	1364	29.0425	0.665994	0.0330199	27	22	20	25	44	32	29	33	0.473962	0.407009	0.36118	0.415477	0.762082	0.57803	0.668915	0.721333
NM_001042672	Gpcpd1	3371	534.539	0.125596	0.236394	508	481	566	588	691	599	408	479	3.60827	3.60066	4.13586	3.95403	4.84264	4.37807	3.80793	4.23656
NM_001042673	Fancc	3150	303.091	-0.0303643	0.814728	350	315	276	340	360	271	241	288	2.66043	2.52345	2.15827	2.44675	2.69995	2.11969	2.4071	2.72595
NM_001042674	Rbpms	2455	2759.49	-0.1253	0.298698	2774	3186	3236	2800	2985	3069	1790	2449	27.0551	32.7484	32.4687	25.854	28.7247	30.8007	22.9397	29.7422
NM_001042675	Rbpms	1087	1198.76	-0.0586591	0.611071	1173	1388	1301	1237	1243	1357	840	1118	25.8382	32.2222	29.4819	25.7965	27.015	30.7585	24.3129	30.6654
[truncated: 29,509 more rows]
