# Supplementary material for: Pioneering function of Isl1 in the epigenetic control of cardiomyocyte cell fate
Source: Cell Res. 2019 Apr 25;29(6):486–501. doi: 10.1038/s41422-019-0168-1 (PMC6796926; doi:10.1038/s41422-019-0168-1)
Supplement: Supplementary file 10 — Supplementary information, Table S2 [file 41422_2019_168_MOESM10_ESM.xlsx]

## Sheet: Sheet4
Supplementary information, Table S2. RNA-seq analysis of dissected OFT and RV of E10.5 control and Isl1 hypomorphic embryos
Refseq	SYMBOL	lentgh	baseMean	log2FoldChange	pvalue	CTRL_1_raw	CTRL_2_raw	CTRL_3_raw	CTRL_4_raw	Isl1 hypo_1_raw	Isl1 hypo_2_raw	Isl1 hypo_3_raw	Isl1 hypo_4_raw	CTRL_1_rpkm	CTRL_2_rpkm	CTRL_3_rpkm	CTRL_4_rpkm	Isl1 hypo_1_rpkm	Isl1 hypo_2_rpkm	Isl1 hypo_3_rpkm	Isl1 hypo_4_rpkm
NM_001001130	Zfp85	2212	163.529	0.33326	0.31979	125	195	105	323	100	179	131	195	1.12948	1.32727	0.712386	1.90817	1.50004	1.83573	1.09986	1.84463
NM_001001144	Scap	4201	1402.25	-0.0369234	0.87867	1130	1987	2010	2097	915	1343	687	1537	5.37627	7.12122	7.1805	6.52298	7.22695	7.2521	3.03707	7.65563
NM_001001152	Zfp458	3482	73.9502	-0.325335	0.370084	92	81	132	104	38	41	59	81	0.528097	0.35024	0.568927	0.390306	0.362111	0.267113	0.314684	0.486761
NM_001001160	Fbxo41	6656	7.05787	-2.15475	0.245226	8	0	16	38	0	0	10	0	0.0240232	0	0.0360759	0.0746055	0	0	0.0279022	0
NM_001001176	Taf9b	2574	1393.97	0.207128	0.106457	1259	1695	1777	1772	876	1140	1696	1280	9.77625	9.91449	10.3607	8.99613	11.2923	10.047	12.2368	10.4055
NM_001001177	BC051142	1878	1.36048	-1.02775	0.717502	5	1	2	0	0	3	0	0	0.0532144	0.00801703	0.0159825	0	0	0.0362382	0	0
NM_001001178	Ccdc148	3903	23.126	0.966058	0.306353	15	5	11	52	5	3	62	43	0.0768153	0.0192877	0.0422966	0.174103	0.0425068	0.0174367	0.295015	0.230531
NM_001001179	BC048546	4660	2.22061	-0.4209	0.884709	0	13	0	0	1	5	0	0	0	0.0420017	0	0	0.00712034	0.0243402	0	0
NM_001001180	Zfp941	3904	61.2015	0.0940734	0.867318	117	42	87	28	50	62	48	41	0.599006	0.161975	0.334442	0.0937235	0.424959	0.360265	0.22834	0.219752
NM_001001181	BC031181	1042	2212.38	0.259361	0.124946	1935	2636	2580	3014	1095	1776	3220	2184	37.1166	38.0879	37.1589	37.7986	34.8685	38.6648	57.3904	43.8576
NM_001001182	Baz2b	7942	1823.48	-0.299527	0.012886	2213	2419	2602	2817	915	1241	1780	1545	5.56938	4.5858	4.91687	4.63508	3.82277	3.54473	4.16237	4.0706
NM_001001183	Tmem204	1774	797.999	0.171814	0.320488	687	1142	908	1050	501	624	1039	666	7.74031	9.69218	7.68145	7.73457	9.37068	7.97943	10.8771	7.85561
NM_001001184	Primpol	3780	557.62	0.0897471	0.620708	536	785	654	734	407	437	451	574	2.83418	3.12671	2.59655	2.53749	3.57264	2.62259	2.21583	3.17746
NM_001001185	BC048507	595	1506.06	0.101868	0.463222	1359	1873	1950	2152	1012	1296	1232	1570	45.6518	47.3947	49.1846	47.2635	56.4352	49.4116	38.4543	55.2131
NM_001001186	Zfp456	4073	117.365	0.140273	0.646957	111	161	167	117	70	82	111	148	0.544708	0.595142	0.615337	0.375381	0.570257	0.45671	0.506127	0.760338
NM_001001187	Zfp738	4498	145.157	0.0944575	0.739126	192	172	166	155	107	129	126	124	0.853172	0.575729	0.55386	0.450311	0.789317	0.650595	0.520238	0.576849
NM_001001295	Dis3l	3556	1285.15	-0.102073	0.443716	1402	1829	1593	1834	736	1192	1046	1119	7.88027	7.74392	6.72303	6.73966	6.86757	7.60423	5.46287	6.58458
NM_001001297	Thnsl1	2322	359.988	0.53858	0.004889	271	456	311	448	234	351	484	363	2.33272	2.95673	2.01006	2.52125	3.3438	3.42914	3.8711	3.27118
NM_001001309	Itga8	5800	230.095	0.724277	0.0105307	155	185	266	276	106	227	412	253	0.534144	0.480234	0.688279	0.621844	0.606408	0.887848	1.31923	0.912751
NM_001001319	Pramel4	2393	0	NA	NA	0	0	0	0	0	0	0	0	0	0	0	0	0	0	0	0
NM_001001320	Tbx10	1768	3.9607	-0.106297	0.966154	0	0	6	17	9	0	0	0	0	0	0.0509307	0.125651	0.168907	0	0	0
NM_001001321	Slc35d2	2262	653.622	0.508114	0.0275928	468	751	653	875	383	574	1149	518	4.13531	4.99869	4.33243	5.05494	5.61815	5.75652	9.43362	4.79178
NM_001001322	Adamts13	4549	0	NA	NA	0	0	0	0	0	0	0	0	0	0	0	0	0	0	0	0
NM_001001326	St5	4233	1242.01	-0.250708	0.199436	1326	1662	1848	1951	884	1104	836	795	6.26109	5.91142	6.55186	6.02295	6.92932	5.91645	3.66783	3.92987
NM_001001327	Vkorc1l1	4805	953.986	0.300012	0.0683902	850	1367	955	1116	518	959	1029	1043	3.53574	4.28336	2.98278	3.03509	3.57704	4.52758	3.97716	4.54204
NM_001001332	BC117090	382	0.0847385	-0.110667	0.975017	0	0	0	1	0	0	0	0	0	0	0	0.0342087	0	0	0	0
NM_001001333	Hexdc	2145	170.772	-0.132753	0.723764	231	194	193	267	81	229	69	157	2.15248	1.36171	1.35033	1.62661	1.25298	2.42186	0.59741	1.53155
NM_001001334	Spag6	1638	0	NA	NA	0	0	0	0	0	0	0	0	0	0	0	0	0	0	0	0
NM_001001335	Plekha8	6611	1243.1	-0.0579976	0.657247	1251	1645	1539	1967	606	975	1314	1226	3.78221	3.74635	3.49368	3.8881	3.04153	3.34563	3.6913	3.88046
NM_001001444	Defb29	401	0	NA	NA	0	0	0	0	0	0	0	0	0	0	0	0	0	0	0	0
NM_001001445	Trpv1	3569	0.147481	1.33201	0.706224	0	0	0	0	0	1	0	0	0	0	0	0	0	0.00635615	0	0
NM_001001446	Cyp2c44	1953	0	NA	NA	0	0	0	0	0	0	0	0	0	0	0	0	0	0	0	0
NM_001001447	Zscan22	3465	793.795	0.390855	0.0222566	750	1011	785	874	580	808	697	863	4.32626	4.39296	3.39999	3.29616	5.55407	5.28992	3.73577	5.21155
NM_001001449	AF067063	881	0	NA	NA	0	0	0	0	0	0	0	0	0	0	0	0	0	0	0	0
NM_001001450	Ssxb2	920	0	NA	NA	0	0	0	0	0	0	0	0	0	0	0	0	0	0	0	0
NM_001001451	Tas2r138	994	0	NA	NA	0	0	0	0	0	0	0	0	0	0	0	0	0	0	0	0
NM_001001452	Tas2r143	880	0	NA	NA	0	0	0	0	0	0	0	0	0	0	0	0	0	0	0	0
NM_001001453	Tas2r144	958	0	NA	NA	0	0	0	0	0	0	0	0	0	0	0	0	0	0	0	0
NM_001001454	Ttyh1	2996	4.14232	-0.0787754	0.972417	17	0	0	0	7	0	3	1	0.113413	0	0	0	0.0775252	0	0.0185965	0.00698422
NM_001001488	Atp8b1	6410	10.9409	3.72588	0.254967	0	0	0	9	22	0	43	0	0	0	0	0.0183478	0.113881	0	0.124584	0
NM_001001489	Mfsd4b5	2366	0.821504	0.866909	0.792257	0	2	1	0	0	1	3	0	0	0.012727	0.00634302	0	0	0.00958795	0.0235482	0
NM_001001490	Oxgr1	3726	0.0847385	-0.110667	0.975017	0	0	0	1	0	0	0	0	0	0	0	0.00350718	0	0	0	0
NM_001001491	Tpm4	2072	14131.9	-0.158476	0.126454	15223	19953	19475	20007	7667	10362	14769	11889	146.847	144.987	141.058	126.181	122.779	113.447	132.377	120.065
NM_001001492	Lca5l	3157	123.422	-0.191539	0.614008	120	194	133	223	61	50	194	91	0.759734	0.925201	0.632249	0.923062	0.641124	0.359283	1.14124	0.603151
NM_001001493	Wdr83os	693	1346.13	0.0769354	0.555937	1080	1762	1754	2079	774	1147	1451	1252	31.1491	38.2809	37.9846	39.2032	37.0591	37.5466	38.8853	37.8034
NM_001001495	Tnip3	3759	0.392498	-1.80402	0.60225	0	0	4	0	0	0	0	0	0	0	0.0159698	0	0	0	0	0
NM_001001496	Gja6	2013	9.99922	0.200062	0.88533	2	26	8	13	0	0	29	12	0.0198583	0.194464	0.0596427	0.0843918	0	0	0.26755	0.124737
NM_001001559	Usp17ld	1635	0	NA	NA	0	0	0	0	0	0	0	0	0	0	0	0	0	0	0	0
NM_001001565	Chpf	3228	1053.85	-0.140803	0.530095	1035	1232	1688	1621	662	970	557	1062	6.40858	5.74627	7.84784	6.56221	6.80474	6.81677	3.20459	6.88415
NM_001001566	Chpf	3086	1052.29	-0.142231	0.525264	1034	1232	1687	1617	662	966	557	1059	6.69699	6.01068	8.20409	6.84722	7.11785	7.10104	3.35205	7.18058
NM_001001602	Dab2ip	6378	2325.77	-0.338648	0.101547	2595	3153	3357	3984	1206	2075	1147	2310	8.1322	7.44301	7.89911	8.16273	6.27407	7.3803	3.33987	7.57857
NM_001001650	Prss48	942	0.338954	-1.61315	0.642242	0	0	0	4	0	0	0	0	0	0	0	0.0554893	0	0	0	0
NM_001001714	Sohlh1	1277	0	NA	NA	0	0	0	0	0	0	0	0	0	0	0	0	0	0	0	0
NM_001001735	Whsc1l1	3640	1489.67	0.146215	0.50497	1398	1923	1783	2009	719	990	2429	1267	7.67646	7.95403	7.35125	7.21239	6.55412	6.16985	12.393	7.28341
NM_001001737	Zfp950	4899	186.964	0.354322	0.195578	194	191	188	247	89	143	219	268	0.791497	0.586996	0.575919	0.658855	0.602795	0.66217	0.830209	1.14469
NM_001001738	Itprip	3762	1326.84	-0.316778	0.0496414	1413	1732	2069	2208	824	1141	960	907	7.50721	6.93168	8.25378	7.66974	7.26767	6.8803	4.73918	5.04485
NM_001001792	Zfp239	2807	305.695	-0.292646	0.299205	190	527	492	529	164	169	350	240	1.3529	2.82668	2.63047	2.46271	1.9386	1.36579	2.31567	1.78907
NM_001001796	Prrxl1	1541	0.147481	1.33201	0.706224	0	0	0	0	0	1	0	0	0	0	0	0	0	0.014721	0	0
NM_001001798	Atp11c	5911	521.417	-0.114539	0.51083	525	712	706	790	247	494	569	380	1.77522	1.81354	1.79248	1.74649	1.38651	1.89586	1.78773	1.34519
NM_001001803	Spink7	253	0	NA	NA	0	0	0	0	0	0	0	0	0	0	0	0	0	0	0	0
NM_001001804	Ephx4	1249	5.05238	-1.94652	0.195755	8	14	3	16	1	0	0	6	0.128021	0.168762	0.0360471	0.167401	0.0265659	0	0	0.100519
NM_001001805	Olfr576	937	0	NA	NA	0	0	0	0	0	0	0	0	0	0	0	0	0	0	0	0
NM_001001806	Zfp36l2	3528	205.503	0.0380849	0.871747	228	242	268	273	105	179	167	247	1.2917	1.03275	1.14003	1.01119	0.987524	1.15097	0.879101	1.46497
NM_001001807	Olfr279	931	0	NA	NA	0	0	0	0	0	0	0	0	0	0	0	0	0	0	0	0
NM_001001808	Olfr221	934	0	NA	NA	0	0	0	0	0	0	0	0	0	0	0	0	0	0	0	0
NM_001001809	Olfr218	940	0	NA	NA	0	0	0	0	0	0	0	0	0	0	0	0	0	0	0	0
NM_001001810	Olfr1206	922	0	NA	NA	0	0	0	0	0	0	0	0	0	0	0	0	0	0	0	0
NM_001001880	Mpzl1	2243	7057.88	0.0657629	0.592002	7464	8775	8948	9236	4087	6110	8340	5634	66.5116	58.9016	59.8698	53.809	60.4592	61.7949	69.0538	52.559
NM_001001881	2510009E07Rik	5160	886.332	0.162327	0.337166	822	1010	1317	1034	655	737	839	821	3.18403	2.947	3.83043	2.61861	4.2119	3.2401	3.0197	3.3293
NM_001001882	Rtel1	4403	936.796	0.0602341	0.756524	1078	881	1312	1289	629	875	691	923	4.89356	3.01256	4.47194	3.82565	4.74011	4.50817	2.91461	4.38644
NM_001001883	Hecw2	11148	796.745	-0.174538	0.272898	1005	915	1053	1235	390	666	833	630	1.80187	1.23576	1.41756	1.44767	1.16079	1.35525	1.38771	1.18251
NM_001001884	Nckap5l	4839	711.869	-0.560549	0.00328515	925	1005	1068	1244	454	482	427	477	3.82068	3.12694	3.31228	3.35943	3.11306	2.2596	1.63879	2.06263
NM_001001885	Tmem151a	3941	284.012	0.122382	0.749284	109	303	286	762	223	201	260	275	0.552809	1.15756	1.08911	2.52667	1.87752	1.15699	1.22523	1.46011
NM_001001892	H2-K1	1636	406.234	-0.608105	0.0153754	321	935	588	664	174	301	285	314	3.92172	8.60473	5.39393	5.30378	3.52901	4.17373	3.23529	4.01611
NM_001001932	Eea1	7805	1038.91	-0.206788	0.133191	1312	1338	1350	1535	525	807	918	976	3.35982	2.58103	2.5958	2.57002	2.23189	2.34553	2.18434	2.61659
NM_001001979	Megf10	7487	86.4282	0.639907	0.093156	68	74	123	72	40	76	109	138	0.181533	0.14881	0.246552	0.125668	0.177272	0.230275	0.270377	0.385683
NM_001001980	Limch1	6114	829.527	-0.446154	0.07107	1415	904	984	1378	560	602	559	521	4.62579	2.22614	2.41535	2.94526	3.03913	2.23363	1.698	1.78308
NM_001001981	Utp14b	3690	208.151	-0.0402839	0.914404	194	188	342	346	138	192	73	259	1.05083	0.76708	1.39095	1.22532	1.24091	1.18036	0.367407	1.4687
NM_001001982	A430105I19Rik	4703	64.6712	-1.05943	0.0717827	179	88	74	65	25	64	14	32	0.760734	0.281719	0.236139	0.180609	0.176381	0.308706	0.0552846	0.142375
NM_001001983	Pi4ka	6374	1318.61	-0.156041	0.329054	1437	1935	1523	2096	610	934	1535	1166	4.50609	4.57065	3.58591	4.29714	3.17545	3.32411	4.47247	3.82777
NM_001001984	Kdm2a	7242	2220.93	-0.20988	0.118339	2467	3444	2872	3135	1001	1929	2149	1877	6.80872	7.16001	5.95164	5.65691	4.5863	6.04247	5.51098	5.42332
NM_001001985	Nat8l	6524	93.1273	0.469414	0.29082	106	41	93	151	35	79	136	128	0.324748	0.0946192	0.213934	0.302457	0.178009	0.274697	0.387147	0.41054
NM_001001986	Nol4l	5605	1285.18	-0.466758	0.00203784	1610	1824	1649	2415	673	989	842	1040	5.74123	4.89957	4.41526	5.63044	3.98406	4.00278	2.78989	3.88255
NM_001001999	Gp1bb	2082	189.977	0.465897	0.120601	145	194	184	289	193	139	234	137	1.39201	1.40291	1.32632	1.81392	3.07584	1.51452	2.08731	1.37689
NM_001002004	2610507B11Rik	7402	6242.28	-0.076436	0.592946	5857	7995	9059	9481	3429	6245	4688	5738	15.8154	16.2622	18.3672	16.7381	15.3711	19.1392	11.7622	16.2208
NM_001002005	Panx2	3407	87.9394	-1.24753	0.00531762	138	170	146	163	21	34	26	96	0.809584	0.751253	0.64312	0.625196	0.204519	0.226385	0.141727	0.589602
NM_001002008	Zfp948	2589	1046.48	-0.137655	0.426362	1309	1330	1041	1805	573	746	1101	915	10.1056	7.73444	6.03434	9.11057	7.34361	6.53653	7.8978	7.39518
NM_001002011	Lmna	3159	4799.64	0.0374404	0.810388	4939	5114	6781	6936	2872	3775	6054	3570	31.2496	24.3736	32.2148	28.6919	30.1663	27.1087	35.5913	23.6471
NM_001002012	Hspa2	2518	814.233	-0.147879	0.467323	968	1121	1025	1143	581	702	499	693	7.68378	6.70284	6.10913	5.93186	7.65609	6.32444	3.68041	5.75887
NM_001002238	Tdrd1	4887	72.5284	0.641141	0.167957	58	55	52	126	26	109	121	52	0.237214	0.169445	0.159688	0.336921	0.17653	0.50597	0.459827	0.222649
NM_001002239	Rpl17	766	50.725	-0.107156	0.768077	50	70	59	88	26	40	50	48	1.30466	1.37587	1.15594	1.50125	1.12624	1.1846	1.21225	1.31121
NM_001002240	Tdrd1	4860	72.1894	0.658687	0.154176	58	55	52	122	26	109	121	52	0.238532	0.170387	0.160575	0.328038	0.17751	0.508781	0.462381	0.223886
NM_001002241	Tdrd1	5161	72.4433	0.666982	0.149899	58	55	52	122	26	109	123	52	0.22462	0.160449	0.15121	0.308906	0.167158	0.479108	0.442611	0.210828
NM_001002267	Tmem158	1730	26.5087	0.0901525	0.903186	9	22	54	50	18	17	7	47	0.10398	0.191463	0.468445	0.37768	0.345234	0.222917	0.0751455	0.568475
NM_001002268	Adgrg6	6478	2174.57	-0.0335713	0.811737	2737	2490	2578	3097	1252	1979	1916	1975	8.44479	5.78719	5.97246	6.24742	6.41284	6.9302	5.49295	6.37949
NM_001002272	Tro	7189	1974.21	-0.294057	0.00952284	2316	2686	2700	3205	924	1505	1719	1809	6.4391	5.62531	5.63646	5.82586	4.26472	4.74907	4.44077	5.26538
NM_001002764	Smg6	5778	809.218	-0.273919	0.0543563	976	1164	1018	1269	440	649	615	716	3.37619	3.03309	2.64412	2.87002	2.52675	2.54805	1.97674	2.59296
NM_001002786	Rab44	4095	0.668893	-2.55949	0.455529	3	0	3	0	0	0	0	0	0.0146427	0	0.0109946	0	0	0	0	0
NM_001002787	Ccin	2027	1.69747	-0.547153	0.835529	0	1	5	5	0	0	0	5	0	0.00742772	0.0370192	0.0322342	0	0	0	0.051615
NM_001002791	Defb22	621	0	NA	NA	0	0	0	0	0	0	0	0	0	0	0	0	0	0	0	0
NM_001002842	Pram1	2266	3.69456	-1.16052	0.534218	8	4	12	0	0	3	0	5	0.0705643	0.0265772	0.0794753	0	0	0.0300332	0	0.046171
NM_001002846	Fbxl12	2092	1107.35	0.0289887	0.839472	1080	1424	1447	1557	786	953	1057	848	10.3185	10.2484	10.3805	9.72585	12.4666	10.3341	9.38349	8.48191
NM_001002894	Nlrp14	3269	0.884887	3.58869	0.296422	0	0	0	0	0	6	0	0	0	0	0	0	0	0.0416368	0	0
NM_001002895	AI413582	630	343.129	0.0497915	0.796328	283	409	411	625	198	297	376	296	8.97844	9.77444	9.79067	12.964	10.4283	10.6944	11.084	9.83129
NM_001002896	Bfsp2	1561	8.52532	0.69673	0.600829	0	9	11	15	11	7	15	0	0	0.0868058	0.105755	0.125571	0.233817	0.101727	0.178459	0
NM_001002897	Atg9b	3886	174.203	-0.312535	0.159828	193	288	238	248	86	122	156	156	0.992681	1.11583	0.919148	0.833968	0.734315	0.712193	0.745543	0.840004
NM_001002898	Sirpb1a	1224	0	NA	NA	0	0	0	0	0	0	0	0	0	0	0	0	0	0	0	0
NM_001002900	Higd1c	500	0	NA	NA	0	0	0	0	0	0	0	0	0	0	0	0	0	0	0	0
NM_001002927	Penk	1408	122.993	-1.98107	0.00114546	308	158	203	285	61	47	4	33	4.37223	1.68952	2.16374	2.6451	1.43752	0.757244	0.0527604	0.490423
NM_001002929	Nup85	2138	3842.57	0.226207	0.0722754	3431	4753	4284	5413	2217	3232	4976	3555	32.0751	33.471	30.0713	33.085	34.4068	34.2929	43.2239	34.793
NM_001003393	Igfl3	569	0	NA	NA	0	0	0	0	0	0	0	0	0	0	0	0	0	0	0	0
NM_001003405	Try5	794	0	NA	NA	0	0	0	0	0	0	0	0	0	0	0	0	0	0	0	0
NM_001003664	Gm5409	739	0	NA	NA	0	0	0	0	0	0	0	0	0	0	0	0	0	0	0	0
NM_001003666	Zfp457	2110	12.8365	0.0148636	0.986599	26	14	3	18	3	14	14	14	0.24629	0.0998975	0.0213378	0.111478	0.0471765	0.150517	0.123224	0.138837
NM_001003667	Krt77	1709	1.17343	-1.46407	0.619162	4	0	3	1	0	2	0	0	0.0467814	0	0.0263445	0.00764642	0	0.0265478	0	0
NM_001003668	Krt87	1815	2.86641	0.815482	0.727559	2	8	0	0	6	0	0	4	0.0220246	0.0663625	0	0	0.109689	0	0	0.0461151
NM_001003670	Gm5414	1649	0	NA	NA	0	0	0	0	0	0	0	0	0	0	0	0	0	0	0	0
NM_001003671	Pcdhac1	5290	104.91	-0.98551	0.0073071	83	210	224	200	28	62	58	92	0.313601	0.597686	0.635482	0.494054	0.175626	0.265875	0.203621	0.363908
NM_001003672	Pcdhac2	5416	159.597	-0.941236	0.00306189	121	262	391	305	64	98	88	112	0.446541	0.728336	1.08345	0.735905	0.392092	0.410476	0.301755	0.432712
NM_001003685	Ghrhr	1583	0.0847385	-0.110667	0.975017	0	0	0	1	0	0	0	0	0	0	0	0.00825505	0	0	0	0
NM_001003717	Osbpl8	7090	2341.08	0.089154	0.580107	2510	2320	2979	3571	1230	2063	2975	1901	7.07591	4.92664	6.30573	6.58179	5.75633	6.60076	7.79277	5.61042
NM_001003719	Ralgapa1	8189	1377.33	-0.203397	0.216996	1679	2131	1518	2016	663	1146	1099	1380	4.09803	3.91798	2.78197	3.21707	2.68639	3.17464	2.4924	3.52621
NM_001003817	Erbb2	4969	4818.85	-0.256841	0.192421	4936	6751	6835	7993	3049	4460	2492	4139	19.8546	20.4554	20.6434	21.0204	20.3599	20.3614	9.31387	17.4295
NM_001003824	Kcnq2	3037	0.214599	1.33201	0.706224	0	0	0	0	1	0	0	0	0	0	0	0	0.0109255	0	0	0
NM_001003825	Kcnq2	3023	0.214599	1.33201	0.706224	0	0	0	0	1	0	0	0	0	0	0	0	0.0109761	0	0	0
NM_001003893	Masp2	3046	74.7836	-0.577613	0.20771	155	78	67	134	25	36	65	80	1.01708	0.385544	0.330108	0.574878	0.272331	0.26811	0.396309	0.549566
NM_001003898	Tardbp	6486	3275.87	0.0705323	0.59614	3647	4064	3659	4570	1913	2512	3939	2894	11.2386	9.43378	8.46636	9.20746	9.78644	8.78584	11.2787	9.33644
NM_001003899	Tardbp	6477	3259.53	0.0709421	0.592775	3626	4046	3646	4540	1900	2502	3916	2887	11.1895	9.40505	8.448	9.15972	9.73344	8.76303	11.2284	9.3268
NM_001003908	Cltc	6110	20333.3	0.0406621	0.628294	19319	26230	25092	30564	11567	18030	21260	18017	63.1973	64.6348	61.6318	65.3686	62.8154	66.9415	64.6209	61.7022
NM_001003909	Ankib1	6604	535.974	-0.217006	0.37309	639	918	574	740	179	550	511	461	1.93397	2.09288	1.30442	1.46428	0.899358	1.88928	1.43703	1.46067
NM_001003910	Ttc41	4347	28.5824	-1.02539	0.22088	41	60	49	40	8	28	0	26	0.188516	0.207812	0.169168	0.120246	0.0610643	0.14612	0	0.125154
NM_001003911	Adamts7	5320	244.38	-0.473437	0.276929	489	305	268	293	191	251	91	94	1.83718	0.863172	0.756022	0.719708	1.19127	1.07029	0.317673	0.369722
NM_001003912	Arhgef11	5558	390.465	-0.289867	0.350747	540	529	413	650	261	354	147	357	1.94192	1.433	1.11517	1.52825	1.55815	1.44486	0.49119	1.34403
NM_001003913	Mars	2916	4087.86	0.0263683	0.826801	3653	5849	5650	5239	2422	3563	3822	3883	25.039	30.1997	29.0785	23.478	27.5596	27.7185	24.3419	27.8637
NM_001003915	Slc5a12	5087	0.0975849	-0.110667	0.975017	0	1	0	0	0	0	0	0	0	0.0029597	0	0	0	0	0	0
NM_001003916	Zc4h2	2217	825.853	0.0895346	0.55467	880	1071	998	1037	493	852	799	677	7.93363	7.27332	6.75579	6.11242	7.3785	8.71795	6.69317	6.38973
NM_001003917	Atg9a	3838	1721.17	-0.434324	0.025509	2032	2590	2405	2908	1020	1533	903	1260	10.5821	10.1602	9.40419	9.90125	8.81824	9.06104	4.36952	6.8695
NM_001003918	Usp7	5394	1386.39	-0.11792	0.505618	1407	1975	1747	2149	581	997	1753	1242	5.21361	5.51271	4.86064	5.20626	3.57398	4.193	6.03562	4.81804
NM_001003919	Ddx11	4121	632.758	-0.348773	0.043549	801	936	807	990	335	560	546	398	3.88495	3.41966	2.93888	3.1393	2.6973	3.08266	2.4606	2.02088
NM_001003920	Brsk1	2975	18.5212	-0.158502	0.811886	28	15	22	31	14	18	17	7	0.188116	0.0759125	0.110981	0.136168	0.156145	0.137254	0.106124	0.0492346
NM_001003933	Rtn3	4971	16058.8	0.0222747	0.841954	14037	21347	21739	23584	9697	15030	15901	12953	56.4398	64.655	65.6307	61.9975	64.7263	68.5892	59.4062	54.5238
NM_001003934	Rtn3	5027	16063.4	0.0221618	0.842751	14042	21351	21746	23595	9702	15033	15903	12955	55.831	63.9468	64.9205	61.3354	64.0382	67.8387	58.7518	53.9247
NM_001003939	Ttc41	1858	10.6503	-0.949801	0.544833	13	31	24	0	6	16	0	0	0.139847	0.251203	0.193855	0	0.10715	0.195351	0	0
NM_001003947	Cyp4x1	1511	9.44663	-2.36383	0.0926441	5	5	20	57	1	9	0	0	0.0661394	0.0498213	0.198645	0.492959	0.0219595	0.13512	0	0
NM_001003948	Pid1	2662	96.8804	-0.0718542	0.870894	109	164	94	126	95	38	55	105	0.818415	0.927566	0.529945	0.618533	1.18414	0.323829	0.383712	0.825355
NM_001003949	Tmem259	2210	514.184	-0.157714	0.601842	550	963	470	738	203	262	498	711	4.97423	6.56059	3.19166	4.3638	3.04783	2.68936	4.18493	6.73189
NM_001003950	Rab3ip	2678	3619.41	0.0964208	0.29934	3266	4579	4719	5093	2176	3121	3826	3336	24.3759	25.7436	26.4454	24.8521	26.9609	26.4377	26.5329	26.066
NM_001003951	Ces5a	1262	3.07436	2.77538	0.200809	0	0	4	0	0	5	11	4	0	0	0.0475677	0	0	0.0898776	0.161877	0.0663224
NM_001003952	Sval3	544	0	NA	NA	0	0	0	0	0	0	0	0	0	0	0	0	0	0	0	0
NM_001003953	Kdm2b	5148	673.593	-0.083631	0.662384	671	796	1138	864	455	577	523	570	2.60519	2.328	3.31753	2.19319	2.93265	2.5426	1.88675	2.31684
NM_001003955	Rab11fip5	6116	1770.21	-0.510749	0.0247433	2576	2082	2366	3340	1021	1675	1003	998	8.41847	5.12534	5.80575	7.1364	5.53918	6.21281	3.04568	3.41446
NM_001003960	Dnmt3b	4239	416.956	-0.319103	0.277971	459	491	651	732	334	313	176	333	2.16423	1.74392	2.30478	2.25657	2.61439	1.67503	0.771081	1.64377
NM_001003961	Dnmt3b	4298	417.289	-0.312642	0.28757	460	489	648	733	337	312	178	332	2.13918	1.71298	2.26266	2.22863	2.60166	1.64675	0.769139	1.61633
NM_001003963	Dnmt3b	4111	416.794	-0.312544	0.287119	460	488	647	732	336	312	178	332	2.23648	1.78723	2.36193	2.32683	2.71193	1.72166	0.804125	1.68986
NM_001003972	Senp7	1222	172.742	-0.0129659	0.956547	185	192	224	271	93	181	138	159	3.02591	2.36559	2.75098	2.898	2.52522	3.36007	2.09729	2.72261
NM_001003973	Senp7	1142	159.622	0.0443653	0.851692	171	177	194	247	91	166	134	146	2.99285	2.33355	2.54945	2.82638	2.644	3.29748	2.17916	2.67514
NM_001004025	Ppp3r2	2981	2.99272	-3.89607	0.133849	16	8	0	0	1	0	0	0	0.107279	0.0404052	0	0	0.0111308	0	0	0
NM_001004061	Fam170a	1336	0	NA	NA	0	0	0	0	0	0	0	0	0	0	0	0	0	0	0	0
NM_001004062	Crtc1	5658	771.024	-0.374264	0.145353	841	1095	1043	1426	461	733	315	649	2.9709	2.9138	2.76651	3.2935	2.70349	2.93888	1.03395	2.40017
NM_001004066	Zfp386	4673	1142.07	0.271212	0.0935453	1208	1492	1198	1224	734	1069	1368	989	5.16685	4.80709	3.84744	3.42284	5.21179	5.18947	5.43677	4.42853
NM_001004139	Zfp619	5958	69.5425	-0.217286	0.572991	64	132	97	83	29	71	47	69	0.214701	0.333567	0.244333	0.182045	0.161504	0.270333	0.146504	0.242331
NM_001004140	Ckap2	2590	1770.03	-0.0638164	0.637727	1881	2164	2534	2483	838	1415	1855	1758	14.5159	12.5796	14.6831	12.5279	10.7357	12.3936	13.3013	14.203
NM_001004141	Cyp2j11	1924	0	NA	NA	0	0	0	0	0	0	0	0	0	0	0	0	0	0	0	0
NM_001004142	Nlrp1a	4790	4.04924	-3.71783	0.131834	0	0	5	39	0	0	2	0	0	0	0.0156655	0.106397	0	0	0.00775435	0
NM_001004143	Usp22	4427	8317.36	-0.139847	0.28684	9034	10519	11903	12244	5084	7699	7349	5823	40.7874	35.7745	40.3513	36.1422	38.1051	39.4517	30.8297	27.5231
NM_001004144	Git1	3628	1375.64	0.015076	0.941981	1377	2214	1283	2013	645	989	1359	1710	7.58615	9.18797	5.30726	7.25065	5.89901	6.184	6.9567	9.86253
NM_001004145	Nlrp4g	2862	0	NA	NA	0	0	0	0	0	0	0	0	0	0	0	0	0	0	0	0
NM_001004147	Fbll1	1502	0	NA	NA	0	0	0	0	0	0	0	0	0	0	0	0	0	0	0	0
NM_001004148	Slc13a5	3255	4.05355	-0.407639	0.80363	1	8	4	12	0	9	0	3	0.0061405	0.037004	0.0184425	0.048176	0	0.0627238	0	0.0192855
NM_001004149	Zfp366	2751	3.92609	-1.01281	0.505618	7	8	4	7	0	5	0	4	0.0508584	0.0437833	0.0218213	0.0332512	0	0.0412306	0	0.0304249
NM_001004150	A4galt	2087	5.145	0.720202	0.768525	0	18	0	2	15	0	0	0	0	0.129855	0	0.012523	0.238482	0	0	0
NM_001004151	Rtp1	3116	0	NA	NA	0	0	0	0	0	0	0	0	0	0	0	0	0	0	0	0
NM_001004152	Psg22	1864	0	NA	NA	0	0	0	0	0	0	0	0	0	0	0	0	0	0	0	0
NM_001004153	AU018091	3434	33.2629	22.5017	NA	0	0	0	0	155	0	0	0	0	0	0	0	1.49768	0	0	0
NM_001004154	Rragb	2268	44.219	-0.430025	0.331381	50	62	65	80	14	45	46	24	0.440638	0.411583	0.430112	0.460943	0.20482	0.450101	0.376674	0.221426
NM_001004155	9930012K11Rik	1977	480.025	0.734292	0.00016007	275	466	420	696	367	519	584	515	2.78023	3.54886	3.18826	4.60048	6.15951	5.95527	5.48602	5.4508
NM_001004157	Scarf1	2871	513.459	-0.152617	0.431012	486	680	642	943	350	411	360	453	3.38344	3.56603	3.35593	4.29219	4.04503	3.2475	2.32874	3.3016
NM_001004158	Gm5142	622	0	NA	NA	0	0	0	0	0	0	0	0	0	0	0	0	0	0	0	0
NM_001004159	Clec4b2	1036	0	NA	NA	0	0	0	0	0	0	0	0	0	0	0	0	0	0	0	0
NM_001004164	Gnptab	5181	499.976	-0.371606	0.0810805	708	590	811	670	195	401	431	452	2.73133	1.71454	2.34919	1.6899	1.24884	1.75579	1.54495	1.82551
NM_001004173	Sgpp2	3991	35.5742	-1.14196	0.115956	20	99	14	128	24	16	15	13	0.100162	0.373476	0.052645	0.419111	0.199534	0.090945	0.0698008	0.0681587
NM_001004174	AA467197	633	1.74242	-0.0173794	0.99543	0	9	0	0	0	4	0	2	0	0.214066	0	0	0	0.14335	0	0.0661128
NM_001004176	Maml3	6505	307.08	-0.322366	0.218946	448	339	503	380	192	194	209	293	1.37653	0.784624	1.16046	0.763373	0.979356	0.676543	0.596692	0.942497
NM_001004177	Celsr2	10366	241.76	-0.383251	0.164837	246	296	276	592	105	198	163	237	0.474328	0.429922	0.399585	0.746296	0.336097	0.433306	0.29203	0.478406
NM_001004178	AA415398	1893	32.5015	0.0491039	0.925569	39	49	31	38	30	29	29	16	0.411784	0.389722	0.245766	0.262321	0.525845	0.347527	0.284511	0.17686
NM_001004180	Fam222a	2688	24.7916	0.438471	0.461886	24	38	16	26	26	27	18	18	0.178458	0.212845	0.0893309	0.126399	0.320945	0.227864	0.124364	0.140121
NM_001004182	Tmem178b	3087	0.274391	2.03022	0.564512	0	0	0	0	0	1	1	0	0	0	0	0	0	0.00734859	0.00601609	0
NM_001004184	Slc28a1	2826	7.02872	0.470181	0.808212	0	12	0	21	0	7	24	0	0	0.063932	0	0.0971063	0	0.056191	0.157721	0
NM_001004185	Whamm	3057	26.9132	-0.168971	0.774618	44	22	37	36	9	14	31	34	0.287682	0.108352	0.181642	0.153889	0.0976864	0.10389	0.188329	0.232725
NM_001004187	2610020H08Rik	1768	205.446	-0.0551352	0.841002	202	356	281	203	119	137	243	176	2.28362	3.03163	2.38526	1.50042	2.23332	1.75784	2.55255	2.083
NM_001004190	Zfp560	4723	475.366	-0.0440269	0.777354	486	615	544	792	289	376	427	456	2.05671	1.9605	1.72859	2.19133	2.03033	1.80597	1.67904	2.02026
NM_001004191	Gm5617	630	312.832	0.0583135	0.799483	217	370	394	604	210	248	296	296	6.88453	8.8424	9.3857	12.5284	11.0603	8.93001	8.72574	9.83129
NM_001004192	BC048562	682	0	NA	NA	0	0	0	0	0	0	0	0	0	0	0	0	0	0	0	0
NM_001004193	Rhox8	1200	0	NA	NA	0	0	0	0	0	0	0	0	0	0	0	0	0	0	0	0
NM_001004194	Nlrp4e	3371	0	NA	NA	0	0	0	0	0	0	0	0	0	0	0	0	0	0	0	0
NM_001004293	Amigo1	5547	91.0241	0.146746	0.696142	115	122	94	93	35	70	141	87	0.414376	0.331139	0.25432	0.219091	0.209361	0.286273	0.472076	0.328186
NM_001004357	Cntnap2	6959	59.4455	0.49642	0.181526	50	58	56	86	35	68	86	46	0.143608	0.125485	0.120768	0.161492	0.166881	0.221668	0.229511	0.138315
NM_001004359	Gprasp1	5777	1983.21	-0.13097	0.423844	2269	2725	2891	2403	1194	1768	1421	1819	7.85032	7.10188	7.51029	5.43565	6.85786	6.94258	4.56817	6.58855
NM_001004361	Tpgs2	4018	1722.15	0.109712	0.311002	1558	2122	2157	2541	959	1472	1895	1679	7.75019	7.95142	8.05659	8.26409	7.91946	8.31072	8.75891	8.7438
NM_001004362	2610008E11Rik	4221	929.919	-0.179981	0.189143	1129	1119	1227	1456	535	743	896	714	5.34606	3.99139	4.36255	4.50761	4.20557	3.99314	3.94225	3.5395
NM_001004363	Nuak1	5009	505.925	-0.463706	0.0230833	698	760	783	649	302	300	368	416	2.78522	2.2844	2.34597	1.69314	2.00052	1.35866	1.36442	1.73781
NM_001004364	Asap2	5506	571.67	-0.299656	0.0999787	542	900	927	813	298	456	409	534	1.96752	2.46102	2.52671	1.92954	1.79584	1.87875	1.37955	2.02939
NM_001004365	Actr3b	2100	1792.35	0.165735	0.17714	1594	2388	2105	2431	1133	1818	1753	1561	15.1713	17.1208	15.0433	15.1275	17.9018	19.6388	15.5029	15.554
NM_001004366	Scube3	2959	26.8353	0.0845519	0.930996	40	32	6	51	14	37	0	39	0.27019	0.162822	0.0304311	0.22523	0.156989	0.28366	0	0.27579
NM_001004367	Cxxc4	5612	242.079	0.134518	0.576698	273	348	231	294	110	238	267	247	0.972299	0.933621	0.61774	0.684589	0.650372	0.962055	0.883577	0.920956
NM_001004435	Pik3r6	3200	27.0906	-0.890048	0.243932	23	54	55	47	19	15	1	23	0.143659	0.25407	0.257943	0.191932	0.197011	0.106336	0.00580365	0.150396
NM_001004436	Wapl	6330	2431.43	0.39915	0.0805152	2360	3126	2156	2805	1090	2240	4198	2082	7.45184	7.43523	5.11159	5.79068	5.7136	8.02759	12.3166	6.88235
NM_001004455	Cys1	1760	2.09984	-0.982144	0.569205	2	2	2	9	0	2	1	2	0.0227129	0.0171091	0.0170541	0.0668237	0	0.0257785	0.0105521	0.0237781
NM_001004468	Tacc2	9079	2217.08	-0.364372	0.02138	2678	2921	3335	3549	1387	1797	1454	1623	5.89559	4.84398	5.51276	5.10821	5.06904	4.49005	2.97425	3.74059
NM_001004721	Pigu	1607	2357.4	0.00812106	0.944128	2222	3328	2912	3389	1464	2170	2089	2064	27.6365	31.18	27.1948	27.5585	30.2282	30.6326	24.142	26.8753
NM_001004761	Gpr158	7128	0.214599	1.33201	0.706224	0	0	0	0	1	0	0	0	0	0	0	0	0.00465499	0	0	0
NM_001004762	Pla2g4c	3356	6.99334	-0.902657	0.596551	22	15	0	4	5	0	0	10	0.131025	0.0672943	0	0.0155754	0.049435	0	0	0.0623502
NM_001005223	Znhit3	976	1789.3	0.264559	0.0797439	1546	1972	1997	2734	977	1436	2363	1859	31.6603	30.4205	30.7071	36.6057	33.2148	33.3768	44.964	39.8556
NM_001005225	Olfr1197	943	0	NA	NA	0	0	0	0	0	0	0	0	0	0	0	0	0	0	0	0
NM_001005227	Olfr1200	1009	0	NA	NA	0	0	0	0	0	0	0	0	0	0	0	0	0	0	0	0
NM_001005230	Olfr1024	982	0	NA	NA	0	0	0	0	0	0	0	0	0	0	0	0	0	0	0	0
NM_001005232	Dbx1	2071	0.0975849	-0.110667	0.975017	0	1	0	0	0	0	0	0	0	0.00726991	0	0	0	0	0	0
NM_001005247	Hps5	4782	505.811	0.0491872	0.840057	617	610	731	475	360	516	431	359	2.57888	1.92057	2.29413	1.29803	2.49793	2.44783	1.67386	1.57089
NM_001005248	Hps5	4758	506.109	0.0507135	0.834964	618	609	730	476	360	517	431	360	2.59609	1.92709	2.30255	1.30732	2.51053	2.46494	1.6823	1.58321
NM_001005341	Ypel2	4895	1416.29	0.0140873	0.935174	1694	1413	1516	2439	793	1304	1514	1144	6.91697	4.34609	4.64791	6.51118	5.37536	6.04318	5.74413	4.89027
NM_001005342	Ypel4	745	3.99715	1.74266	0.336751	4	0	0	5	4	9	7	0	0.107315	0	0	0.0877029	0.178152	0.274048	0.174499	0
NM_001005343	Sp9	2809	1.57041	-2.87387	0.398822	0	0	0	16	1	0	0	0	0	0	0	0.0744335	0.0118123	0	0	0
NM_001005358	Zfp960	2674	21.8865	-0.222707	0.755973	29	8	34	47	22	10	14	16	0.216766	0.0450441	0.190822	0.229687	0.272991	0.0848358	0.0972339	0.125204
NM_001005370	Spin2c	1302	516.379	-0.0791078	0.710915	397	803	645	875	245	345	575	544	6.09445	9.28568	7.43464	8.78208	6.2437	6.01103	8.20178	8.74274
NM_001005371	Gm13084	1808	0	NA	NA	0	0	0	0	0	0	0	0	0	0	0	0	0	0	0	0
NM_001005385	Gprasp1	5663	1997.78	-0.123148	0.449443	2295	2733	2888	2417	1204	1786	1443	1834	8.10011	7.26611	7.65353	5.57738	7.05451	7.15444	4.73228	6.77661
NM_001005419	Ado	4442	8651.42	0.529939	0.175391	5862	9444	10332	10301	4475	7065	17942	6068	26.3768	32.0101	34.9074	30.3041	33.4273	36.0806	75.0142	28.5842
NM_001005420	Ppp1r26	5461	226.586	0.108879	0.637264	198	311	304	285	121	263	202	198	0.724683	0.857427	0.835435	0.681982	0.735191	1.09251	0.686958	0.758669
NM_001005421	Amica1	2445	36.9156	-0.617817	0.186032	55	64	49	53	15	18	41	25	0.449613	0.394103	0.300766	0.283268	0.203563	0.167007	0.311427	0.213954
NM_001005422	Stmnd1	1356	12.2663	1.69852	0.0499356	3	11	13	2	9	16	26	13	0.0442198	0.122136	0.143878	0.019274	0.220227	0.267671	0.356094	0.200606
NM_001005423	Mreg	2486	171.45	0.114256	0.65457	154	203	279	188	101	174	166	151	1.23815	1.22943	1.68428	0.988228	1.34805	1.58777	1.2401	1.27097
NM_001005424	Gm996	4681	4.74596	-0.455293	0.784836	1	13	13	1	0	7	0	7	0.00426989	0.0418132	0.0416789	0.00279166	0	0.0339235	0	0.031291
NM_001005425	Zfp663	3304	0.0981245	-0.110667	0.975017	0	0	1	0	0	0	0	0	0	0	0.00454225	0	0	0	0	0
NM_001005426	Zcwpw1	2199	207.754	0.323051	0.285624	175	154	261	353	93	204	318	182	1.59063	1.0544	1.78126	2.09773	1.40328	2.10448	2.68567	1.73183
NM_001005475	Iqsec2	5192	96.8322	0.0509373	0.86409	110	117	91	160	48	92	98	94	0.423461	0.339282	0.263038	0.402704	0.306756	0.40197	0.350544	0.378837
NM_001005477	Barhl2	2309	0.12484	-0.110667	0.975017	1	0	0	0	0	0	0	0	0.00865628	0	0	0	0	0	0	0
NM_001005481	Olfr132	940	0	NA	NA	0	0	0	0	0	0	0	0	0	0	0	0	0	0	0	0
NM_001005485	Olfr111	1038	0	NA	NA	0	0	0	0	0	0	0	0	0	0	0	0	0	0	0	0
NM_001005488	Olfr467	919	0	NA	NA	0	0	0	0	0	0	0	0	0	0	0	0	0	0	0	0
NM_001005506	Txlna	4841	3189.48	-0.0152767	0.895375	3623	3953	4204	4161	1978	2724	3096	2678	14.9585	12.2942	13.0328	11.2322	13.5575	12.7648	11.8773	11.5754
NM_001005507	Smg7	5767	1497.29	-0.346458	0.0998309	1875	1945	2221	2313	960	1374	789	1099	6.4984	5.07784	5.77976	5.24114	5.52342	5.40477	2.54084	3.98756
NM_001005508	Arhgap30	4473	8.36989	-0.559251	0.742028	11	0	34	3	9	10	0	0	0.0491529	0	0.114075	0.00876441	0.0667622	0.0507156	0	0
NM_001005509	Eif2a	2283	2352.8	0.184857	0.137315	2197	2905	2736	3246	1422	1923	2962	2092	19.2344	19.158	17.9854	18.5799	20.6671	19.1079	24.0952	19.1741
NM_001005510	Syne2	21600	1888.74	-0.436996	0.013728	2417	2483	2699	3274	896	1640	1089	1678	2.23655	1.73074	1.87525	1.98073	1.37639	1.72239	0.936322	1.62554
NM_001005511	Lmtk3	4822	2.0745	-1.38822	0.500125	9	1	3	0	0	2	1	1	0.0373053	0.00312235	0.00933695	0	0	0.009409	0.00385145	0.00433943
NM_001005520	Olfr231	922	0.0981245	-0.110667	0.975017	0	0	1	0	0	0	0	0	0	0	0.0162772	0	0	0	0	0
NM_001005524	Olfr194	919	0	NA	NA	0	0	0	0	0	0	0	0	0	0	0	0	0	0	0	0
NM_001005525	Rsrc2	2164	2454.32	-0.402342	0.0186707	3673	3183	3571	3279	1171	1732	1860	2291	33.9249	22.1457	24.7653	19.8009	17.955	18.1565	15.9627	22.1527
NM_001005568	Olfr1281	916	0	NA	NA	0	0	0	0	0	0	0	0	0	0	0	0	0	0	0	0
NM_001005569	Olfr366	928	0	NA	NA	0	0	0	0	0	0	0	0	0	0	0	0	0	0	0	0
NM_001005570	Olfr707	922	0	NA	NA	0	0	0	0	0	0	0	0	0	0	0	0	0	0	0	0
NM_001005605	Aebp2	6369	934.409	-0.0647126	0.779819	1097	1264	1068	1332	420	611	1419	701	3.44263	2.98803	2.51658	2.73296	2.18809	2.17626	4.13773	2.30307
NM_001005608	Itgb4	6118	96.8059	-0.379601	0.500495	146	72	154	169	61	114	12	78	0.476978	0.177187	0.377766	0.360975	0.330832	0.422704	0.0364269	0.266775
NM_001005740	Phactr1	5278	118.156	1.03708	0.0162631	57	144	83	111	88	85	293	79	0.215854	0.410773	0.236004	0.274824	0.553223	0.365334	1.03098	0.313197
NM_001005748	Phactr1	3828	75.4431	1.14943	0.028066	42	110	41	41	52	67	194	46	0.219297	0.432643	0.16074	0.139963	0.450732	0.397049	0.941198	0.251446
NM_001005767	Parl	1310	2562.48	0.40935	0.0225676	1987	3075	3016	3031	1407	2064	4040	2498	30.3167	35.3413	34.5518	30.2354	35.6377	35.742	57.2745	39.9007
NM_001005784	Patj	3313	283.21	0.218456	0.349076	315	289	391	296	175	278	237	318	1.9004	1.31337	1.7712	1.16754	1.75268	1.90355	1.32855	2.00847
NM_001005787	Patj	2815	185.494	-0.296911	0.237093	197	273	270	290	96	94	183	186	1.39876	1.46014	1.43945	1.34623	1.13157	0.757513	1.20732	1.38259
NM_001005788	Zfp69	2356	480.857	0.0129357	0.946721	489	719	641	536	252	366	484	524	4.14848	4.59476	4.08314	2.97297	3.54905	3.52409	3.81523	4.65388
NM_001005846	Mcoln2	2476	11.2534	-1.03791	0.394309	8	22	1	51	4	8	13	0	0.0645795	0.133777	0.00606123	0.269166	0.0536039	0.073296	0.0975088	0
NM_001005847	Aga	1279	719.563	0.363186	0.109106	548	1004	737	897	495	576	1124	518	8.56377	11.8188	8.64785	9.16479	12.8417	10.2163	16.321	8.47459
NM_001005854	Gm609	2115	0	NA	NA	0	0	0	0	0	0	0	0	0	0	0	0	0	0	0	0
NM_001005858	Ifit3b	2009	1.26496	2.17247	0.523972	2	0	0	0	0	0	8	0	0.0198978	0	0	0	0	0	0.0739539	0
NM_001005859	Rpl34	485	114.082	0.134609	0.617529	95	129	146	184	69	82	130	119	3.91505	4.00458	4.51775	4.95766	4.72057	3.83542	4.97797	5.13411
NM_001005860	Clec4a4	1084	0	NA	NA	0	0	0	0	0	0	0	0	0	0	0	0	0	0	0	0
NM_001005863	Mtus1	6534	5402.64	-0.0331922	0.797181	6273	6708	6636	7601	2587	4780	5965	4759	19.1889	15.4569	15.2419	15.2017	13.1372	16.5955	16.9544	15.2404
NM_001005864	Mtus1	4142	5317.69	-0.0362195	0.781729	6163	6609	6548	7505	2518	4651	5923	4718	29.7397	24.0234	23.7252	23.6778	20.1712	25.4728	26.5572	23.8346
NM_001005865	Mtus1	4157	5534.04	-0.0418484	0.745732	6417	6905	6790	7866	2623	4855	6099	4911	30.8537	25.0088	24.5132	24.7272	20.9366	26.4941	27.2477	24.7201
NM_001005867	Zmiz2	3936	664.287	-0.165737	0.37637	711	972	823	1026	310	639	469	676	3.61052	3.71809	3.13802	3.40638	2.61333	3.68287	2.21294	3.59378
NM_001005868	Erbin	6635	1699.04	0.0988748	0.447171	1726	2058	2072	2375	872	1434	2050	1600	5.19942	4.66996	4.68662	4.6776	4.36076	4.90285	5.73804	5.0459
NM_001005916	Zbtb9	2780	780.204	-0.0071279	0.965389	669	1153	950	1200	448	729	622	778	4.8099	6.24444	5.12849	5.64075	5.34712	5.94872	4.15524	5.85591
NM_001006664	Epb41l1	6499	451.125	-0.336074	0.15229	694	542	554	682	274	338	441	254	2.13436	1.25563	1.27931	1.37132	1.39891	1.17981	1.26021	0.817799
NM_001006668	Kcnq2	3001	0.214599	1.33201	0.706224	0	0	0	0	1	0	0	0	0	0	0	0	0.0110566	0	0	0
NM_001006669	Kcnq2	2930	0.214599	1.33201	0.706224	0	0	0	0	1	0	0	0	0	0	0	0	0.0113245	0	0	0
NM_001006674	Kcnq2	2487	0	NA	NA	0	0	0	0	0	0	0	0	0	0	0	0	0	0	0	0
NM_001007077	Gm13023	1832	0	NA	NA	0	0	0	0	0	0	0	0	0	0	0	0	0	0	0	0
NM_001007154	Phactr3	4628	185.938	0.67421	0.0425456	150	218	187	157	132	267	259	100	0.647818	0.709206	0.6064	0.443309	0.946384	1.30876	1.03934	0.452133
NM_001007220	Adam22	2825	188.926	-0.0975033	0.769058	154	269	313	252	121	203	84	181	1.08958	1.43365	1.66279	1.16569	1.4212	1.63012	0.55222	1.34066
NM_001007221	Adam22	2718	188.432	-0.0989514	0.765829	153	269	313	251	121	202	84	180	1.12512	1.49009	1.72825	1.20677	1.47714	1.68594	0.573959	1.38574
NM_001007222	Tdpoz2	1142	0	NA	NA	0	0	0	0	0	0	0	0	0	0	0	0	0	0	0	0
NM_001007223	Clec3a	2925	3.46057	-4.93803	0.0722938	12	0	20	0	0	0	0	0	0.0819994	0	0.102616	0	0	0	0	0
NM_001007266	Taar2	1017	0.0975849	-0.110667	0.975017	0	1	0	0	0	0	0	0	0	0.0148043	0	0	0	0	0	0
NM_001007268	Dusp13	1734	1.1638	-0.10078	0.973342	4	0	1	0	2	0	0	1	0.0461069	0	0.0086549	0	0.0382708	0	0	0.0120673
NM_001007460	Zdhhc23	1273	12.4969	-0.328512	0.749283	21	20	10	16	14	11	0	7	0.32972	0.236543	0.117892	0.164245	0.364911	0.196022	0	0.115061
NM_001007461	Gsdma3	1465	0.0981245	-0.110667	0.975017	0	0	1	0	0	0	0	0	0	0	0.0102441	0	0	0	0	0
NM_001007462	Pabpn1l	1135	0.214599	1.33201	0.706224	0	0	0	0	1	0	0	0	0	0	0	0	0.0292342	0	0	0
NM_001007463	Spag8	1334	6.6814	0.518494	0.761833	16	0	0	9	4	7	16	0	0.239728	0	0	0.0881632	0.0994927	0.119037	0.222749	0
NM_001007465	Rffl	3483	326.863	0.380417	0.0605792	346	401	304	354	211	276	376	372	1.98554	1.73341	1.30988	1.32816	2.01009	1.79761	2.00487	2.23485
NM_001007472	Noto	1597	0.478623	2.68379	0.440962	0	0	0	0	1	0	1	1	0	0	0	0	0.020777	0	0.0116291	0.0131025
NM_001007567	Slc7a6os	1518	585.567	-0.0446056	0.786716	571	729	782	922	320	534	453	608	7.5183	7.23044	7.73118	7.93706	6.99464	7.98013	5.54214	8.38091
NM_001007568	Zfp251	3495	841.719	-0.209281	0.33157	1052	974	991	1504	571	753	504	679	6.01622	4.19586	4.25537	5.62343	5.42095	4.88752	2.67815	4.0652
NM_001007569	Pnmal1	1682	15.3602	-0.849119	0.240463	23	25	19	32	7	3	17	10	0.273311	0.223781	0.169527	0.248613	0.138089	0.0404609	0.187704	0.124404
NM_001007570	Slc25a42	3162	341.749	-0.0702122	0.818697	461	408	341	520	257	372	167	260	2.91403	1.94271	1.61847	2.14903	2.69686	2.66884	0.980857	1.72056
NM_001007571	D8Ertd738e	656	6137.43	0.0845579	0.582462	5010	8242	7597	9486	3133	4615	7935	5823	152.647	189.164	173.8	188.964	158.469	159.591	224.644	185.739
NM_001007572	Trpv5	2583	0	NA	NA	0	0	0	0	0	0	0	0	0	0	0	0	0	0	0	0
NM_001007573	Maneal	2721	6.78927	-0.757158	0.614197	1	15	25	2	10	2	0	1	0.00734559	0.0829988	0.137887	0.0096051	0.121943	0.0166741	0	0.00769008
NM_001007574	A830010M20Rik	6748	66.4161	-0.237238	0.608985	122	38	94	92	41	41	69	50	0.36136	0.0847847	0.209057	0.178161	0.201602	0.137832	0.1899	0.155044
NM_001007575	Zfp58	2353	430.942	0.401746	0.110836	507	413	312	608	304	366	606	358	4.30666	2.64264	1.98996	3.37662	4.28685	3.52858	4.78301	3.18362
NM_001007576	Gucy2f	9976	0	NA	NA	0	0	0	0	0	0	0	0	0	0	0	0	0	0	0	0
NM_001007577	Tceanc	4040	580.62	0.281995	0.0751037	515	691	742	679	377	515	722	511	2.54789	2.57517	2.75635	2.19629	3.09633	2.89179	3.319	2.64667
NM_001007578	Armcx6	2028	203.272	-0.611398	0.0174643	300	270	317	328	116	147	108	148	2.95671	2.0045	2.34586	2.11352	1.89792	1.64433	0.989024	1.52705
NM_001007579	BC080695	2097	0	NA	NA	0	0	0	0	0	0	0	0	0	0	0	0	0	0	0	0
NM_001007580	Fndc3c1	4783	1072.24	-0.588889	0.00044243	1146	1917	1809	1608	542	605	781	902	4.78894	6.03436	5.67609	4.39325	3.75998	2.86943	3.03251	3.94608
NM_001007581	Trp53rka	1864	802.505	0.152563	0.299252	789	1029	818	1191	494	661	947	720	8.46031	8.31149	6.58595	8.34961	8.79362	8.04445	9.43529	8.08251
NM_001007582	AY761184	496	0	NA	NA	0	0	0	0	0	0	0	0	0	0	0	0	0	0	0	0
NM_001007583	Best3	2707	19.8103	-0.695234	0.334067	12	16	57	42	10	20	10	9	0.0886029	0.0889899	0.316008	0.20275	0.122574	0.167603	0.0686061	0.0695687
NM_001007584	Gm11541	1677	3.65726	-4.20924	0.0449954	8	17	8	0	1	0	0	0	0.0953481	0.152625	0.0715926	0	0.0197858	0	0	0
NM_001007589	Akirin2	1712	1970.79	-0.156022	0.229612	1696	2930	2831	3103	1110	1626	1693	1747	19.8005	25.7675	24.8169	23.6853	21.5133	21.5455	18.3656	21.3525
NM_001007596	Rtn1	1542	1320.1	-0.454954	0.00494663	1737	1596	2298	1948	716	953	964	1024	22.5149	15.5832	22.3654	16.5084	15.4069	14.02	11.6103	13.8955
NM_001008230	Rtp2	2424	0	NA	NA	0	0	0	0	0	0	0	0	0	0	0	0	0	0	0	0
NM_001008231	Daam2	6017	339.355	0.0762696	0.663006	326	404	410	527	226	284	291	343	1.08291	1.01091	1.02262	1.14454	1.24628	1.07073	0.898181	1.19282
NM_001008232	Asap3	5555	125.719	-0.0102686	0.984056	113	200	57	280	123	121	38	100	0.406583	0.54207	0.153993	0.65868	0.734696	0.494131	0.127043	0.376683
NM_001008233	Plekhn1	2192	9.07622	0.568024	0.623189	3	14	14	6	14	8	10	0	0.0273549	0.0961605	0.0958514	0.0357694	0.211921	0.0827923	0.0847248	0
NM_001008238	Bnip2	5758	6333.85	0.0756991	0.534995	7103	7973	7609	7940	3617	5395	7267	5510	24.6561	20.8478	19.832	18.0198	20.8432	21.255	23.4388	20.0235
NM_001008419	Aox2	4738	0.9584	-1.18463	0.728909	0	5	2	0	0	0	0	2	0	0.0158885	0.00633499	0	0	0	0	0.00883272
NM_001008420	Cdh12	5625	11.5054	0.585855	0.711323	20	0	0	25	4	0	27	19	0.0710661	0	0	0.0580788	0.0235952	0	0.089144	0.070679
NM_001008421	Nol10	2963	855.844	-0.342269	0.0622825	818	1261	1490	1260	509	741	619	588	5.51794	6.40756	7.54685	5.55699	5.69998	5.67319	3.87981	4.15246
NM_001008422	Scaf1	4164	1174.37	-0.616965	0.00422595	1281	2022	1689	2214	633	853	520	993	6.14884	7.31105	6.08737	6.94812	5.04406	4.64707	2.31923	4.98997
NM_001008423	Ccdc177	4395	1.46077	-2.83145	0.307735	2	10	1	0	0	0	0	1	0.00909549	0.0342571	0.0034147	0	0	0	0	0.00476103
NM_001008424	Cdsn	2674	38.2338	-0.451408	0.454482	46	37	81	56	21	53	11	18	0.343836	0.208329	0.454606	0.27367	0.260582	0.44963	0.0763981	0.140854
NM_001008425	Thoc6	1416	2163.03	0.109351	0.467	1794	3022	2615	3129	1256	1551	2674	2077	25.3229	32.1322	27.7153	28.8764	29.4316	24.8479	35.0711	30.6925
NM_001008426	Teddm1b	2524	0	NA	NA	0	0	0	0	0	0	0	0	0	0	0	0	0	0	0	0
NM_001008427	Zfp975	3139	194.444	-0.154818	0.446013	198	256	283	294	110	160	159	180	1.26075	1.22789	1.35303	1.22393	1.16276	1.1563	0.940712	1.19989
NM_001008428	Fbxw20	1499	0.771418	1.3994	0.685527	1	0	1	0	0	0	0	4	0.0133338	0	0.0100117	0	0	0	0	0.0558365
NM_001008429	Taar3	1030	0	NA	NA	0	0	0	0	0	0	0	0	0	0	0	0	0	0	0	0
NM_001008497	P2ry14	1807	22.6335	0.120617	0.875135	28	24	14	43	11	14	5	49	0.30971	0.199969	0.116274	0.310964	0.201986	0.175756	0.0513881	0.567411
NM_001008498	Wdr34	1789	669.46	0.330065	0.0336773	573	750	729	946	458	748	641	606	6.40176	6.3119	6.11545	6.91005	8.49458	9.48488	6.65424	7.08797
NM_001008499	Taar4	1042	0.292755	-1.38306	0.69168	0	3	0	0	0	0	0	0	0	0.0433474	0	0	0	0	0	0
NM_001008501	Zfp760	4201	477.062	0.37959	0.191381	618	382	389	649	182	528	665	497	2.94029	1.36905	1.38966	2.0188	1.43749	2.85116	2.93981	2.4755
NM_001008502	Bbs12	2430	301.329	0.0467721	0.841636	291	426	380	387	244	196	246	298	2.39355	2.63944	2.34687	2.08116	3.33173	1.82974	1.8801	2.56608
NM_001008506	Zc3h14	3146	1856.39	0.206698	0.206013	1744	2213	2310	2382	937	1450	2583	1834	11.0801	10.5909	11.0196	9.89426	9.88252	10.4556	15.2481	12.1983
NM_001008533	Adora1	5815	412.834	0.187907	0.32906	453	391	443	647	261	411	434	351	1.55705	1.01236	1.14331	1.45397	1.48928	1.60337	1.38609	1.26304
NM_001008542	Mxi1	5148	508.898	-0.0361469	0.836336	461	669	671	815	270	345	590	492	1.78985	1.95658	1.95612	2.0688	1.74025	1.52027	2.12846	1.9998
NM_001008543	Mxi1	4835	498.47	-0.0241725	0.889543	456	657	644	793	266	341	583	479	1.88505	2.04587	1.99894	2.14327	1.82546	1.59992	2.23936	2.073
NM_001008545	Tardbp	6504	3289.94	0.0704451	0.597985	3667	4081	3675	4584	1922	2524	3963	2897	11.269	9.44703	8.47984	9.2101	9.80527	8.80338	11.316	9.32025
NM_001008546	Tardbp	6416	3235.83	0.0680161	0.609118	3599	4021	3616	4526	1899	2471	3882	2853	11.2117	9.4358	8.45815	9.2183	9.82081	8.73673	11.2368	9.30458
NM_001008547	1700001J03Rik	771	1.34346	-1.16115	0.730888	0	0	0	11	0	0	0	3	0	0	0	0.18644	0	0	0	0.0814191
NM_001008548	Pde2a	4175	163.932	-0.18452	0.645208	155	275	148	311	117	199	61	107	0.742045	0.991712	0.532006	0.973429	0.929857	1.08128	0.271347	0.536274
NM_001008549	Zfp658	3374	82.2745	0.66276	0.110286	97	84	81	44	44	74	130	98	0.574621	0.374838	0.360289	0.170415	0.432708	0.497539	0.715565	0.607772
NM_001008550	Zfyve26	9324	571.683	-0.21509	0.285256	506	877	728	1023	335	543	377	474	1.08468	1.41614	1.17176	1.43375	1.19215	1.32111	0.750914	1.06374
NM_001008700	Il4ra	5081	219.432	-0.16536	0.658555	256	274	181	468	58	242	142	271	1.00704	0.811915	0.534614	1.20364	0.378761	1.08046	0.519027	1.11604
NM_001008702	Dab2	3773	1705.14	0.191399	0.204867	1665	1991	2030	2295	1221	1808	1543	1348	8.82028	7.94499	8.07459	7.9487	10.7378	10.8706	7.59504	7.47589
NM_001008705	Bud31	723	4043.13	0.0694363	0.54119	3769	5327	5094	5699	2300	3061	4599	3948	104.194	110.931	105.738	103.006	105.554	96.043	118.134	114.261
NM_001008706	Calm5	545	0	NA	NA	0	0	0	0	0	0	0	0	0	0	0	0	0	0	0	0
NM_001008785	Kbtbd8	4726	263.336	0.575846	0.00630809	189	270	289	325	144	306	361	260	0.799324	0.86016	0.917731	0.898649	1.01101	1.46882	1.41861	1.15117
NM_001008791	Whrn	4074	45.5378	-0.302235	0.508528	75	43	63	65	16	38	53	33	0.367955	0.158912	0.232076	0.208494	0.130312	0.211594	0.241605	0.169493
NM_001008792	Whrn	4054	45.0015	-0.324849	0.476542	74	43	63	65	16	37	52	32	0.36484	0.159696	0.233221	0.209522	0.130955	0.207042	0.238216	0.165168
NM_001008793	Whrn	4039	44.9039	-0.319313	0.486311	74	42	63	65	16	37	52	32	0.366195	0.156561	0.234087	0.2103	0.131442	0.207811	0.239101	0.165781
NM_001008973	Tmem232	2571	13.3067	1.38169	0.172873	7	20	9	0	7	10	23	27	0.0544191	0.117122	0.0525353	0	0.0903406	0.0882345	0.166141	0.219746
NM_001009544	4921501E09Rik	3913	0	NA	NA	0	0	0	0	0	0	0	0	0	0	0	0	0	0	0	0
NM_001009545	Adam6b	2269	0	NA	NA	0	0	0	0	0	0	0	0	0	0	0	0	0	0	0	0
NM_001009546	Naaladl1	2219	15.0183	-0.115754	0.887329	24	9	9	36	8	19	5	15	0.216177	0.0610653	0.060869	0.212005	0.119624	0.194239	0.0418469	0.141447
NM_001009547	Adam26b	2401	0	NA	NA	0	0	0	0	0	0	0	0	0	0	0	0	0	0	0	0
NM_001009548	Adam20	2585	0	NA	NA	0	0	0	0	0	0	0	0	0	0	0	0	0	0	0	0
NM_001009549	Zfp36l3	2609	1.6886	0.093413	0.964022	3	1	1	3	0	4	0	2	0.0229828	0.00577079	0.00575224	0.0150261	0	0.0347798	0	0.0160404
NM_001009550	Mup21	747	0	NA	NA	0	0	0	0	0	0	0	0	0	0	0	0	0	0	0	0
NM_001009573	Unc13d	3932	73.9776	-0.00328189	0.993384	56	112	58	157	55	59	57	68	0.284662	0.428858	0.221373	0.521779	0.464126	0.340392	0.269223	0.361872
NM_001009574	Taar5	1012	0	NA	NA	0	0	0	0	0	0	0	0	0	0	0	0	0	0	0	0
NM_001009575	Armcx5	2818	404.834	-0.170653	0.37698	416	607	565	566	195	300	487	309	2.95058	3.24307	3.00897	2.62468	2.29605	2.41502	3.20951	2.29444
NM_001009818	Sept11	5154	4536.19	0.0755628	0.435552	4455	5743	5626	6378	2526	3810	5087	4212	17.2766	16.7766	16.382	16.1711	16.2621	16.7695	18.3302	17.1003
NM_001009819	A3galt2	3383	0.0975849	-0.110667	0.975017	0	1	0	0	0	0	0	0	0	0.00445048	0	0	0	0	0	0
NM_001009927	Mief2	2516	808.154	-0.150744	0.461386	790	1120	1045	1353	414	915	531	670	6.27583	6.70219	6.23328	7.02729	5.4598	8.24995	3.91954	5.57216
NM_001009929	Brsk2	4119	4.46926	0.559953	0.762438	6	0	2	10	8	0	0	7	0.0291148	0	0.00728701	0.0317255	0.0644444	0	0	0.0355603
NM_001009930	Brsk2	4484	4.72308	0.691071	0.667612	6	0	2	10	8	0	2	7	0.0267449	0	0.00669384	0.029143	0.0591986	0	0.00828353	0.0326657
NM_001009935	Txnip	2791	4216.6	-0.329315	0.203689	5452	4918	5532	7601	3425	3687	2074	2386	39.0437	26.53	29.7463	35.5886	40.7181	29.9677	13.8007	17.8883
NM_001009940	Il19	1017	0	NA	NA	0	0	0	0	0	0	0	0	0	0	0	0	0	0	0	0
NM_001009947	Dock11	6610	718.096	0.158231	0.356531	716	858	1012	791	461	580	857	623	2.16504	1.95432	2.29768	1.56378	2.31412	1.99052	2.40786	1.97218
NM_001009948	Nrsn2	1375	545.041	-0.0388537	0.907572	639	639	823	627	449	661	224	341	9.28866	6.99693	8.98273	5.95889	10.835	10.9053	3.02549	5.18933
NM_001009949	Slc25a51	4432	3304.26	0.230933	0.056745	2839	3973	3732	4856	2225	3416	3149	2943	12.8033	13.4967	12.6373	14.3179	16.6578	17.4847	13.1954	13.8947
NM_001009950	Slc38a8	2609	0.338954	-1.61315	0.642242	0	0	0	4	0	0	0	0	0	0	0	0.0200349	0	0	0	0
NM_001009951	Cep44	1386	508.458	-0.0583985	0.749009	572	661	733	607	327	467	440	396	8.24874	7.18038	7.93692	5.72303	7.82837	7.64354	5.89577	5.97849
NM_001009952	Scgb2b20	515	0	NA	NA	0	0	0	0	0	0	0	0	0	0	0	0	0	0	0	0
NM_001009978	Pde1a	1597	134.731	0.0690728	0.890874	187	82	203	172	58	122	263	37	2.34041	0.773069	1.90767	1.40742	1.20506	1.73299	3.05845	0.484793
NM_001009979	Pde1a	1623	134.731	0.0690728	0.890874	187	82	203	172	58	122	263	37	2.30292	0.760684	1.87711	1.38487	1.18576	1.70523	3.00946	0.477027
NM_001009981	Slc10a7	3547	983.341	0.243622	0.0955184	1032	1143	985	1335	684	971	985	862	5.81532	4.8517	4.1676	4.91836	6.39855	6.2101	5.15734	5.08517
NM_001010825	Ficd	3156	296.445	0.40434	0.133322	286	315	401	256	255	296	218	313	1.81127	1.50274	1.90686	1.05999	2.68096	2.12763	1.28283	2.07523
NM_001010826	Kctd14	2306	5.47519	0.620019	0.634488	4	7	10	0	3	8	2	9	0.0346702	0.0457033	0.0650806	0	0.0431667	0.0786994	0.0161073	0.0816663
NM_001010827	Taar7b	1075	0	NA	NA	0	0	0	0	0	0	0	0	0	0	0	0	0	0	0	0
NM_001010828	Taar6	1036	0	NA	NA	0	0	0	0	0	0	0	0	0	0	0	0	0	0	0	0
NM_001010829	Taar7a	1075	0	NA	NA	0	0	0	0	0	0	0	0	0	0	0	0	0	0	0	0
NM_001010830	Taar8a	1033	0	NA	NA	0	0	0	0	0	0	0	0	0	0	0	0	0	0	0	0
NM_001010831	Taar9	1045	0.0975849	-0.110667	0.975017	0	1	0	0	0	0	0	0	0	0.0144076	0	0	0	0	0	0
NM_001010833	Mdc1	7334	1788.19	-0.240397	0.24012	2217	2074	2567	2800	1002	1856	1022	1469	6.04199	4.25772	5.25286	4.98905	4.53329	5.74087	2.58798	4.19122
NM_001010834	Slc10a5	3920	0.0975849	-0.110667	0.975017	0	1	0	0	0	0	0	0	0	0.00384081	0	0	0	0	0	0
NM_001010835	Taar7e	1075	0	NA	NA	0	0	0	0	0	0	0	0	0	0	0	0	0	0	0	0
NM_001010836	Ppp1r13l	3115	379.739	-0.0222741	0.910499	406	502	432	583	188	328	308	441	2.60509	2.42636	2.08131	2.44574	2.00257	2.38867	1.8363	2.96238
NM_001010837	Taar8b	1033	0	NA	NA	0	0	0	0	0	0	0	0	0	0	0	0	0	0	0	0
NM_001010838	Taar7d	1075	0	NA	NA	0	0	0	0	0	0	0	0	0	0	0	0	0	0	0	0
NM_001010839	Taar7f	1075	0	NA	NA	0	0	0	0	0	0	0	0	0	0	0	0	0	0	0	0
NM_001010840	Taar8c	1106	0	NA	NA	0	0	0	0	0	0	0	0	0	0	0	0	0	0	0	0
NM_001010930	Mrps33	930	161.428	0.143591	0.636522	138	216	188	237	71	110	262	145	2.96586	3.49687	3.03379	3.33017	2.53316	2.68318	5.23202	3.26246
NM_001010937	Gjb6	2102	0.137114	1.33201	0.706224	0	0	0	0	0	0	0	1	0	0	0	0	0	0	0	0.00995467
NM_001010941	Gpr12	2465	0.0847385	-0.110667	0.975017	0	0	0	1	0	0	0	0	0	0	0	0.00530131	0	0	0	0
NM_001010973	Hrh2	2784	0.579557	2.98263	0.389292	0	0	0	0	0	3	0	1	0	0	0	0	0	0.0244452	0	0.00751606
NM_001011517	Olfr1193	955	0	NA	NA	0	0	0	0	0	0	0	0	0	0	0	0	0	0	0	0
NM_001011518	Olfr94	1159	0	NA	NA	0	0	0	0	0	0	0	0	0	0	0	0	0	0	0	0
NM_001011519	Olfr1148	943	0	NA	NA	0	0	0	0	0	0	0	0	0	0	0	0	0	0	0	0
NM_001011520	Olfr310	1079	0	NA	NA	0	0	0	0	0	0	0	0	0	0	0	0	0	0	0	0
NM_001011523	Olfr913	1272	0	NA	NA	0	0	0	0	0	0	0	0	0	0	0	0	0	0	0	0
NM_001011524	Olfr1418	955	0	NA	NA	0	0	0	0	0	0	0	0	0	0	0	0	0	0	0	0
NM_001011525	Olfr1415	934	0	NA	NA	0	0	0	0	0	0	0	0	0	0	0	0	0	0	0	0
NM_001011527	Olfr503	970	0.214599	1.33201	0.706224	0	0	0	0	1	0	0	0	0	0	0	0	0.034207	0	0	0
NM_001011528	Olfr456	1049	2.81756	0.0407158	0.979307	0	5	4	6	1	3	5	1	0	0.0717635	0.0572263	0.074744	0.0316309	0.0648764	0.0885208	0.0199473
NM_001011529	Olfr1251	955	0	NA	NA	0	0	0	0	0	0	0	0	0	0	0	0	0	0	0	0
NM_001011530	Olfr723	1003	0	NA	NA	0	0	0	0	0	0	0	0	0	0	0	0	0	0	0	0
NM_001011531	Olfr329-ps	1034	0	NA	NA	0	0	0	0	0	0	0	0	0	0	0	0	0	0	0	0
NM_001011532	Olfr1037	1122	0	NA	NA	0	0	0	0	0	0	0	0	0	0	0	0	0	0	0	0
NM_001011533	Olfr688	964	0	NA	NA	0	0	0	0	0	0	0	0	0	0	0	0	0	0	0	0
NM_001011534	Olfr988	928	0	NA	NA	0	0	0	0	0	0	0	0	0	0	0	0	0	0	0	0
NM_001011535	Olfr1182	1173	0	NA	NA	0	0	0	0	0	0	0	0	0	0	0	0	0	0	0	0
NM_001011536	Olfr566	949	0	NA	NA	0	0	0	0	0	0	0	0	0	0	0	0	0	0	0	0
NM_001011542	Olfr1532-ps1	922	0	NA	NA	0	0	0	0	0	0	0	0	0	0	0	0	0	0	0	0
NM_001011662	Olfr180	1138	0	NA	NA	0	0	0	0	0	0	0	0	0	0	0	0	0	0	0	0
NM_001011684	Nms	989	0	NA	NA	0	0	0	0	0	0	0	0	0	0	0	0	0	0	0	0
NM_001011687	Rnase13	611	0	NA	NA	0	0	0	0	0	0	0	0	0	0	0	0	0	0	0	0
NM_001011695	Olfr1000	943	0	NA	NA	0	0	0	0	0	0	0	0	0	0	0	0	0	0	0	0
NM_001011707	Cyp2c66	1619	0	NA	NA	0	0	0	0	0	0	0	0	0	0	0	0	0	0	0	0
NM_001011721	Olfr102	1024	0	NA	NA	0	0	0	0	0	0	0	0	0	0	0	0	0	0	0	0
NM_001011732	Xkr7	2706	0.209578	-0.793993	0.821976	1	0	0	1	0	0	0	0	0.00738631	0	0	0.00482917	0	0	0	0
NM_001011733	Olfr288	2078	0	NA	NA	0	0	0	0	0	0	0	0	0	0	0	0	0	0	0	0
NM_001011734	Olfr1116	922	0	NA	NA	0	0	0	0	0	0	0	0	0	0	0	0	0	0	0	0
NM_001011735	Olfr1066	940	0	NA	NA	0	0	0	0	0	0	0	0	0	0	0	0	0	0	0	0
NM_001011736	Olfr205	916	0	NA	NA	0	0	0	0	0	0	0	0	0	0	0	0	0	0	0	0
NM_001011737	Olfr1357	1156	0	NA	NA	0	0	0	0	0	0	0	0	0	0	0	0	0	0	0	0
NM_001011738	Olfr744	970	0	NA	NA	0	0	0	0	0	0	0	0	0	0	0	0	0	0	0	0
NM_001011739	Olfr885	928	0	NA	NA	0	0	0	0	0	0	0	0	0	0	0	0	0	0	0	0
NM_001011740	Olfr225	1258	0.12484	-0.110667	0.975017	1	0	0	0	0	0	0	0	0.0158882	0	0	0	0	0	0	0
NM_001011741	Olfr1386	1125	0	NA	NA	0	0	0	0	0	0	0	0	0	0	0	0	0	0	0	0
NM_001011742	Olfr479	982	0	NA	NA	0	0	0	0	0	0	0	0	0	0	0	0	0	0	0	0
NM_001011743	Olfr324	1119	0	NA	NA	0	0	0	0	0	0	0	0	0	0	0	0	0	0	0	0
NM_001011748	Olfr867	994	0	NA	NA	0	0	0	0	0	0	0	0	0	0	0	0	0	0	0	0
NM_001011749	Olfr704	946	0	NA	NA	0	0	0	0	0	0	0	0	0	0	0	0	0	0	0	0
NM_001011750	Olfr294	1006	0	NA	NA	0	0	0	0	0	0	0	0	0	0	0	0	0	0	0	0
NM_001011751	Olfr298	997	0	NA	NA	0	0	0	0	0	0	0	0	0	0	0	0	0	0	0	0
NM_001011752	Olfr293	1009	0	NA	NA	0	0	0	0	0	0	0	0	0	0	0	0	0	0	0	0
NM_001011753	Olfr115	992	0	NA	NA	0	0	0	0	0	0	0	0	0	0	0	0	0	0	0	0
NM_001011754	Olfr735	1063	0	NA	NA	0	0	0	0	0	0	0	0	0	0	0	0	0	0	0	0
NM_001011755	Olfr671	940	0	NA	NA	0	0	0	0	0	0	0	0	0	0	0	0	0	0	0	0
NM_001011756	Olfr948	964	0	NA	NA	0	0	0	0	0	0	0	0	0	0	0	0	0	0	0	0
NM_001011757	Olfr663	1033	0	NA	NA	0	0	0	0	0	0	0	0	0	0	0	0	0	0	0	0
NM_001011758	Olfr1016	928	0	NA	NA	0	0	0	0	0	0	0	0	0	0	0	0	0	0	0	0
NM_001011759	Olfr1031	1009	0	NA	NA	0	0	0	0	0	0	0	0	0	0	0	0	0	0	0	0
NM_001011760	Olfr314	1128	0	NA	NA	0	0	0	0	0	0	0	0	0	0	0	0	0	0	0	0
NM_001011761	Olfr1229	934	0	NA	NA	0	0	0	0	0	0	0	0	0	0	0	0	0	0	0	0
NM_001011767	Olfr299	991	0	NA	NA	0	0	0	0	0	0	0	0	0	0	0	0	0	0	0	0
NM_001011769	Olfr317	1125	0	NA	NA	0	0	0	0	0	0	0	0	0	0	0	0	0	0	0	0
NM_001011770	Olfr332	1597	0	NA	NA	0	0	0	0	0	0	0	0	0	0	0	0	0	0	0	0
NM_001011771	Olfr1089	934	0	NA	NA	0	0	0	0	0	0	0	0	0	0	0	0	0	0	0	0
NM_001011773	Olfr1287	916	0	NA	NA	0	0	0	0	0	0	0	0	0	0	0	0	0	0	0	0
NM_001011774	Olfr1028	973	0	NA	NA	0	0	0	0	0	0	0	0	0	0	0	0	0	0	0	0
NM_001011775	Olfr1419	1030	0	NA	NA	0	0	0	0	0	0	0	0	0	0	0	0	0	0	0	0
NM_001011776	Olfr527	916	0	NA	NA	0	0	0	0	0	0	0	0	0	0	0	0	0	0	0	0
NM_001011777	Olfr1042	1094	0	NA	NA	0	0	0	0	0	0	0	0	0	0	0	0	0	0	0	0
NM_001011778	Olfr285	958	0	NA	NA	0	0	0	0	0	0	0	0	0	0	0	0	0	0	0	0
NM_001011779	Olfr286	1445	0	NA	NA	0	0	0	0	0	0	0	0	0	0	0	0	0	0	0	0
NM_001011780	Olfr287	1771	0	NA	NA	0	0	0	0	0	0	0	0	0	0	0	0	0	0	0	0
NM_001011782	Olfr543	1127	0	NA	NA	0	0	0	0	0	0	0	0	0	0	0	0	0	0	0	0
NM_001011784	Olfr1039	958	0	NA	NA	0	0	0	0	0	0	0	0	0	0	0	0	0	0	0	0
NM_001011785	Olfr987	928	0	NA	NA	0	0	0	0	0	0	0	0	0	0	0	0	0	0	0	0
NM_001011787	Olfr1307	937	0	NA	NA	0	0	0	0	0	0	0	0	0	0	0	0	0	0	0	0
NM_001011788	Olfr1432	1042	0	NA	NA	0	0	0	0	0	0	0	0	0	0	0	0	0	0	0	0
NM_001011789	Olfr222	955	0	NA	NA	0	0	0	0	0	0	0	0	0	0	0	0	0	0	0	0
NM_001011790	Olfr1382	934	0	NA	NA	0	0	0	0	0	0	0	0	0	0	0	0	0	0	0	0
NM_001011791	Olfr193	928	0	NA	NA	0	0	0	0	0	0	0	0	0	0	0	0	0	0	0	0
NM_001011792	Olfr207	916	0	NA	NA	0	0	0	0	0	0	0	0	0	0	0	0	0	0	0	0
NM_001011793	Olfr598	958	0	NA	NA	0	0	0	0	0	0	0	0	0	0	0	0	0	0	0	0
NM_001011794	Olfr1322	931	0	NA	NA	0	0	0	0	0	0	0	0	0	0	0	0	0	0	0	0
NM_001011795	Olfr1275	937	0	NA	NA	0	0	0	0	0	0	0	0	0	0	0	0	0	0	0	0
NM_001011796	Olfr1249	955	0	NA	NA	0	0	0	0	0	0	0	0	0	0	0	0	0	0	0	0
NM_001011797	Olfr782	943	0	NA	NA	0	0	0	0	0	0	0	0	0	0	0	0	0	0	0	0
NM_001011798	Olfr884	928	0	NA	NA	0	0	0	0	0	0	0	0	0	0	0	0	0	0	0	0
NM_001011799	Olfr453	952	0.214599	1.33201	0.706224	0	0	0	0	1	0	0	0	0	0	0	0	0.0348538	0	0	0
NM_001011800	Olfr212	2668	0.12484	-0.110667	0.975017	1	0	0	0	0	0	0	0	0.00749151	0	0	0	0	0	0	0
NM_001011801	Olfr213	982	0	NA	NA	0	0	0	0	0	0	0	0	0	0	0	0	0	0	0	0
NM_001011802	Olfr1318	1107	0	NA	NA	0	0	0	0	0	0	0	0	0	0	0	0	0	0	0	0
NM_001011803	Olfr1306	937	0	NA	NA	0	0	0	0	0	0	0	0	0	0	0	0	0	0	0	0
NM_001011804	Olfr1211	934	0	NA	NA	0	0	0	0	0	0	0	0	0	0	0	0	0	0	0	0
NM_001011805	Olfr1385	928	0.0981245	-0.110667	0.975017	0	0	1	0	0	0	0	0	0	0	0.016172	0	0	0	0	0
NM_001011806	Olfr901	934	0	NA	NA	0	0	0	0	0	0	0	0	0	0	0	0	0	0	0	0
NM_001011807	Olfr191	928	0	NA	NA	0	0	0	0	0	0	0	0	0	0	0	0	0	0	0	0
NM_001011808	Olfr198	919	0	NA	NA	0	0	0	0	0	0	0	0	0	0	0	0	0	0	0	0
NM_001011809	Olfr728	934	0	NA	NA	0	0	0	0	0	0	0	0	0	0	0	0	0	0	0	0
NM_001011810	Olfr485	952	0.195709	-0.862975	0.806544	0	1	1	0	0	0	0	0	0	0.0158151	0.0157643	0	0	0	0	0
NM_001011811	Olfr487	943	0	NA	NA	0	0	0	0	0	0	0	0	0	0	0	0	0	0	0	0
NM_001011812	Olfr951	943	0	NA	NA	0	0	0	0	0	0	0	0	0	0	0	0	0	0	0	0
NM_001011813	Olfr93	937	0.392498	-1.80402	0.60225	0	0	4	0	0	0	0	0	0	0	0.0640666	0	0	0	0	0
NM_001011814	Olfr524	955	0.442443	2.59278	0.457429	0	0	0	0	0	3	0	0	0	0	0	0	0	0.0712621	0	0
NM_001011815	Olfr533	961	0	NA	NA	0	0	0	0	0	0	0	0	0	0	0	0	0	0	0	0
NM_001011816	Olfr1181	934	0	NA	NA	0	0	0	0	0	0	0	0	0	0	0	0	0	0	0	0
NM_001011818	Olfr316	919	0	NA	NA	0	0	0	0	0	0	0	0	0	0	0	0	0	0	0	0
NM_001011819	Olfr312	925	0	NA	NA	0	0	0	0	0	0	0	0	0	0	0	0	0	0	0	0
NM_001011820	Olfr1359	940	0	NA	NA	0	0	0	0	0	0	0	0	0	0	0	0	0	0	0	0
NM_001011821	Olfr804	943	0	NA	NA	0	0	0	0	0	0	0	0	0	0	0	0	0	0	0	0
NM_001011822	Olfr787	937	0	NA	NA	0	0	0	0	0	0	0	0	0	0	0	0	0	0	0	0
NM_001011823	Olfr834	937	0	NA	NA	0	0	0	0	0	0	0	0	0	0	0	0	0	0	0	0
NM_001011824	Olfr832	937	0	NA	NA	0	0	0	0	0	0	0	0	0	0	0	0	0	0	0	0
NM_001011825	Olfr1105	937	0	NA	NA	0	0	0	0	0	0	0	0	0	0	0	0	0	0	0	0
NM_001011826	Olfr967	931	0	NA	NA	0	0	0	0	0	0	0	0	0	0	0	0	0	0	0	0
NM_001011827	Olfr963	934	0	NA	NA	0	0	0	0	0	0	0	0	0	0	0	0	0	0	0	0
NM_001011828	Olfr304	1000	0	NA	NA	0	0	0	0	0	0	0	0	0	0	0	0	0	0	0	0
NM_001011829	Olfr761	970	0	NA	NA	0	0	0	0	0	0	0	0	0	0	0	0	0	0	0	0
NM_001011830	Olfr119	1030	0	NA	NA	0	0	0	0	0	0	0	0	0	0	0	0	0	0	0	0
NM_001011831	Olfr1500	934	0	NA	NA	0	0	0	0	0	0	0	0	0	0	0	0	0	0	0	0
NM_001011832	Olfr1490	949	0	NA	NA	0	0	0	0	0	0	0	0	0	0	0	0	0	0	0	0
NM_001011833	Olfr1137	931	0	NA	NA	0	0	0	0	0	0	0	0	0	0	0	0	0	0	0	0
NM_001011834	Olfr1152	931	0	NA	NA	0	0	0	0	0	0	0	0	0	0	0	0	0	0	0	0
NM_001011835	Olfr1162	943	0	NA	NA	0	0	0	0	0	0	0	0	0	0	0	0	0	0	0	0
NM_001011836	Olfr1129	943	0	NA	NA	0	0	0	0	0	0	0	0	0	0	0	0	0	0	0	0
NM_001011837	Olfr748	922	0	NA	NA	0	0	0	0	0	0	0	0	0	0	0	0	0	0	0	0
NM_001011839	Olfr1437	937	0	NA	NA	0	0	0	0	0	0	0	0	0	0	0	0	0	0	0	0
NM_001011840	Olfr1463	931	0	NA	NA	0	0	0	0	0	0	0	0	0	0	0	0	0	0	0	0
NM_001011841	Olfr1465	922	0	NA	NA	0	0	0	0	0	0	0	0	0	0	0	0	0	0	0	0
NM_001011842	Olfr1474	943	0	NA	NA	0	0	0	0	0	0	0	0	0	0	0	0	0	0	0	0
NM_001011845	Olfr597	946	0	NA	NA	0	0	0	0	0	0	0	0	0	0	0	0	0	0	0	0
NM_001011846	Olfr517	943	0	NA	NA	0	0	0	0	0	0	0	0	0	0	0	0	0	0	0	0
NM_001011847	Olfr591	943	0	NA	NA	0	0	0	0	0	0	0	0	0	0	0	0	0	0	0	0
NM_001011848	Olfr675	940	0	NA	NA	0	0	0	0	0	0	0	0	0	0	0	0	0	0	0	0
NM_001011849	Olfr792	934	0	NA	NA	0	0	0	0	0	0	0	0	0	0	0	0	0	0	0	0
NM_001011850	Olfr1505	949	0	NA	NA	0	0	0	0	0	0	0	0	0	0	0	0	0	0	0	0
NM_001011851	Olfr412	937	0	NA	NA	0	0	0	0	0	0	0	0	0	0	0	0	0	0	0	0
NM_001011852	Olfr1029	1058	0.24968	-1.01417	0.77287	2	0	0	0	0	0	0	0	0.0377833	0	0	0	0	0	0	0
NM_001011853	Olfr1425	934	0	NA	NA	0	0	0	0	0	0	0	0	0	0	0	0	0	0	0	0
NM_001011854	Olfr605	1008	0	NA	NA	0	0	0	0	0	0	0	0	0	0	0	0	0	0	0	0
NM_001011855	Olfr169	940	0	NA	NA	0	0	0	0	0	0	0	0	0	0	0	0	0	0	0	0
NM_001011856	Olfr1331	952	0	NA	NA	0	0	0	0	0	0	0	0	0	0	0	0	0	0	0	0
NM_001011857	Olfr685	949	0	NA	NA	0	0	0	0	0	0	0	0	0	0	0	0	0	0	0	0
NM_001011858	Olfr504	955	0	NA	NA	0	0	0	0	0	0	0	0	0	0	0	0	0	0	0	0
NM_001011859	Olfr965	937	0	NA	NA	0	0	0	0	0	0	0	0	0	0	0	0	0	0	0	0
NM_001011860	Olfr1222	934	0	NA	NA	0	0	0	0	0	0	0	0	0	0	0	0	0	0	0	0
NM_001011861	Olfr331	973	0	NA	NA	0	0	0	0	0	0	0	0	0	0	0	0	0	0	0	0
NM_001011862	Olfr699	949	0	NA	NA	0	0	0	0	0	0	0	0	0	0	0	0	0	0	0	0
NM_001011863	Olfr406	970	0	NA	NA	0	0	0	0	0	0	0	0	0	0	0	0	0	0	0	0
NM_001011864	Olfr917	928	0	NA	NA	0	0	0	0	0	0	0	0	0	0	0	0	0	0	0	0
NM_001011865	Olfr624	925	0	NA	NA	0	0	0	0	0	0	0	0	0	0	0	0	0	0	0	0
NM_001011866	Olfr309	925	0	NA	NA	0	0	0	0	0	0	0	0	0	0	0	0	0	0	0	0
NM_001011867	Olfr538	931	0	NA	NA	0	0	0	0	0	0	0	0	0	0	0	0	0	0	0	0
NM_001011868	Olfr1178	970	0	NA	NA	0	0	0	0	0	0	0	0	0	0	0	0	0	0	0	0
NM_001011869	Olfr452	952	0	NA	NA	0	0	0	0	0	0	0	0	0	0	0	0	0	0	0	0
NM_001011870	Olfr1329	940	0	NA	NA	0	0	0	0	0	0	0	0	0	0	0	0	0	0	0	0
NM_001011871	Olfr506	943	0	NA	NA	0	0	0	0	0	0	0	0	0	0	0	0	0	0	0	0
NM_001011872	Olfr1034	1020	0	NA	NA	0	0	0	0	0	0	0	0	0	0	0	0	0	0	0	0
NM_001011873	Xkr9	1920	2.48494	2.89692	0.243296	0	2	1	0	0	14	1	0	0	0.0156833	0.00781646	0	0	0.165412	0.00967275	0
NM_001011874	Xkr4	3629	4.65607	1.37855	0.41977	2	1	1	10	0	7	0	17	0.0110153	0.0041488	0.00413546	0.0360092	0	0.0437574	0	0.0980215
NM_001011875	Rnase12	542	3.36553	1.90028	0.245437	3	0	0	4	4	6	5	2	0.110631	0	0	0.0964409	0.244877	0.251127	0.171325	0.077213
NM_001011876	Ang6	710	0	NA	NA	0	0	0	0	0	0	0	0	0	0	0	0	0	0	0	0
NM_001011877	Rnase11	710	0	NA	NA	0	0	0	0	0	0	0	0	0	0	0	0	0	0	0	0
NM_001012236	Trex1	1056	167.28	0.140466	0.550742	174	223	151	251	104	152	169	157	3.29337	3.17944	2.14597	3.10606	3.26781	3.26528	2.97217	3.11097
NM_001012265	Olfr857	928	0	NA	NA	0	0	0	0	0	0	0	0	0	0	0	0	0	0	0	0
NM_001012266	Olfr835	934	0	NA	NA	0	0	0	0	0	0	0	0	0	0	0	0	0	0	0	0
NM_001012269	Olfr1513	940	0	NA	NA	0	0	0	0	0	0	0	0	0	0	0	0	0	0	0	0
NM_001012273	Birc5	3411	6186.87	0.0144263	0.906652	5366	8346	8419	9059	3422	4757	7155	5578	31.443	36.8388	37.0416	34.7056	33.2878	31.6368	38.9564	34.2181
NM_001012305	Slc39a12	2661	12.5805	-0.0727055	0.945237	12	20	17	15	18	14	1	1	0.0901346	0.11316	0.0958772	0.0736626	0.224447	0.11935	0.00697921	0.00786348
NM_001012306	Hsd3b3	1485	2.55164	0.63689	0.729965	0	5	0	6	1	1	4	5	0	0.0506936	0	0.0527989	0.022344	0.0152762	0.0500247	0.0704536
NM_001012307	Defa23	414	0	NA	NA	0	0	0	0	0	0	0	0	0	0	0	0	0	0	0	0
NM_001012309	Nsrp1	3107	1101.82	-0.187181	0.251767	1240	1529	1479	1626	532	716	1310	940	7.97692	7.40927	7.14394	6.8388	5.68142	5.22772	7.83035	6.33062
NM_001012310	Slc25a47	1572	26.9591	0.759128	0.262629	32	42	12	9	24	23	25	38	0.406867	0.402259	0.114562	0.0748153	0.506577	0.331907	0.295351	0.505814
NM_001012311	Pgbd1	3111	194.307	0.136346	0.606672	210	239	159	324	108	195	161	214	1.34919	1.15666	0.767023	1.36096	1.15189	1.42192	0.961118	1.43937
NM_001012322	Sctr	1906	2.65388	-0.485344	0.857674	7	7	0	0	0	0	0	8	0.0734058	0.0552948	0	0	0	0	0	0.0878267
NM_001012323	Mup20	877	0	NA	NA	0	0	0	0	0	0	0	0	0	0	0	0	0	0	0	0
NM_001012324	Ecm2	3584	36.9666	0.737491	0.238642	56	21	32	21	10	57	56	39	0.312302	0.0882187	0.133996	0.0765688	0.0925804	0.360784	0.290182	0.227696
NM_001012325	Zfp708	2532	133.383	0.387568	0.170022	127	178	99	176	75	146	142	145	1.00252	1.05844	0.58679	0.908342	0.982844	1.30807	1.04154	1.1983
NM_001012330	Zbtb18	3836	106.4	-0.0979369	0.729448	119	137	122	176	47	88	96	117	0.620045	0.537714	0.477301	0.599563	0.406543	0.520409	0.464776	0.638215
NM_001012335	Mdk	871	8411.19	-0.00443702	0.978159	9814	11758	9041	11242	4610	5570	10365	7823	225.208	203.247	155.779	168.665	175.618	145.07	221.005	187.938
NM_001012336	Mdk	868	8383.17	-0.0027234	0.986677	9822	11715	8995	11138	4612	5538	10332	7801	226.17	203.204	155.522	167.683	176.302	144.735	221.063	188.057
NM_001012363	Slc2a9	3389	6.16488	-0.224161	0.904739	1	5	0	32	2	0	19	0	0.00589771	0.022213	0	0.12339	0.0195815	0	0.10412	0
NM_001012392	Bpifb1	1655	6.72133	0.428286	0.772514	4	0	5	22	5	5	0	15	0.0483078	0	0.0453402	0.17371	0.100244	0.068535	0	0.18965
NM_001012396	Hacd1	878	3005.69	0.143369	0.36395	2050	3859	4013	4743	1688	2496	3448	2987	46.6675	66.1743	68.5939	70.5926	63.7918	64.4898	72.9329	71.1869
NM_001012400	AU022252	1860	1075.01	0.0106282	0.934352	932	1469	1442	1584	615	957	975	1041	10.0152	11.891	11.6349	11.1287	10.9711	11.6719	9.73515	11.7111
NM_001012401	Hspb6	1320	265.925	0.00572769	0.983778	313	260	320	432	242	179	240	180	4.73942	2.96557	3.6382	4.27671	6.08315	3.07624	3.37667	2.85337
NM_001012402	Hs3st6	1216	14.187	-0.408571	0.706054	8	27	37	9	18	10	0	6	0.131496	0.334302	0.456646	0.0967185	0.491163	0.186555	0	0.103247
NM_001012434	Kctd14	2339	5.47519	0.620019	0.634488	4	7	10	0	3	8	2	9	0.034181	0.0450585	0.0641624	0	0.0425577	0.0775891	0.01588	0.0805141
NM_001012448	Zfp708	2444	129.125	0.385544	0.172875	123	176	98	164	75	139	133	143	1.00591	1.08423	0.601777	0.876886	1.01823	1.29019	1.01065	1.22432
NM_001012449	Zfp708	2437	132.721	0.389118	0.168479	126	176	99	176	74	146	141	145	1.0334	1.08734	0.609664	0.943751	1.00754	1.35906	1.07452	1.24501
NM_001012450	Ankrd6	4714	508.989	0.322414	0.116584	446	705	623	479	350	439	652	439	1.89104	2.25169	1.9834	1.32784	2.46357	2.11259	2.56867	1.94865
NM_001012451	Ankrd6	4426	509.834	0.333947	0.104752	443	700	627	477	355	440	653	440	2.00054	2.3812	2.12602	1.40834	2.66136	2.25518	2.74001	2.08018
NM_001012477	Cxcl12	5664	3788.05	-0.80248	0.0753105	4634	6032	5435	8343	2658	2681	921	2173	16.3526	16.0342	14.4008	19.2486	15.5711	10.7378	3.01986	8.02779
NM_001012517	Fut10	3617	463.288	-0.290548	0.299941	397	752	943	465	233	469	392	288	2.1938	3.13025	3.91268	1.67998	2.13744	2.94147	2.01274	1.66611
NM_001012518	Ehmt1	5078	2916.46	-0.0819014	0.474446	3165	3846	3338	4740	1632	2417	2563	2807	12.4576	11.4032	9.86517	12.1979	10.6639	10.7975	9.37361	11.5667
NM_001012520	Klri1	830	0.429199	2.339	0.50444	0	0	0	0	2	0	0	0	0	0	0	0	0.0799537	0	0	0
NM_001012623	Rims1	3768	7.65205	-0.942186	0.357531	16	11	16	5	1	7	3	7	0.0848719	0.0439532	0.0637265	0.0173404	0.00880595	0.0421432	0.0147864	0.0388729
NM_001012624	Rims1	3697	7.51493	-1.021	0.320337	16	11	16	5	1	7	3	6	0.0865019	0.0447974	0.0649504	0.0176734	0.00897506	0.0429526	0.0150703	0.0339595
NM_001012625	Rims1	3546	7.26525	-0.94892	0.356717	14	11	16	5	1	7	3	6	0.0789122	0.046705	0.0677162	0.018426	0.00935725	0.0447816	0.0157121	0.0354056
NM_001012638	Acd	1412	1950.25	0.172748	0.308053	1471	2885	2432	2516	982	1654	2451	1951	20.8225	30.7624	25.8488	23.285	23.0762	26.5731	32.2374	28.9123
NM_001012640	AY761185	481	0.467458	0.662119	0.850636	0	0	1	1	0	1	0	1	0	0	0.0312008	0.0271679	0	0.0471624	0	0.0435025
NM_001012667	Smim19	1452	641.27	-0.143507	0.413696	508	897	901	1145	355	568	524	572	6.99282	9.30111	9.31256	10.3048	8.11239	8.87406	6.70217	8.24307
NM_001012704	Wfdc13	1070	2.02723	0.470857	0.886736	0	0	0	10	0	8	0	0	0	0	0	0.122128	0	0.169608	0	0
NM_001012723	Wfdc16	1115	0	NA	NA	0	0	0	0	0	0	0	0	0	0	0	0	0	0	0	0
NM_001012725	Wfdc6b	801	0	NA	NA	0	0	0	0	0	0	0	0	0	0	0	0	0	0	0	0
NM_001012726	Aym1	525	0.12691	1.33201	0.706224	0	0	0	0	0	0	1	0	0	0	0	0	0	0	0.0353746	0
NM_001012765	Adcy5	5037	634.616	-0.316556	0.107948	791	934	800	984	383	549	378	523	3.13877	2.7918	2.38358	2.55284	2.52298	2.47253	1.3937	2.17265
NM_001012766	Ear12	469	0	NA	NA	0	0	0	0	0	0	0	0	0	0	0	0	0	0	0	0
NM_001013012	Zfp787	1894	521.148	-0.195948	0.494574	495	462	947	925	273	507	264	555	5.22372	3.67258	7.5038	6.38208	4.78266	6.07252	2.58866	6.13158
NM_001013013	Dhrs7c	1115	16.0404	-0.979945	0.383118	37	2	35	28	9	19	0	5	0.663257	0.0270063	0.47109	0.328158	0.267827	0.386562	0	0.0938328
NM_001013019	Lrrn4cl	2579	18.8576	-0.232995	0.791618	29	3	15	57	7	9	35	10	0.224751	0.0175137	0.0872873	0.288818	0.0900603	0.0791648	0.252039	0.081135
NM_001013022	Odf3b	1033	7.84637	-0.808855	0.484314	18	18	5	6	4	0	7	8	0.348279	0.26235	0.0726408	0.0759017	0.128483	0	0.125849	0.16205
NM_001013023	Mterf1a	1372	45.6356	0.194601	0.671268	53	47	58	53	18	33	78	41	0.772106	0.515766	0.634432	0.504803	0.435317	0.545633	1.05582	0.625301
NM_001013024	Usp13	4663	3717.67	0.0227781	0.851079	3996	4902	4733	4753	2033	3509	3307	3645	17.1283	15.8277	15.2329	13.32	14.4663	17.071	13.171	16.3565
NM_001013025	Tgfbrap1	5523	336.65	0.146494	0.47627	345	451	447	341	208	301	306	357	1.24853	1.22945	1.21463	0.806826	1.24961	1.23632	1.02896	1.35255
NM_001013026	Ttf2	4516	842.733	-0.415744	0.0169013	1134	1043	1331	1269	493	642	692	532	5.01896	3.47728	4.42319	3.67205	3.62226	3.22494	2.84579	2.465
NM_001013028	Tmem263	3773	6659.42	0.732643	0.0596665	3895	7025	6622	8030	3325	6339	14411	4960	20.6336	28.0329	26.3399	27.8118	29.241	38.1131	70.9346	27.5077
NM_001013256	Ctc1	4142	2952.08	-0.00854581	0.956596	3231	4163	3492	3871	1839	3012	2215	2566	15.5913	15.1323	12.6525	12.2128	14.7319	16.4963	9.9315	12.963
NM_001013360	Npcd	4572	149.687	-0.41521	0.199055	196	206	194	258	81	150	64	121	0.85685	0.678376	0.636805	0.737418	0.587849	0.744262	0.259971	0.553782
NM_001013362	Npcd	4862	213.329	-0.301291	0.371296	279	285	260	348	137	231	81	160	1.14695	0.88255	0.802545	0.93533	0.934959	1.0778	0.309401	0.688596
NM_001013365	Osm	1902	0.147481	1.33201	0.706224	0	0	0	0	0	1	0	0	0	0	0	0	0	0.011927	0	0
NM_001013366	Wdr91	2620	395.586	-0.184205	0.283906	454	617	466	565	208	339	366	321	3.46346	3.54563	2.66929	2.81804	2.6342	2.93521	2.59436	2.56368
NM_001013367	Prkaa1	4644	3229.71	0.089954	0.469743	3012	4001	3864	4938	2197	3068	2775	2841	12.9634	12.9714	12.4869	13.895	15.6973	14.9866	11.0974	12.8008
NM_001013368	E2f8	3676	1253.11	0.0486074	0.766206	1222	1750	1706	1477	799	1096	981	1310	6.64432	7.16757	6.9649	5.25056	7.21204	6.76357	4.95615	7.45685
NM_001013369	Pfdn4	813	1432.81	0.175568	0.236357	1215	1912	1776	1894	819	1119	1843	1350	29.8704	35.4084	32.7841	30.4432	33.4257	31.2234	42.1004	34.7458
NM_001013370	Sesn1	2600	987.857	0.097191	0.576271	961	1180	1213	1452	653	913	1164	643	7.38763	6.8331	7.00162	7.29783	8.33349	7.96596	8.31439	5.17484
NM_001013371	Dtx3l	5174	244.787	-0.0623464	0.805318	353	291	246	336	149	235	227	177	1.36365	0.84679	0.713542	0.84862	0.955535	1.03034	0.814799	0.715824
NM_001013372	Nrp	1167	1401.75	0.336012	0.0318717	1079	1624	1609	1991	787	1110	1835	1579	18.4802	20.9519	20.6917	22.2947	22.3764	21.5771	29.2022	28.312
NM_001013373	Tmprss13	3229	5.29243	0.620947	0.775283	12	0	5	1	15	0	0	0	0.0742794	0	0.0232388	0.00404699	0.154138	0	0	0
NM_001013374	Lman2l	2247	1995.45	-0.222341	0.254441	1440	2824	3447	3315	882	1864	1648	1806	12.809	18.9222	23.0223	19.2788	13.0242	18.8184	13.6209	16.818
NM_001013375	Utp18	2597	1361.81	0.400704	0.168538	922	1062	2488	1466	596	961	2060	1777	7.09601	6.15689	14.3777	7.37671	7.61485	8.39445	14.7315	14.3178
NM_001013376	Rpp38	1023	648.819	0.271874	0.182699	610	695	698	964	338	473	969	652	11.9182	10.2287	10.2398	12.3141	10.963	10.4888	17.5913	13.3362
NM_001013377	Arhgef39	1611	693.914	-0.06342	0.656452	805	917	874	933	371	629	672	594	9.98747	8.57004	8.14192	7.56809	7.64126	8.85719	7.74684	7.71526
NM_001013378	Uspl1	3245	2352.96	0.209249	0.0989176	1879	2843	3125	3219	1343	2129	2798	2219	11.5736	13.1908	14.4526	12.963	13.7325	14.8834	16.0134	14.3088
NM_001013379	Zfp930	2990	954.529	0.161897	0.292849	958	1103	1290	1142	580	852	844	1070	6.40397	5.5541	6.47485	4.99109	6.43641	6.46412	5.2423	7.48811
NM_001013380	Dync1li2	4618	2608.89	-0.0540959	0.700744	3221	3335	3225	3362	1616	2324	2468	2022	13.9409	10.873	10.4806	9.51359	11.6111	11.4162	9.92527	9.16193
NM_001013381	Rsad1	4140	340.52	0.319422	0.157956	353	315	392	451	218	421	274	331	1.70423	1.14556	1.42101	1.42356	1.7472	2.30687	1.22914	1.67297
NM_001013382	Lrrc52	1133	1.12356	-3.30558	0.332527	9	0	0	0	0	0	0	0	0.15877	0	0	0	0	0	0	0
NM_001013384	Podnl1	2068	3.13576	-2.08076	0.317114	2	2	1	23	3	0	0	0	0.0193301	0.0145609	0.00725706	0.145338	0.0481346	0	0	0
NM_001013385	Grm4	3193	2.2167	-4.29907	0.171528	0	0	20	3	0	0	0	0	0	0	0.0940031	0.0122779	0	0	0	0
NM_001013386	Rasl10b	3475	401.854	-0.0639747	0.803434	349	642	486	607	207	457	233	402	2.00736	2.78157	2.0989	2.28262	1.97653	2.98334	1.24524	2.42064
NM_001013387	Zfp182	5913	185.672	0.546266	0.147969	222	174	229	100	92	135	305	231	0.750413	0.443048	0.581217	0.221	0.516258	0.517925	0.95795	0.817455
NM_001013389	Mrs2	2148	723.737	0.41629	0.0184356	489	778	1002	882	427	759	785	806	4.55019	5.45324	7.00075	5.3658	6.596	8.01582	6.78713	7.85164
NM_001013390	Scn4b	4237	232.305	-0.788453	0.0108245	318	443	438	251	86	191	110	179	1.50011	1.57418	1.55141	0.774133	0.673483	1.02262	0.482153	0.884004
NM_001013391	Cpsf6	6522	6066.98	0.0130096	0.890818	6033	8121	7732	8439	3826	5284	5595	5376	18.4888	18.7473	17.7919	16.9087	19.4648	18.379	15.932	17.248
NM_001013393	Gm11487	1315	0	NA	NA	0	0	0	0	0	0	0	0	0	0	0	0	0	0	0	0
NM_001013405	Tcaim	3026	171.275	0.267816	0.414208	245	120	181	209	119	178	198	121	1.61827	0.597065	0.897678	0.902564	1.30486	1.33442	1.2152	0.836712
NM_001013411	Nkain2	3196	0.488464	-2.11937	0.538578	0	4	1	0	0	0	0	0	0	0.0188435	0.00469574	0	0	0	0	0
NM_001013412	Ccl26	278	0	NA	NA	0	0	0	0	0	0	0	0	0	0	0	0	0	0	0	0
NM_001013414	Neurl4	5236	798.592	-0.315598	0.0806298	906	1306	995	1239	310	567	765	789	3.45847	3.75537	2.8519	3.09223	1.96449	2.45654	2.71339	3.15309
NM_001013441	Ric8b	4831	1141.06	0.119137	0.378128	1107	1550	1266	1573	716	979	1315	942	4.58	4.83063	3.93285	4.25493	4.91771	4.59713	5.05522	4.08012
NM_001013575	Olfr112	3170	0	NA	NA	0	0	0	0	0	0	0	0	0	0	0	0	0	0	0	0
NM_001013577	Inip	3209	1924.3	0.106291	0.497667	1945	2388	2536	2388	1039	1392	2489	1846	12.1145	11.204	11.8602	9.72445	10.7432	9.84034	14.4048	12.0371
NM_001013580	Pard3	3613	476.216	-0.268768	0.162172	475	601	716	852	194	410	385	473	2.62773	2.50447	2.9741	3.08157	1.78164	2.57428	1.97899	2.73938
NM_001013581	Pard3	3183	258.302	-0.454366	0.0767962	281	321	426	485	115	243	140	224	1.76451	1.51837	2.00856	1.99116	1.1988	1.73185	0.81685	1.47255
NM_001013607	Vmo1	667	7.46752	-0.492623	0.733367	16	9	2	15	7	11	0	0	0.479456	0.203154	0.0450003	0.293877	0.348224	0.374117	0	0
NM_001013608	Ercc6l2	5546	676.642	-0.213981	0.294908	849	884	712	1193	410	628	447	555	3.05973	2.39984	1.92669	2.811	2.45296	2.56874	1.49685	2.09398
NM_001013609	Tex24	1762	0.858398	3.50251	0.308632	0	0	0	0	4	0	0	0	0	0	0	0	0.0753253	0	0	0
NM_001013616	Trim6	3817	737.3	0.208921	0.382815	702	762	828	1168	326	697	1176	533	3.67595	3.00567	3.25551	3.99872	2.83389	4.14239	5.72185	2.9219
NM_001013741	Ddn	3736	1.54918	3.5934	0.247966	0	0	0	1	0	9	0	1	0	0	0	0.00349779	0	0.0546483	0	0.00560083
NM_001013745	Zfp57	1839	645.481	0.0120784	0.954168	932	683	730	790	375	492	629	664	10.1295	5.59176	5.95734	5.61366	6.76607	6.0691	6.35214	7.5552
NM_001013749	Tmem151b	4846	294.473	-0.0277526	0.945206	325	292	489	375	46	346	241	395	1.34046	0.907212	1.51439	1.01123	0.314964	1.6197	0.923602	1.70558
NM_001013750	Gm597	2878	0	NA	NA	0	0	0	0	0	0	0	0	0	0	0	0	0	0	0	0
NM_001013751	Syna	2915	0.741383	2.35462	0.496113	0	1	0	0	3	0	0	0	0	0.005165	0	0	0.0341483	0	0	0
NM_001013753	Pcdh17	9503	82.9656	0.140171	0.698388	65	95	119	123	47	44	91	112	0.136712	0.150512	0.187931	0.169139	0.164106	0.105035	0.177841	0.246614
NM_001013755	5730409E04Rik	2846	77.576	-0.240878	0.502717	103	99	74	144	48	48	56	81	0.723365	0.523732	0.390219	0.661193	0.55962	0.382602	0.36543	0.595538
NM_001013756	Grhl3	2761	754.028	-0.156747	0.770757	686	1078	1180	1070	892	508	252	426	4.96607	5.87843	6.41397	5.06428	10.7198	4.17386	1.69506	3.22851
NM_001013757	Vwde	3965	1.46377	-3.70034	0.277092	0	15	0	0	0	0	0	0	0	0.0569583	0	0	0	0	0	0
NM_001013758	Lingo3	3433	8.63508	0.33534	0.788335	13	0	5	20	8	10	1	11	0.0756876	0	0.0218578	0.0761301	0.077322	0.0660795	0.00540975	0.0670469
NM_001013759	Gas2l2	2935	6.50008	-1.01159	0.603636	0	22	0	26	0	9	0	6	0	0.112856	0	0.115762	0	0.0695625	0	0.0427762
NM_001013760	Cldn34b3	1006	0	NA	NA	0	0	0	0	0	0	0	0	0	0	0	0	0	0	0	0
NM_001013761	Gmnc	4321	0	NA	NA	0	0	0	0	0	0	0	0	0	0	0	0	0	0	0	0
NM_001013762	Gm4952	1569	1.66115	-2.10924	0.533872	0	14	0	0	0	2	0	0	0	0.134343	0	0	0	0.0289166	0	0
NM_001013764	Ces1a	1963	3.3967	-0.693432	0.756688	13	5	0	0	0	5	0	4	0.132367	0.0383494	0	0	0	0.0577817	0	0.0426382
NM_001013765	Zscan4c	2270	0	NA	NA	0	0	0	0	0	0	0	0	0	0	0	0	0	0	0	0
NM_001013766	Samd3	2610	0	NA	NA	0	0	0	0	0	0	0	0	0	0	0	0	0	0	0	0
NM_001013767	Capn11	2551	0.274227	2.03048	0.564459	0	0	0	0	0	0	0	2	0	0	0	0	0	0	0	0.0164051
NM_001013769	Rsl1	2039	110.093	0.5436	0.0612001	97	126	127	95	62	110	148	123	0.950845	0.930385	0.934755	0.608845	1.00893	1.22382	1.34802	1.26226
NM_001013770	Lipo3	2829	446.307	0.0564136	0.745354	376	598	655	580	268	389	403	449	2.6565	3.18257	3.47472	2.67914	3.14332	3.1193	2.64559	3.32103
NM_001013771	Gm973	3573	1.13393	2.17622	0.523795	0	2	0	0	3	2	0	0	0	0.00842764	0	0	0.0278596	0.0126981	0	0
NM_001013773	Nxpe5	2304	0.19517	-0.860238	0.807156	0	2	0	0	0	0	0	0	0	0.0130694	0	0	0	0	0	0
NM_001013774	Kpna7	2233	0.214599	1.33201	0.706224	0	0	0	0	1	0	0	0	0	0	0	0	0.0148593	0	0	0
NM_001013776	Fbxw24	1478	0	NA	NA	0	0	0	0	0	0	0	0	0	0	0	0	0	0	0	0
NM_001013777	Zfp488	4297	2.93535	-2.57919	0.322879	8	0	0	18	0	0	0	3	0.0372117	0	0	0.0547404	0	0	0	0.0146088
NM_001013778	Tvp23a	3292	1278.98	0.120374	0.351984	1102	1581	1681	1839	831	1016	1446	1128	6.69078	7.23071	7.66336	7.29999	8.37583	7.00123	8.15754	7.16983
NM_001013779	Aim2	2526	19.5009	-0.0872353	0.896413	27	11	19	44	12	15	12	23	0.213641	0.0655645	0.112884	0.227625	0.157629	0.13471	0.0882265	0.190526
NM_001013780	Slc25a34	2675	2.62536	-0.238569	0.921695	5	8	0	0	5	1	0	0	0.0373595	0.0450272	0	0	0.0620202	0.00848041	0	0
NM_001013783	Fam71b	2186	0	NA	NA	0	0	0	0	0	0	0	0	0	0	0	0	0	0	0	0
NM_001013784	Ccdc92b	3996	38.9101	1.12586	0.0132863	21	41	20	43	25	50	58	48	0.105039	0.154478	0.0751131	0.140619	0.207588	0.283848	0.269559	0.251348
NM_001013785	Akr1c19	1231	6.59003	-0.479866	0.699778	10	12	6	10	1	5	0	13	0.162367	0.146768	0.0731483	0.106155	0.0269543	0.0921409	0	0.220976
NM_001013786	Zscan26	3978	1765.82	0.182602	0.383783	2113	1932	1803	2339	891	1308	2709	1535	10.6167	7.31226	6.80208	7.68362	7.4319	7.45905	12.6472	8.07427
NM_001013787	Vmn1r209	937	0	NA	NA	0	0	0	0	0	0	0	0	0	0	0	0	0	0	0	0
NM_001013792	Otulin	1480	231.057	-0.1996	0.532576	166	288	330	499	122	98	267	241	2.24182	2.92981	3.34629	4.40595	2.73517	1.50212	3.35043	3.40734
NM_001013797	Spink6	580	0	NA	NA	0	0	0	0	0	0	0	0	0	0	0	0	0	0	0	0
NM_001013799	Mettl21c	1079	2.74708	-1.88906	0.36891	1	0	7	16	0	3	0	1	0.0185239	0	0.0973616	0.193776	0	0.0630726	0	0.0193927
NM_001013802	Macrod2	1873	43.2146	0.358879	0.463225	31	35	69	58	22	24	73	49	0.33081	0.281345	0.552869	0.40466	0.389737	0.290679	0.723829	0.547416
NM_001013804	Flg2	7660	1.2876	4.09943	0.230812	0	0	0	0	6	0	0	0	0	0	0	0	0.0259902	0	0	0
NM_001013806	Ankrd13c	2639	1415.1	0.131695	0.379504	1288	1511	1980	2040	750	1499	1335	1373	9.7551	8.62054	11.26	10.1016	9.42994	12.8855	9.39492	10.8866
NM_001013810	Gm5591	3436	0	NA	NA	0	0	0	0	0	0	0	0	0	0	0	0	0	0	0	0
NM_001013811	Fam169b	2808	0	NA	NA	0	0	0	0	0	0	0	0	0	0	0	0	0	0	0	0
NM_001013813	Maml2	5939	1146.38	-0.044725	0.840675	1501	1350	1334	1562	541	818	1669	842	5.05152	3.42239	3.37096	3.43691	3.02253	3.1245	5.21908	2.9666
NM_001013814	Amt	1314	204.92	-0.282088	0.323595	291	170	294	361	135	146	178	142	4.42642	1.94788	3.35786	3.59015	3.40899	2.52057	2.5158	2.26127
NM_001013816	Gm5622	1574	1.22574	2.10854	0.530812	2	0	0	0	1	0	6	0	0.0253969	0	0	0	0.0210806	0	0.0707942	0
NM_001013817	Sp140	2397	12.2339	0.640637	0.373774	9	8	12	20	8	14	16	12	0.0750463	0.0502494	0.0751319	0.109034	0.110741	0.132495	0.123966	0.104755
NM_001013820	Slc22a28	1992	0	NA	NA	0	0	0	0	0	0	0	0	0	0	0	0	0	0	0	0
NM_001013823	Krtap4-16	948	0	NA	NA	0	0	0	0	0	0	0	0	0	0	0	0	0	0	0	0
NM_001013824	Gm5662	1837	0	NA	NA	0	0	0	0	0	0	0	0	0	0	0	0	0	0	0	0
NM_001013826	Dupd1	1097	5.07556	0.350274	0.812426	11	5	3	1	3	13	0	2	0.20042	0.0686234	0.0410417	0.0119123	0.0907406	0.26883	0	0.038149
NM_001013829	Shf	1550	20.9652	-0.59236	0.372129	30	47	12	36	14	16	11	12	0.386852	0.456536	0.116188	0.303509	0.299698	0.234169	0.131799	0.161998
NM_001013832	Gpr31b	958	0	NA	NA	0	0	0	0	0	0	0	0	0	0	0	0	0	0	0	0
NM_001013833	Prkg1	6958	1077.11	0.20281	0.225601	884	1657	1277	1220	673	913	1086	1163	2.53935	3.58548	2.75434	2.29127	3.20935	2.97665	2.89865	3.49748
NM_001014390	Dyrk2	2132	472.238	0.355954	0.166479	400	532	438	737	217	514	754	342	3.74997	3.75693	3.08317	4.51732	3.37722	5.46911	6.56803	3.35659
NM_001014394	Adgrf3	3083	15.1742	0.601565	0.576567	6	49	4	1	19	6	18	14	0.0388985	0.239294	0.0194714	0.00423864	0.204488	0.0441488	0.10843	0.0950198
NM_001014395	Fbxw22	1812	0	NA	NA	0	0	0	0	0	0	0	0	0	0	0	0	0	0	0	0
NM_001014397	Zfp985	2819	63.6319	-0.61771	0.463141	5	124	133	151	1	52	50	79	0.0354511	0.662271	0.708056	0.699975	0.0117704	0.418455	0.329402	0.586397
NM_001014398	Trcg1	2686	0.372351	1.30915	0.710248	0	0	1	0	0	0	0	2	0	0	0.00558734	0	0	0	0	0.0155806
NM_001014399	Abi3bp	3854	14.597	1.06603	0.189988	7	16	15	9	24	17	6	11	0.0363029	0.0625054	0.0584105	0.0305163	0.206627	0.100064	0.0289128	0.0597229
NM_001014422	Abi3bp	4416	15.405	0.836506	0.304898	8	23	15	9	24	17	6	11	0.036209	0.0784166	0.0509769	0.0266326	0.18033	0.0873294	0.0252333	0.0521223
NM_001014423	Abi3bp	4652	16.0728	0.672027	0.402775	11	25	16	9	24	17	6	11	0.0472616	0.0809114	0.0516168	0.0252815	0.171182	0.0828991	0.0239531	0.049478
NM_001014424	Abi3bp	4463	15.405	0.836506	0.304898	8	23	15	9	24	17	6	11	0.0358276	0.0775908	0.05044	0.0263522	0.178431	0.0864097	0.0249675	0.0515734
NM_001014761	Scn2b	4556	308.294	0.228725	0.346945	320	488	288	310	172	285	385	280	1.40385	1.61267	0.94868	0.889157	1.25266	1.41906	1.56938	1.28598
NM_001014836	4930404N11Rik	689	83.9303	-0.0839906	0.819293	108	64	129	127	57	62	60	86	3.13299	1.39852	2.80984	2.40871	2.745	2.04133	1.61727	2.61179
NM_001014900	Zmynd12	1495	4.71157	-0.423549	0.766379	1	5	16	6	2	8	0	3	0.0133695	0.0503545	0.160616	0.0524458	0.044389	0.121392	0	0.0419894
NM_001014973	Snx13	6198	1816.81	0.00752627	0.9584	2164	1953	2272	2629	908	1554	1857	1828	6.97848	4.74417	5.50133	5.54293	4.86095	5.68775	5.56431	6.17141
NM_001014974	Ttll4	4231	804.541	0.134703	0.502028	776	1181	916	961	506	958	688	612	3.66584	4.20258	3.2491	2.96812	3.96821	5.13645	3.01993	3.02669
NM_001014976	Espl1	6597	1378.1	-0.30681	0.11429	1378	1942	1951	2466	698	1230	775	1361	4.17501	4.43212	4.43835	4.8848	3.51072	4.2296	2.18176	4.31689
NM_001014981	Wdr7	7078	1021.48	-0.176173	0.342201	876	1503	1453	1690	513	1088	764	818	2.47371	3.19711	3.08082	3.12016	2.40488	3.48706	2.00463	2.41826
NM_001014995	Fam189b	3045	652.913	-0.14293	0.551794	782	920	968	709	442	610	373	571	5.13304	4.54893	4.77089	3.0427	4.81639	4.54447	2.27495	3.92381
NM_001014996	Cenpj	4344	403.903	-0.301387	0.223596	601	594	547	431	169	388	361	302	2.76528	2.05876	1.88977	1.29655	1.29087	2.0262	1.54336	1.45471
NM_001014997	Gm156	674	0	NA	NA	0	0	0	0	0	0	0	0	0	0	0	0	0	0	0	0
NM_001015039	Zfyve28	3965	35.4921	1.16213	0.0600974	15	51	24	20	54	30	46	20	0.0756142	0.193658	0.0908404	0.0659155	0.451895	0.17164	0.215459	0.105547
NM_001015046	Rap1gap2	6383	693.918	-0.304614	0.0891883	821	920	940	1167	373	495	464	719	2.57083	2.17006	2.21011	2.38917	1.93897	1.75922	1.35003	2.35702
NM_001015099	G2e3	6617	1229.8	0.332066	0.0885594	1368	1362	1201	1455	607	1160	1802	1130	4.13219	3.09903	2.72391	2.87344	3.04379	3.97683	5.0576	3.57336
NM_001015507	Vprbp	5367	1140.16	0.0483336	0.796624	1198	1491	1401	1511	623	1378	889	947	4.46149	4.18269	3.91758	3.67903	3.85162	5.8245	3.07625	3.69214
NM_001015681	E130308A19Rik	3714	695.065	0.00139386	0.993871	601	764	1002	1173	386	598	565	766	3.23435	3.09714	4.0489	4.12721	3.44852	3.65258	2.82525	4.31565
NM_001015876	Tyw1	3028	1118.97	0.0833563	0.544396	921	1633	1408	1543	669	960	1193	1015	6.07937	8.11969	6.97843	6.65902	7.3309	7.19211	7.31704	7.01406
NM_001015889	Taf9	1226	3143.16	0.135774	0.395573	2520	4168	4213	4285	1727	2438	4227	2762	41.0833	51.1854	51.5718	45.6731	46.74	45.1112	64.0314	47.1403
NM_001017362	Arid3c	1741	0	NA	NA	0	0	0	0	0	0	0	0	0	0	0	0	0	0	0	0
NM_001017393	Gm21943	1202	0	NA	NA	0	0	0	0	0	0	0	0	0	0	0	0	0	0	0	0
NM_001017394	Gm20815	1792	0	NA	NA	0	0	0	0	0	0	0	0	0	0	0	0	0	0	0	0
NM_001017407	Tbata	909	0.12484	-0.110667	0.975017	1	0	0	0	0	0	0	0	0.0219883	0	0	0	0	0	0	0
NM_001017409	Tbata	976	0.12484	-0.110667	0.975017	1	0	0	0	0	0	0	0	0.0204788	0	0	0	0	0	0	0
NM_001017419	Tbata	1414	0	NA	NA	0	0	0	0	0	0	0	0	0	0	0	0	0	0	0	0
NM_001017422	Ear4	465	0	NA	NA	0	0	0	0	0	0	0	0	0	0	0	0	0	0	0	0
NM_001017426	Kdm6b	6619	3878.16	-0.20836	0.177477	3937	5586	5328	6133	1901	2671	4762	2865	11.8885	12.7063	12.0804	12.1082	9.52964	9.15424	13.3613	9.05716
NM_001017427	Rasef	5163	31.318	0.00939935	0.991666	30	46	40	40	37	41	0	13	0.116138	0.134142	0.11627	0.101241	0.237786	0.180145	0	0.0526867
NM_001017429	Cox17	431	4040.16	0.0345614	0.85138	3030	5437	5537	6419	1889	2827	5272	4031	140.514	189.929	192.801	194.621	145.426	148.795	227.169	195.702
NM_001017433	Tbata	1516	0	NA	NA	0	0	0	0	0	0	0	0	0	0	0	0	0	0	0	0
NM_001017441	Tbata	990	0	NA	NA	0	0	0	0	0	0	0	0	0	0	0	0	0	0	0	0
NM_001017525	Btbd11	3918	47.5071	-0.59299	0.169161	71	65	69	77	30	22	27	43	0.3622	0.24978	0.264299	0.256819	0.254064	0.127379	0.127982	0.229648
NM_001017955	Zscan18	3618	240.475	-0.523538	0.0876697	298	330	492	285	116	133	137	268	1.64628	1.37327	2.04083	1.02938	1.06384	0.833919	0.703239	1.54998
NM_001017959	Lamp2	1777	3011.29	0.0181136	0.879971	3167	3639	4004	4162	1894	2764	3015	2323	35.6218	30.8321	33.8156	30.6066	35.3655	35.2851	31.5102	27.354
NM_001017966	Ddi2	3527	938.338	-0.0895696	0.599982	827	1172	1551	1347	432	805	1008	839	4.68657	5.00301	6.5996	4.99071	4.06411	5.17763	5.3077	4.97755
NM_001017968	Zdhhc18	2837	182.171	0.00214793	0.993629	199	239	156	326	95	129	218	175	1.402	1.26838	0.825233	1.50162	1.11109	1.0315	1.42708	1.29074
NM_001017983	Foxred2	4782	63.3884	-1.28107	0.12722	111	82	126	125	43	55	0	9	0.463947	0.258175	0.395432	0.341587	0.298364	0.260912	0	0.0393815
NM_001017985	C2cd3	7775	841.23	-0.169517	0.247204	989	1018	1234	1200	410	707	747	792	2.54244	1.97132	2.38191	2.01689	1.74973	2.06281	1.78431	2.1315
NM_001018002	Dppa4	1370	0.472105	-2.04611	0.55308	3	1	0	0	0	0	0	0	0.0437679	0.0109898	0	0	0	0	0	0
NM_001018013	Izumo1	1481	3.68439	1.45762	0.574032	8	0	0	0	0	1	20	0	0.107967	0	0	0	0	0.0153174	0.250799	0
NM_001018019	Grxcr1	1065	0	NA	NA	0	0	0	0	0	0	0	0	0	0	0	0	0	0	0	0
NM_001018031	Otol1	2154	0	NA	NA	0	0	0	0	0	0	0	0	0	0	0	0	0	0	0	0
NM_001018042	Sp3	4166	2638.95	-0.0269012	0.822447	2635	3422	3113	4286	1615	2351	2650	2026	12.642	12.3672	11.2143	13.4442	12.8629	12.8019	11.8135	10.1761
NM_001018063	Cxx1b	1229	333.825	0.194746	0.318607	296	399	347	541	176	297	422	313	4.81388	4.88799	4.23729	5.75236	4.75169	5.48208	6.37693	5.32908
NM_001018079	Lce3f	607	0	NA	NA	0	0	0	0	0	0	0	0	0	0	0	0	0	0	0	0
NM_001018087	Ldoc1	1332	21.5435	4.33101	0.00293825	6	0	3	0	74	0	31	5	0.0900331	0	0.0338009	0	1.84338	0	0.432224	0.0785462
NM_001024134	Trim15	1834	5.59234	0.435999	0.773787	7	5	6	5	4	16	0	0	0.0762876	0.0410469	0.0490979	0.0356263	0.0723682	0.197907	0	0
NM_001024135	Kbtbd7	4525	926.468	0.393401	0.0561758	646	1070	1035	1343	609	794	1433	703	2.85344	3.5602	3.43268	3.87845	4.46566	3.98055	5.88137	3.25085
NM_001024136	Anks6	3535	26.7251	0.0895763	0.900481	19	13	72	26	23	20	10	34	0.107428	0.0553685	0.305671	0.0961135	0.215886	0.128346	0.0525366	0.201256
NM_001024137	Pla2g4d	3264	0.685568	3.22974	0.349462	0	0	0	0	0	0	0	5	0	0	0	0	0	0	0	0.0320538
NM_001024138	Gpr139	1035	0	NA	NA	0	0	0	0	0	0	0	0	0	0	0	0	0	0	0	0
NM_001024139	Adamts15	5918	704.701	0.0898224	0.678751	894	681	806	994	445	798	538	597	3.01938	1.73253	2.04395	2.19489	2.49501	3.05892	1.68833	2.11086
NM_001024141	Nxf3	2957	24.9667	1.38497	0.0321917	19	16	17	16	16	22	72	16	0.128427	0.0814663	0.0862797	0.0707081	0.179538	0.168777	0.452202	0.113221
NM_001024142	Fbxo10	4621	593.4	-0.320892	0.130988	676	836	867	924	358	516	316	518	2.92392	2.72383	2.81575	2.61298	2.5706	2.53311	1.27	2.3456
NM_001024145	Pla2g4f	3103	0.224494	0.610671	0.862802	0	1	0	0	0	0	1	0	0	0.00485207	0	0	0	0	0.00598507	0
NM_001024147	Gm5868	1375	13.6949	-1.45592	0.0882965	11	38	30	24	2	13	8	2	0.159899	0.416093	0.327438	0.228091	0.048263	0.214477	0.108053	0.0304359
NM_001024148	Ugt2a2	2527	0	NA	NA	0	0	0	0	0	0	0	0	0	0	0	0	0	0	0	0
NM_001024205	Nufip2	10393	3641.82	0.487344	0.0301186	2990	3875	3681	4766	1882	2723	6904	3236	5.75023	5.61358	5.3154	5.99258	6.00849	5.94357	12.337	6.51519
NM_001024206	Trappc1	738	6188.54	0.169396	0.14124	5341	7712	7171	9323	3470	5334	7459	5817	144.651	157.333	145.826	165.082	156.013	163.96	187.705	164.931
NM_001024225	Defa24	415	0	NA	NA	0	0	0	0	0	0	0	0	0	0	0	0	0	0	0	0
NM_001024230	Gm5431	2964	0.392498	-1.80402	0.60225	0	0	4	0	0	0	0	0	0	0	0.0202532	0	0	0	0	0
NM_001024385	Crls1	1898	471.083	0.252599	0.285935	345	482	598	780	306	328	419	649	3.6331	3.82349	4.72842	5.3703	5.34949	3.92029	4.09986	7.15497
NM_001024458	Add1	3953	6524.55	0.0523862	0.634742	7008	8483	7395	9140	4316	5357	6626	5576	35.4342	32.3096	28.0752	30.2148	36.2278	30.7422	31.1297	29.5159
NM_001024468	Bcat1	7820	1773.83	0.344444	0.031285	1391	2397	1702	2440	1213	1787	1547	1986	3.55529	4.61499	3.26636	4.0774	5.14684	5.18392	3.67396	5.31413
NM_001024474	Diras2	4344	603.88	-1.07414	2.8731e-09	983	956	977	1151	227	410	349	299	4.52292	3.31343	3.37533	3.46247	1.7339	2.14109	1.49206	1.44026
NM_001024478	Cdhr3	2931	1.95336	-4.11809	0.133745	3	0	4	14	0	0	0	0	0.0204579	0	0.0204812	0.0624184	0	0	0	0
NM_001024504	Dcun1d2	3025	1546.89	0.164941	0.238374	1391	1971	1821	2175	1040	1527	1263	1526	9.19087	9.81003	9.03432	9.39581	11.4076	11.4513	7.75406	10.5557
NM_001024508	Brd9	2410	1476.05	-0.0330848	0.803767	1606	2024	1769	2067	809	1058	1548	1482	13.3194	12.6445	11.0159	11.2079	11.1383	9.95885	11.929	12.8674
NM_001024512	Fam149b	2414	307.376	0.161281	0.49951	234	407	324	524	169	206	346	377	1.93746	2.53844	2.01428	2.83658	2.32293	1.93585	2.66189	3.26786
NM_001024526	Larp4	6512	1918.41	0.204361	0.110084	1774	2300	2298	2600	1053	1696	2438	1759	5.44495	5.31769	5.29598	5.21746	5.36538	5.90816	6.95297	5.65212
NM_001024539	Shc2	3942	105.592	-0.182002	0.578655	136	178	90	154	45	89	96	105	0.689568	0.679849	0.342639	0.51051	0.378776	0.51217	0.452278	0.557355
NM_001024560	Snx32	1635	121.761	-0.333956	0.474527	226	173	103	148	123	60	55	86	2.76278	1.59308	0.945433	1.18289	2.49617	0.832481	0.624735	1.10063
NM_001024602	Cep170b	6619	293.31	-0.495838	0.0604326	307	532	374	523	208	216	171	174	0.927045	1.21012	0.847989	1.03255	1.0427	0.74029	0.479794	0.550068
NM_001024604	Ankrd28	5199	563.839	-0.253785	0.241888	646	1036	749	609	263	404	576	495	2.48352	3.00019	2.16209	1.53073	1.67851	1.7628	2.05757	1.99226
NM_001024606	Pdp2	3494	1108.06	0.572735	0.0102891	878	1019	1291	1297	657	950	2028	904	5.02258	4.39097	5.54516	4.85085	6.23921	6.16796	10.7794	5.41384
NM_001024614	1700007G11Rik	853	5.37562	-0.906413	0.563409	4	18	0	15	0	3	10	1	0.0937273	0.317711	0	0.229796	0	0.0797835	0.217722	0.0245307
NM_001024616	Rabl6	3138	1952.22	-0.162451	0.350985	2253	2472	2733	2836	1068	1777	1238	1990	14.3504	11.8605	13.0707	11.8101	11.2929	12.8462	7.32687	13.2697
NM_001024617	Inpp4b	4402	79.5195	-0.101072	0.80373	91	74	111	136	72	56	40	71	0.413187	0.253099	0.378429	0.403728	0.542712	0.288588	0.168757	0.337495
NM_001024618	Xirp2	11944	12.2174	1.00686	0.352999	0	13	12	19	5	3	34	17	0	0.0163871	0.015078	0.0207876	0.0138902	0.00569787	0.0528664	0.0297823
NM_001024619	Tsku	2506	566.586	-0.310707	0.121401	491	747	969	996	291	371	631	406	3.91612	4.48796	5.80302	5.19372	3.853	3.35841	4.67627	3.39004
NM_001024622	Pcnp	2264	1380.03	0.484776	0.0374787	1517	1194	1450	1502	756	1058	2423	1304	13.3926	7.9403	9.61175	8.6695	11.0798	10.6011	19.876	12.052
NM_001024624	Cdkl5	3225	45.2641	0.130618	0.799867	61	37	74	37	28	59	25	42	0.378055	0.172735	0.34436	0.149924	0.288081	0.415014	0.143966	0.272508
NM_001024626	Zfp873	2295	383.184	0.176065	0.450255	420	560	453	337	217	327	472	353	3.65781	3.67379	2.96228	1.91888	3.13736	3.23226	3.81953	3.21849
NM_001024645	Carmil3	4556	45.8454	-0.947292	0.063049	53	51	86	120	15	24	16	50	0.232513	0.168537	0.283286	0.34419	0.109243	0.1195	0.065221	0.229639
NM_001024672	Methig1	1443	0	NA	NA	0	0	0	0	0	0	0	0	0	0	0	0	0	0	0	0
NM_001024673	Ifnl2	576	0	NA	NA	0	0	0	0	0	0	0	0	0	0	0	0	0	0	0	0
NM_001024698	Cpa2	1312	596.277	0.430312	0.0362291	484	888	550	627	327	552	773	674	7.37338	10.1903	6.29129	6.24502	8.26991	9.54434	10.942	10.7494
NM_001024699	Zbtb45	2136	394.888	0.129655	0.459708	389	489	406	620	215	391	376	399	3.64002	3.44681	2.85257	3.79307	3.33983	4.15256	3.26917	3.90869
NM_001024702	C1ql4	714	0.826423	1.05514	0.747934	0	0	1	2	0	1	0	3	0	0	0.021019	0.0366043	0	0.0317718	0	0.087919
NM_001024703	Mctp2	5764	24.049	1.19267	0.226716	0	23	28	27	30	34	3	36	0	0.0600777	0.072903	0.0612125	0.172697	0.133812	0.00966603	0.130689
NM_001024705	Prpmp5	1279	0	NA	NA	0	0	0	0	0	0	0	0	0	0	0	0	0	0	0	0
NM_001024706	Gm5458	997	0.214599	1.33201	0.706224	0	0	0	0	1	0	0	0	0	0	0	0	0.0332806	0	0	0
NM_001024707	Lrp3	3984	121.274	-0.117132	0.772373	135	204	199	82	40	84	130	150	0.677282	0.770939	0.749626	0.268965	0.333141	0.4783	0.606003	0.787828
NM_001024709	Krtap10-10	1302	0	NA	NA	0	0	0	0	0	0	0	0	0	0	0	0	0	0	0	0
NM_001024712	Gm3696	2130	8.20261	-0.0147203	0.986271	12	11	9	8	5	6	8	8	0.112605	0.0777539	0.0634124	0.0490807	0.0778892	0.0639017	0.0697528	0.0785905
NM_001024714	Cma2	940	0	NA	NA	0	0	0	0	0	0	0	0	0	0	0	0	0	0	0	0
NM_001024716	Triobp	2539	1947.44	-0.217062	0.0693241	2412	2606	2590	2800	1098	1575	1643	1635	18.9876	15.4533	15.309	14.4111	14.3492	14.0721	12.0178	13.4746
NM_001024717	Gal3st3	2417	137.536	0.189634	0.578481	130	176	163	174	107	181	79	100	1.07503	1.09634	1.0121	0.940747	1.46891	1.6988	0.607018	0.865731
NM_001024719	Cyp2c67	1695	0	NA	NA	0	0	0	0	0	0	0	0	0	0	0	0	0	0	0	0
NM_001024720	Hmcn1	18205	721.993	-0.525776	0.00617591	986	895	975	1413	406	562	551	410	1.08253	0.740187	0.803757	1.01427	0.739984	0.700304	0.562098	0.471251
NM_001024721	Ifi214	1287	0	NA	NA	0	0	0	0	0	0	0	0	0	0	0	0	0	0	0	0
NM_001024726	Zfp607a	3504	212.816	-0.0437809	0.848247	206	323	239	323	111	175	174	241	1.17505	1.38787	1.02363	1.20459	1.0511	1.13296	0.922223	1.43917
NM_001024728	C330021F23Rik	1613	61.6978	0.477099	0.3524	36	95	26	111	51	86	53	41	0.446091	0.886744	0.241908	0.899268	1.04911	1.2095	0.610229	0.531874
NM_001024806	Cebpz	4059	1876.13	0.0257462	0.842982	2053	2027	2486	2734	1108	1717	1633	1810	10.1094	7.51872	9.19164	8.80197	9.05748	9.59604	7.47168	9.3308
NM_001024837	Adarb1	6573	444.531	-0.352761	0.0860404	584	481	757	654	193	318	417	392	1.77584	1.10177	1.7284	1.30021	0.974273	1.0975	1.17821	1.24791
NM_001024841	Gm128	1466	40.0729	0.258139	0.666709	29	38	58	61	40	8	35	56	0.395384	0.390264	0.593752	0.543746	0.905342	0.123793	0.443389	0.799307
NM_001024842	Hoxc11	912	0.12484	-0.110667	0.975017	1	0	0	0	0	0	0	0	0.0219159	0	0	0	0	0	0	0
NM_001024846	Zfp62	4020	1302.25	-0.257567	0.115376	1804	1913	1430	1853	698	1039	1196	1008	8.96944	7.1647	5.33852	6.02351	5.76124	5.86314	5.5253	5.24679
NM_001024848	Apol7b	2220	0	NA	NA	0	0	0	0	0	0	0	0	0	0	0	0	0	0	0	0
NM_001024849	Gm14325	4388	237.809	0.118051	0.631877	240	285	332	279	159	196	170	286	1.0932	0.977884	1.13549	0.830879	1.20231	1.01328	0.719504	1.36383
NM_001024850	Rhox10	755	0	NA	NA	0	0	0	0	0	0	0	0	0	0	0	0	0	0	0	0
NM_001024851	Ankrd34a	2582	727.061	-0.0448576	0.845092	588	1101	912	1163	523	588	427	766	4.55173	6.42008	5.3009	5.88605	6.72098	5.16609	3.0713	6.20772
NM_001024853	Timm9	973	1730.34	0.0676075	0.57787	1785	2192	2161	2317	957	1552	1574	1832	36.6674	33.9185	33.3314	31.1181	32.6352	36.1843	30.043	39.3978
NM_001024854	Timm9	791	1617.17	0.0672081	0.578647	1665	2052	2003	2187	897	1449	1472	1708	42.072	39.058	38.0028	36.1304	37.6273	41.5559	34.5607	45.1826
NM_001024856	Ttbk2	11134	658.5	-0.0198146	0.928398	670	761	711	1227	292	571	529	823	1.20276	1.02906	0.958362	1.4401	0.870199	1.16339	0.88238	1.54671
NM_001024857	Ttbk2	11061	657.992	-0.0201054	0.927318	669	761	710	1227	292	570	529	822	1.20889	1.03586	0.96333	1.44961	0.875942	1.16902	0.888203	1.55502
NM_001024910	Sept10	1809	588.612	0.0127406	0.957904	561	782	680	940	445	635	343	461	6.1984	6.50845	5.64133	6.79031	8.16222	7.96298	3.52133	5.33239
NM_001024911	Sept10	2528	2376.22	0.411809	0.0294361	1936	2802	2515	3044	1376	2095	3893	1882	15.3068	16.6878	14.9304	15.735	18.0604	18.7996	28.5995	15.5777
NM_001024917	N4bp2	5709	1105.23	-0.0630004	0.789408	1319	1356	1142	1835	711	1168	588	1030	4.61785	3.57609	3.00204	4.20026	4.13234	4.64113	1.91279	3.77517
NM_001024918	Rfx4	3920	1.18162	0.983465	0.770479	0	4	0	0	3	1	0	0	0	0.0153632	0	0	0.0253935	0.00578702	0	0
NM_001024919	Bod1	1396	241.938	-0.0356193	0.877746	229	323	249	449	108	203	268	235	3.27873	3.48358	2.67686	4.20302	2.567	3.29876	3.56534	3.52243
NM_001024920	Trp53i13	1357	829.007	0.0978502	0.518646	805	973	1020	1236	571	604	947	707	11.8569	10.7955	11.2806	11.9025	13.9619	10.0971	12.9605	10.9018
NM_001024922	Ddx49	2085	2375.37	-0.0518153	0.728928	2037	3129	3349	3783	1362	2084	1806	2463	19.5272	22.5948	24.1057	23.71	21.6749	22.6742	16.0865	24.7183
NM_001024926	Cyb5d2	2370	250.073	0.380714	0.0859307	202	318	314	255	164	230	333	219	1.70356	2.02017	1.98835	1.40602	2.29606	2.20151	2.60944	1.93355
NM_001024927	Pitpnm3	6644	4.49641	0.0174857	0.992017	3	2	17	0	1	12	0	2	0.00902499	0.0045322	0.0383999	0	0.0049941	0.0409725	0	0.00629883
NM_001024928	Zfp667	3664	302.21	0.131288	0.63689	285	456	316	393	149	192	493	255	1.55469	1.87378	1.29432	1.40164	1.34933	1.18874	2.49886	1.45628
NM_001024931	Rbfox3	2990	1.53247	-1.95985	0.47383	6	4	1	0	0	2	0	0	0.0401084	0.0201418	0.00501926	0	0	0.015174	0	0
NM_001024932	Pilrb2	1801	6.36791	2.70434	0.0612286	3	5	0	0	3	9	3	23	0.0332937	0.041799	0	0	0.0552706	0.113363	0.0309356	0.267223
NM_001024945	Qsox1	3347	1587.16	-0.11389	0.500694	2181	2018	1982	1904	940	1143	1522	1449	13.0243	9.07767	8.88708	7.43381	9.31878	7.74696	8.4452	9.05883
NM_001024950	Zfp563	6376	450.535	0.155473	0.433931	375	614	481	697	316	304	539	412	1.17554	1.44987	1.13216	1.42852	1.64447	1.0816	1.56997	1.3521
NM_001024952	Rc3h1	10989	1342.3	0.182122	0.20225	1325	1637	1503	1847	691	1446	1474	1200	2.40998	2.24285	2.05264	2.19639	2.08644	2.98504	2.4911	2.28498
NM_001024954	Pbx4	1337	55.3056	-0.219863	0.663453	73	129	49	38	40	34	49	42	1.09131	1.45267	0.550017	0.371409	0.992694	0.576884	0.680637	0.657321
NM_001024955	Pik3r1	5814	356.689	0.298675	0.171663	379	445	284	490	194	341	455	342	1.30292	1.15238	0.733085	1.10134	1.10717	1.33052	1.45341	1.23087
NM_001025067	Lrig2	7154	920.196	-0.281456	0.103389	1040	1133	1220	1709	420	909	718	729	2.90562	2.38446	2.5593	3.12172	1.94799	2.88241	1.86392	2.13225
NM_001025074	Ntrk2	8724	47.315	-2.30644	0.170499	7	120	110	188	27	15	0	0	0.0160375	0.207097	0.189229	0.281606	0.102692	0.0390046	0	0
NM_001025083	Rhox12	929	0	NA	NA	0	0	0	0	0	0	0	0	0	0	0	0	0	0	0	0
NM_001025084	Rhox1	875	0	NA	NA	0	0	0	0	0	0	0	0	0	0	0	0	0	0	0	0
NM_001025085	Gm5797	990	0	NA	NA	0	0	0	0	0	0	0	0	0	0	0	0	0	0	0	0
NM_001025086	Rhox7a	974	0	NA	NA	0	0	0	0	0	0	0	0	0	0	0	0	0	0	0	0
NM_001025093	Atf2	4283	2450.51	0.0864382	0.484299	2709	3052	2746	3340	1557	2322	2208	2226	12.642	10.7287	9.62196	10.1906	12.0622	12.2986	9.57419	10.8752
NM_001025102	Arl14ep	3301	1817.7	0.0335946	0.899333	1742	2335	2205	2795	686	1089	3230	1469	10.5477	10.65	10.0248	11.0646	6.8955	7.48382	18.1722	9.31185
NM_001025103	Cracr2b	1675	234.125	0.328729	0.159889	236	199	238	372	160	233	272	198	2.81613	1.78874	2.13242	2.90221	3.16951	3.1556	3.01582	2.47349
NM_001025156	Ccdc93	7230	736.461	0.116103	0.508304	779	1055	857	818	409	735	813	609	2.15355	2.19697	1.77891	1.47848	1.87703	2.30616	2.08835	1.76254
NM_001025163	Zfp78	4744	50.7642	-0.95175	0.0911345	75	43	85	136	26	31	48	8	0.315989	0.136469	0.268897	0.374623	0.181851	0.148237	0.187909	0.0352862
NM_001025192	Cxadr	5557	3701.32	0.323781	0.0174351	3139	4348	4337	4747	2213	3838	4747	3019	11.2903	11.7804	11.7128	11.163	13.2138	15.6677	15.8646	11.368
NM_001025208	LOC547349	387	176.287	-0.415126	0.317232	138	312	259	328	25	171	136	201	7.12727	12.1382	10.0438	11.0755	2.14346	10.0236	6.52648	10.8679
NM_001025240	Gm5346	2209	0	NA	NA	0	0	0	0	0	0	0	0	0	0	0	0	0	0	0	0
NM_001025241	Gm20747	1116	0	NA	NA	0	0	0	0	0	0	0	0	0	0	0	0	0	0	0	0
NM_001025244	Krtap31-2	932	0	NA	NA	0	0	0	0	0	0	0	0	0	0	0	0	0	0	0	0
NM_001025245	Mbp	4814	250.403	0.741258	0.0306909	100	169	295	420	254	262	230	252	0.415192	0.528555	0.919659	1.1401	1.75071	1.23463	0.887305	1.09535
NM_001025246	Trp53i11	2652	1048.62	-0.230261	0.386152	945	1428	1412	2005	724	987	434	925	7.12219	8.10707	7.99047	9.87964	9.05841	8.44276	3.03926	7.2984
NM_001025250	Vegfa	3520	186.427	-0.185998	0.50937	263	270	203	240	71	147	172	206	1.49337	1.15486	0.865495	0.890982	0.669272	0.947361	0.907479	1.22457
NM_001025251	Mbp	2177	51.5343	0.883162	0.258168	39	21	44	81	40	111	2	60	0.358064	0.145235	0.303323	0.486214	0.609661	1.15666	0.0170617	0.576703
NM_001025254	Mbp	2100	49.3187	0.893291	0.256629	38	19	42	77	37	108	2	58	0.361676	0.136221	0.300152	0.47915	0.584614	1.16666	0.0176873	0.577921
NM_001025255	Mbp	2100	50.5269	0.87388	0.264074	39	20	43	80	40	107	2	59	0.371193	0.14339	0.307298	0.497819	0.632015	1.15586	0.0176873	0.587885
NM_001025256	Mbp	2055	51.3869	0.876755	0.261357	39	21	44	81	40	110	2	60	0.379322	0.153857	0.32133	0.515079	0.645855	1.21429	0.0180746	0.610941
NM_001025257	Vegfa	3318	185.149	-0.17622	0.532388	260	269	202	235	71	146	172	205	1.56622	1.22063	0.913663	0.925533	0.710017	0.998199	0.962727	1.29282
NM_001025258	Mbp	2068	50.5269	0.87388	0.264074	39	20	43	80	40	107	2	59	0.376937	0.145609	0.312053	0.505522	0.641795	1.17375	0.017961	0.596982
NM_001025259	Mbp	1978	50.3794	0.867329	0.267393	39	20	43	80	40	106	2	59	0.394088	0.152234	0.326252	0.528523	0.670997	1.21568	0.0187782	0.624145
NM_001025260	H2al1e	491	0	NA	NA	0	0	0	0	0	0	0	0	0	0	0	0	0	0	0	0
NM_001025261	Tpd52	2422	809.929	0.19171	0.277549	716	909	1033	1165	489	612	1125	684	5.90873	5.65066	6.40084	6.28568	6.69918	5.73216	8.6264	5.90937
NM_001025262	Tpd52	2355	793.87	0.202154	0.251302	686	895	1006	1151	484	599	1099	678	5.82222	5.72191	6.41089	6.38682	6.81932	5.77001	8.66678	6.02419
NM_001025263	Tpd52	2299	820.239	0.185828	0.289431	720	921	1051	1191	494	622	1132	693	6.25963	6.03156	6.8608	6.76976	7.12976	6.13751	9.14447	6.30745
NM_001025264	Tpd52	2284	810.089	0.196758	0.261584	702	909	1033	1178	491	615	1118	690	6.14322	5.99207	6.78759	6.73984	7.133	6.10829	9.09069	6.32139
NM_001025286	Nkain2	1227	0.39034	-1.79681	0.603743	0	4	0	0	0	0	0	0	0	0.0490823	0	0	0	0	0	0
NM_001025296	Dffa	2459	1089.5	0.0669936	0.599403	917	1457	1440	1583	609	993	1075	1049	7.4536	8.92093	8.78851	8.41246	8.21761	9.16076	8.11897	8.9264
NM_001025305	Tfap2b	6158	6.67444	2.24565	0.0437959	1	3	3	5	14	4	11	4	0.00324575	0.00733484	0.00731127	0.0106104	0.0754354	0.0147354	0.0331745	0.0135919
NM_001025307	Stx3	3009	253.954	0.599901	0.20008	339	82	103	479	142	201	377	328	2.25181	0.410299	0.51372	2.08024	1.56586	1.51536	2.32686	2.28093
NM_001025309	Pja2	4694	8125.41	0.168612	0.0938746	8141	9815	9895	10394	4931	7174	9356	7264	34.6649	31.4816	31.6362	28.9361	34.8561	34.6704	37.0167	32.3812
NM_001025310	St6galnac6	2375	894.671	-0.246407	0.316916	993	1215	1343	1310	524	831	396	905	8.35681	7.70232	8.4864	7.20789	7.32073	7.9374	3.09658	7.97342
NM_001025311	St6galnac6	2286	891.517	-0.247093	0.315234	987	1214	1337	1308	521	822	395	909	8.62971	7.99561	8.77741	7.47708	7.5622	8.15711	3.20902	8.32046
NM_001025312	Dclre1b	4117	846.46	0.232494	0.0599087	791	963	1051	1101	542	820	820	846	3.84017	3.52172	3.83118	3.49468	4.36823	4.51829	3.699	4.29981
NM_001025313	Tapbp	2740	664.575	-0.156473	0.29795	733	942	822	1015	418	497	662	492	5.34698	5.17618	4.50228	4.84079	5.06189	4.11478	4.48702	3.75728
NM_001025351	Defb46	171	0	NA	NA	0	0	0	0	0	0	0	0	0	0	0	0	0	0	0	0
NM_001025353	Gm6040	852	0	NA	NA	0	0	0	0	0	0	0	0	0	0	0	0	0	0	0	0
NM_001025358	Klc1	2396	2808.42	-0.196811	0.222575	3899	3761	3375	3716	1669	2384	2171	2358	32.5253	23.6334	21.1397	20.267	23.113	22.5715	16.8277	20.5929
NM_001025359	Klc1	2423	2868.46	-0.198424	0.217838	3982	3850	3445	3798	1700	2440	2219	2403	32.8475	23.923	21.3377	20.4834	23.28	22.8443	17.0081	20.752
NM_001025360	Klc1	2486	2958.52	-0.237945	0.0892013	3813	3630	4060	4392	1763	2517	2331	2278	30.6564	21.9844	24.5096	23.0867	23.5309	22.968	17.4137	19.174
NM_001025361	Klc1	2440	2906.54	-0.236059	0.0913541	3733	3555	3997	4326	1738	2468	2293	2238	30.579	21.9361	24.5842	23.1685	23.6345	22.9454	17.4528	19.1924
NM_001025362	Klc1	1911	2392.62	-0.205453	0.192788	3200	2976	3134	3349	1470	2080	1804	1898	33.4691	23.4467	24.6121	22.901	25.5237	24.6913	17.5318	20.7824
NM_001025363	Klc1	2373	2837.75	-0.199561	0.215695	3938	3806	3422	3753	1683	2414	2189	2377	33.169	24.1479	21.6418	20.6672	23.5328	23.077	17.1316	20.96
NM_001025364	Rtn2	1071	1218.36	-0.119073	0.498468	1092	1539	1650	2190	754	1115	826	1118	20.3793	21.6351	23.1209	26.7211	23.3598	23.6171	14.3233	21.843
NM_001025365	Miip	1801	422.446	-0.083285	0.658625	442	559	434	767	242	303	451	374	4.90528	4.67312	3.61649	5.56522	4.4585	3.81654	4.65065	4.34528
NM_001025371	Serinc4	2520	1537.09	-0.0107498	0.953891	1994	1736	1977	1876	1054	1485	1248	1183	15.8154	10.3719	11.7738	9.72821	13.878	13.368	9.1974	9.82299
NM_001025372	Adcyap1r1	6143	80.9284	-0.136413	0.786484	21	102	154	172	63	62	71	51	0.0683272	0.249994	0.376228	0.365888	0.340288	0.228956	0.214649	0.17372
NM_001025373	Zfp943	2728	605.18	0.25822	0.126347	656	570	660	865	402	589	576	608	4.80634	3.14586	3.63087	4.14355	4.88955	4.89792	3.92129	4.66357
NM_001025375	Wdr61	1318	4949.95	0.242357	0.161574	4513	6406	5506	6362	2520	3998	7467	4405	68.4392	73.178	62.6948	63.0781	63.4413	68.8126	105.216	69.9343
NM_001025376	Wdr61	1207	4801.98	0.247525	0.154354	4373	6215	5328	6144	2448	3877	7263	4283	72.4148	77.5252	66.2473	66.5188	67.2963	72.8667	111.753	74.2507
NM_001025378	Orc2	3013	1906.45	0.134426	0.30791	1755	2751	2282	2328	1207	1825	1822	1738	11.6421	13.7468	11.3665	10.0968	13.2921	13.7406	11.2305	12.0701
NM_001025379	Sema3g	3668	28.5139	-2.39967	0.00396385	44	69	46	85	5	20	0	4	0.239761	0.283223	0.188209	0.302824	0.0452301	0.123692	0	0.0228187
NM_001025380	Adam39	2437	0	NA	NA	0	0	0	0	0	0	0	0	0	0	0	0	0	0	0	0
NM_001025381	Gpr17	5189	22.0389	0.657561	0.318027	15	19	22	31	21	34	24	7	0.057778	0.0551289	0.0636283	0.078069	0.134283	0.14864	0.0858971	0.0282276
NM_001025382	Fam196b	5365	27.4376	-1.16444	0.129252	36	30	59	68	8	17	1	30	0.134118	0.08419	0.165042	0.16563	0.0494774	0.071882	0.00346164	0.117007
NM_001025383	Gm14685	2767	0	NA	NA	0	0	0	0	0	0	0	0	0	0	0	0	0	0	0	0
NM_001025384	DXBay18	2855	0	NA	NA	0	0	0	0	0	0	0	0	0	0	0	0	0	0	0	0
NM_001025385	Tas2r137	1000	0.0847385	-0.110667	0.975017	0	0	0	1	0	0	0	0	0	0	0	0.0130677	0	0	0	0
NM_001025386	Olfr243	949	0	NA	NA	0	0	0	0	0	0	0	0	0	0	0	0	0	0	0	0
NM_001025388	Eno1b	1696.5	8336.79	0.400369	0.0213184	5645	10633	9431	10929	4425	6715	12055	9285	66.5067	94.365	83.4286	84.1835	86.5459	89.791	131.967	114.522
NM_001025391	Sufu	4508	1760.01	-0.18711	0.661394	1919	2641	2126	2726	1197	1990	535	1494	8.50836	8.82051	7.07767	7.9021	8.81043	10.0141	2.20405	6.93468
NM_001025392	Bclaf1	5439	6131.77	-0.132227	0.245268	7337	7855	8079	8633	3165	4717	6364	5415	26.9621	21.7438	22.292	20.7416	19.3082	19.6738	21.7301	20.8324
NM_001025393	Bclaf1	5293	6020.2	-0.130115	0.250574	7194	7704	7934	8471	3115	4640	6231	5327	27.1659	21.9141	22.4958	20.9138	19.5273	19.8864	21.8629	21.0591
NM_001025395	Src	3853	578.022	-0.378583	0.0763868	758	650	968	867	356	489	374	405	3.93211	2.53994	3.7704	2.9405	3.06576	2.87906	1.8027	2.19946
NM_001025426	Depdc5	8168	689.188	-0.483503	0.0405571	883	950	1040	1141	362	640	310	555	2.16073	1.75112	1.91086	1.82545	1.47055	1.77748	0.70485	1.42179
NM_001025427	Hmga1	1672	1947.82	0.025976	0.852595	1586	2547	2550	3165	1134	1659	1694	2041	18.9593	22.9352	22.8884	24.7365	22.5042	22.5087	18.816	25.5427
NM_001025428	Spag9	6886	1670.74	-0.0963893	0.544516	2111	2140	1970	2336	808	1586	1761	1286	6.1274	4.67903	4.29349	4.43309	3.89342	5.22489	4.74945	3.90781
NM_001025429	Spag9	6883	1670.74	-0.0963893	0.544516	2111	2140	1970	2336	808	1586	1761	1286	6.13007	4.68107	4.29536	4.43502	3.89512	5.22716	4.75152	3.90951
NM_001025430	Spag9	6872	1670.74	-0.0963893	0.544516	2111	2140	1970	2336	808	1586	1761	1286	6.13988	4.68856	4.30224	4.44212	3.90135	5.23553	4.75913	3.91577
NM_001025431	Btbd3	4631	549.039	0.0314489	0.846103	522	776	599	848	312	456	495	587	2.25295	2.52288	1.94117	2.39288	2.23546	2.23373	1.9851	2.6523
NM_001025432	Crebbp	7474	2267.63	-0.284096	0.0802243	2408	3402	2783	4004	1206	1750	1497	2303	6.43959	6.85315	5.58819	7.0007	5.35403	5.3116	3.7198	6.44763
NM_001025435	BC053393	2035	0.137114	1.33201	0.706224	0	0	0	0	0	0	0	1	0	0	0	0	0	0	0	0.0102824
NM_001025438	Camk2d	5559	4518.61	0.13112	0.34596	4851	4303	5936	6478	2540	4525	4584	4139	17.4417	11.6542	16.0254	15.2281	15.1609	18.4656	15.3144	15.5797
NM_001025439	Camk2d	5571	4390.88	0.126124	0.363819	4741	4187	5759	6304	2464	4362	4482	4013	17.0095	11.3156	15.514	14.7871	14.6756	17.7621	14.9413	15.0729
NM_001025444	Aptx	5544	1251.9	0.133052	0.454286	1194	1861	1465	1451	660	932	1624	1235	4.30463	5.05397	3.96575	3.42015	3.9501	3.81358	5.44019	4.66126
NM_001025445	Aptx	5540	1249.56	0.134884	0.448149	1191	1857	1460	1448	660	930	1622	1233	4.29692	5.04674	3.95507	3.41554	3.95295	3.80815	5.43741	4.65707
NM_001025559	Sox6	8533	1190.92	-0.0881304	0.53755	1386	1616	1382	1739	663	1150	1018	993	3.24651	2.85134	2.43062	2.66317	2.57809	3.05729	2.21563	2.43505
NM_001025560	Sox6	8647	1216.33	-0.0864075	0.543059	1410	1645	1423	1773	675	1180	1040	1014	3.25918	2.86424	2.46974	2.67944	2.59015	3.09569	2.23367	2.45376
NM_001025561	Pus1	1859	1448.62	-0.0128009	0.918299	1512	1864	1732	2207	785	1422	1300	1297	16.2565	15.0965	13.9823	15.514	14.0113	17.3525	12.9872	14.5989
NM_001025562	Pus1	1503	1377.75	-0.00632873	0.958804	1432	1771	1656	2082	744	1345	1263	1232	19.0432	17.7406	16.5353	18.1018	16.4248	20.3004	15.6061	17.1519
NM_001025565	Lhx9	4917	149.886	1.46433	0.00134	18	100	113	197	107	155	285	205	0.073169	0.306203	0.344897	0.52356	0.722055	0.715109	1.07645	0.872395
NM_001025567	Dmbx1	4010	1.073	3.83156	0.26379	0	0	0	0	5	0	0	0	0	0	0	0	0.0413726	0	0	0
NM_001025568	Pde1c	8834	74.0673	0.0637757	0.890586	55	96	89	133	27	121	74	35	0.12444	0.163615	0.151197	0.196741	0.101413	0.31072	0.15557	0.082903
NM_001025570	Prrx1	4093	330.018	-0.510709	0.0586768	580	379	472	450	194	262	205	218	2.83231	1.39414	1.73066	1.43672	1.5727	1.45211	0.930172	1.11449
NM_001025571	Sh2d2a	4725	6.71947	0.431707	0.742496	7	6	11	4	1	6	0	20	0.0296109	0.0191187	0.0349383	0.0110626	0.00702239	0.0288065	0	0.0885702
NM_001025572	Ankrd12	8976	229.026	0.0706199	0.765602	234	357	209	319	162	198	202	203	0.52106	0.598818	0.349442	0.464417	0.598851	0.500407	0.417945	0.473231
NM_001025573	Slc23a4	2148	5.34162	0.672803	0.683275	12	4	2	0	1	6	17	0	0.111661	0.0280372	0.0139736	0	0.0154473	0.0633662	0.146983	0
NM_001025574	Bpifb9b	2029	0.528442	0.214737	0.950948	0	0	0	3	0	0	0	2	0	0	0	0.0193214	0	0	0	0.0206256
NM_001025575	Cfhr2	1594	0	NA	NA	0	0	0	0	0	0	0	0	0	0	0	0	0	0	0	0
NM_001025576	Ccdc141	6303	5639.86	-0.00462638	0.969452	6496	7382	6990	7172	2914	4973	5766	5283	20.5994	17.6334	16.6434	14.8694	15.3401	17.8983	16.9894	17.5385
NM_001025577	Maf	3639	101.328	1.52577	6.15843e-06	42	70	43	115	89	123	141	147	0.230687	0.289618	0.177336	0.412968	0.811512	0.766768	0.719595	0.845269
NM_001025581	Kcnc2	6189	31.8054	0.055706	0.947181	35	60	37	20	36	17	1	43	0.113032	0.145962	0.0897206	0.0422289	0.193005	0.0623116	0.00300075	0.145381
NM_001025582	Dram2	2452	1986.85	0.176852	0.163716	1642	2364	2419	3062	1209	1835	2304	1691	13.3847	14.5156	14.8056	16.3187	16.3604	16.9768	17.4507	14.4305
NM_001025584	Kcnj6	2349	295.256	-0.0229289	0.924329	325	366	403	392	128	186	364	329	2.76538	2.34589	2.57474	2.18074	1.80806	1.79627	2.87786	2.93071
NM_001025585	Kcnj6	2044	0.585509	-2.38034	0.488457	0	6	0	0	0	0	0	0	0	0.0441957	0	0	0	0	0	0
NM_001025586	Nr2c2ap	1186	1032.38	-0.0908885	0.549596	871	1559	1262	1743	564	776	1074	935	14.6787	19.7911	15.9693	19.2049	15.7791	14.8429	16.8179	16.4963
NM_001025587	Nr2c2ap	1184	1026.09	-0.0885356	0.558104	868	1551	1252	1725	561	774	1065	931	14.6529	19.7228	15.8695	19.0387	15.7216	14.8296	16.7051	16.4535
NM_001025589	Rfxank	3641	1450.46	-0.0498827	0.708993	1295	2089	1781	2332	758	1144	1585	1313	7.10893	8.63827	7.34098	8.36967	6.90773	7.12764	8.08462	7.54577
NM_001025590	Kcnj6	3632	1.68265	-3.05465	0.313322	3	12	0	0	0	0	0	1	0.0165094	0.0497444	0	0	0	0	0	0.00576121
NM_001025594	Zbtb43	4992	702.136	-0.12198	0.514236	909	870	934	899	337	618	795	522	3.63952	2.62394	2.80791	2.35334	2.23997	2.80837	2.95763	2.18804
NM_001025597	Ikzf1	5441	86.9091	1.58204	1.61007e-05	31	58	68	65	87	69	173	105	0.113878	0.160494	0.18756	0.156112	0.530551	0.287681	0.590498	0.403804
NM_001025599	Trim26	3204	809.809	-0.0349627	0.818573	882	951	964	1326	474	588	920	691	5.50213	4.46886	4.51539	5.40818	4.90877	4.16318	5.33269	4.51279
NM_001025600	Cadm1	4259	3495.18	-0.373658	0.0354314	3202	5812	5090	5977	1561	2237	4132	2429	15.0269	20.546	17.9358	18.339	12.1614	11.9151	18.0179	11.9338
NM_001025602	Il1rl1	5286	1.35582	-3.59521	0.291195	0	0	0	16	0	0	0	0	0	0	0	0.0395543	0	0	0	0
NM_001025605	Gm527	1456	10.0308	-2.45938	0.0240132	11	7	47	22	0	2	3	6	0.151003	0.0723845	0.484448	0.197452	0	0.0311609	0.0382658	0.0862282
NM_001025606	Tmem171	1149	74.8845	0.869663	0.0802908	83	58	87	24	35	109	105	83	1.44382	0.760006	1.13635	0.272955	1.01073	2.15202	1.69715	1.51153
NM_001025607	Gm5168	813	0	NA	NA	0	0	0	0	0	0	0	0	0	0	0	0	0	0	0	0
NM_001025608	Szrd1	3291	2715.33	0.00282902	0.980166	2566	3498	3804	3795	1501	2153	3011	2458	15.5842	16.003	17.347	15.069	15.1335	14.8408	16.9916	15.6284
NM_001025610	Ms4a7	1271	0	NA	NA	0	0	0	0	0	0	0	0	0	0	0	0	0	0	0	0
NM_001025612	Snx22	2546	9405.28	-0.152087	0.144616	8994	13041	12276	15932	5223	7586	7984	8769	70.6073	77.119	72.3618	81.7735	68.0689	67.592	58.2389	72.0695
NM_001025613	Otud7b	8086	1338.65	-0.207259	0.151635	1470	2213	1679	1809	690	999	1349	1127	3.63361	4.12057	3.11622	2.92351	2.83141	2.80267	3.09834	2.91642
NM_001025614	Otud7b	8029	1336.75	-0.205184	0.155212	1468	2207	1674	1807	690	998	1347	1127	3.65443	4.13857	3.129	2.94101	2.85151	2.81974	3.11571	2.93712
NM_001025615	Ccdc50	6945	3562.83	0.0957241	0.315905	3565	4270	4457	4999	2024	3119	3938	3253	10.2599	9.25688	9.63122	9.40614	9.66997	10.1879	10.5306	9.80102
NM_001025617	Cant1	2932	2058.08	-0.255401	0.143588	2549	2992	2634	2961	1352	1700	1300	1697	17.3764	15.3641	13.4823	13.197	15.3003	13.153	8.23437	12.1109
NM_001025618	Cant1	2890	2048.76	-0.256784	0.141331	2541	2980	2618	2951	1345	1686	1294	1694	17.5736	15.5249	13.5951	13.3436	15.4423	13.2343	8.31548	12.2652
NM_001025779	Cdc6	4518	1540.04	0.376419	0.00540573	1590	1536	1692	1841	989	1350	1903	1581	7.03406	5.11863	5.62037	5.32486	7.26335	6.77842	7.82246	7.32226
NM_001025947	Dnm1l	4005	5447.18	0.087187	0.479567	5375	7149	6368	7650	2849	4502	6663	4992	26.8245	26.8752	23.8623	24.9609	23.6035	25.5002	30.8971	26.0814
NM_001026211	Dnajc19	1273	607.266	0.193518	0.272303	494	726	726	941	296	551	774	589	7.75628	8.58652	8.55893	9.65966	7.71525	9.81892	11.2918	9.68158
NM_001026212	Ensa	2271	4582.29	0.0253992	0.829803	4454	6080	5750	6582	2439	3779	5451	3927	39.2002	40.3084	37.9981	37.874	35.6354	37.7486	44.5769	36.1829
NM_001026214	Entpd5	4953	1171.1	0.174649	0.274624	1320	1400	1245	1494	751	1260	1076	1002	5.32673	4.25568	3.77235	3.94169	5.03105	5.77089	4.03455	4.2331
NM_001029836	Npnt	4605	1273.1	-0.374414	0.0385339	1526	1818	1698	2169	822	762	834	1168	6.62338	5.94393	5.53374	6.15503	5.92283	3.75376	3.36347	5.30729
NM_001029837	Pik3cd	4868	131.242	-0.333168	0.373904	171	141	167	254	94	140	68	64	0.702103	0.436092	0.514846	0.681842	0.640714	0.652406	0.259424	0.275099
NM_001029838	Pknox2	3535	617.182	-0.595295	0.0610459	892	597	1083	1123	478	389	234	412	5.04348	2.54269	4.5978	4.15136	4.48668	2.49632	1.22936	2.43875
NM_001029841	Sla	2856	100.101	0.508075	0.242687	72	117	69	165	124	90	94	52	0.503883	0.616789	0.362578	0.754964	1.44062	0.714867	0.611253	0.380982
NM_001029842	Slc16a6	4208	664.381	0.0431496	0.779789	693	892	868	810	368	657	655	569	3.29164	3.19153	3.09567	2.51542	2.90174	3.54185	2.89079	2.82941
NM_001029843	Vrk1	3708	2361.07	0.196758	0.2013	2267	3104	2924	2686	1350	1834	3111	2229	12.2199	12.6035	11.8345	9.46601	12.0804	11.2202	15.5816	12.5785
NM_001029844	Vrk1	3649	2340.23	0.19029	0.217473	2251	3074	2914	2672	1327	1817	3084	2208	12.3298	12.6835	11.9847	9.56892	12.0666	11.2959	15.6961	12.6615
NM_001029850	Magi1	7780	586.566	0.154917	0.460535	688	641	604	826	356	413	817	495	1.76752	1.24047	1.16511	1.3874	1.5183	1.20423	1.95026	1.33133
NM_001029855	Psme2	784	656.386	0.274001	0.174398	492	813	766	959	381	492	978	589	12.5431	15.6129	14.663	15.9846	16.1249	14.2361	23.1672	15.7202
NM_001029856	Atad5	7247	656.476	0.166997	0.223923	661	782	778	873	450	532	704	605	1.82305	1.62464	1.61114	1.57419	2.06035	1.66531	1.80412	1.74685
NM_001029867	Ugt2b36	1880	0	NA	NA	0	0	0	0	0	0	0	0	0	0	0	0	0	0	0	0
NM_001029868	Pdzd4	3962	14.9168	-0.416325	0.642614	41	13	17	6	6	16	17	4	0.206835	0.0494013	0.064394	0.0197896	0.0502486	0.0916107	0.0796866	0.0211254
NM_001029872	Itgad	3931	83.0321	-0.130812	0.706982	99	93	113	129	45	50	115	58	0.50337	0.356196	0.431406	0.428832	0.379836	0.288541	0.543308	0.308734
NM_001029873	Unc13a	7915	22.7255	0.308823	0.655115	28	13	30	29	12	31	7	33	0.070707	0.0247287	0.0568829	0.0478793	0.0503057	0.0888488	0.0164247	0.0872414
NM_001029876	Urb2	5762	882.589	0.00195431	0.993115	821	890	1350	1405	534	939	527	888	2.8479	2.32555	3.51618	3.18642	3.07507	3.69686	1.69859	3.22477
NM_001029877	Nova2	8366	130.697	0.250446	0.417692	136	193	120	143	90	85	128	167	0.32492	0.347335	0.215266	0.223367	0.356953	0.230485	0.284147	0.417694
NM_001029878	Lonrf2	5065	161.38	0.634306	0.0167381	110	178	179	172	101	178	145	232	0.434078	0.529115	0.530377	0.443761	0.661651	0.797226	0.531667	0.958447
NM_001029889	Usf3	12596	520.2	-0.251371	0.255131	583	856	620	777	188	402	452	585	0.925105	1.02318	0.738703	0.8061	0.495236	0.723993	0.666433	0.971813
NM_001029890	Mex3a	5772	2468.72	0.0871561	0.643909	2410	3490	2650	3493	1062	1765	3064	2875	8.34537	9.1035	6.89018	7.90811	6.10499	6.9368	9.85856	10.4225
NM_001029893	Psg26	2051	0	NA	NA	0	0	0	0	0	0	0	0	0	0	0	0	0	0	0	0
NM_001029895	Ate1	4988	2910.4	0.169959	0.141043	2776	3413	3419	4188	1580	2529	3514	2789	11.1237	10.3019	10.2869	10.9719	10.5104	11.5017	13.0836	11.6999
NM_001029912	Zswim5	5381	238.808	0.313574	0.158052	201	306	284	281	121	212	261	305	0.7466	0.856185	0.792075	0.682407	0.746121	0.893745	0.9008	1.18603
NM_001029929	Zmynd15	2785	61.4567	-0.274719	0.52801	64	86	109	76	49	54	27	44	0.459314	0.464924	0.587371	0.356606	0.583791	0.439855	0.180049	0.330588
NM_001029930	Gm5796	1807	0.351713	2.10437	0.549799	0	0	0	0	1	0	0	1	0	0	0	0	0.0183624	0	0	0.0115798
NM_001029933	Zfp114	2230	16.4161	-0.218643	0.753481	26	30	13	16	13	13	11	11	0.233036	0.202547	0.0874882	0.0937596	0.193431	0.132245	0.0916091	0.103216
NM_001029934	Usp32	6888	823.451	0.119224	0.521125	934	906	940	1155	374	653	1019	893	2.71025	1.98036	2.04807	2.19124	1.80163	2.15061	2.74746	2.7128
NM_001029935	Trim38	1472	3.10486	0.350992	0.894241	0	14	0	0	0	9	0	3	0	0.143196	0	0	0	0.1387	0	0.0426455
NM_001029936	Specc1	6734	545.325	-0.508582	0.00450688	765	659	914	835	279	350	452	410	2.27061	1.4734	2.03697	1.62037	1.37473	1.17906	1.24657	1.274
NM_001029937	Sec14l3	3914	0	NA	NA	0	0	0	0	0	0	0	0	0	0	0	0	0	0	0	0
NM_001029938	Rilp	1477	20.9064	-0.0407227	0.950555	19	27	37	23	16	9	33	10	0.257115	0.275228	0.375952	0.203492	0.35944	0.13823	0.414939	0.14167
NM_001029977	Gm4788	2870	0	NA	NA	0	0	0	0	0	0	0	0	0	0	0	0	0	0	0	0
NM_001029978	Tceal3	1110	26.8845	-0.33011	0.512454	34	43	26	47	14	20	21	24	0.612225	0.58325	0.351529	0.553319	0.418497	0.408741	0.351356	0.452426
NM_001029979	Safb2	3249	713.821	-0.42029	0.00458104	850	1047	1090	1098	398	570	533	499	5.22907	4.85184	5.03487	4.41624	4.06462	3.97984	3.04669	3.21374
NM_001029982	Sec23ip	4556	3843.75	0.200407	0.11042	3882	4919	4719	4261	2411	3535	4278	3452	17.0305	16.2556	15.5445	12.2216	17.559	17.6014	17.4385	15.8543
NM_001029983	Man1b1	3727	1156.88	-0.230598	0.156845	1421	1677	1407	1716	637	1102	842	921	7.62061	6.77459	5.6656	6.0167	5.67109	6.70753	4.19569	5.17082
NM_001029984	Fcrlb	1277	0.895337	-2.033	0.552685	0	0	6	2	0	0	0	1	0	0	0.0705134	0.0204663	0	0	0	0.0163858
NM_001029985	Kcp	4848	134.161	-0.903104	0.0619279	225	189	195	255	87	80	17	104	0.92763	0.58696	0.603647	0.68735	0.595448	0.374342	0.0651234	0.44888
NM_001029987	Doxl2	2282	0	NA	NA	0	0	0	0	0	0	0	0	0	0	0	0	0	0	0	0
NM_001029988	Fat2	14398	1.41451	4.24041	0.2147	0	0	0	0	6	0	1	0	0	0	0	0	0.0138273	0	0.00128988	0
NM_001029990	Mettl17	1607	858.729	-0.355427	0.0251631	776	1349	1399	1368	476	689	678	636	9.65163	12.6388	13.0651	11.1242	9.82829	9.72622	7.83547	8.28134
NM_001029993	Zc3h18	3783	885.726	-0.319146	0.18428	1310	1038	1248	1229	610	725	469	707	6.92134	4.13114	4.95096	4.24537	5.35033	4.34753	2.30244	3.91059
NM_001029994	Zc3h18	3712	883.42	-0.321687	0.181038	1308	1037	1245	1226	608	721	467	706	7.04295	4.2061	5.03353	4.31602	5.43479	4.40624	2.33647	3.97975
NM_001030014	Mcat	1887	407.171	-0.0724668	0.734785	320	557	525	742	209	284	377	466	3.38948	4.44419	4.1754	5.13845	3.67503	3.41419	3.7104	5.16742
NM_001030274	Ndufs5	504	1505.81	0.0685595	0.679621	1181	2022	1959	2339	759	1131	1869	1486	46.8354	60.4032	58.3331	60.6457	49.9687	50.9064	68.87	61.6947
NM_001030290	Rdh8	1442	0	NA	NA	0	0	0	0	0	0	0	0	0	0	0	0	0	0	0	0
NM_001030291	Enpp7	1363	0	NA	NA	0	0	0	0	0	0	0	0	0	0	0	0	0	0	0	0
NM_001030292	Kcnk15	1029	0.196249	-0.865707	0.805934	0	0	2	0	0	0	0	0	0	0	0.0291693	0	0	0	0	0
NM_001030293	Spry3	4342	0	NA	NA	0	0	0	0	0	0	0	0	0	0	0	0	0	0	0	0
NM_001030294	Olfm4	1632	0	NA	NA	0	0	0	0	0	0	0	0	0	0	0	0	0	0	0	0
NM_001030296	Prr7	1355	6.76726	0.69783	0.60837	3	4	16	3	1	12	0	16	0.0442524	0.0444457	0.177211	0.0289323	0.0244877	0.200901	0	0.247082
NM_001030297	Tmprss11c	1603	0	NA	NA	0	0	0	0	0	0	0	0	0	0	0	0	0	0	0	0
NM_001030305	Pmp2	1358	0.544053	-2.26208	0.510862	2	0	3	0	0	0	0	0	0.0294364	0	0.0331537	0	0	0	0	0
NM_001030307	Dkc1	2786	3739.05	0.184397	0.32069	3422	4513	4894	4753	1717	2821	5567	3628	24.5501	24.389	26.3629	22.294	20.4492	22.9701	37.11	27.2487
NM_001031621	Abca17	5171	6.33653	0.849731	0.571287	0	4	11	9	12	2	0	9	0	0.0116465	0.0319249	0.0227441	0.0770005	0.00877397	0	0.036419
NM_001031622	Gm16367	2031	0	NA	NA	0	0	0	0	0	0	0	0	0	0	0	0	0	0	0	0
NM_001031664	Nudt10	1746	185.765	0.339349	0.357211	147	168	223	300	110	109	376	119	1.68278	1.44869	1.91678	2.24532	2.09043	1.41619	3.9994	1.42614
NM_001031667	Gsk3a	2246	185.759	0.00127074	0.996411	243	259	155	262	84	143	214	193	2.16248	1.7362	1.0357	1.52438	1.24096	1.44433	1.76952	1.79807
NM_001031772	Lin28b	5396	409.172	0.36261	0.0721225	368	476	430	526	244	325	617	375	1.36311	1.32814	1.19594	1.27384	1.50039	1.36632	2.12356	1.45418
NM_001031808	Mrpl41	2419	1818.48	0.176475	0.242923	1523	2320	2243	2565	932	1463	2365	1813	12.584	14.4398	13.9157	13.8564	12.784	13.7198	18.1571	15.6827
NM_001031811	Kcnh8	2136.5	0	NA	NA	0	0	0	0	0	0	0	0	0	0	0	0	0	0	0	0
NM_001031814	Smg1	15488	824.512	-0.315635	0.0733049	1195	962	1086	1269	481	556	721	661	1.54215	0.935166	1.05231	1.0707	1.03047	0.814367	0.864552	0.893029
NM_001031851	Agxt2	1809	0	NA	NA	0	0	0	0	0	0	0	0	0	0	0	0	0	0	0	0
NM_001032298	Bglap2	467	0	NA	NA	0	0	0	0	0	0	0	0	0	0	0	0	0	0	0	0
NM_001032378	Pecam1	3237	3725.63	-0.566622	0.000297042	5262	5291	5514	6010	2183	2701	2526	2295	32.491	24.6096	25.5644	24.2623	22.3768	18.9288	14.4924	14.8354
NM_001032413	Pear1	4341	630.447	-0.406464	0.158939	631	873	950	1201	494	538	266	382	2.90532	3.02784	3.28432	3.61538	3.77593	2.81147	1.138	1.84134
NM_001032414	Pear1	4272	624.867	-0.395743	0.170512	624	866	940	1180	492	536	265	379	2.9195	3.05208	3.30223	3.60953	3.82138	2.84626	1.15203	1.85638
NM_001032727	Sybu	2914	7.00481	-0.464364	0.714626	3	11	21	6	9	2	6	0	0.0205772	0.0568345	0.108154	0.0269068	0.10248	0.0155697	0.0382395	0
NM_001033039	Klhdc9	1549	235.648	-0.254715	0.321674	281	376	299	317	179	135	189	185	3.62585	3.65465	2.89688	2.67429	3.83432	1.97707	2.26601	2.49908
NM_001033040	Ccdc189	2525	789.301	0.0616491	0.685411	752	1108	861	1179	426	605	887	800	5.95267	6.60675	5.11744	6.10173	5.59803	5.43544	6.52399	6.62961
NM_001033041	Acmsd	2291	22.2574	0.826321	0.215087	21	14	10	36	20	21	41	12	0.18321	0.0920051	0.0655067	0.205342	0.289662	0.207939	0.332361	0.109601
NM_001033042	Lrrc14b	2742	464.686	0.307398	0.126028	498	507	404	668	259	404	619	460	3.63009	2.78387	2.21118	3.18353	3.13415	3.34237	4.19251	3.51035
NM_001033043	Rnf17	5109	119.512	1.31662	0.036061	131	105	41	44	24	57	333	214	0.512496	0.30943	0.120437	0.112543	0.15587	0.253093	1.21048	0.876471
NM_001033122	Cd69	1613	0.392498	-1.80402	0.60225	0	0	4	0	0	0	0	0	0	0	0.0372166	0	0	0	0	0
NM_001033123	Gm14288	423	0	NA	NA	0	0	0	0	0	0	0	0	0	0	0	0	0	0	0	0
NM_001033124	Ntrk1	2569	2.92691	5.29477	0.0723579	0	0	0	0	13	0	0	1	0	0	0	0	0.167906	0	0	0.00814508
NM_001033126	Cd27	1568	9.84493	-0.861279	0.429864	7	12	17	31	4	4	0	15	0.0892292	0.115224	0.16271	0.258355	0.0846449	0.0578702	0	0.200173
NM_001033128	Bbs1	5578	148.861	-0.4739	0.189599	163	183	177	363	107	106	60	119	0.584069	0.493949	0.476218	0.85041	0.636491	0.43109	0.199767	0.446404
NM_001033131	Krtdap	448	0	NA	NA	0	0	0	0	0	0	0	0	0	0	0	0	0	0	0	0
NM_001033132	Commd6	869	2080.32	0.288964	0.0793011	1515	2242	2402	3454	1251	1672	2712	2077	34.8456	38.8441	41.4824	51.9401	47.7666	43.6473	57.959	50.0122
NM_001033135	Rnf149	2422	684.944	0.0216839	0.918106	537	1053	769	1118	346	445	838	720	4.43155	6.54581	4.765	6.03209	4.74011	4.16799	6.42571	6.22039
NM_001033136	Rmdn3	2237	1125.59	0.0165104	0.900993	1130	1499	1343	1662	557	954	1272	1050	10.0964	10.0889	9.00992	9.7088	8.26183	9.67438	10.5602	9.82161
NM_001033139	AI846148	3175	368.366	-0.40186	0.0564405	487	563	445	595	156	315	251	341	3.06577	2.66977	2.10343	2.44891	1.6303	2.25065	1.46819	2.24735
NM_001033140	Sdhaf1	964	1548.53	0.0544097	0.649696	1426	2034	1827	2406	906	1285	1744	1339	29.5663	31.7675	28.4428	32.6151	31.1844	30.239	33.5985	29.0645
NM_001033141	Ecscr	1100	1346.55	0.0196273	0.883105	1251	1718	1732	2066	741	980	1535	1308	22.7311	23.5147	23.6301	24.5436	22.3518	20.2104	25.9159	24.8814
NM_001033142	Rnf166	1775	510.921	0.051356	0.822653	459	560	788	728	302	282	659	510	5.16856	4.75006	6.66253	5.35961	5.64541	3.60406	6.89506	6.01217
NM_001033145	1190002N15Rik	3945	2502.19	0.569174	0.00552757	1836	3098	2156	3123	1134	2284	3911	3048	9.30209	11.8234	8.20187	10.3449	9.5379	13.1338	18.4116	16.1669
NM_001033148	1700029J07Rik	2731	23.5197	-0.148608	0.857585	39	29	31	19	18	18	1	33	0.285429	0.159877	0.170354	0.0909143	0.218694	0.149517	0.00680032	0.252844
NM_001033149	Ttc9	4775	137.705	-0.186596	0.626983	211	120	180	210	34	100	169	151	0.88321	0.37837	0.565731	0.574707	0.236261	0.475081	0.657301	0.661703
NM_001033150	Plekhm2	4111	313.03	-0.0461118	0.867599	390	464	226	507	172	205	391	271	1.89615	1.69934	0.825034	1.61161	1.38825	1.13122	1.76636	1.37937
NM_001033155	Dnajb14	1841	409.018	-0.133565	0.656371	375	515	596	687	290	397	160	395	4.07129	4.21175	4.85851	4.87645	5.22674	4.8919	1.61405	4.48955
NM_001033156	Fbxo33	3440	232.422	-0.0761178	0.801967	164	302	449	299	112	133	277	250	0.952885	1.32178	1.95884	1.13583	1.08031	0.877069	1.49545	1.52069
NM_001033157	5730507C01Rik	2464	0.0847385	-0.110667	0.975017	0	0	0	1	0	0	0	0	0	0	0	0.00530347	0	0	0	0
NM_001033158	Rasl12	2422	79.0947	0.331338	0.428112	58	131	98	64	47	62	136	55	0.47864	0.814341	0.607244	0.345308	0.643888	0.580709	1.04284	0.475169
NM_001033159	Zfp597	5625	516.938	0.257571	0.0879147	461	663	618	620	345	444	597	483	1.63807	1.7746	1.64883	1.44036	2.03509	1.79061	1.97107	1.79674
NM_001033161	Tradd	1378	429.641	-0.0476575	0.803924	412	637	535	619	217	294	528	395	5.9759	6.95984	5.82661	5.87005	5.22513	4.83993	7.116	5.99801
NM_001033162	Shcbp1l	2033	5.50739	0.533867	0.685092	5	15	0	2	3	6	6	7	0.0491573	0.111087	0	0.0128556	0.0489633	0.0669506	0.0548106	0.0720477
NM_001033163	Ephx3	2407	0.464279	-0.292837	0.933582	2	0	0	0	1	0	0	0	0.0166077	0	0	0	0.0137851	0	0	0
NM_001033164	2510002D24Rik	1227	733.63	0.0133431	0.948468	844	760	986	1052	345	508	994	679	13.7484	9.32563	12.0599	11.204	9.32957	9.39204	15.045	11.5794
NM_001033165	Dnajc25	1821	130.96	0.16987	0.525705	118	162	161	180	90	103	171	96	1.29517	1.33941	1.32687	1.2917	1.63991	1.28312	1.74396	1.10312
NM_001033166	Selenoh	679	9994.07	0.0151743	0.910418	7639	13134	13670	16450	5595	8093	9860	10049	224.865	291.23	302.141	316.59	273.412	270.384	269.686	309.68
NM_001033167	Slc22a23	6238	518.176	-0.0691934	0.79127	409	833	471	1023	283	338	428	642	1.31049	2.01052	1.13315	2.14304	1.50532	1.22917	1.27423	2.15352
NM_001033168	1700066B19Rik	2500	72.6103	0.609149	0.126165	73	98	68	41	48	69	94	83	0.58363	0.590195	0.408207	0.214311	0.637071	0.626109	0.698295	0.694701
NM_001033170	Fam83e	2893	3.6327	-2.89085	0.0624147	9	14	4	4	0	1	1	1	0.0621798	0.0728599	0.0207502	0.0180681	0	0.00784138	0.00641952	0.00723288
NM_001033171	Klrg2	2275	7.70892	0.146403	0.930092	6	0	22	9	0	6	0	23	0.0527139	0	0.145128	0.0516966	0	0.0598288	0	0.211547
NM_001033172	Rab11fip2	5286	106.572	-0.178657	0.621153	121	159	162	121	29	79	123	119	0.457523	0.452876	0.459938	0.299129	0.182036	0.339032	0.432144	0.471063
NM_001033173	Usp31	10181	413.693	0.457524	0.038755	430	376	411	518	190	469	471	506	0.844176	0.556041	0.605846	0.664875	0.619227	1.04502	0.859175	1.03997
NM_001033174	Osbp	4571	1459.27	0.0858514	0.678249	1330	1890	1590	2381	581	1144	2076	1416	5.81561	6.22529	5.22032	6.80689	4.21747	5.67748	8.43465	6.48204
NM_001033175	Cln6	2127	1410.25	0.276713	0.111871	1029	1335	2089	2051	936	1355	1340	1473	9.66948	9.44981	14.7395	12.6008	14.6014	14.4515	11.7001	14.4909
NM_001033176	Slc6a21	1724	0	NA	NA	0	0	0	0	0	0	0	0	0	0	0	0	0	0	0	0
NM_001033177	Krt76	2301	0.12484	-0.110667	0.975017	1	0	0	0	0	0	0	0	0.00868637	0	0	0	0	0	0	0
NM_001033178	Tmem181a	4386	377.996	-0.240471	0.326692	463	591	470	509	230	197	459	267	2.10993	2.02875	1.6082	1.51653	1.73999	1.01892	1.94355	1.2738
NM_001033181	Jrkl	2949	0	NA	NA	0	0	0	0	0	0	0	0	0	0	0	0	0	0	0	0
NM_001033184	1700057G04Rik	1043	0.632478	2.08942	0.547615	1	0	0	0	0	0	4	0	0.0191633	0	0	0	0	0	0.0712241	0
NM_001033185	Ccdc190	1434	0	NA	NA	0	0	0	0	0	0	0	0	0	0	0	0	0	0	0	0
NM_001033186	Skap1	2175	10.9756	-0.352268	0.802128	1	23	20	21	15	0	0	12	0.00918958	0.159213	0.138001	0.126171	0.228833	0	0	0.115447
NM_001033189	C77080	5178	109.059	0.415418	0.278668	58	100	198	120	105	90	102	100	0.223883	0.290768	0.573871	0.302844	0.672844	0.394295	0.365838	0.404108
NM_001033191	Naa11	3360	1.74406	1.08869	0.589952	0	2	2	2	0	1	6	2	0	0.0089619	0.00893309	0.00777842	0	0.00675152	0.0331637	0.0124552
NM_001033192	Fam8a1	1374	49.6314	0.145199	0.735805	30	92	59	59	36	37	49	49	0.436405	1.00812	0.644431	0.561133	0.869366	0.61088	0.662309	0.746223
NM_001033194	Gtf3c3	4744	1695.98	0.0569809	0.703434	1738	2012	2218	2367	924	1271	2185	1469	7.32251	6.38546	7.01662	6.5201	6.4627	6.07773	8.55377	6.47943
NM_001033196	Znfx1	7198	292.54	0.0446071	0.840436	389	308	291	436	170	251	290	278	1.08017	0.644241	0.606725	0.791544	0.783653	0.791048	0.748234	0.808151
NM_001033197	AU015228	2979	15.7345	0.129066	0.851793	15	10	18	34	11	16	18	9	0.100641	0.0505404	0.0906803	0.149145	0.122521	0.12184	0.112216	0.0632167
NM_001033199	Clca4b	2981	0	NA	NA	0	0	0	0	0	0	0	0	0	0	0	0	0	0	0	0
NM_001033201	Ncbp1	3086	4206.71	-0.00512604	0.955768	4098	5448	5432	6261	2530	3768	3823	3764	26.5418	26.5797	26.4165	26.5124	27.2027	27.6985	23.007	25.5219
NM_001033202	Usp30	2775	197.024	-0.354266	0.165628	185	255	378	301	89	183	170	137	1.33249	1.38352	2.04428	1.41744	1.06418	1.49599	1.13772	1.03304
NM_001033204	Rpusd3	1258	542.991	0.0531552	0.717599	482	663	781	767	311	466	544	525	7.65811	7.93491	9.31712	7.96737	8.20288	8.40322	8.03099	8.73249
NM_001033205	Zfp575	2735	72.9818	-0.159336	0.672423	76	104	106	98	64	52	60	41	0.555407	0.572513	0.581647	0.468241	0.776443	0.431307	0.407422	0.313679
NM_001033206	Pwwp2b	2330	294.119	0.0841154	0.757344	327	385	376	322	255	237	185	280	2.80509	2.48779	2.42183	1.80593	3.63138	2.30745	1.47457	2.51456
NM_001033207	Nlrc5	6894	0.37452	-1.69908	0.624113	3	0	0	0	0	0	0	0	0.00869771	0	0	0	0	0	0	0
NM_001033208	Myzap	2268	863.655	0.107895	0.616202	1126	817	932	1226	645	622	995	668	9.92317	5.42361	6.16714	7.06395	9.43634	6.2214	8.14763	6.16301
NM_001033209	Xylb	3839	151.662	-0.119906	0.743776	193	248	128	216	52	95	239	124	1.00483	0.972619	0.500383	0.735252	0.44944	0.561366	1.15619	0.67587
NM_001033210	Pls1	3679	94.2544	1.18396	0.00722245	96	52	51	80	104	61	179	83	0.521551	0.212805	0.208042	0.284159	0.937973	0.376132	0.903596	0.472072
NM_001033211	AU022751	1836	2.8417	1.39306	0.651271	0	0	8	0	0	0	0	15	0	0	0.0653926	0	0	0	0	0.170954
NM_001033212	Rprml	1069	3.30535	2.64151	0.178816	3	0	1	0	2	7	0	10	0.0560917	0	0.0140389	0	0.0620782	0.148546	0	0.195741
NM_001033213	Ttc7b	3420	590.331	-0.0610125	0.792473	713	854	550	890	224	470	730	573	4.16695	3.75959	2.4135	3.40067	2.17325	3.11754	3.96413	3.50581
NM_001033214	E330034G19Rik	1483	0.801188	-1.66148	0.628695	0	4	2	0	1	0	0	0	0	0.0406095	0.0202395	0	0.0223741	0	0	0
NM_001033215	Zfp957	2746	0.741145	1.53132	0.654422	0	1	0	1	0	1	0	3	0	0.00548288	0	0.00475883	0	0.00826114	0	0.0228602
NM_001033217	Prickle1	4075	2699.39	-0.102724	0.436813	2598	3275	4064	4186	1624	2413	2145	2373	12.7428	12.1002	14.9671	13.4237	13.2235	13.4329	9.77576	12.1851
NM_001033219	Slc45a4	4632	431.977	-0.034414	0.866583	418	731	459	592	203	384	409	446	1.80369	2.37606	1.48715	1.67014	1.45417	1.88063	1.63986	2.01477
NM_001033220	AU021092	1362	43.3981	0.782292	0.0944845	38	43	28	51	25	41	87	36	0.55765	0.475336	0.308526	0.489321	0.609046	0.682885	1.1863	0.553076
NM_001033221	G6b	2246	45.5	0.759241	0.170547	27	38	41	67	64	54	24	29	0.240275	0.254732	0.273959	0.389821	0.94549	0.545412	0.198451	0.270177
NM_001033222	Pdzd8	7069	2166.16	0.375047	0.0600806	1995	2483	2314	2655	1102	1539	3511	2288	5.64079	5.28844	4.91266	4.90803	5.17262	4.9388	9.2241	6.77263
NM_001033223	Lin7a	5838	30.4084	-1.63233	0.0891216	18	118	18	87	20	6	0	17	0.0616259	0.304318	0.0462721	0.19474	0.113672	0.0233146	0	0.0609319
NM_001033225	Pnrc1	1921	1214.89	-0.0759032	0.694118	933	1277	2053	2133	681	1047	1026	1173	9.70754	10.0086	16.0388	14.5099	11.7627	12.364	9.91907	12.777
NM_001033226	Calr4	1922	7.67198	0.901211	0.544987	17	6	0	0	1	10	15	10	0.176787	0.047001	0	0	0.0172637	0.118029	0.14494	0.108869
NM_001033227	Slc5a10	2243	9.62106	0.379427	0.690337	3	10	20	10	8	7	3	17	0.026733	0.0671243	0.133817	0.0582601	0.118344	0.0707961	0.0248395	0.158591
NM_001033228	Itga1	5951	1921.1	-0.6821	6.93069e-07	2344	3081	3267	3182	822	1492	1220	1359	7.87268	7.79491	8.23892	6.98732	4.5832	5.68748	3.80733	4.77847
NM_001033229	Cyp11b1	2387	0	NA	NA	0	0	0	0	0	0	0	0	0	0	0	0	0	0	0	0
NM_001033231	Fam195b	1198	6669.61	0.186166	0.112426	5152	8103	8649	9881	3892	5922	7153	6807	85.9556	101.835	108.348	107.782	107.796	112.138	110.887	118.894
NM_001033233	Tmprss11a	2646	0	NA	NA	0	0	0	0	0	0	0	0	0	0	0	0	0	0	0	0
NM_001033234	Gm9	1657	0.924463	-3.04093	0.373465	0	6	0	4	0	0	0	0	0	0.0545177	0	0.0315455	0	0	0	0
NM_001033235	Trim40	2189	0.147481	1.33201	0.706224	0	0	0	0	0	1	0	0	0	0	0	0	0	0.0103632	0	0
NM_001033236	Vcpkmt	1019	1295.63	0.127428	0.418202	930	1727	1658	2026	806	1102	1209	1369	18.2416	25.5169	24.4186	25.9816	26.2451	24.5329	22.0345	28.1118
NM_001033237	Yeats2	5965	1156.53	-0.29637	0.210284	1617	1348	1339	2035	766	965	585	1009	5.41819	3.40243	3.36885	4.45815	4.26094	3.66993	1.82136	3.53949
NM_001033238	Cblb	6302	1188.38	-0.0835008	0.616148	1303	1761	1561	1459	701	1161	904	1026	4.13258	4.20717	3.71737	3.02536	3.69085	4.17921	2.66404	3.40666
NM_001033239	Csta1	2726	0.254215	-1.20508	0.730682	0	0	0	3	0	0	0	0	0	0	0	0.0143812	0	0	0	0
NM_001033240	Wfdc6a	789	0	NA	NA	0	0	0	0	0	0	0	0	0	0	0	0	0	0	0	0
NM_001033241	Gm382	4065	0	NA	NA	0	0	0	0	0	0	0	0	0	0	0	0	0	0	0	0
NM_001033242	Cln5	2441	1653.73	-0.250703	0.105991	1763	2292	2572	2386	942	1507	1141	1358	14.4358	14.137	15.813	12.7733	12.8047	14.0051	8.68098	11.641
NM_001033243	Ccdc114	2438	67.4818	0.0609192	0.886586	110	67	64	78	29	44	86	78	0.901808	0.413762	0.393965	0.418082	0.394685	0.409411	0.655112	0.669454
NM_001033244	Fancd2	4734	531.631	0.220626	0.218527	468	655	678	672	244	541	595	570	1.97593	2.08316	2.14938	1.85499	1.71021	2.59245	2.33421	2.51945
NM_001033245	Hk3	3198	8.06227	-3.08033	0.0540335	12	0	23	41	0	1	0	5	0.0749994	0	0.107935	0.167535	0	0.00709353	0	0.0327153
NM_001033246	Ccdc110	2617	0.6242	-2.44868	0.47575	5	0	0	0	0	0	0	0	0.0381875	0	0	0	0	0	0	0
NM_001033247	Cfap44	6546	3.58711	-1.03616	0.58136	5	0	12	7	3	0	0	4	0.0152668	0	0.0275116	0.0139741	0.0152066	0	0	0.0127863
NM_001033248	Gm266	1212	175.501	0.327008	0.226691	116	236	172	275	127	188	143	180	1.91298	2.93169	2.12979	2.96504	3.47687	3.51881	2.19121	3.10763
NM_001033249	Zfp583	2758	175.673	-0.0528282	0.827628	211	221	205	252	113	175	144	131	1.52913	1.20644	1.1155	1.19401	1.35947	1.43941	0.969659	0.993886
NM_001033250	Lemd1	977	0	NA	NA	0	0	0	0	0	0	0	0	0	0	0	0	0	0	0	0
NM_001033251	Gpr174	5043	4.39784	2.23444	0.350167	0	0	0	9	0	20	0	5	0	0	0	0.0233214	0	0.0899667	0	0.0207463
NM_001033252	Gm732	1657	0.274227	2.03048	0.564459	0	0	0	0	0	0	0	2	0	0	0	0	0	0	0	0.0252561
NM_001033253	Plekhg1	7171	226.895	0.128412	0.672882	328	210	289	219	189	178	198	194	0.914217	0.440909	0.604824	0.399084	0.874518	0.563094	0.512786	0.566085
NM_001033254	Pak6	4124	79.5059	-0.952705	0.0224777	85	131	96	231	29	59	28	63	0.41196	0.478258	0.349352	0.731971	0.233328	0.324544	0.126093	0.319655
NM_001033255	Gm136	1296	1.03378	2.91611	0.395945	1	0	0	0	0	1	6	0	0.0154223	0	0	0	0	0.0175039	0.08598	0
NM_001033256	Spata5l1	1318	5.25377	-0.716562	0.633805	7	0	14	12	2	5	0	6	0.106154	0	0.159413	0.118978	0.0503502	0.0860588	0	0.0952567
NM_001033257	Phactr2	8270	5405.72	0.298733	0.0804041	5114	5982	6669	6462	3529	3685	7857	4986	12.3598	10.8906	12.1023	10.2109	14.159	10.1082	17.6442	12.6156
NM_001033258	Arfgef3	8180	45.5163	-0.932712	0.0662913	67	50	109	70	16	46	19	22	0.16371	0.0920292	0.199979	0.111827	0.0649013	0.127569	0.0431371	0.0562767
NM_001033259	Mcu	2862	1687.54	0.347135	0.0338989	1836	1537	1748	2265	1258	1737	1639	1537	12.8221	8.08562	9.16606	10.3419	14.5847	13.768	10.6356	11.2373
NM_001033260	Stox1	3096	67.1817	-0.0385009	0.919178	48	92	85	125	54	44	69	47	0.309881	0.4474	0.41203	0.527606	0.578735	0.322398	0.413904	0.317656
NM_001033261	Zfc3h1	6919	501.938	-0.219891	0.214006	625	585	780	691	253	435	427	431	1.80548	1.27298	1.69185	1.30507	1.21329	1.42622	1.14613	1.30345
NM_001033262	March9	1992	5.41279	1.98689	0.243895	0	0	4	8	11	6	0	8	0	0	0.0301357	0.0524809	0.183227	0.0683286	0	0.084035
NM_001033263	Agap2	5613	1.66444	-0.736455	0.783684	4	1	0	5	3	0	0	0	0.0142436	0.00268234	0	0.0116406	0.0177343	0	0	0
NM_001033264	Gls2	2440	62.0442	-0.176935	0.638035	62	88	86	97	29	32	79	59	0.507875	0.543003	0.528956	0.519496	0.394362	0.29751	0.601296	0.505966
NM_001033266	Gm525	575	0	NA	NA	0	0	0	0	0	0	0	0	0	0	0	0	0	0	0	0
NM_001033267	Qrich2	2146	0.987814	-1.24142	0.716324	1	0	6	0	0	0	0	2	0.00931377	0	0.0419597	0	0	0	0	0.0195011
NM_001033268	Fam120a	4899	3442.4	0.0227333	0.862759	3872	4408	3613	5192	1817	2806	3853	3221	15.7973	13.547	11.0681	13.8493	12.3065	12.9933	14.6064	13.7576
NM_001033269	Eif4e1b	1892	0	NA	NA	0	0	0	0	0	0	0	0	0	0	0	0	0	0	0	0
NM_001033270	Slc4a7	7362	1356.27	0.0244403	0.861884	1439	1687	1450	2193	778	1337	1223	1200	3.90679	3.45007	2.95586	3.89263	3.50647	4.1198	3.08519	3.41071
NM_001033271	Tmem55b	1599	329.284	-0.141725	0.635508	255	459	605	435	131	179	345	424	3.18747	4.32189	5.6783	3.55501	2.71838	2.53948	4.00702	5.54852
NM_001033272	Spata13	7526	2581.92	-0.246249	0.194883	2221	3779	4025	4244	1455	2669	1674	1918	5.89847	7.56	8.02625	7.36905	6.41484	8.04498	4.13088	5.33266
NM_001033273	5031439G07Rik	5020	670.312	-0.0983553	0.48621	597	993	884	1041	391	562	618	574	2.37698	2.97821	2.64277	2.70986	2.5844	2.53965	2.28631	2.39259
NM_001033274	Brd1	5122	1299.51	0.0645427	0.715514	1492	1914	1412	1462	729	970	1550	1224	5.82216	5.62615	4.1372	3.73	4.72253	4.29609	5.62009	5.00036
NM_001033275	Gxylt1	6524	765.509	0.0848248	0.652583	920	1003	785	966	471	541	730	878	2.81857	2.31471	1.80579	1.93492	2.39549	1.88115	2.07807	2.81605
NM_001033276	Kmt2d	19770	3294.23	-0.355545	0.0318351	4116	4763	4071	5564	1173	2676	2971	3072	4.16125	3.6273	3.09033	3.67774	1.96869	3.07058	2.79092	3.25143
NM_001033277	Spryd3	2424	716.983	-0.194815	0.311668	857	903	787	1298	504	540	536	575	7.06648	5.60873	4.87252	6.99749	6.89898	5.05361	4.10661	4.96358
NM_001033279	D17Wsu92e	3805	1369.59	-0.0598626	0.785131	1283	2123	1536	2138	604	766	1709	1538	6.73949	8.40049	6.05826	7.34266	5.26707	4.56683	8.34139	8.45787
NM_001033280	Gm94	742	0	NA	NA	0	0	0	0	0	0	0	0	0	0	0	0	0	0	0	0
NM_001033281	Prdm6	2592	495.413	-0.794989	0.000218309	419	887	881	1050	187	316	317	395	3.23098	5.15226	5.10096	5.29364	2.39383	2.76562	2.2713	3.18876
NM_001033283	Oosp3	799	0	NA	NA	0	0	0	0	0	0	0	0	0	0	0	0	0	0	0	0
NM_001033284	BC026585	1277	891.306	0.0818895	0.593667	931	1093	1088	1223	491	665	1119	821	14.5718	12.8866	12.7864	12.5151	12.7578	11.8133	16.2738	13.4528
NM_001033285	Cdc42bpa	8617	1116.72	0.0368239	0.843853	1304	1608	1202	1345	518	900	1390	1056	3.02466	2.80957	2.09343	2.0397	1.99462	2.36934	2.99578	2.56429
NM_001033286	Slc30a10	5829	66.3054	1.88347	0.00137211	57	28	28	19	82	64	164	31	0.19545	0.0723225	0.07209	0.0425951	0.466774	0.249073	0.522517	0.111283
NM_001033288	Sbspon	2741	10.7434	-1.46735	0.229108	4	32	28	18	1	16	0	2	0.029168	0.175772	0.153306	0.0858151	0.0121054	0.132419	0	0.0152679
NM_001033289	Slc9a2	3479	2.99441	2.60813	0.333432	1	0	3	0	12	0	0	0	0.00574514	0	0.0129413	0	0.114449	0	0	0
NM_001033290	Gpr55	2546	0.998719	-3.13424	0.358688	8	0	0	0	0	0	0	0	0.0628039	0	0	0	0	0	0	0
NM_001033291	Usp40	5019	1027.08	0.021245	0.887957	1073	1190	1198	1676	613	990	827	984	4.27305	3.56976	3.58221	4.36372	4.05257	4.47465	3.06013	4.10239
NM_001033292	Espnl	5431	9.25364	-0.855258	0.582786	20	0	13	26	0	12	0	11	0.0736046	0	0.0359232	0.0625596	0	0.0501236	0	0.0423811
NM_001033293	Uap1l1	1679	503.31	0.129335	0.53493	410	636	575	835	286	331	677	487	4.88077	5.70316	5.13959	6.49885	5.652	4.47217	7.4884	6.06929
NM_001033294	Ddx31	3306	513.863	0.0444085	0.836642	454	688	547	888	347	550	366	431	2.74478	3.13325	2.48311	3.51003	3.48268	3.77399	2.05603	2.72793
NM_001033296	Sel1l2	2197	0	NA	NA	0	0	0	0	0	0	0	0	0	0	0	0	0	0	0	0
NM_001033297	Gm561	455	731.99	-0.0955235	0.568548	686	969	913	1275	453	632	535	699	30.1348	32.0643	30.1141	36.6184	33.035	31.5099	21.837	32.1459
NM_001033298	Kiz	2134	526.899	-0.0568458	0.761465	466	696	773	789	246	497	608	400	4.36462	4.91048	5.43621	4.83151	3.82497	5.28327	5.29127	3.92216
NM_001033299	Zfp217	5677	311.308	-0.161565	0.522635	411	463	385	355	184	279	192	306	1.44703	1.22792	1.01778	0.817165	1.07544	1.11487	0.628107	1.12788
NM_001033300	Gmps	4549	6549.36	0.34559	0.00132282	5749	7536	7529	8176	3887	5942	8368	6507	25.2599	24.9422	24.8389	23.4869	28.3521	29.6318	34.1631	29.9312
NM_001033301	Fhdc1	5916	10.5295	0.106681	0.906008	7	8	9	30	2	17	9	10	0.0236497	0.0203597	0.022831	0.0662664	0.0112173	0.0651871	0.0282531	0.0353697
NM_001033302	Ciart	1387	125.921	0.0388568	0.890512	139	169	150	161	66	121	158	85	2.00306	1.83451	1.62303	1.51688	1.5789	1.97902	2.11559	1.28234
NM_001033303	Ampd1	2324	8.67028	1.73632	0.28568	13	0	4	0	15	14	0	10	0.111805	0	0.0258306	0	0.214162	0.136657	0	0.0900375
NM_001033304	5330417C22Rik	3303	57.1728	0.064625	0.890152	82	53	84	52	22	57	86	37	0.496204	0.241589	0.381665	0.205729	0.221004	0.391478	0.483549	0.234397
NM_001033305	Ndufb6	653	10373.8	0.281242	0.0813201	7968	12464	12085	15179	5643	7964	14871	10341	243.888	287.378	277.744	303.76	286.737	276.668	422.939	331.367
NM_001033306	Shb	2736	308.217	0.419326	0.10144	315	421	265	303	149	287	354	415	2.30117	2.31673	1.45359	1.44719	1.807	2.37961	2.40291	3.17389
NM_001033308	Themis2	2534	13.7593	0.970933	0.298097	1	7	19	23	13	9	32	7	0.00788766	0.0415911	0.112527	0.11861	0.170225	0.0805706	0.234528	0.0578031
NM_001033310	Cox18	1319	1585.25	0.0951372	0.504425	1201	2168	1933	2538	992	1310	1591	1539	18.1992	24.7471	21.9937	25.1447	24.9548	22.5303	22.4015	24.4148
NM_001033311	Vsig10	4042	135.004	0.142585	0.745196	183	72	111	275	131	91	88	133	0.904919	0.268192	0.412133	0.889072	1.07538	0.510723	0.404331	0.688517
NM_001033312	Fbxl18	2824	415.816	-0.256383	0.372583	409	590	630	657	284	347	165	413	2.89477	3.14555	3.34801	3.04019	3.33688	2.78744	1.0851	3.06017
NM_001033313	Pdap1	2195	3007.96	-0.156933	0.344052	3328	3650	3894	5095	1798	2589	1928	2991	30.3043	25.0361	26.624	30.3326	27.1795	26.7571	16.3126	28.5129
NM_001033314	Ccdc61	1994	630.936	-0.175627	0.335592	758	781	896	892	437	519	472	484	7.598	5.89705	6.74363	5.84575	7.27182	5.9045	4.3961	5.07902
NM_001033315	Hipk4	2408	7.62338	-0.457348	0.796244	7	2	34	0	4	16	0	0	0.0581027	0.012505	0.211901	0	0.0551176	0.150732	0	0
NM_001033316	Ffar3	1621	15.8569	0.967388	0.400367	5	15	14	22	30	0	2	28	0.0616513	0.139321	0.129615	0.177354	0.61408	0	0.0229138	0.361439
NM_001033317	Cnga4	2472	0.39034	-1.79681	0.603743	0	4	0	0	0	0	0	0	0	0.0243624	0	0	0	0	0	0
NM_001033318	Cog7	2865	1288.99	0.0500249	0.699458	1124	1511	1806	1985	768	1056	1236	1301	7.84146	7.94052	9.46028	9.05391	8.89454	8.36142	8.01207	9.50194
NM_001033319	Ppfia1	5152	507.282	-0.099162	0.627213	667	667	680	560	275	431	551	381	2.58765	1.94921	1.98082	1.42041	1.7711	1.89776	1.98622	1.54742
NM_001033320	Carmil2	2485	5.98408	-0.0278161	0.979966	4	7	11	9	2	7	1	10	0.0321728	0.0424112	0.066432	0.0473278	0.0267049	0.0639017	0.00747351	0.0842041
NM_001033321	Tmem231	2878	394.591	0.323845	0.135409	433	383	408	515	337	296	431	356	3.00713	2.00363	2.12755	2.33839	3.88531	2.33314	2.78123	2.58832
NM_001033322	Gucy1a2	13713	207.86	0.26079	0.307917	172	226	228	340	85	206	247	242	0.250698	0.248133	0.249525	0.324001	0.205671	0.340781	0.334515	0.369269
NM_001033324	Zbtb16	5105	41.5674	-0.28583	0.617723	42	57	41	94	24	40	9	48	0.16444	0.168108	0.120531	0.24062	0.155992	0.177748	0.0327414	0.196746
NM_001033325	A630095E13Rik	613	0	NA	NA	0	0	0	0	0	0	0	0	0	0	0	0	0	0	0	0
NM_001033326	Dhrsx	2194	0	NA	NA	0	0	0	0	0	0	0	0	0	0	0	0	0	0	0	0
NM_001033328	Tmem185a	1981	1823.35	0.104235	0.56432	1588	2326	2439	2528	1106	1519	2484	1225	16.0222	17.6781	18.4773	16.676	18.525	17.3946	23.2872	12.9393
NM_001033329	Arhgef9	5061	351.749	-0.243035	0.315401	409	371	507	631	219	324	203	297	1.61526	1.10369	1.50343	1.62927	1.4358	1.45228	0.744922	1.22795
NM_001033330	Frmpd4	8590	0.0975849	-0.110667	0.975017	0	1	0	0	0	0	0	0	0	0.00175273	0	0	0	0	0	0
NM_001033331	Gas2l3	6732	1414.3	0.109382	0.412968	1312	1507	1846	2221	867	1378	1292	1319	3.89533	3.37038	4.11527	4.31127	4.27329	4.6435	3.56426	4.09978
NM_001033332	Tmtc3	2773	371.745	0.132591	0.499213	422	390	437	515	255	376	351	290	3.04171	2.1175	2.36506	2.42693	3.05125	3.07595	2.35076	2.1883
NM_001033333	Myrfl	3087	28.2878	2.12948	0.00137204	16	5	5	27	30	33	34	54	0.103595	0.0243861	0.0243077	0.114295	0.322457	0.242504	0.204547	0.36603
NM_001033334	Syndig1l	2493	2.14733	0.962836	0.658881	0	1	3	4	0	0	9	2	0	0.0060393	0.0180597	0.0209671	0	0	0.0670457	0.0167868
NM_001033335	Serpina3f	2205	3.16825	-0.381606	0.795996	1	7	5	6	0	2	3	5	0.00906455	0.0477968	0.0340308	0.0355585	0	0.0205761	0.0252676	0.0474483
NM_001033336	Abcc4	5696	169.819	-0.288296	0.225066	166	250	275	250	93	155	136	120	0.582496	0.660814	0.724559	0.573549	0.541751	0.617309	0.443425	0.44083
NM_001033337	Ttc38	3735	257.988	0.0177226	0.940784	189	401	320	400	168	240	191	250	1.01141	1.61645	1.28579	1.39949	1.49247	1.45768	0.949716	1.40058
NM_001033338	Rimbp3	5845	8.4785	-1.40422	0.378622	21	13	0	27	0	0	3	14	0.0718108	0.0334864	0	0.0603642	0	0	0.00953208	0.0501191
NM_001033339	Mmp25	3645	20.3623	0.00192118	0.997996	31	27	4	39	10	10	31	19	0.169988	0.111526	0.0164692	0.139819	0.091031	0.0622362	0.157948	0.109073
NM_001033340	Lrrc30	1756	0	NA	NA	0	0	0	0	0	0	0	0	0	0	0	0	0	0	0	0
NM_001033341	Zfp407	7897	534.101	-0.0676031	0.737099	578	875	611	660	299	364	636	453	1.46292	1.66823	1.16115	1.09215	1.25631	1.04563	1.49571	1.20032
NM_001033342	Cdc42bpg	5955	26.8602	-0.558685	0.431778	39	49	9	65	5	30	16	24	0.130899	0.123886	0.0226815	0.142637	0.0278596	0.114283	0.0498987	0.0843313
NM_001033343	Sec31b	3895	44.6996	0.114558	0.842509	65	21	30	99	19	61	42	35	0.33355	0.0811748	0.115591	0.332145	0.161858	0.355274	0.200259	0.188027
NM_001033344	Dusp27	4017	3492.56	-0.0908709	0.521319	4114	4792	4919	3984	1913	2974	3408	2986	20.47	17.9607	18.3775	12.9604	15.8016	16.795	15.7561	15.5542
NM_001033345	Catip	2089	13.5137	-0.192656	0.791503	21	23	13	13	6	9	18	10	0.200926	0.165767	0.0933934	0.0813215	0.0953015	0.0977338	0.160024	0.100166
NM_001033346	Lrrc55	2895	15.9592	-0.461817	0.55154	8	23	36	29	9	9	23	4	0.0552327	0.119616	0.186623	0.130903	0.103153	0.0705236	0.147547	0.0289115
NM_001033347	D430041D05Rik	10099	6.15462	-1.77976	0.32285	4	37	6	1	0	0	0	10	0.00791656	0.055161	0.00891629	0.00129396	0	0	0	0.0207196
NM_001033348	Ralgapa2	9567	503.872	-0.412437	0.0578036	704	853	646	626	307	393	371	331	1.47079	1.3424	1.01337	0.855065	1.06475	0.931875	0.720193	0.723955
NM_001033349	Ankub1	1753	0.292755	-1.38306	0.69168	0	3	0	0	0	0	0	0	0	0.0257661	0	0	0	0	0	0
NM_001033350	Bank1	3248	2.82089	-1.23545	0.692388	0	0	20	0	4	0	0	0	0	0	0.0924113	0	0.0408631	0	0	0
NM_001033351	Grin3a	7640	673.745	-1.18867	4.82317e-07	818	1119	1583	1201	216	244	390	536	2.14001	2.20519	3.10956	2.05423	0.938096	0.724498	0.94803	1.46802
NM_001033352	Klhl21	3889	2860.47	-0.199637	0.331613	2864	4107	4324	4086	1658	3116	1610	2275	14.7194	15.9	16.6863	13.7297	14.146	18.1761	7.68845	12.2406
NM_001033354	Iqsec3	6829	0.147481	1.33201	0.706224	0	0	0	0	0	1	0	0	0	0	0	0	0	0.00332188	0	0
NM_001033355	Zfp568	7164	2811.04	0.113995	0.424034	2490	4015	3156	3985	1584	3047	2687	2412	6.94702	8.43799	6.61139	7.26898	7.33646	9.64845	6.96567	7.045
NM_001033356	Ntn5	1960	3.26084	-2.29947	0.167209	4	2	13	9	0	0	2	2	0.0407905	0.0153632	0.0995402	0.0600049	0	0	0.0189507	0.0213518
NM_001033359	Cntn5	3583	2.70549	1.07499	0.57253	1	2	3	3	1	11	0	0	0.00557838	0.00840412	0.0125657	0.0109415	0.00926062	0.0696445	0	0
NM_001033360	Gpr101	5406	0.211648	0.610671	0.862802	0	0	0	1	0	0	1	0	0	0	0	0.00241727	0	0	0.00343538	0
NM_001033361	Pgr15l	5372	0.12691	1.33201	0.706224	0	0	0	0	0	0	1	0	0	0	0	0	0	0	0.00345712	0
NM_001033362	Gm614	743	0.274227	2.03048	0.564459	0	0	0	0	0	0	0	2	0	0	0	0	0	0	0	0.0563249
NM_001033364	Cdhr2	4093	0	NA	NA	0	0	0	0	0	0	0	0	0	0	0	0	0	0	0	0
NM_001033365	Mroh5	2229	0.405827	-1.84534	0.593729	1	0	2	1	0	0	0	0	0.00896695	0	0.0134658	0.0058626	0	0	0	0
NM_001033366	Dpcr1	2603	25.6238	3.27397	0.00163426	7	0	0	18	9	42	79	37	0.0537501	0	0	0.0903647	0.114724	0.366029	0.563643	0.297432
NM_001033367	Nlrc4	3827	0.294962	2.10233	0.550202	0	0	0	0	0	2	0	0	0	0	0	0	0	0.0118553	0	0
NM_001033369	Acvr1c	8648	24.0098	2.46465	0.00465103	5	12	1	21	10	24	96	18	0.011556	0.0208917	0.00173538	0.0317325	0.0383682	0.0629559	0.206161	0.0435528
NM_001033371	Lrrc36	2069	0.513937	1.61767	0.644323	0	0	0	1	2	0	0	0	0	0	0	0.00631597	0.0320742	0	0	0
NM_001033372	Gm648	1033	5.4867	1.4926	0.480671	2	0	12	0	17	0	0	3	0.0386977	0	0.174338	0	0.546054	0	0	0.0607688
NM_001033373	Cdk15	1461	5.63159	1.85594	0.206179	3	0	6	3	9	0	12	7	0.0410418	0	0.0616328	0.0268331	0.204399	0	0.152539	0.100255
NM_001033374	Gm694	901	0	NA	NA	0	0	0	0	0	0	0	0	0	0	0	0	0	0	0	0
NM_001033375	Washc4	5823	1922.01	0.140368	0.281559	2023	2471	2137	2489	1214	1734	1688	2022	6.94391	6.38903	5.50768	5.58571	6.91765	6.75527	5.38365	7.26598
NM_001033378	A430078G23Rik	2954	0.0847385	-0.110667	0.975017	0	0	0	1	0	0	0	0	0	0	0	0.00442374	0	0	0	0
NM_001033379	Dcp1b	3300	688.293	0.119545	0.592224	568	739	852	1221	288	515	850	821	3.44025	3.37163	3.87469	4.83506	2.89578	3.54025	4.78361	5.20582
NM_001033380	Itpripl2	6861	370.242	0.154467	0.570142	511	463	273	468	184	374	462	303	1.48864	1.01602	0.597154	0.891372	0.889851	1.23659	1.25056	0.924091
NM_001033382	Cacna2d4	5763	1.36709	-0.86347	0.793062	0	9	0	0	1	0	0	2	0	0.0235127	0	0	0.00575756	0	0	0.00726174
NM_001033383	Zfp865	3953	83.3989	-0.12688	0.781857	92	143	98	99	65	72	24	90	0.465175	0.544651	0.372058	0.327272	0.545599	0.413187	0.112755	0.476404
NM_001033385	Tbc1d32	7204	234.816	-0.171385	0.478233	262	344	379	248	116	212	227	185	0.726913	0.718942	0.789544	0.449861	0.534283	0.667579	0.585198	0.53735
NM_001033389	Fubp3	3801	2625.09	0.0639644	0.629856	2515	3345	3378	3679	1470	2423	3107	2001	13.225	13.2497	13.3375	12.6483	12.8324	14.4609	15.1808	11.0156
NM_001033391	Ipcef1	1164	0.802804	-2.84028	0.406497	0	0	3	6	0	0	0	0	0	0	0.0386794	0.0673595	0	0	0	0
NM_001033393	Tmem104	4554	481.055	-0.162272	0.54025	547	610	528	876	320	482	232	423	2.40076	2.01672	1.74001	2.51369	2.33155	2.40101	0.946119	1.9436
NM_001033394	Tmem88b	3467	59.9652	0.866509	0.569013	45	28	0	152	58	38	2	149	0.259426	0.121594	0	0.572915	0.555087	0.24864	0.0107134	0.899274
NM_001033397	Krt26	2590	0	NA	NA	0	0	0	0	0	0	0	0	0	0	0	0	0	0	0	0
NM_001033399	Gfod1	6650	410.48	-0.182296	0.385643	420	642	443	704	203	362	293	424	1.26236	1.45353	0.999754	1.38341	1.01289	1.23489	0.818271	1.33415
NM_001033400	Nutm2	2539	0.24968	-1.01417	0.77287	2	0	0	0	0	0	0	0	0.0157443	0	0	0	0	0	0	0
NM_001033404	Gm813	696	0	NA	NA	0	0	0	0	0	0	0	0	0	0	0	0	0	0	0	0
NM_001033405	Treml2	4502	16.3021	2.80081	0.0209973	0	20	0	1	17	26	34	18	0	0.0668858	0	0.00290265	0.125294	0.131011	0.140257	0.0836617
NM_001033407	Gm815	612	0	NA	NA	0	0	0	0	0	0	0	0	0	0	0	0	0	0	0	0
NM_001033408	Rbm44	3833	1.47994	0.660141	0.787738	1	0	1	4	3	0	0	2	0.00521454	0	0.00391536	0.0136371	0.0259698	0	0	0.0109182
NM_001033409	Lgr6	3603	16.8889	-1.29121	0.19054	18	9	43	54	12	6	0	11	0.0998535	0.0376086	0.179108	0.195853	0.110511	0.037777	0	0.0638834
NM_001033410	Rnf224	2017	2.04002	2.05016	0.484581	0	4	0	0	7	1	0	0	0	0.0298582	0	0	0.115154	0.011247	0	0
NM_001033411	Gm826	1092	643.406	0.471724	0.0145386	464	708	741	826	352	613	993	596	8.49279	9.76157	10.1837	9.88457	10.6956	12.7344	16.888	11.4204
NM_001033412	Gm829	1085	0.147481	1.33201	0.706224	0	0	0	0	0	1	0	0	0	0	0	0	0	0.0209079	0	0
NM_001033415	Shisa3	3750	40.3114	-0.912291	0.217868	31	85	72	83	22	41	1	23	0.165229	0.341269	0.288146	0.289233	0.194661	0.248024	0.00495245	0.128338
NM_001033416	Gal3st4	3157	126.009	-0.409956	0.170628	155	214	154	195	73	57	117	111	0.981323	1.02058	0.732078	0.807162	0.767247	0.409582	0.688275	0.735712
NM_001033418	Bsph1	816	0	NA	NA	0	0	0	0	0	0	0	0	0	0	0	0	0	0	0	0
NM_001033419	Ceacam16	1627	0.517338	-2.19501	0.523797	1	0	4	0	0	0	0	0	0.0122848	0	0.0368964	0	0	0	0	0
NM_001033420	Dock1	6761	1798.2	0.126174	0.331904	2018	2299	2045	2161	1080	1581	1919	1675	5.96575	5.11961	4.53935	4.17681	5.30029	5.30471	5.27127	5.18398
NM_001033421	Pate2	2209	11.706	0.965776	0.349211	12	0	8	20	6	12	26	10	0.108578	0	0.0543507	0.118314	0.0901244	0.123233	0.218589	0.0947248
NM_001033422	Thoc2	7578	3088.53	-0.0989474	0.480979	3388	3586	3633	5524	1490	2548	2931	3089	8.93601	7.12467	7.19485	9.52576	6.52407	7.62756	7.18311	8.52949
NM_001033423	Gm773	941	0	NA	NA	0	0	0	0	0	0	0	0	0	0	0	0	0	0	0	0
NM_001033424	Fnd3c2	3636	0	NA	NA	0	0	0	0	0	0	0	0	0	0	0	0	0	0	0	0
NM_001033425	Zscan10	2727	3.23034	0.991612	0.663821	0	2	9	0	3	0	0	11	0	0.0110422	0.04953	0	0.0365025	0	0	0.0844048
NM_001033426	Grxcr2	1993	0.0981245	-0.110667	0.975017	0	0	1	0	0	0	0	0	0	0	0.00753015	0	0	0	0	0
NM_001033427	Lyg2	2556	1.1972	1.18085	0.726224	3	0	0	0	0	0	0	6	0.0234593	0	0	0	0	0	0	0.0491191
NM_001033428	Tmem211	1820	0.49936	-2.12191	0.538077	4	0	0	0	0	0	0	0	0.0439282	0	0	0	0	0	0	0
NM_001033429	Trim75	2500	1.30565	-2.64212	0.424166	0	11	0	1	0	1	0	0	0	0.0662463	0	0.0052271	0	0.00907404	0	0
NM_001033430	Kdm7a	9531	608.444	-0.212188	0.217564	673	759	800	1063	306	406	531	648	1.41134	1.19898	1.25969	1.45746	1.06529	0.966336	1.03468	1.42264
NM_001033431	Nlrp12	4317	0	NA	NA	0	0	0	0	0	0	0	0	0	0	0	0	0	0	0	0
NM_001033432	Heca	3661	235.489	-0.185798	0.42538	266	332	269	395	111	143	271	224	1.45224	1.36536	1.10272	1.40993	1.00603	0.886088	1.37474	1.28029
NM_001033433	Tmem102	1937	44.2533	-0.0215827	0.962684	26	70	65	69	19	52	48	30	0.268286	0.544099	0.503611	0.4655	0.32547	0.608996	0.460217	0.324079
NM_001033434	Gm884	4560	0	NA	NA	0	0	0	0	0	0	0	0	0	0	0	0	0	0	0	0
NM_001033435	Milr1	1550	10.5027	-0.113965	0.9224	13	3	14	25	15	9	0	4	0.167636	0.0291406	0.135552	0.21077	0.321105	0.13172	0	0.0539993
NM_001033436	Atxn7l1	2557	120.105	-0.775016	0.0535572	206	160	183	192	98	58	52	61	1.61024	0.942103	1.07407	0.98123	1.27169	0.514562	0.37768	0.499182
NM_001033437	Lsmem1	1207	870.866	0.0953801	0.579358	1017	1182	978	980	479	805	993	744	16.841	14.7441	12.1603	10.6101	13.1679	15.1297	15.2789	12.8981
NM_001033438	Gm906	3146	0	NA	NA	0	0	0	0	0	0	0	0	0	0	0	0	0	0	0	0
NM_001033439	Lrch1	4685	625.229	-0.586167	0.021652	929	812	969	1000	378	483	261	472	3.96334	2.60949	3.10403	2.78927	2.67713	2.33872	1.03462	2.1081
NM_001033440	Gm1587	1349	0.0981245	-0.110667	0.975017	0	0	1	0	0	0	0	0	0	0	0.011125	0	0	0	0	0
NM_001033441	Alg10b	3722	2767.93	0.0280521	0.891511	2448	2666	4646	4115	1721	2863	1857	2701	13.1459	10.7843	18.7333	14.4475	15.3423	17.4496	9.26588	15.1848
NM_001033442	Gm1604b	775	0	NA	NA	0	0	0	0	0	0	0	0	0	0	0	0	0	0	0	0
NM_001033443	Cdkl4	2919	7.3019	0.850429	0.705556	21	0	0	0	0	15	0	18	0.143794	0	0	0	0	0.116573	0	0.129032
NM_001033444	Capn13	2589	0	NA	NA	0	0	0	0	0	0	0	0	0	0	0	0	0	0	0	0
NM_001033445	Garem1	4775	266.012	-0.196617	0.350649	297	343	352	437	135	186	212	296	1.24319	1.08151	1.10632	1.19594	0.938096	0.88365	0.824543	1.29711
NM_001033446	Arl14epl	2240	0	NA	NA	0	0	0	0	0	0	0	0	0	0	0	0	0	0	0	0
NM_001033447	Gm960	2246	8.97262	-1.13026	0.321605	14	27	7	13	2	4	0	13	0.124587	0.180994	0.0467734	0.075637	0.0295466	0.0404009	0	0.121114
NM_001033448	Ap5b1	3088	131.099	-0.225471	0.599947	123	194	140	265	111	138	41	82	0.796128	0.945875	0.680396	1.12142	1.1927	1.01378	0.24658	0.555643
NM_001033449	Tmem237	1853	1315.03	0.288939	0.0886911	1021	1700	1434	1862	858	1036	1826	1127	11.013	13.8128	11.6141	13.1312	15.3638	12.6831	18.3011	12.7265
NM_001033450	Ifi211	1780	5.06464	1.12227	0.403188	5	3	0	8	5	1	8	9	0.0561442	0.0253753	0	0.0587314	0.0932045	0.0127444	0.0834682	0.105799
NM_001033451	Zfp408	3734	185.902	-0.76495	0.407092	373	278	160	326	92	181	4	160	1.99659	1.12093	0.643068	1.14089	0.817524	1.09963	0.0198947	0.896613
NM_001033452	Accsl	2208	0	NA	NA	0	0	0	0	0	0	0	0	0	0	0	0	0	0	0	0
NM_001033453	Pdp1	4194	751.641	0.116507	0.41274	756	781	982	1107	437	690	824	662	3.60287	2.8037	3.51394	3.44921	3.45732	3.73217	3.6488	3.30285
NM_001033455	Ccdc27	2070	0.351713	2.10437	0.549799	0	0	0	0	1	0	0	1	0	0	0	0	0.0160294	0	0	0.0101086
NM_001033457	Nom1	3529	1096.42	-0.0122231	0.931775	1227	1412	1479	1352	652	873	1198	912	6.94941	6.0241	6.28967	5.0064	6.13032	5.61181	6.30458	5.40758
NM_001033458	Gm1673	467	737.339	-0.0501047	0.778918	562	950	989	1355	482	585	659	651	24.0533	30.6278	31.7827	37.916	34.2466	28.4171	26.2071	29.1691
NM_001033460	Drc1	2467	7.63915	0.329724	0.817032	14	0	7	11	12	5	0	7	0.113426	0	0.0425834	0.0582672	0.161398	0.0459771	0	0.0593729
NM_001033461	Lrrc43	2032	0	NA	NA	0	0	0	0	0	0	0	0	0	0	0	0	0	0	0	0
NM_001033463	Tatdn2	3099	29.5678	0.30775	0.616608	31	13	22	70	15	21	39	37	0.199938	0.0631584	0.10654	0.295173	0.160604	0.153723	0.233719	0.249827
NM_001033464	Cracr2a	1085	9.18115	0.00677551	0.995221	9	14	17	5	4	17	0	9	0.165794	0.194271	0.235142	0.06022	0.122326	0.355435	0	0.173569
NM_001033465	6430531B16Rik	1152	6.24037	1.35301	0.313792	1	5	3	10	2	0	19	12	0.0173501	0.0653472	0.0390823	0.113435	0.0576056	0	0.306304	0.217966
NM_001033466	Zbtb2	3222	486.381	0.290055	0.0587018	394	572	571	682	286	502	487	513	2.44414	2.67288	2.65963	2.76605	2.94529	3.53443	2.80708	3.33159
NM_001033468	Adgrg5	2798	4.13574	1.85356	0.233022	2	1	2	4	10	1	0	7	0.0142869	0.00538098	0.0107274	0.0186815	0.118588	0.00810761	0	0.0523492
NM_001033469	Foxr1	1659	0	NA	NA	0	0	0	0	0	0	0	0	0	0	0	0	0	0	0	0
NM_001033471	Cpxcr1	1591	0	NA	NA	0	0	0	0	0	0	0	0	0	0	0	0	0	0	0	0
NM_001033472	A830080D01Rik	3352	667.057	0.254897	0.137384	771	734	668	838	382	570	770	721	4.59733	3.29687	2.99077	3.26693	3.78134	3.85755	4.26617	4.50081
NM_001033473	Odf3l2	1242	0	NA	NA	0	0	0	0	0	0	0	0	0	0	0	0	0	0	0	0
NM_001033474	Atxn7l3b	3596	10588.7	0.249038	0.0802301	8010	13149	12251	15972	5747	9108	13817	10356	44.5213	55.0532	51.1285	58.0417	53.0284	57.4571	71.3584	60.2604
NM_001033475	Tmed8	7171	293.152	0.0247013	0.914424	252	392	379	456	116	248	373	283	0.702386	0.82303	0.793178	0.83097	0.536741	0.784536	0.966007	0.825784
NM_001033477	Gm1322	1962	0	NA	NA	0	0	0	0	0	0	0	0	0	0	0	0	0	0	0	0
NM_001033478	Fam47e	1496	0.137114	1.33201	0.706224	0	0	0	0	0	0	0	1	0	0	0	0	0	0	0	0.0139871
NM_001033479	Gm1527	2103	0	NA	NA	0	0	0	0	0	0	0	0	0	0	0	0	0	0	0	0
NM_001033481	Myrf	5569	716.993	-0.0791569	0.720759	443	1254	950	1148	430	560	730	593	1.58994	3.39023	2.5601	2.6938	2.56199	2.28114	2.43443	2.22811
NM_001033484	Iqgap3	5636	1234.98	-0.309265	0.0389773	1442	1925	1723	1728	654	1081	891	1012	5.11387	5.14244	4.58802	4.00657	3.85029	4.35106	2.93601	3.75724
NM_001033485	BC048644	2256	1.19992	-1.65919	0.524576	4	1	0	4	0	0	1	1	0.0354385	0.00667375	0	0.0231698	0	0	0.00823212	0.00927514
NM_001033488	Mfsd2b	3109	160.826	1.20578	0.000949355	91	75	91	247	165	143	257	169	0.585027	0.363203	0.43927	1.03819	1.76096	1.04341	1.53519	1.13743
NM_001033489	Rnf207	2460	160.88	-0.173898	0.635605	258	256	94	223	97	131	169	102	2.09623	1.5668	0.573461	1.1846	1.30835	1.20803	1.27586	0.86761
NM_001033490	Pusl1	1216	676.826	-0.183819	0.524404	524	1050	752	1392	557	323	454	674	8.61297	13.0006	9.28101	14.9591	15.1988	6.02573	6.93383	11.5981
NM_001033492	Mageb4	2396	0	NA	NA	0	0	0	0	0	0	0	0	0	0	0	0	0	0	0	0
NM_001033493	Adgrf2	3275	6.85832	2.22304	0.205126	2	0	9	1	0	0	25	18	0.012206	0	0.0412422	0.00399015	0	0	0.141768	0.115006
NM_001033496	Zfp213	2666	783.865	-0.152657	0.540876	557	1106	1212	1372	337	855	494	803	4.1759	6.24603	6.82266	6.72503	4.19427	7.27523	3.44126	6.30253
NM_001033498	Gramd2	1355	2.67052	-1.44793	0.483007	4	13	2	0	0	2	0	3	0.0590032	0.144449	0.0221514	0	0	0.0334835	0	0.0463278
NM_001033499	Sh2d1b2	394	0	NA	NA	0	0	0	0	0	0	0	0	0	0	0	0	0	0	0	0
NM_001033500	Wdr72	5196	82.6137	-0.0709535	0.848649	92	61	112	163	58	67	59	77	0.353894	0.176754	0.323489	0.409939	0.370378	0.292514	0.210879	0.310085
NM_001033525	Kcnk6	4084	172.552	-0.367532	0.390454	341	162	175	254	149	147	92	74	1.66887	0.597226	0.643078	0.812734	1.21056	0.81653	0.418363	0.379145
NM_001033528	Usp36	5586	841.169	-0.21496	0.194679	887	1190	1192	1274	451	772	569	777	3.17379	3.20742	3.20248	2.98036	2.67894	3.13514	1.89174	2.91058
NM_001033530	AW146154	3405	136.853	0.650283	0.0979847	114	80	201	137	52	188	225	117	0.66918	0.353738	0.885911	0.52578	0.506726	1.25251	1.2272	0.718999
NM_001033531	Klhl32	2275	40.8198	0.31892	0.556478	40	20	44	81	35	29	60	24	0.351426	0.13236	0.290257	0.465269	0.510474	0.289173	0.489802	0.220744
NM_001033532	AW554918	5338	428.346	0.262272	0.266547	502	360	448	627	249	437	566	319	1.87966	1.01539	1.25954	1.53493	1.54777	1.85714	1.9692	1.25047
NM_001033533	Ccdc102a	2293	873.627	-0.347267	0.0849848	965	1401	1199	1344	599	636	503	720	8.41159	9.19906	7.84741	7.65942	8.66782	6.29207	4.07394	6.57034
NM_001033534	Layn	1776	201.46	-0.404872	0.072366	204	254	300	414	96	150	193	142	2.29584	2.15328	2.53507	3.0462	1.79356	1.91597	2.01821	1.67303
NM_001033535	Tnfaip8l3	2221	6.15518	-5.01486	0.0276391	42	0	8	0	0	0	1	0	0.377969	0	0.0540571	0	0	0	0.00836185	0
NM_001033536	Rfx7	7989	774.16	0.0953711	0.59096	804	1105	749	1092	509	556	738	839	2.01149	2.08247	1.40702	1.7862	2.11404	1.57879	1.7156	2.1975
NM_001033537	Pgap3	2414	730.574	-0.25311	0.242461	832	920	1008	1233	446	715	397	598	6.88876	5.73799	6.26663	6.67462	6.13034	6.71907	3.05425	5.1835
NM_001033539	Bex6	978	1.06059	-3.23656	0.342912	0	10	0	1	0	0	0	0	0	0.153947	0	0.0133617	0	0	0	0
NM_001033540	Gm5113	2950	264.318	0.379222	0.162341	273	280	252	339	181	363	184	246	1.84968	1.42904	1.282	1.50168	2.03584	2.79142	1.15837	1.74491
NM_001033541	Gm5127	1803	0	NA	NA	0	0	0	0	0	0	0	0	0	0	0	0	0	0	0	0
NM_001033542	Slc47a2	2358	1.01321	-0.344503	0.919106	3	0	2	0	0	3	0	0	0.0254292	0	0.0127291	0	0	0.0288615	0	0
NM_001033543	Il20rb	2469	16.7111	-0.068667	0.939871	13	30	18	27	1	11	44	5	0.105239	0.18294	0.109411	0.142904	0.013439	0.101068	0.330965	0.0423749
NM_001033547	Ccdc185	2052	1.43461	-0.0959381	0.977089	6	0	0	0	0	0	0	5	0.0584425	0	0	0	0	0	0	0.0509861
NM_001033548	Dnaaf3	2175	9.7792	0.173341	0.886863	23	16	1	1	5	13	2	14	0.21136	0.110757	0.00690004	0.00600816	0.0762777	0.135589	0.0170774	0.134688
NM_001033550	Lrrc8b	2834	243	-0.64473	0.0293698	221	286	462	559	91	224	134	184	1.55865	1.51941	2.44654	2.57758	1.06544	1.79304	0.878124	1.35856
NM_001033573	Zdhhc6	2273	2564.03	0.305914	0.0511809	2046	2975	3430	3122	1388	2144	3504	2614	17.9912	19.7059	22.6467	17.9487	20.2617	21.3976	28.6296	24.0639
NM_001033597	Acsl6	2569	48.1577	0.0825067	0.901785	30	81	7	130	34	30	48	51	0.233406	0.474712	0.0408926	0.661271	0.439139	0.26491	0.346999	0.415399
NM_001033598	Acsl6	2538	49.0663	0.0587303	0.930253	30	85	7	133	34	30	49	52	0.236257	0.504239	0.0413921	0.684795	0.444502	0.268145	0.358555	0.428718
NM_001033599	Acsl6	2744	49.1969	0.0890621	0.893776	30	83	7	133	34	33	47	53	0.21852	0.455411	0.0382847	0.633385	0.411132	0.272816	0.318101	0.404158
NM_001033600	Acsl4	4969	3263.9	-0.110196	0.54479	2789	4183	5178	5074	1532	2702	4160	2292	11.2185	12.6744	15.6388	13.3439	10.23	12.3355	15.548	9.65173
NM_001033606	Acsl3	3793	1972.14	0.0574434	0.714327	2151	1901	2710	2908	1218	1897	1633	1877	11.3348	7.54585	10.7225	10.0187	10.6549	11.3455	7.99566	10.3548
NM_001033621	Myot	2195	66.6506	1.84551	0.000941903	40	56	13	33	81	48	165	49	0.364234	0.384116	0.0888832	0.196463	1.22444	0.496075	1.39605	0.467112
NM_001033630	2310061I04Rik	1232	740.805	-0.025382	0.913349	767	1076	854	1048	585	636	414	697	12.4434	13.1495	10.403	11.1161	15.7555	11.7108	6.24081	11.8381
NM_001033632	Ifitm6	537	0	NA	NA	0	0	0	0	0	0	0	0	0	0	0	0	0	0	0	0
NM_001033633	Slc2a13	6529	196.842	0.305182	0.272542	171	278	203	234	75	222	215	237	0.523485	0.641073	0.466617	0.468349	0.381155	0.771342	0.611565	0.759559
NM_001033634	Zyg11b	10638	1427.26	0.0548817	0.708698	1534	2073	1405	1989	802	1319	1416	1318	2.88218	2.93392	1.98211	2.44329	2.5015	2.81271	2.47203	2.59248
NM_001033636	Prex2	6529	158.873	0.058635	0.836686	159	271	152	197	87	111	202	148	0.486749	0.624931	0.349388	0.394294	0.44214	0.385671	0.574587	0.474323
NM_001033638	Crxos	937	0	NA	NA	0	0	0	0	0	0	0	0	0	0	0	0	0	0	0	0
NM_001033654	Pus10	3157	1014.92	0.179257	0.169694	1063	1160	1169	1362	636	1013	1044	879	6.72998	5.53213	5.55714	5.63771	6.68451	7.27906	6.14153	5.82605
NM_001033668	Dnah1	12792	144.462	-0.838829	0.0147466	167	233	163	390	61	105	126	53	0.260935	0.274237	0.191232	0.398407	0.158226	0.186205	0.182929	0.0866956
NM_001033669	Fbxw10	3252	10.6836	-0.272664	0.839483	12	0	12	37	12	10	0	6	0.073754	0	0.0553786	0.14868	0.122438	0.0697574	0	0.0386065
NM_001033711	Evi2a	2292	23.201	0.80458	0.300383	15	19	11	43	16	6	66	15	0.130807	0.12481	0.072026	0.245163	0.231629	0.0593851	0.534786	0.136942
NM_001033713	Mef2a	5524	4489.56	-0.0303157	0.810984	4836	5045	6102	6774	2165	3901	4395	4544	17.498	13.7504	16.5779	16.0248	13.0044	16.02	14.776	17.2125
NM_001033759	Tmem2	6594	8184.34	-0.232905	0.044583	9070	10641	11801	12900	4368	7061	7891	5706	27.4924	24.2964	26.8584	25.5647	21.9796	24.2917	22.2246	18.1068
NM_001033764	4931408C20Rik	4327	1.49808	-3.72348	0.274051	12	0	0	0	0	0	0	0	0.0554306	0	0	0	0	0	0	0
NM_001033765	1700071K01Rik	1035	0.959466	1.89365	0.494548	0	0	2	0	1	1	1	2	0	0	0.0290002	0	0.0320587	0.021918	0.0179436	0.0404342
NM_001033766	4930596D02Rik	1157	0	NA	NA	0	0	0	0	0	0	0	0	0	0	0	0	0	0	0	0
NM_001033767	Gm4951	2643	2.78778	-0.510075	0.84938	3	0	0	15	0	0	9	0	0.0226871	0	0	0.0741642	0	0	0.0632407	0
NM_001033768	Pin1rt1	1079	169.567	0.311316	0.27478	137	205	192	234	88	112	271	175	2.53778	2.8605	2.67049	2.83397	2.70613	2.35471	4.66443	3.39372
NM_001033769	B020031M17Rik	921	0	NA	NA	0	0	0	0	0	0	0	0	0	0	0	0	0	0	0	0
NM_001033770	Gm904	643	0	NA	NA	0	0	0	0	0	0	0	0	0	0	0	0	0	0	0	0
NM_001033773	Ube2u	1505	9.38405	-1.13572	0.29978	18	6	19	20	8	4	0	5	0.239051	0.0600239	0.189465	0.173658	0.176376	0.0602926	0	0.0695173
NM_001033774	Gm1661	1415	0.419213	-1.88897	0.584788	1	0	3	0	0	0	0	0	0.0141253	0	0.0318182	0	0	0	0	0
NM_001033775	Trim80	1922	28.6303	-0.349199	0.601023	33	21	65	41	18	9	12	43	0.343175	0.164503	0.507541	0.27876	0.310746	0.106226	0.115952	0.468139
NM_001033776	Vrtn	3024	0	NA	NA	0	0	0	0	0	0	0	0	0	0	0	0	0	0	0	0
NM_001033779	Gm5544	887	3.21008	-0.132656	0.946802	8	3	4	0	2	0	0	8	0.180269	0.0509222	0.067678	0	0.0748158	0	0	0.188723
NM_001033780	I830077J02Rik	1058	99.9583	0.533796	0.186033	82	150	55	125	65	87	179	70	1.54911	2.13459	0.780168	1.54392	2.03852	1.86541	3.14209	1.38443
NM_001033782	Gm5592	3028	0.214599	1.33201	0.706224	0	0	0	0	1	0	0	0	0	0	0	0	0.010958	0	0	0
NM_001033783	Gm5615	2337	0	NA	NA	0	0	0	0	0	0	0	0	0	0	0	0	0	0	0	0
NM_001033785	Akap14	1784	2.50963	-0.73825	0.648275	5	5	2	3	2	0	3	1	0.0560183	0.0421973	0.0168247	0.0219749	0.0371982	0	0.0312304	0.0117291
NM_001033786	Smim9	696	0.209578	-0.793993	0.821976	1	0	0	1	0	0	0	0	0.0287174	0	0	0.0187755	0	0	0	0
NM_001033789	Gm5820	2180	19.1845	-0.75312	0.362183	26	38	39	15	8	16	23	1	0.238381	0.262444	0.268484	0.0899156	0.121764	0.166496	0.19594	0.00959849
NM_001033790	B020004J07Rik	1969	0	NA	NA	0	0	0	0	0	0	0	0	0	0	0	0	0	0	0	0
NM_001033791	Gm12888	1175	0	NA	NA	0	0	0	0	0	0	0	0	0	0	0	0	0	0	0	0
NM_001033793	Ubtfl1	2634	0	NA	NA	0	0	0	0	0	0	0	0	0	0	0	0	0	0	0	0
NM_001033794	Fbxw18	1507	2.48454	4.2797	0.171484	1	0	0	0	0	16	0	0	0.013263	0	0	0	0	0.24085	0	0
NM_001033795	Zcchc16	3625	67.561	0.377418	0.499186	53	80	52	116	61	21	140	31	0.292229	0.33227	0.215281	0.418168	0.558353	0.131417	0.717251	0.178942
NM_001033799	Cldn34b4	1098	0	NA	NA	0	0	0	0	0	0	0	0	0	0	0	0	0	0	0	0
NM_001033805	Tmem253	1218	6.90881	-1.42413	0.200898	10	5	4	34	3	4	2	3	0.1641	0.0618062	0.049286	0.364781	0.0817261	0.0744995	0.0304954	0.0515387
NM_001033807	4930567H17Rik	837	0.169477	-0.741201	0.833692	0	0	0	2	0	0	0	0	0	0	0	0.0312252	0	0	0	0
NM_001033813	Zfp872	2954	3.67283	-1.71753	0.341518	4	22	1	1	0	4	2	0	0.0270648	0.11213	0.00508043	0.00442374	0	0.0307178	0.0125739	0
NM_001033814	4930432M17Rik	1119	0	NA	NA	0	0	0	0	0	0	0	0	0	0	0	0	0	0	0	0
NM_001033819	9130409I23Rik	1893	0.0847385	-0.110667	0.975017	0	0	0	1	0	0	0	0	0	0	0	0.00690319	0	0	0	0
NM_001033820	Zfp551	2330	132.852	-0.151149	0.665453	227	102	160	188	85	93	109	125	1.94726	0.659103	1.03056	1.05439	1.21046	0.905457	0.868804	1.12257
NM_001033851	Cpne8	694	30.2901	0.802279	0.153889	15	20	22	59	26	39	38	23	0.432003	0.43389	0.475745	1.11095	1.24308	1.27481	1.01689	0.69347
NM_001033865	Rps27a	814	567.192	0.167933	0.462604	321	682	767	1005	306	498	599	620	7.88199	12.6145	14.1411	16.134	12.4734	13.8786	13.6664	15.9377
NM_001033872	Smagp	1023	361.402	0.0351012	0.872176	274	549	364	647	230	312	327	337	5.3534	8.0799	5.33995	8.26474	7.46	6.91862	5.9364	6.89309
NM_001033874	Ak8	1555	25.1256	-1.119	0.0908814	34	42	34	64	18	9	18	4	0.437022	0.406657	0.32814	0.537836	0.384086	0.131296	0.214978	0.0538256
NM_001033875	Ctrc	870	0.0981245	-0.110667	0.975017	0	0	1	0	0	0	0	0	0	0	0.0172501	0	0	0	0	0
NM_001033876	Kcnk9	1206	0	NA	NA	0	0	0	0	0	0	0	0	0	0	0	0	0	0	0	0
NM_001033877	Adamts17	6004	192.02	-0.262744	0.589891	154	236	297	391	187	168	31	136	0.512667	0.591808	0.742381	0.851014	1.03345	0.63476	0.0958897	0.473978
NM_001033878	Vmn2r66	2549	0	NA	NA	0	0	0	0	0	0	0	0	0	0	0	0	0	0	0	0
NM_001033879	Tubal3	3090	0.245606	0.610671	0.862802	0	0	1	0	0	1	0	0	0	0	0.00485683	0	0	0.00734146	0	0
NM_001033880	4930415L06Rik	2614	0	NA	NA	0	0	0	0	0	0	0	0	0	0	0	0	0	0	0	0
NM_001033904	Khdc1c	839	0	NA	NA	0	0	0	0	0	0	0	0	0	0	0	0	0	0	0	0
NM_001033908	Med22	1361	1230.79	0.0270927	0.844216	1069	1581	1553	1995	841	972	1225	1038	15.6991	17.4897	17.1248	19.1551	20.5033	16.2013	16.7159	15.9587
NM_001033922	Treml4	1722	3.20091	2.05092	0.312441	0	0	1	6	6	8	1	0	0	0	0.00871521	0.0455322	0.115613	0.10539	0.0107849	0
NM_001033929	Thnsl2	2007	137.329	0.0857816	0.829934	59	221	245	161	63	180	114	118	0.58757	1.65788	1.83202	1.04828	1.04155	2.03454	1.05489	1.23025
NM_001033954	Calca	987	8.17429	-0.21025	0.877345	15	9	10	8	0	6	0	21	0.303759	0.137289	0.152053	0.105919	0	0.137903	0	0.445207
NM_001033960	Rabgap1	4217	1006.76	-0.0346677	0.859668	1247	1172	1390	1214	699	921	963	652	5.91041	4.1844	4.94678	3.76197	5.49997	4.95446	4.24105	3.23522
NM_001033962	Ube3a	4897	4380.39	0.131483	0.537015	2913	4700	7547	6228	1929	3835	4813	5101	11.8895	14.4503	23.1289	16.6195	13.0704	17.7654	18.2531	21.7964
NM_001033966	Ak2	1300	3836.88	0.213263	0.162481	3164	4736	4734	5375	2059	3017	5302	3647	48.6461	54.8501	54.6507	54.0301	52.5533	52.6469	75.7439	58.7019
NM_001033978	H2-Eb2	3373	0	NA	NA	0	0	0	0	0	0	0	0	0	0	0	0	0	0	0	0
NM_001033979	Ldlrad2	1822	0.766896	-0.767719	0.772313	1	2	1	1	0	0	1	1	0.01097	0.0165269	0.00823688	0.00717219	0	0	0.010193	0.0114845
NM_001033980	Fam92b	1179	5.52669	-0.905624	0.592903	4	14	10	9	0	13	0	0	0.0678112	0.178782	0.127291	0.0997537	0	0.250133	0	0
NM_001033981	Hbq1b	743	62.1883	1.87425	0.00315928	10	14	31	90	39	48	188	70	0.269009	0.283693	0.626158	1.5829	1.74166	1.46552	4.69916	1.97137
NM_001033983	7420426K07Rik	1501	0	NA	NA	0	0	0	0	0	0	0	0	0	0	0	0	0	0	0	0
NM_001033988	Ncoa4	4031	138.171	0.126088	0.77011	76	220	107	289	115	65	96	188	0.376839	0.821711	0.398366	0.936883	0.946612	0.365798	0.442292	0.975898
NM_001034013	Asic2	2631	2.01331	1.11205	0.70299	2	0	4	0	0	0	0	10	0.0151937	0	0.0228166	0	0	0	0	0.0795314
NM_001034029	Il17re	1883	20.1774	2.45225	0.0409337	0	6	9	19	55	4	36	1	0	0.0479745	0.0717304	0.131857	0.969168	0.0481893	0.355061	0.0111124
NM_001034030	Limk2	3884	3068.81	-0.277402	0.0928137	4143	3957	4205	4310	1979	2434	2126	2437	21.3202	15.339	16.2479	14.501	16.9065	14.2162	10.1656	13.1291
NM_001034031	Il17re	1956	20.8212	2.50563	0.0367009	0	6	9	19	58	4	36	1	0	0.046184	0.0690533	0.126936	0.983889	0.0463908	0.34181	0.0106977
NM_001034037	1700024G13Rik	393	0	NA	NA	0	0	0	0	0	0	0	0	0	0	0	0	0	0	0	0
NM_001034059	Ccdc160	1532	29.5707	-0.254052	0.688447	61	31	23	37	29	15	24	15	0.795841	0.304658	0.22531	0.315605	0.628096	0.222113	0.29094	0.204876
NM_001034060	Rufy4	2292	4.24777	-2.39783	0.200126	2	19	0	17	2	0	0	2	0.017441	0.12481	0	0.0969248	0.0289536	0	0	0.0182589
NM_001034085	Ppp2r1b	3628	2536.25	0.303848	0.0724001	2002	3078	3325	3053	1396	2394	3618	2109	11.0294	12.7735	13.7542	10.9966	12.7675	14.9692	18.5205	12.1638
NM_001034097	Tnfsfm13	2220	49.9554	0.0188606	0.965968	35	57	95	65	33	45	31	55	0.315116	0.386573	0.642217	0.382614	0.493228	0.459833	0.259334	0.518405
NM_001034100	H2al1n	507	0	NA	NA	0	0	0	0	0	0	0	0	0	0	0	0	0	0	0	0
NM_001034101	Gm13119	2066	0	NA	NA	0	0	0	0	0	0	0	0	0	0	0	0	0	0	0	0
NM_001034102	Gm5800	844	0	NA	NA	0	0	0	0	0	0	0	0	0	0	0	0	0	0	0	0
NM_001034103	Gm5941	554	0	NA	NA	0	0	0	0	0	0	0	0	0	0	0	0	0	0	0	0
NM_001034115	Shank1	7569	138.199	-0.829623	0.124409	188	258	195	242	100	110	11	79	0.496449	0.513204	0.38664	0.417809	0.438378	0.329682	0.0269901	0.218398
NM_001034168	Ank2	5455	716.699	-0.169704	0.261881	888	960	861	1070	363	530	744	631	3.25367	2.64963	2.36875	2.56324	2.208	2.20405	2.53296	2.42044
NM_001034851	Fam134b	3128	1170.49	0.834488	1.39329e-05	1068	877	929	1307	731	1065	1601	1696	6.82432	4.22126	4.45718	5.46021	7.75421	7.72367	9.50551	11.3454
NM_001034856	Btg1-ps2	1187	0	NA	NA	0	0	0	0	0	0	0	0	0	0	0	0	0	0	0	0
NM_001034858	Armc2	4844	22.4892	0.0973838	0.884084	32	31	31	10	12	11	29	27	0.132039	0.0963533	0.0960436	0.0269772	0.0821985	0.0515145	0.111185	0.116632
NM_001034859	Gm4841	2834	1.32725	-1.90237	0.576471	0	11	0	0	0	0	2	0	0	0.0584389	0	0	0	0	0.0131063	0
NM_001034860	Gm4858	1805	0	NA	NA	0	0	0	0	0	0	0	0	0	0	0	0	0	0	0	0
NM_001034862	Erich1	1571	404.791	-0.271899	0.1289	441	568	517	710	221	251	352	396	5.61071	5.44354	4.93885	5.90585	4.6677	3.62442	4.16119	5.27447
NM_001034863	Tmem136	3495	713.504	-0.52078	0.00314947	910	772	1202	1339	370	476	565	524	5.20414	3.32567	5.16141	5.0065	3.5127	3.08959	3.00229	3.13721
NM_001034864	Gm4907	1306	2.59643	-2.1438	0.252649	9	3	1	7	1	0	0	2	0.137738	0.034585	0.0114913	0.0700415	0.0254064	0	0	0.032044
NM_001034866	Pnldc1	1668	13.3653	-0.914397	0.364129	20	30	20	16	4	6	0	21	0.239656	0.270791	0.179947	0.12535	0.0795703	0.0816011	0	0.263441
NM_001034867	Pm20d2	5563	283.182	0.238242	0.374704	200	281	334	526	226	196	355	226	0.718581	0.760513	0.901049	1.2356	1.34799	0.799259	1.18514	0.850078
NM_001034868	Mrgprx2	4555	0	NA	NA	0	0	0	0	0	0	0	0	0	0	0	0	0	0	0	0
NM_001034869	Gm4981	1810	0	NA	NA	0	0	0	0	0	0	0	0	0	0	0	0	0	0	0	0
NM_001034871	Clpsl2	439	0	NA	NA	0	0	0	0	0	0	0	0	0	0	0	0	0	0	0	0
NM_001034872	Gm853	2196	0.222425	-0.896701	0.799011	1	1	0	0	0	0	0	0	0.0091017	0.0068561	0	0	0	0	0	0
NM_001034874	Shisa6	7480	10.8455	0.515163	0.759819	12	0	0	35	6	2	0	35	0.0320653	0	0	0.0611458	0.0266156	0.00606553	0	0.0979098
NM_001034875	Bpifb4	2097	2.36059	4.98512	0.143046	0	0	0	0	11	0	0	0	0	0	0	0	0.174053	0	0	0
NM_001034876	Ccdc24	1269	16.313	-0.078835	0.920841	15	47	13	8	5	14	17	19	0.236257	0.557629	0.153742	0.0823813	0.130736	0.250269	0.248793	0.313294
NM_001034878	Dnaic2	2856	4.8524	-0.395001	0.825497	11	9	5	0	6	0	0	6	0.0769821	0.0474453	0.0262738	0	0.0697076	0	0	0.0439595
NM_001034880	Gm5460	1896	0.0847385	-0.110667	0.975017	0	0	0	1	0	0	0	0	0	0	0	0.00689227	0	0	0	0
NM_001034881	Gm5464	2153	10.2424	0.674686	0.623049	0	26	3	13	7	14	0	20	0	0.181819	0.0209116	0.0789041	0.10788	0.147511	0	0.194377
NM_001034882	Kbtbd6	2979	188.62	-0.0514646	0.878319	125	381	228	245	115	208	183	103	0.838677	1.92559	1.14862	1.07472	1.2809	1.58392	1.14086	0.72348
NM_001034885	Pnpla1	4471	2.12764	3.21546	0.33082	0	0	2	0	9	0	0	0	0	0	0.00671331	0	0.066792	0	0	0
NM_001034891	Ermard	1571	301.506	0.107301	0.595543	239	384	448	400	173	264	356	256	3.04072	3.68014	4.2797	3.32724	3.6539	3.81214	4.20848	3.40976
NM_001034893	Zfp936	3095	1.03625	-0.513553	0.848614	1	2	3	0	0	2	1	0	0.00645795	0.00972923	0.0145469	0	0	0.0146592	0.00600054	0
NM_001034894	Foxr2	3202	1.36036	-3.59486	0.291244	0	0	13	1	0	0	0	0	0	0	0.0609303	0.00408112	0	0	0	0
NM_001034895	Zfr2	3321	63.4904	-0.565452	0.237135	88	145	53	89	32	36	27	73	0.529625	0.657368	0.239507	0.350204	0.319719	0.245909	0.150989	0.459953
NM_001034896	Tmem92	2036	0	NA	NA	0	0	0	0	0	0	0	0	0	0	0	0	0	0	0	0
NM_001034898	Ms4a15	1704	0	NA	NA	0	0	0	0	0	0	0	0	0	0	0	0	0	0	0	0
NM_001034899	Gm16432	1653	2.03199	0.602775	0.783156	2	0	3	3	3	4	0	0	0.0241831	0	0.027237	0.0237164	0.0602192	0.0548944	0	0
NM_001034900	Zfp345	2700	13.6354	-1.71511	0.147123	19	24	1	66	7	8	0	4	0.140652	0.133831	0.00555837	0.319434	0.0860243	0.0672151	0	0.0309996
NM_001034902	Gm5878	4638	0.169477	-0.741201	0.833692	0	0	0	2	0	0	0	0	0	0	0	0.00563508	0	0	0	0
NM_001034903	Mansc4	1118	5.89718	0.885425	0.60883	12	1	5	0	2	22	0	1	0.214533	0.0134669	0.067118	0	0.0593574	0.446397	0	0.0187162
NM_001034904	Gm5891	1720	0	NA	NA	0	0	0	0	0	0	0	0	0	0	0	0	0	0	0	0
NM_001034905	Spag11b	1736	0	NA	NA	0	0	0	0	0	0	0	0	0	0	0	0	0	0	0	0
NM_001034906	Trim43a	1827	1.33878	-1.00472	0.722155	3	0	1	5	0	3	0	0	0.0328199	0	0.00821434	0.0357628	0	0.0372498	0	0
NM_001034907	Zc3h12b	3355	60.3446	-0.201595	0.76842	63	49	68	152	51	76	4	40	0.375321	0.219894	0.304178	0.592041	0.504388	0.51388	0.0221421	0.249475
NM_001034909	Gm6034	1628	0.614923	-2.44579	0.476282	1	1	4	0	0	0	0	0	0.0122772	0.00924815	0.0368737	0	0	0	0	0
NM_001034910	Defb42	609	11.7771	-0.300118	0.746384	10	28	3	26	7	16	7	4	0.328199	0.692229	0.073929	0.5579	0.381389	0.595996	0.213467	0.137437
NM_001034962	Sorbs1	5257	2140.84	0.0411226	0.755488	2422	2372	2622	3119	1154	2117	2002	1980	9.20855	6.79338	7.48524	7.75314	7.28374	9.13532	7.07257	7.8811
NM_001034963	Sorbs1	5287	2178.52	0.0339374	0.797489	2479	2416	2695	3151	1174	2150	2032	2005	9.37178	6.88013	7.64998	7.78824	7.36793	9.22507	7.13782	7.93532
NM_001034964	Sorbs1	5251	2116.62	0.0518434	0.697373	2398	2348	2564	3062	1140	2102	1974	1983	9.12772	6.73233	7.32803	7.62015	7.2036	9.08095	6.98162	7.90206
NM_001035122	Golm1	3545	3240.58	-0.0999169	0.447064	3989	4319	4188	4087	1733	2686	3318	2733	22.4907	18.3432	17.7297	15.0657	16.2207	17.1882	17.3825	16.1318
NM_001035123	Setd6	1660	477.888	0.389801	0.33544	239	319	1031	529	150	348	835	594	2.8777	2.89329	9.32098	4.16436	2.99827	4.75567	9.34177	7.48752
NM_001035226	Xpo1	4878	6406.81	0.260144	0.0253573	6788	7230	7261	7675	3820	6013	7508	6065	27.8135	22.3155	22.3391	20.5607	25.9841	27.9634	28.5847	26.0165
NM_001035228	St3gal5	2232	1671.62	-0.218514	0.244329	1664	1978	3264	2100	906	1403	1573	1252	14.901	13.3426	21.9466	12.2949	13.4686	14.2595	13.0884	11.7373
NM_001035231	Zfp748	4609	511.46	0.185759	0.349223	609	541	599	610	349	480	410	543	2.64098	1.76726	1.95043	1.72951	2.5125	2.36252	1.65207	2.4652
NM_001035239	Trpm3	6715	68.0972	-0.651106	0.0947389	86	107	100	125	29	72	33	40	0.255981	0.239909	0.223494	0.243257	0.143298	0.243236	0.0912681	0.124645
NM_001035240	Trpm3	6714	67.8033	-0.640842	0.100834	86	106	98	125	29	72	33	40	0.256019	0.237702	0.219056	0.243293	0.143319	0.243272	0.0912817	0.124663
NM_001035241	Trpm3	6685	67.4962	-0.630092	0.106973	85	105	98	124	29	72	33	40	0.25414	0.236481	0.220007	0.242393	0.143941	0.244327	0.0916777	0.125204
NM_001035242	Trpm3	6679	67.8033	-0.640842	0.100834	86	106	98	125	29	72	33	40	0.257361	0.238948	0.220204	0.244568	0.14407	0.244547	0.09176	0.125316
NM_001035243	Trpm3	6650	67.4962	-0.630092	0.106973	85	105	98	124	29	72	33	40	0.255477	0.237726	0.221165	0.243669	0.144698	0.245613	0.0921602	0.125863
NM_001035244	Trpm3	3630	39.2139	-0.735879	0.200362	68	61	49	62	15	46	9	26	0.374419	0.253007	0.202582	0.223196	0.137111	0.28747	0.0460455	0.149874
NM_001035245	Trpm3	1618	12.045	-0.82471	0.296631	21	17	22	15	5	9	12	3	0.259415	0.15819	0.204059	0.121147	0.102536	0.126184	0.137738	0.0387974
NM_001035246	Trpm3	3841	11.7617	-0.72153	0.342002	21	15	20	15	6	9	9	5	0.109277	0.0587971	0.0781442	0.0510326	0.0518315	0.0531544	0.043516	0.0272386
NM_001035509	Zcchc18	2850	134.106	-0.261024	0.370968	174	196	156	200	72	108	80	142	1.22028	1.03543	0.821468	0.917034	0.838252	0.859646	0.52131	1.04256
NM_001035510	Zcchc18	3323	135.87	-0.254185	0.382216	175	199	159	201	74	108	81	145	1.0526	0.901637	0.718088	0.790435	0.738904	0.737283	0.452695	0.913056
NM_001035525	AU040320	3671	836.774	-0.452042	0.00655904	1136	1185	1293	1168	451	644	573	649	6.18513	4.86008	5.28598	4.15776	4.07642	3.97963	2.89882	3.6993
NM_001035526	AU040320	3789	860.377	-0.463187	0.00496774	1161	1219	1336	1222	464	659	579	668	6.12439	4.84382	5.29167	4.21451	4.06331	3.9455	2.83795	3.68902
NM_001035532	Akap2	6824	10058	-0.310793	0.00874445	12068	15325	13665	14467	4967	7831	7894	9237	35.3469	33.812	30.0526	27.7038	24.1514	26.0327	21.4837	28.3238
NM_001035533	Akap2	6804	10037.4	-0.31066	0.00879242	12048	15297	13630	14432	4956	7817	7882	9215	35.392	33.8494	30.0637	27.718	24.1687	26.0625	21.5141	28.3394
NM_001035854	Ap2b1	5385	4043.97	-0.0552086	0.627863	3786	5212	5566	6290	2341	3822	3500	3452	14.0524	14.5723	15.512	15.2639	14.4246	16.1007	12.0707	13.4136
NM_001036293	Nrbf2	1783	231.031	0.0995312	0.623185	243	278	294	296	166	199	206	208	2.72402	2.34748	2.47461	2.16941	3.08918	2.53188	2.14569	2.44102
NM_001036684	Atp2b2	8882	28.2646	0.642088	0.31272	33	31	22	21	12	60	27	17	0.0742606	0.0525485	0.0371726	0.0308965	0.0448288	0.153243	0.0564552	0.0400496
NM_001036740	B3gnt8	1471	251.874	-0.338713	0.243332	279	343	307	495	198	123	161	222	3.79094	3.51067	3.13211	4.39737	4.46621	1.89685	2.03266	3.15791
NM_001037098	Nacc2	6885	466.292	-0.14778	0.433232	632	494	607	690	267	388	407	401	1.83471	1.08027	1.32311	1.30962	1.28675	1.27841	1.09785	1.21871
NM_001037099	Cacnb4	7992	57.599	0.0358903	0.944905	43	92	42	118	27	42	107	26	0.10754	0.173317	0.0788687	0.192942	0.112097	0.119216	0.248645	0.0680734
NM_001037127	Musk	3404	0	NA	NA	0	0	0	0	0	0	0	0	0	0	0	0	0	0	0	0
NM_001037128	Musk	3360	0	NA	NA	0	0	0	0	0	0	0	0	0	0	0	0	0	0	0	0
NM_001037129	Musk	3337	0	NA	NA	0	0	0	0	0	0	0	0	0	0	0	0	0	0	0	0
NM_001037130	Musk	3308	0	NA	NA	0	0	0	0	0	0	0	0	0	0	0	0	0	0	0	0
NM_001037134	Ccne2	3099	4115.02	0.550904	0.000531673	3369	4264	4228	4934	2397	3916	6559	3800	21.7287	20.7159	20.475	20.8055	25.6645	28.6657	39.3067	25.6579
NM_001037136	Agap1	9403	756.595	-0.106061	0.569408	849	1112	805	1165	403	741	541	729	1.80466	1.78052	1.28481	1.61905	1.42208	1.78769	1.06852	1.62226
NM_001037143	Pinlyp	723	0.24968	-1.01417	0.77287	2	0	0	0	0	0	0	0	0.05529	0	0	0	0	0	0	0
NM_001037166	Gm4925	1558	17.5929	-1.33029	0.131307	28	17	15	70	7	17	7	1	0.359208	0.164282	0.144489	0.587126	0.149079	0.247527	0.0834414	0.0134305
NM_001037167	Samt2	888	0	NA	NA	0	0	0	0	0	0	0	0	0	0	0	0	0	0	0	0
NM_001037168	Psg27	1935	0	NA	NA	0	0	0	0	0	0	0	0	0	0	0	0	0	0	0	0
NM_001037170	Tomm40l	2908	3376.73	0.0797298	0.602031	2465	4024	4598	5782	1941	3284	3307	3024	16.9425	20.834	23.7293	25.9827	22.1472	25.6182	21.1198	21.7594
NM_001037177	Nfatc2	3374	386.111	-0.651365	0.00106089	366	598	659	792	173	293	307	226	2.16816	2.66849	2.93124	3.06747	1.70133	1.96999	1.68984	1.4016
NM_001037178	Nfatc2	2739	296.543	-0.629814	0.00310931	289	457	498	597	125	235	247	172	2.10892	2.51208	2.72865	2.84828	1.51428	1.94633	1.67477	1.314
NM_001037221	Samd4	7105	2030.17	0.0871094	0.67958	2922	2262	1811	2615	971	1738	2286	2119	8.21999	4.79333	3.8253	4.80959	4.53463	5.54915	5.97535	6.2406
NM_001037247	Defb36	464	0	NA	NA	0	0	0	0	0	0	0	0	0	0	0	0	0	0	0	0
NM_001037248	Gm4567	1589	0	NA	NA	0	0	0	0	0	0	0	0	0	0	0	0	0	0	0	0
NM_001037279	Selenoh	654	9577.64	0.0197338	0.883843	7316	12550	13055	15777	5366	7754	9475	9657	223.589	288.918	299.578	315.244	272.245	268.961	269.062	308.976
NM_001037294	Alpk2	7232	4343.58	-0.465019	0.000432334	5366	6312	6950	6507	1808	3600	3364	3490	14.8302	13.1407	14.4224	11.7577	8.2952	11.2924	8.6387	10.0978
NM_001037298	Piezo1	8163	1980.37	-0.196932	0.267436	1934	3124	2547	3085	1044	1428	1388	2275	4.73545	5.76196	4.68263	4.93862	4.24363	3.96843	3.15784	5.83165
NM_001037321	Fbxo40	2513	300.482	-0.211744	0.432601	349	402	471	378	216	297	196	178	2.7758	2.40848	2.8128	1.96562	2.85199	2.68105	1.44849	1.48213
NM_001037326	Cstf3	774	543.705	-0.0106855	0.946373	550	679	791	711	343	398	525	525	14.2029	13.208	15.3372	12.0041	14.7042	11.6649	12.5971	14.1931
NM_001037493	Slc41a3	2213	334.139	-0.30689	0.127899	364	497	476	518	204	302	243	222	3.28757	3.3813	3.22802	3.05878	3.05869	3.09575	2.03928	2.09909
NM_001037502	Defb28	392	0	NA	NA	0	0	0	0	0	0	0	0	0	0	0	0	0	0	0	0
NM_001037539	Prok2	1445	1.17112	3.11022	0.364354	0	0	1	0	5	0	0	0	0	0	0.0103859	0	0.114812	0	0	0
NM_001037634	Oosp2	667	0	NA	NA	0	0	0	0	0	0	0	0	0	0	0	0	0	0	0	0
NM_001037665	Zfp1	1865	523.245	-0.246998	0.275989	530	794	779	752	305	501	282	469	5.68005	6.40989	6.26859	5.26914	5.42635	6.09396	2.80816	5.26203
NM_001037707	Zfp27	3522	494.361	0.00646553	0.972817	631	556	536	722	273	441	553	392	3.58092	2.37681	2.28395	2.67885	2.57194	2.84047	2.916	2.32893
NM_001037709	Rusc2	5287	478.194	-0.579783	0.0865675	623	646	759	838	308	416	121	358	2.35523	1.83964	2.15449	2.07126	1.93298	1.78494	0.425037	1.41688
NM_001037711	Cgn	5015	133.472	0.687026	0.0512366	94	153	133	134	132	77	221	107	0.374638	0.459335	0.398008	0.349168	0.873353	0.348306	0.818413	0.44645
NM_001037712	Kcnh6	2839	5.93582	0.0373652	0.980052	2	0	11	19	0	4	6	12	0.0140806	0	0.0581485	0.0874558	0	0.0319621	0.0392497	0.0884454
NM_001037713	Xaf1	2590	20.9572	-0.131911	0.873529	19	36	16	41	19	3	38	5	0.146625	0.209272	0.092711	0.206864	0.243411	0.0262762	0.27248	0.0403952
NM_001037716	Gm10439	1794	0.390933	2.45356	0.482992	0	0	0	0	0	0	2	1	0	0	0	0	0	0	0.0207042	0.0116637
NM_001037717	Slc38a6	2941	74.4617	-0.172857	0.585335	68	91	100	144	45	57	66	63	0.462135	0.46586	0.510289	0.639835	0.507697	0.439664	0.416773	0.448234
NM_001037719	Btla	3227	1.27562	-3.50181	0.304127	0	0	13	0	0	0	0	0	0	0	0.0604582	0	0	0	0	0
NM_001037722	Adam15	2982	1871.15	-0.137404	0.528495	2046	2572	2508	2683	1249	1790	938	1752	13.7136	12.9859	12.6221	11.7575	13.8977	13.6171	5.84179	12.2938
NM_001037723	Adcy7	6003	120.95	0.235531	0.557114	100	120	215	119	137	80	97	88	0.332956	0.300969	0.537503	0.259047	0.75725	0.302317	0.300092	0.306742
NM_001037724	Adcy7	5939	120.95	0.235531	0.557114	100	120	215	119	137	80	97	88	0.336544	0.304213	0.543296	0.261839	0.76541	0.305575	0.303326	0.310048
NM_001037725	Fam117b	5524	465.498	0.184807	0.494787	407	694	421	686	242	246	660	551	1.47264	1.89154	1.14377	1.62282	1.45361	1.01023	2.21892	2.08717
NM_001037726	Creb1	8248	2544.28	0.023752	0.845954	2581	3256	3275	3542	1586	2404	2084	2359	6.25453	5.94354	5.959	5.61178	6.3803	6.6119	4.69245	5.98465
NM_001037727	Arhgap25	3682	101.889	0.134357	0.705748	77	149	114	157	36	137	99	93	0.417986	0.609273	0.464657	0.557207	0.324418	0.844068	0.499347	0.528517
NM_001037736	Arhgef10	5381	712.997	-0.030947	0.869577	968	939	781	842	420	628	695	595	3.59557	2.62731	2.17821	2.04479	2.58984	2.64751	2.39868	2.31373
NM_001037737	Arnt	4345	2330.76	0.0422923	0.768448	2276	2958	2781	3566	1634	2246	1989	1813	10.4698	10.2499	9.60555	10.7249	12.4781	11.7263	8.50151	8.73107
NM_001037740	Strip2	5262	1547.8	-0.136726	0.556249	1859	1442	2335	2463	721	1912	1178	1101	7.06128	4.12595	6.65958	6.11666	4.54644	8.24286	4.15763	4.3782
NM_001037741	Gpx4	1004	1303.48	0.211342	0.192042	889	1594	1620	2106	790	1087	1449	1355	17.698	23.9036	24.2154	27.411	26.1084	24.5605	26.8031	28.24
NM_001037742	Tyw5	1403	558.624	0.219557	0.225848	572	738	574	691	323	411	676	617	8.1488	7.91968	6.13996	6.43607	7.63892	6.64546	8.94829	9.2021
NM_001037744	Timm8a2	911	1.14219	-2.323	0.492653	2	0	0	8	1	0	0	0	0.04388	0	0	0.114755	0.0364224	0	0	0
NM_001037745	Zfp791	2325	6.1259	-2.1627	0.0748243	15	15	14	4	0	2	4	2	0.128951	0.0971354	0.0903683	0.0224821	0	0.0195141	0.0319513	0.0179998
NM_001037746	Prps1l3	4002	4016.85	0.215526	0.0745247	3351	4738	4917	5845	2536	4193	4174	3399	16.736	17.8249	18.4389	19.0857	21.0261	23.7678	19.3699	17.7719
NM_001037747	Card9	1598	3.51011	0.0492472	0.971276	2	2	7	7	1	7	1	3	0.0250154	0.0188435	0.0657404	0.0572429	0.020764	0.0993715	0.0116218	0.0392829
NM_001037748	Gm20736	821.4	0	NA	NA	0	0	0	0	0	0	0	0	0	0	0	0	0	0	0	0
NM_001037749	Slc22a14	2185	3.19331	5.44236	0.0568557	0	0	0	0	0	1	24	0	0	0	0	0	0	0.0103822	0.203991	0
NM_001037751	Defb48	441	0	NA	NA	0	0	0	0	0	0	0	0	0	0	0	0	0	0	0	0
NM_001037752	Defb45	384	0	NA	NA	0	0	0	0	0	0	0	0	0	0	0	0	0	0	0	0
NM_001037754	Baiap2	3050	332.176	-0.276271	0.406984	438	345	468	560	265	301	124	244	2.87031	1.70305	2.3028	2.39932	2.88292	2.23876	0.755045	1.67398
NM_001037755	Baiap2	2049	408.646	-0.14127	0.645363	532	397	527	675	355	341	192	319	5.18949	2.91714	3.85993	4.30489	5.74875	3.77531	1.74024	3.25768
NM_001037756	Brms1l	2554	1317.71	0.00805723	0.95895	1581	1797	1396	1739	817	1125	1406	1028	12.3727	10.5934	8.20305	8.89773	10.6142	9.99246	10.2239	8.42232
NM_001037757	Washc1	2874	641.013	-0.0831261	0.570444	718	819	791	977	319	602	581	584	4.99336	4.29048	4.13048	4.4423	3.68291	4.75172	3.7544	4.25193
NM_001037758	Btrc	6308	1833.15	0.00738821	0.961382	1953	2312	2428	2439	1097	1302	2276	1477	6.18822	5.5183	5.77654	5.05267	5.77035	4.68231	6.70088	4.89946
NM_001037759	Sgk3	5377	488.615	0.179972	0.391258	559	661	427	627	262	409	630	458	2.07791	1.85085	1.19179	1.5238	1.61677	1.72554	2.17596	1.78232
NM_001037761	Capzb	1777	20365.2	-0.0616493	0.494402	19149	27947	27482	30511	12004	16151	20434	17606	215.384	236.787	232.098	224.372	224.143	206.183	213.559	207.316
NM_001037762	Zdhhc12	1145	2038.49	-0.0517829	0.612709	1879	2727	2755	3143	1182	1686	2015	1773	32.8002	35.8582	36.11	35.8707	34.253	33.4036	32.6829	32.4013
NM_001037764	Rai1	7118	1300.99	-0.639054	0.00848423	1599	2141	1859	2373	682	1073	480	1046	4.48999	4.52864	3.91952	4.35653	3.17917	3.41966	1.25237	3.07492
NM_001037800	Cd209b	1948	0	NA	NA	0	0	0	0	0	0	0	0	0	0	0	0	0	0	0	0
NM_001037801	Cd6	2903	1.07937	-3.26104	0.339206	0	0	11	0	0	0	0	0	0	0	0.0568665	0	0	0	0	0
NM_001037809	Cdh3	4019	3905.29	-0.331871	0.0937855	3712	5516	5531	7450	2707	3309	2255	2731	18.4606	20.664	20.6536	24.2236	22.3489	18.6775	10.4203	14.2188
NM_001037810	Spn	1476	1.25476	4.09459	0.23138	0	0	0	0	0	2	0	7	0	0	0	0	0	0.0307386	0	0.0992365
NM_001037812	Tmem237	1808	1322.47	0.28672	0.0917578	1028	1703	1451	1874	863	1041	1840	1127	11.3645	14.1816	12.0443	13.5448	15.838	13.0615	18.9004	13.0432
NM_001037822	Krtap5-5	1174	0	NA	NA	0	0	0	0	0	0	0	0	0	0	0	0	0	0	0	0
NM_001037841	Cklf	1866	241.987	-0.0303348	0.917355	300	331	364	200	125	165	310	212	3.2134	2.6707	2.92753	1.40062	2.22272	2.00592	3.08533	2.3773
NM_001037842	Nat8f3	1834	0.137114	1.33201	0.706224	0	0	0	0	0	0	0	1	0	0	0	0	0	0	0	0.0114093
NM_001037846	Cnot2	2798	3495.57	-0.0251531	0.835579	3795	4780	4398	4617	2062	3097	2909	3385	27.1094	25.7211	23.5895	21.5632	24.4528	25.1093	19.3084	25.3146
NM_001037847	Cnot2	2728	3442.81	-0.0260342	0.830866	3751	4714	4323	4537	2025	3046	2867	3342	27.4826	26.0168	23.7822	21.7333	24.6302	25.3295	19.518	25.6343
NM_001037848	Cnot2	1052	403.937	-0.104767	0.584705	426	532	547	594	256	387	282	343	8.09373	7.61386	7.80338	7.37855	8.07442	8.34518	4.97834	6.82241
NM_001037859	Csf1r	3851	117.535	-0.850398	0.155965	95	150	274	260	108	29	14	94	0.493066	0.586444	1.0678	0.882268	0.930544	0.17083	0.0675158	0.510756
NM_001037863	Atp11c	6015	525.941	-0.119748	0.496156	529	723	711	799	247	502	572	381	1.75782	1.80972	1.77396	1.73585	1.36254	1.89325	1.76608	1.32541
NM_001037865	Col28a1	4193	3.03244	-0.788936	0.735306	3	0	0	18	4	0	0	2	0.0143005	0	0	0.0560981	0.0316535	0	0	0.00998078
NM_001037877	Tcf25	3042	10925.8	-0.158436	0.35569	10145	14773	15603	17974	6778	10000	6614	10173	66.6573	73.117	76.9768	77.2122	73.9314	74.573	40.379	69.976
NM_001037878	Tcf25	2831	8423.05	-0.169087	0.355407	7823	11254	12225	13964	5301	7798	4840	7756	55.2317	59.8517	64.8067	64.4571	62.1305	62.4862	31.7509	57.3268
NM_001037905	Dab2	3847	1736.87	0.185469	0.216322	1693	2037	2065	2356	1240	1836	1575	1369	8.79609	7.9722	8.0558	8.00301	10.6951	10.8266	7.60343	7.44631
NM_001037906	Nell1	2790	13.1986	-0.302983	0.817257	15	15	12	32	24	0	0	6	0.107459	0.0809462	0.0645488	0.149881	0.285426	0	0	0.0449994
NM_001037907	Ripply2	496	2.73946	-1.10564	0.552588	10	3	0	4	1	0	4	1	0.402971	0.0910644	0	0.105385	0.0668968	0	0.149772	0.0421869
NM_001037909	C130026I21Rik	1878	0.878264	-2.96426	0.385886	0	9	0	0	0	0	0	0	0	0.0721533	0	0	0	0	0	0
NM_001037913	Ccdc107	806	1180.57	0.0792486	0.601503	1020	1668	1380	1755	631	884	1375	1211	25.2942	31.158	25.6954	28.4539	25.9765	24.8804	31.6824	31.439
NM_001037914	Mcidas	2345	0.487924	-2.11789	0.538868	0	5	0	0	0	0	0	0	0	0.0321023	0	0	0	0	0	0
NM_001037915	Ripply1	673	0.195709	-0.862975	0.806544	0	1	1	0	0	0	0	0	0	0.0223714	0.0222995	0	0	0	0	0
NM_001037916	Ccdc17	1988	42.4019	-0.415517	0.384931	49	73	55	65	29	39	16	31	0.492646	0.552861	0.4152	0.427265	0.484026	0.44503	0.14947	0.326291
NM_001037917	Gm6377	2797	3.2679	-4.06395	0.0675863	14	2	12	0	0	1	0	0	0.100044	0.0107658	0.0643872	0	0	0.00811051	0	0
NM_001037918	Lipt1	1551	318.695	0.375395	0.182155	249	438	347	363	250	356	403	166	3.2088	4.25179	3.3576	3.05841	5.34829	5.2069	4.82552	2.23952
NM_001037919	Gm6460	814	0	NA	NA	0	0	0	0	0	0	0	0	0	0	0	0	0	0	0	0
NM_001037922	Cks1brt	2393	85.2394	-0.214573	0.517196	59	130	125	159	39	70	89	69	0.492793	0.817918	0.783932	0.86827	0.540765	0.663584	0.690714	0.603345
NM_001037923	Lekr1	2458	233.194	0.374531	0.0977388	217	301	240	255	154	196	326	206	1.76455	1.84371	1.46535	1.35568	2.07886	1.8089	2.46313	1.75366
NM_001037925	BC147527	1652	0	NA	NA	0	0	0	0	0	0	0	0	0	0	0	0	0	0	0	0
NM_001037926	Zfp987	2827	0.0975849	-0.110667	0.975017	0	1	0	0	0	0	0	0	0	0.00532578	0	0	0	0	0	0
NM_001037927	Wdr93	2265	719.221	-0.448374	0.013953	649	1004	1157	1446	311	626	588	514	5.72706	6.67382	7.66613	8.34258	4.55595	6.2697	4.82126	4.74848
NM_001037928	Gm11992	2391	75.0736	-0.364744	0.426402	110	55	91	167	51	57	30	71	0.919535	0.346332	0.57118	0.91272	0.707746	0.540799	0.23302	0.621353
NM_001037929	Gm14092	1809	0	NA	NA	0	0	0	0	0	0	0	0	0	0	0	0	0	0	0	0
NM_001037931	Gm6878	2012	0.673294	2.18959	0.527871	1	0	0	0	0	0	0	4	0.00993407	0	0	0	0	0	0	0.0415998
NM_001037932	Gm11437	1218	0.601393	0.479525	0.890981	2	0	0	0	1	0	0	1	0.0328199	0	0	0	0.027242	0	0	0.0171796
NM_001037933	Defb23	620	0	NA	NA	0	0	0	0	0	0	0	0	0	0	0	0	0	0	0	0
NM_001037937	Deptor	8360	96.2608	0.265274	0.538274	75	72	166	130	74	40	154	82	0.179312	0.129669	0.297998	0.203206	0.293706	0.108541	0.34211	0.205242
NM_001037938	Dhrs4	1382	1776.14	0.172243	0.28949	1841	2182	1793	2557	998	1384	2411	1579	26.6257	23.7715	19.4708	24.1782	23.9612	22.7179	32.3996	23.9075
NM_001037940	Dnajb6	2696	121.025	-0.528346	0.132681	122	211	179	214	55	40	135	107	0.904472	1.17834	0.996424	1.03728	0.676908	0.336574	0.929961	0.830469
NM_001037941	Dnajb6	1111	23.4228	-0.390403	0.519901	13	38	37	50	18	19	14	13	0.233875	0.514966	0.499803	0.588107	0.537583	0.387954	0.234026	0.244844
NM_001037955	Dusp22	3049	1093.57	0.276698	0.0986854	1169	1175	1077	1511	854	982	1174	891	7.66323	5.80216	5.30114	6.47601	9.29367	7.30625	7.15092	6.11477
NM_001037957	Dyrk1b	2511	323.378	-0.504402	0.122215	299	405	536	709	179	266	108	310	2.38001	2.42838	3.20353	3.68978	2.36534	2.40312	0.798782	2.5833
NM_001037987	Edil3	5345	1531.82	-0.317511	0.00351131	1755	2064	2329	2368	839	1148	1305	1219	6.56273	5.81395	6.53932	5.78941	5.20836	4.87231	4.53434	4.77217
NM_001037997	Fer	3065	1233.46	-0.180586	0.185864	1280	1734	1752	1820	698	981	939	1201	8.34708	8.51781	8.57857	7.75964	7.55635	7.26071	5.68966	8.19921
NM_001037999	Dbi	587	6895.19	-0.00916343	0.922343	6652	8311	9041	10973	4043	5493	7070	6285	226.501	213.169	231.148	244.28	228.535	212.282	223.683	224.041
NM_001038010	Kat2a	3025	2331.92	-0.062353	0.676758	2341	3298	3010	3322	1417	2165	1654	2244	15.4679	16.4148	14.9332	14.3508	15.5429	16.2358	10.1546	15.5223
NM_001038015	Gnpda2	1829	1313.14	0.168531	0.392535	1011	1696	1605	1997	664	936	1926	1238	11.0482	13.9612	13.1696	14.2681	12.046	11.6092	19.5566	14.1634
NM_001038018	Grk6	2983	548.878	-0.0144078	0.954369	466	883	635	819	203	379	774	548	3.12239	4.45673	3.19471	3.58782	2.25803	2.88222	4.8188	3.84403
NM_001038230	Anapc11	3379	7253.27	0.19944	0.148133	5487	8700	8932	11398	4399	5860	8980	6776	32.4565	38.765	39.6709	44.0799	43.1969	39.3414	49.3559	41.9609
NM_001038231	Banf1	761	13534.8	0.0794158	0.587261	10197	17870	17588	21698	7107	10772	16180	13028	267.82	353.549	346.851	372.594	309.876	321.109	394.862	358.222
NM_001038492	Ctsa	3531	8207.92	0.00487397	0.964433	8146	10588	10797	11657	4395	6475	9467	7373	46.1107	45.1466	45.8898	43.1409	41.2998	41.599	49.7927	43.6924
NM_001038499	Arsi	1719	0.686758	-2.60725	0.446963	2	0	1	4	0	0	0	0	0.0232546	0	0.00873042	0.0304078	0	0	0	0
NM_001038500	Esp1	1044	0	NA	NA	0	0	0	0	0	0	0	0	0	0	0	0	0	0	0	0
NM_001038587	Adar	5901	516.364	-0.589395	0.0686836	824	704	746	772	243	421	154	528	2.79098	1.79621	1.89725	1.70959	1.36637	1.61844	0.48467	1.87227
NM_001038589	Usp14	4063	8466.76	0.102928	0.320105	7520	11796	10666	11164	4878	7509	8630	8276	36.9936	43.7116	39.3972	35.9065	39.8366	41.9253	39.4471	42.6219
NM_001038590	Cldn19	862	1.87003	4.65346	0.0936839	0	0	0	0	4	5	0	2	0	0	0	0	0.153971	0.131584	0	0.0485492
NM_001038592	Glrx2	3597	1819.72	-0.0710159	0.633016	1563	2407	2784	2705	915	1349	1864	1863	8.68508	10.075	11.6156	9.82714	8.44049	8.5077	9.62402	10.8376
NM_001038593	Glrx2	3500	1642.67	-0.0646141	0.66156	1425	2181	2485	2423	830	1216	1695	1679	8.1377	9.38203	10.6554	9.04661	7.86859	7.88145	8.994	10.0379
NM_001038594	Glrx2	3439	1631.43	-0.066343	0.652584	1415	2165	2473	2408	825	1209	1685	1660	8.22393	9.4784	10.792	9.15008	7.95992	7.97508	9.09953	10.1003
NM_001038602	Marveld2	3052	172.294	-0.0301723	0.939506	239	235	160	218	150	186	139	59	1.56519	1.15929	0.786768	0.93341	1.63077	1.38251	0.845826	0.404508
NM_001038604	Clec5a	3811	1.09055	-1.27762	0.708193	6	0	0	0	1	0	1	0	0.0314679	0	0	0	0.00870659	0	0.00487318	0
NM_001038607	Kcnh1	7145	15.6651	-0.0816927	0.925941	11	23	31	17	3	7	41	5	0.0307713	0.0484657	0.0651134	0.0310919	0.0139318	0.0222247	0.106569	0.0146429
NM_001038608	Txnl4a	1677	9078.15	0.17361	0.215304	6927	11572	11922	13011	5095	7459	11503	8449	82.5595	103.893	106.691	101.386	100.809	100.899	127.388	105.422
NM_001038609	Mapt	5366	17.3789	-0.955913	0.339805	30	47	13	21	18	7	0	8	0.111744	0.131873	0.0363583	0.051141	0.111303	0.0295929	0	0.031196
NM_001038610	Dach1	5279	414.959	-0.172186	0.422148	345	698	492	713	193	352	335	432	1.30624	1.99073	1.3987	1.76497	1.21309	1.51263	1.17854	1.71235
NM_001038612	Olfm1	1042	17.3328	0.445266	0.505475	20	11	19	23	6	19	17	27	0.383634	0.15894	0.273651	0.288443	0.19106	0.413644	0.302993	0.542195
NM_001038613	Olfm1	2678	132.32	0.247111	0.507745	148	194	151	97	119	90	92	156	1.1046	1.09069	0.846209	0.473327	1.47443	0.762382	0.638011	1.21892
NM_001038614	Olfm1	1001	18.0124	0.407498	0.538783	21	12	20	24	6	19	17	29	0.419315	0.180491	0.299852	0.313312	0.198886	0.430586	0.315403	0.606211
NM_001038616	Dmrtc1a	1060	6.48449	1.60365	0.28646	4	0	0	13	5	12	15	1	0.0754239	0	0	0.160265	0.156513	0.256812	0.262807	0.0197403
NM_001038619	Dnm3	7496	38.2884	-0.189869	0.727986	39	55	71	37	31	21	16	45	0.10399	0.110469	0.142148	0.0645019	0.13722	0.0635522	0.0396407	0.125615
NM_001038621	Rabgap1l	6327	307.23	0.185922	0.410841	298	418	248	487	223	255	294	298	0.941398	0.99469	0.588254	1.00585	1.16948	0.914288	0.86298	0.985548
NM_001038624	Ric3	5259	233.551	-0.555285	0.038197	195	475	345	404	131	160	134	190	0.741116	1.35988	0.984526	1.00387	0.826523	0.690172	0.473209	0.755979
NM_001038625	Sertad2	5515	2059.27	-0.0588119	0.757156	1648	2836	2822	3434	1232	1974	1310	2094	5.97265	7.7423	7.67932	8.13683	7.41228	8.11974	4.4114	7.94494
NM_001038627	Smurf1	5313	690.347	-0.275599	0.0753843	803	825	982	1191	362	526	532	653	3.02086	2.33789	2.77385	2.92936	2.26077	2.24588	1.85961	2.57177
NM_001038635	Stk35	5438	1186.55	-0.191892	0.37588	1073	1597	2231	1464	551	950	878	1342	3.94381	4.42155	6.15703	3.51805	3.36201	3.96301	2.99852	5.16384
NM_001038637	Gng2	3671	1851.43	0.0247324	0.87107	1732	2507	2120	2932	1349	1418	1909	1409	9.43015	10.282	8.66688	10.4371	12.1931	8.76259	9.65767	8.03131
NM_001038641	Slx4ip	2830	229.286	-0.100594	0.652454	281	315	226	362	132	168	209	226	1.98461	1.67584	1.19849	1.67156	1.54766	1.34668	1.37155	1.67102
NM_001038642	Ets1	4790	1868.68	0.0999623	0.489935	1870	2299	2313	2567	925	2053	1892	1641	7.80299	7.22624	7.24688	7.00311	6.40757	9.72286	7.33562	7.16857
NM_001038643	Slco3a1	2844	826.849	0.697892	0.000324183	613	865	700	1013	494	684	1038	1260	4.3081	4.57926	3.69385	4.65458	5.76347	5.45591	6.77827	9.27044
NM_001038651	Zfp953	4635	101.177	-0.422556	0.1707	139	120	142	176	60	56	102	67	0.599405	0.389799	0.45978	0.496208	0.429525	0.274081	0.408697	0.302472
NM_001038653	Slc16a3	2473	17745.5	-0.0960137	0.583693	13471	25909	25723	28719	10010	16192	12176	18207	108.876	157.738	156.102	151.756	134.306	148.531	91.439	154.054
NM_001038654	Slc16a3	2379	17300.3	-0.0934955	0.59185	13175	25268	25014	27911	9761	15783	11905	17773	110.691	159.914	157.797	153.314	136.14	150.5	92.9364	156.324
NM_001038655	Gng7	3419	64.7555	-0.161434	0.821574	65	153	22	105	68	74	33	7	0.379987	0.673754	0.0965683	0.40132	0.659928	0.490991	0.179253	0.0428409
NM_001038658	Faim2	4618	57.837	0.954558	0.093522	10	55	71	72	25	38	104	102	0.0432814	0.179316	0.230736	0.203741	0.179628	0.186668	0.418245	0.462174
NM_001038660	Slc7a15	2342	0	NA	NA	0	0	0	0	0	0	0	0	0	0	0	0	0	0	0	0
NM_001038663	Mapk1	1922	5802.08	0.221293	0.313326	3813	5234	10186	8175	3054	5184	5584	7253	39.6523	41.0005	79.5356	55.5821	52.7233	61.186	53.9564	78.963
NM_001038664	Gngt2	564	1317.21	-0.00561709	0.975808	1254	2137	1535	1703	731	900	1695	1112	44.4399	57.0472	40.8451	39.4581	43.0056	36.1996	55.8138	41.2558
NM_001038676	Obox7	1258	0	NA	NA	0	0	0	0	0	0	0	0	0	0	0	0	0	0	0	0
NM_001038695	Kdm3a	4801	1482.24	-0.147119	0.388666	1867	1730	1685	2495	949	1320	1112	1197	7.77262	5.4253	5.26719	6.79109	6.55875	6.2371	4.30154	5.21701
NM_001038696	Rnpc3	3871	706.54	-0.0178337	0.925761	735	1060	829	931	399	759	513	645	3.79506	4.1228	3.21397	3.14287	3.42008	4.44794	2.46119	3.48655
NM_001038697	Fthl17f	730	0	NA	NA	0	0	0	0	0	0	0	0	0	0	0	0	0	0	0	0
NM_001038698	Elavl4	3999	177.957	0.164059	0.478785	166	219	222	237	110	119	210	191	0.829682	0.824521	0.83313	0.774457	0.9127	0.675051	0.975257	0.999405
NM_001038699	Fn3k	3850	84.4074	0.381661	0.341343	55	156	62	99	71	92	69	75	0.285533	0.610061	0.241681	0.336028	0.611906	0.542086	0.332843	0.407624
NM_001038700	Fnbp1	4512	746.361	-0.642586	0.00404978	1163	998	1220	1091	421	526	374	556	5.15188	3.3302	4.0579	3.15977	3.09599	2.64458	1.53941	2.57849
NM_001038701	Gabrb3	5504	81.5762	0.198169	0.670122	105	122	46	101	35	79	142	46	0.381299	0.333726	0.125427	0.239797	0.210997	0.325604	0.479138	0.17488
NM_001038703	Gpr146	4141	265.159	-0.107957	0.765497	241	293	175	726	194	244	176	203	1.16323	1.0653	0.634226	2.29104	1.55447	1.33667	0.78933	1.02577
NM_001038708	Cdc42se1	2751	3150.64	-0.251301	0.0912451	3314	4462	4500	4967	2096	2551	2192	2442	24.0778	24.4201	24.549	23.5941	25.2806	21.0359	14.7979	18.5744
NM_001038710	Tmod2	9944	485.117	-0.226162	0.417847	439	659	602	982	271	512	218	455	0.882386	0.997777	0.908545	1.29048	0.904264	1.16802	0.407142	0.957436
NM_001038839	P2rx7	2553	20.6591	1.05871	0.182697	25	9	12	18	29	7	42	10	0.195724	0.0530763	0.070541	0.0921345	0.376907	0.0621996	0.305527	0.0819613
NM_001038845	P2rx7	1618	12.0814	0.492747	0.650212	20	6	10	11	21	1	17	2	0.247062	0.0558318	0.092754	0.0888412	0.430653	0.0140205	0.195129	0.0258649
NM_001038846	Rcsd1	2572	6497.83	-0.204673	0.112344	7947	8321	9713	8521	3360	5638	5965	5171	61.7572	48.7095	56.6753	43.2932	43.3466	49.7273	43.0715	42.0691
NM_001038887	P2rx7	802	6.01117	0.53937	0.679886	9	1	3	11	7	1	14	1	0.224297	0.018773	0.0561381	0.179233	0.289608	0.0282857	0.324194	0.0260907
NM_001038993	Rnf38	4945	1559.18	-0.0664477	0.704254	2038	1935	1983	1883	1080	1268	1254	1341	8.23745	5.89147	6.01821	4.97605	7.24677	5.81693	4.70958	5.67443
NM_001038995	Gm4787	2493	8.552	2.42935	0.0170592	2	1	3	8	12	7	21	7	0.0160348	0.0060393	0.0180597	0.0419342	0.159715	0.0636966	0.15644	0.0587537
NM_001038996	Try10	883	0	NA	NA	0	0	0	0	0	0	0	0	0	0	0	0	0	0	0	0
NM_001038997	Gm5771	817	0	NA	NA	0	0	0	0	0	0	0	0	0	0	0	0	0	0	0	0
NM_001038998	Svbp	798	2625.21	0.130115	0.452446	1974	3279	3146	4466	1365	1983	3434	2556	49.4424	61.8654	59.1653	73.1335	56.7566	56.3716	79.9187	67.022
NM_001038999	Atp8a1	8137	545.074	-0.169801	0.366084	586	566	818	942	308	507	497	384	1.43942	1.04728	1.50869	1.51282	1.25595	1.41346	1.13434	0.987476
NM_001039000	Kif5a	6280	31.058	-2.30852	0.006192	45	25	123	67	7	18	0	8	0.143221	0.0599362	0.293939	0.139417	0.036985	0.065021	0	0.0266557
NM_001039038	Nhlrc4	2137	3.89671	-0.58919	0.726821	1	0	1	25	1	1	4	5	0.00935299	0	0.00702274	0.152875	0.0155268	0.0106154	0.0347621	0.0489582
NM_001039039	Kctd21	2969	346.521	0.202164	0.30022	315	427	417	464	204	303	468	273	2.12058	2.16534	2.10784	2.04225	2.27985	2.31512	2.92743	1.92403
NM_001039042	Klk13	1025	25.0229	-1.20895	0.142316	27	41	59	50	15	15	0	16	0.526496	0.602239	0.863852	0.637451	0.485573	0.331977	0	0.32663
NM_001039045	Pigc	3284	1283.29	0.194894	0.123572	1252	1474	1477	1805	924	1165	1283	1111	7.62002	6.75777	6.74976	7.18248	9.33589	8.04755	7.25562	7.07898
NM_001039047	Trim58	2184	14.3353	0.539736	0.715952	0	1	3	64	16	19	18	0	0	0.00689377	0.0206148	0.382937	0.243083	0.197352	0.153063	0
NM_001039048	Trim63	1875	2562.16	0.218136	0.200675	3210	2553	2725	3156	1471	2749	2647	2337	34.2183	20.5002	21.811	21.9956	26.0314	33.2594	26.2182	26.0806
NM_001039049	Cox8c	472	0	NA	NA	0	0	0	0	0	0	0	0	0	0	0	0	0	0	0	0
NM_001039050	Pkib	5574	18.8313	1.32725	0.126707	16	17	15	3	21	3	27	37	0.0573731	0.0459189	0.0403864	0.00703323	0.125008	0.0122094	0.0899597	0.138897
NM_001039051	Pkib	5380	19.4719	1.30444	0.1336	18	17	15	3	21	3	29	38	0.0668721	0.0475747	0.0418427	0.00728684	0.129516	0.0126497	0.100108	0.147795
NM_001039052	Pkib	5240	18.8313	1.32725	0.126707	16	17	15	3	21	3	27	37	0.0610301	0.0488458	0.0429607	0.00748153	0.132976	0.0129877	0.0956937	0.147751
NM_001039053	Pkib	5275	18.8313	1.32725	0.126707	16	17	15	3	21	3	27	37	0.0606251	0.0485217	0.0426756	0.00743189	0.132094	0.0129015	0.0950588	0.146771
NM_001039056	Kcnj15	5038	71.5526	1.01339	0.0698275	94	56	52	18	29	88	134	84	0.372928	0.167355	0.154902	0.046689	0.190997	0.396246	0.493967	0.348884
NM_001039057	Kcnj15	5130	72.0765	1.00658	0.0728112	96	56	52	18	29	88	134	86	0.374032	0.164354	0.152124	0.0458517	0.187572	0.38914	0.485108	0.350785
NM_001039059	Klhl15	3131	104.424	-0.133885	0.718342	89	98	201	166	86	88	79	62	0.568149	0.471251	0.963439	0.692828	0.911386	0.637588	0.468592	0.414351
NM_001039060	Klhl15	3995	114.28	-0.125225	0.748287	93	105	238	168	98	99	80	66	0.465287	0.395714	0.894069	0.549532	0.813947	0.562159	0.371898	0.34569
NM_001039061	Klhl15	2358	99.6959	-0.290533	0.48392	81	95	184	203	88	76	52	61	0.686588	0.606581	1.17108	1.125	1.2383	0.731157	0.409553	0.541309
NM_001039071	Ldb3	4839	12604.7	-0.0773304	0.495697	14402	15991	15698	18560	6518	12044	11350	11069	59.487	49.7541	48.6855	50.1214	44.6936	56.4619	43.5603	47.8644
NM_001039072	Ldb3	4891	10867.8	-0.053351	0.650621	12638	13703	13195	15637	5559	10393	10205	9570	51.6459	42.182	40.4877	41.7788	37.7125	48.2041	38.7495	40.9425
NM_001039073	Ldb3	4720	10521.5	-0.0500041	0.671781	12254	13284	12738	15062	5360	10022	10036	9242	51.8909	42.3737	40.5014	41.7005	37.6799	48.1674	39.4884	40.9717
NM_001039074	Ldb3	4937	10741.3	-0.0498315	0.67276	12503	13533	13014	15404	5497	10266	10142	9457	50.6181	41.2705	39.5602	40.7728	36.9445	47.1714	38.1515	40.082
NM_001039075	Ldb3	1493	4077.68	-0.228074	0.075442	4359	5350	5678	6798	2236	3663	2960	3519	58.3555	53.9515	57.0751	59.5007	49.6934	55.6567	36.8199	49.3195
NM_001039076	Ldb3	1612	6153.04	-0.223929	0.105379	6494	8048	8630	10287	3390	5680	4270	5334	80.5197	75.1678	80.3446	83.392	69.7785	79.9326	49.1942	69.2385
NM_001039077	Prosc	1440	215.097	-0.0043963	0.984036	212	245	303	326	125	179	257	157	2.94258	2.56161	3.15785	2.95839	2.88028	2.81988	3.31453	2.28138
NM_001039078	Prosc	1405	195.664	-0.00651183	0.977198	187	229	278	296	115	163	234	140	2.66024	2.45396	2.96947	2.75306	2.71587	2.63179	3.09308	2.08503
NM_001039079	Prkcz	4094	114.325	0.136082	0.698348	124	154	146	112	112	71	95	98	0.605381	0.566346	0.5352	0.357496	0.907731	0.393415	0.43095	0.500885
NM_001039080	Rbms2	5374	5248.52	0.12598	0.352318	4826	7215	6382	6805	3557	5158	4304	4878	17.9492	20.2138	17.8226	16.5474	21.9621	21.7733	14.8739	18.9934
NM_001039081	Mier1	4635	1754.15	0.248747	0.087932	1894	1888	1928	2269	896	1632	2077	1863	8.16743	6.13284	6.24264	6.39713	6.41424	7.9875	8.32219	8.41052
NM_001039084	Mrpl1	1570	1080.26	0.310929	0.0500554	888	1223	1358	1404	550	1075	1424	1025	11.3049	11.7283	12.9811	11.6861	11.6238	15.5328	16.8446	13.661
NM_001039086	Rapgef1	6205	1011.58	-0.129037	0.492597	1168	1540	1157	1404	483	781	800	1186	3.76232	3.7367	2.79835	2.95683	2.58281	2.85529	2.39441	3.99947
NM_001039087	Rapgef1	6223	1011.57	-0.132255	0.483705	1173	1540	1159	1401	479	782	800	1187	3.7675	3.72589	2.79508	2.94197	2.55401	2.85067	2.38749	3.99126
NM_001039088	Seh1l	3531	5548.15	0.288916	0.031096	4880	6494	6720	7023	3327	4756	7583	4908	27.6234	27.69	28.5616	25.9911	31.2638	30.5552	39.8836	29.0848
NM_001039089	Sel1l	6277	4553.13	0.200872	0.0945552	5033	5292	5018	5681	2899	4200	5022	4053	16.0262	12.6934	11.9975	11.827	15.3244	15.1788	14.8585	13.5109
NM_001039090	Skil	6919	4629.18	0.0660691	0.719804	5094	5334	5930	6180	2144	3539	6731	3872	14.7154	11.607	12.8624	11.672	10.2818	11.6032	18.0671	11.7099
NM_001039092	Tom1l2	4924	1156.85	-0.257861	0.281636	1555	1561	1385	1739	821	1066	579	877	6.31201	4.77303	4.22127	4.61511	5.53238	4.91111	2.18379	3.72684
NM_001039093	Tom1l2	2609	244.485	-0.355898	0.321445	299	345	291	442	201	217	82	160	2.29062	1.99092	1.6739	2.21385	2.55628	1.8868	0.583701	1.28323
NM_001039094	Negr1	4993	103.005	1.85996	0.00706569	67	6	11	144	123	119	113	164	0.268206	0.0180925	0.033063	0.376879	0.817392	0.540662	0.420308	0.687293
NM_001039095	Glt6d1	1084	0	NA	NA	0	0	0	0	0	0	0	0	0	0	0	0	0	0	0	0
NM_001039103	Rasa4	2755	6.8864	-0.690014	0.624001	6	18	11	8	0	15	0	3	0.0435296	0.0983694	0.0599214	0.0379462	0	0.123512	0	0.0227855
NM_001039104	Trpm1	5666	1.82841	-4.01727	0.224102	6	0	11	0	0	0	0	0	0.0211656	0	0.0291358	0	0	0	0	0
NM_001039105	Kcnrg	1794	3.13127	0.594622	0.761068	3	4	5	0	0	9	0	4	0.0334236	0.0335696	0.0418272	0	0	0.113805	0	0.0466549
NM_001039106	Ddhd1	5001	293.578	0.08627	0.750544	369	274	317	456	154	243	429	202	1.47477	0.824903	0.951291	1.19154	1.02176	1.10228	1.59313	0.845189
NM_001039114	Acsbg2	2591	0.539979	-1.08268	0.754449	0	0	4	0	0	1	0	0	0	0	0.0231688	0	0	0.00875535	0	0
NM_001039115	Zkscan4	2451	85.1132	0.13431	0.711743	54	135	117	107	70	53	93	73	0.440358	0.829277	0.716397	0.570481	0.947636	0.490539	0.704678	0.623217
NM_001039116	Dmrtc1b	1175	0	NA	NA	0	0	0	0	0	0	0	0	0	0	0	0	0	0	0	0
NM_001039119	Defb33	421	0	NA	NA	0	0	0	0	0	0	0	0	0	0	0	0	0	0	0	0
NM_001039120	Defb26	643	0	NA	NA	0	0	0	0	0	0	0	0	0	0	0	0	0	0	0	0
NM_001039121	Defb43	404	0	NA	NA	0	0	0	0	0	0	0	0	0	0	0	0	0	0	0	0
NM_001039122	Defb25	289	10.3208	-1.2764	0.231637	8	22	17	29	6	0	2	11	0.553283	1.14613	0.8828	1.3113	0.688875	0	0.128524	0.796442
NM_001039123	Defb18	255	0	NA	NA	0	0	0	0	0	0	0	0	0	0	0	0	0	0	0	0
NM_001039124	Kncn	863	0.312184	0.610671	0.862802	0	1	0	0	1	0	0	0	0	0.0174461	0	0	0.0384482	0	0	0
NM_001039125	Defb47	355	0.490622	-2.12524	0.537422	0	0	5	0	0	0	0	0	0	0	0.211375	0	0	0	0	0
NM_001039126	Asb1	5964	1450.42	0.516717	0.00956788	957	1596	1639	1897	850	1301	2419	1257	3.20722	4.02907	4.12432	4.15652	4.72899	4.94858	7.53268	4.41019
NM_001039128	Tas2r122	928	0	NA	NA	0	0	0	0	0	0	0	0	0	0	0	0	0	0	0	0
NM_001039129	Hnrnpa1	1947	897.031	0.267583	0.0346771	792	1020	1011	1292	545	859	1058	817	8.13044	7.88757	7.79285	8.67156	9.2879	10.0085	10.0918	8.78043
NM_001039137	Scoc	1835	225.896	-0.116124	0.570308	247	311	309	306	137	173	181	223	2.69039	2.55172	2.52716	2.17914	2.47726	2.1387	1.83187	2.54289
NM_001039138	Camk2g	3650	3051.49	-0.0984155	0.248388	3157	4083	3976	4661	1745	2467	2845	2731	17.2877	16.8421	16.348	16.6873	15.8632	15.3326	14.4757	15.6563
NM_001039139	Camk2g	3582	3025.42	-0.0967342	0.256628	3130	4048	3937	4617	1726	2450	2825	2712	17.4652	17.0147	16.4949	16.8436	15.9883	15.5161	14.6468	15.8425
NM_001039143	Nlrp5	3456	0	NA	NA	0	0	0	0	0	0	0	0	0	0	0	0	0	0	0	0
NM_001039147	Morf4l1	1968	723.69	0.322049	0.268352	459	800	691	1397	495	491	1236	486	4.66168	6.12032	5.26943	9.27624	8.34578	5.65975	11.6639	5.16738
NM_001039149	Cd226	2140	16.6841	2.58123	0.0110763	3	9	0	13	41	8	17	16	0.0280196	0.0633196	0	0.0793835	0.635707	0.0848041	0.147532	0.156446
NM_001039150	Cd44	5036	4013.13	-0.214398	0.0615294	4320	5946	5506	5854	1900	3135	4145	3363	17.1456	17.7766	16.4082	15.1903	12.5186	14.1219	15.2859	13.9734
NM_001039151	Cd44	4396	4007.31	-0.214675	0.0612563	4313	5934	5503	5847	1896	3132	4139	3357	19.61	20.3235	18.7868	17.381	14.3109	16.1624	17.4859	15.9791
NM_001039153	Tctn1	4054	157.447	-0.384079	0.186993	181	250	218	242	116	117	86	113	0.89238	0.928465	0.807019	0.780067	0.949426	0.654701	0.393972	0.583249
NM_001039154	Cdh8	3807	53.643	-1.06992	0.0357529	77	123	64	98	35	27	35	11	0.404262	0.486442	0.252295	0.33639	0.305051	0.160887	0.17074	0.0604602
NM_001039155	Triobp	3797	169.924	-0.728188	0.158067	313	235	184	305	85	223	27	69	1.64763	0.931829	0.727258	1.04969	0.742789	1.33231	0.132061	0.380249
NM_001039156	Triobp	7300	2085.16	-0.25571	0.0534283	2668	2810	2753	3036	1167	1772	1646	1676	7.30496	5.79552	5.65971	5.43475	5.30438	5.50658	4.18753	4.80409
NM_001039157	Ube2j2	3373	550.783	-0.175292	0.31417	449	824	790	922	276	458	565	439	2.66063	3.67807	3.51497	3.57203	2.71506	3.08028	3.11088	2.72338
NM_001039158	Ube2j2	3348	543.963	-0.168619	0.326142	443	812	773	914	277	452	548	441	2.64468	3.65157	3.46501	3.56748	2.74525	3.06262	3.03981	2.75621
NM_001039159	Ube2j2	3211	533.125	-0.170926	0.323819	437	799	760	888	267	444	544	430	2.72017	3.74641	3.55209	3.61387	2.75904	3.13678	3.14637	2.80213
NM_001039160	Gvin1	8841	0.0847385	-0.110667	0.975017	0	0	0	1	0	0	0	0	0	0	0	0.00147808	0	0	0	0
NM_001039162	Clip2	4875	55.4784	-0.168753	0.674103	44	85	83	86	44	43	35	44	0.180399	0.262515	0.255514	0.230528	0.299478	0.200094	0.133335	0.188859
NM_001039167	Rbfox3	4528	3.87882	-0.0934007	0.959823	6	9	4	0	0	4	10	0	0.026485	0.0299258	0.0132576	0	0	0.0200398	0.0410152	0
NM_001039168	Rbfox3	4384	3.48627	-0.266203	0.889744	6	8	4	0	0	2	10	0	0.0273549	0.0274744	0.0136931	0	0	0.010349	0.0423624	0
NM_001039169	Eif4e2	2251	5615.31	0.18557	0.148558	4827	7403	6765	7537	3264	4253	6832	5784	42.8605	49.5155	45.1028	43.7546	48.1129	42.8608	56.3668	53.7666
NM_001039170	Eif4e2	1800	5294.22	0.20088	0.123846	4540	6927	6349	7052	3064	4018	6529	5486	50.4125	57.9404	52.9351	51.1965	56.4811	50.6382	67.3636	63.7739
NM_001039173	Dok6	987	0.19517	-0.860238	0.807156	0	2	0	0	0	0	0	0	0	0.0305086	0	0	0	0	0	0
NM_001039175	Elovl1	1610	3019.71	0.0758151	0.56379	2848	3654	4042	4265	1908	2184	3589	2644	35.3565	34.1705	37.6775	34.6173	39.3223	30.7728	41.3998	34.3633
NM_001039176	Elovl1	1807	3367.12	0.0554949	0.667414	3218	4058	4546	4807	2107	2435	3962	2931	35.5945	33.8114	37.7557	34.7629	38.6895	30.569	40.72	33.9404
NM_001039179	Bicd2	6343	1753.06	-0.248082	0.215327	2391	2247	2511	2216	778	1635	1176	1778	7.53425	5.33356	5.94105	4.56536	4.06979	5.84741	3.44321	5.86539
NM_001039180	Bicd2	4520	1714.49	-0.249429	0.212405	2347	2174	2476	2163	762	1599	1159	1726	10.3784	7.24153	8.22097	6.25343	5.59375	8.02511	4.76207	7.99028
NM_001039181	Npr3	6913	1242.66	0.292702	0.15525	1068	1327	1009	2322	658	1125	1557	1308	3.08788	2.8901	2.19046	4.38931	3.15825	3.6917	4.18286	3.95914
NM_001039184	Cep350	13267	689.854	-0.205187	0.32399	835	997	977	854	273	484	664	772	1.25797	1.13144	1.10518	0.841174	0.682774	0.827586	0.929493	1.2176
NM_001039185	Ceacam1	3725	26.5602	-0.139023	0.847671	31	15	35	61	13	19	50	5	0.166338	0.0606281	0.141011	0.213995	0.115799	0.115709	0.249284	0.0280869
NM_001039186	Ceacam1	3673	26.4755	-0.130141	0.857196	31	15	35	60	13	19	50	5	0.168693	0.0614865	0.143007	0.213467	0.117438	0.117347	0.252813	0.0284845
NM_001039187	Ceacam1	3135	25.1749	-0.0994356	0.891181	28	15	34	56	12	18	49	5	0.178515	0.0720382	0.162762	0.233427	0.127008	0.130249	0.290275	0.0333728
NM_001039188	Rreb1	7446	519.987	-0.504662	0.0868562	558	607	814	1133	324	402	187	457	1.49784	1.22737	1.64064	1.98842	1.44381	1.22474	0.466412	1.28426
NM_001039189	Fars2	1255	1043.74	0.0755574	0.543	915	1264	1403	1569	591	976	1061	949	14.5724	15.164	16.7774	16.3373	15.6254	17.642	15.7008	15.8228
NM_001039192	Gmfg	974	22.8262	0.539537	0.447559	4	24	26	46	12	17	45	20	0.0820835	0.370989	0.400613	0.617162	0.408798	0.395941	0.858034	0.429666
NM_001039194	Aifm2	3140	753.368	-0.0922444	0.62955	827	911	970	1195	467	599	494	828	5.26418	4.36815	4.6361	4.97323	4.93485	4.32751	2.92179	5.51773
NM_001039195	Gria2	3476	1.75676	-0.35971	0.90706	0	10	0	0	3	0	0	1	0	0.0433141	0	0	0.0286371	0	0	0.00601977
NM_001039198	Zfhx2	8712	373.457	-0.51959	0.161872	501	515	313	902	182	304	111	405	1.14941	0.890017	0.539185	1.35297	0.693171	0.791583	0.236623	0.97274
NM_001039200	Emc1	6203	3096.49	-0.134586	0.372631	4078	3660	4002	4264	1988	2592	2689	2378	13.1402	8.88359	9.68247	8.98289	10.6341	9.47925	8.05082	8.02176
NM_001039201	Hdhd2	2348	3014.43	0.22104	0.0634499	2659	3604	3671	4112	1672	2617	3766	2913	22.6347	23.1098	23.4637	22.8852	23.6279	25.284	29.7874	25.9598
NM_001039202	Hdhd2	1709	770.359	0.244512	0.100609	684	817	1017	1037	447	653	961	754	7.99961	7.19762	8.93079	7.92934	8.67865	8.66786	10.4432	9.23185
NM_001039209	Zfp982	1237	26.695	0.00718023	0.989796	25	37	41	31	9	17	44	24	0.403948	0.450341	0.497422	0.327486	0.241412	0.31176	0.660593	0.405977
NM_001039214	Mex3c	4076	1032.25	0.186779	0.334399	825	1376	1320	1371	520	720	1428	1096	4.04552	5.08269	4.86016	4.39545	4.23308	4.00718	6.50646	5.62647
NM_001039218	Spink14	559	0	NA	NA	0	0	0	0	0	0	0	0	0	0	0	0	0	0	0	0
NM_001039219	Gm6086	4049	0.147481	1.33201	0.706224	0	0	0	0	0	1	0	0	0	0	0	0	0	0.00560264	0	0
NM_001039220	AI429214	1956	315.773	0.14908	0.537363	370	404	258	459	194	227	410	283	3.78084	3.10972	1.97953	3.06651	3.29094	2.63268	3.89284	3.02745
NM_001039223	Gm14137	3064	6.84259	-0.0747615	0.954121	1	27	6	2	1	11	2	9	0.00652328	0.132673	0.0293882	0.00852986	0.0108292	0.0814413	0.0121225	0.0614629
NM_001039228	Gm6583	2258	0.39034	-1.79681	0.603743	0	4	0	0	0	0	0	0	0	0.0266714	0	0	0	0	0	0
NM_001039231	Zfp951	2896	10.831	-0.115876	0.93097	1	6	41	10	19	0	6	3	0.00690171	0.0311933	0.212469	0.0451234	0.217692	0	0.0384772	0.0216762
NM_001039238	Dcpp2	605	1.36805	1.22378	0.574789	1	2	1	0	0	2	3	2	0.0330369	0.0497719	0.0248059	0	0	0.0749921	0.0920909	0.0691726
NM_001039239	Zfp808	3108	140.212	0.331488	0.276091	153	183	142	133	94	87	181	161	0.983933	0.886501	0.685675	0.559205	1.00354	0.635008	1.08155	1.08394
NM_001039240	Gm7073	1413	0	NA	NA	0	0	0	0	0	0	0	0	0	0	0	0	0	0	0	0
NM_001039242	March10	1279	6.62472	-1.43132	0.210267	8	14	17	9	4	4	3	0	0.125019	0.164804	0.199475	0.0919544	0.103771	0.0709464	0.0435614	0
NM_001039243	Erich4	906	0.791565	-0.775198	0.82134	1	0	4	0	0	0	0	2	0.0220611	0	0.0662587	0	0	0	0	0.0461914
NM_001039244	Tmem267	910	67.7234	0.586938	0.160961	47	54	83	92	44	34	94	104	1.03231	0.893432	1.36882	1.32113	1.60435	0.847575	1.91839	2.3914
NM_001039347	Kcnd3	7160	24.0156	0.0177553	0.976283	19	52	29	19	18	22	20	18	0.053039	0.109345	0.0607849	0.034677	0.0834154	0.0697028	0.0518762	0.052604
NM_001039351	Nolc1	3644	3098.36	-0.0683084	0.544454	3303	4214	4308	4010	1718	2497	3203	2690	18.117	17.4111	17.7422	14.3803	15.6434	15.5446	16.3241	15.4466
NM_001039352	Nolc1	3650	3091.96	-0.0660639	0.556329	3293	4203	4292	4003	1719	2494	3194	2686	18.0324	17.3371	17.6473	14.3316	15.6268	15.5004	16.2515	15.3983
NM_001039353	Nolc1	3647	3086.11	-0.0665777	0.554017	3286	4195	4289	3994	1714	2489	3189	2681	18.0089	17.3183	17.6495	14.3111	15.5942	15.4821	16.2394	15.3823
NM_001039354	Lin7a	5880	30.9525	-1.66698	0.0765962	20	118	21	87	20	6	0	17	0.0679842	0.302144	0.0535985	0.193349	0.11286	0.0231481	0	0.0604966
NM_001039356	Hmga1	1786	1978.18	0.0256592	0.854996	1607	2561	2624	3211	1152	1698	1710	2067	17.9841	21.5892	22.0492	23.4941	21.4022	21.5674	17.7814	24.2169
NM_001039363	Tsc2	6095	2634.5	-0.341353	0.0879543	2782	3444	4200	4442	1773	2238	1414	1988	9.12302	8.50743	10.3416	9.52369	9.6521	8.32966	4.30851	6.82499
NM_001039364	Mobp	3202	0	NA	NA	0	0	0	0	0	0	0	0	0	0	0	0	0	0	0	0
NM_001039365	Mobp	1493	0	NA	NA	0	0	0	0	0	0	0	0	0	0	0	0	0	0	0	0
NM_001039368	Polr2k	620	131.154	0.0341179	0.892558	110	194	167	186	70	120	118	136	3.54614	4.71107	4.04237	3.92032	3.74622	4.39066	3.53461	4.58994
NM_001039371	Slc22a15	6624	113.93	-0.374652	0.311767	165	163	141	165	62	110	115	40	0.497873	0.37049	0.319455	0.32551	0.310569	0.376715	0.322425	0.126357
NM_001039373	Mtcp1	1628	112.214	0.0628592	0.818272	120	120	156	151	82	89	98	104	1.47327	1.10978	1.43807	1.21206	1.67127	1.24016	1.11795	1.33671
NM_001039376	Pde4dip	8312	1870.1	-0.34885	0.0335704	2776	2545	2370	2597	1081	1355	1601	1368	6.67527	4.6099	4.27911	4.08288	4.31526	3.69806	3.57715	3.44382
NM_001039385	Vgf	2549	2.57683	0.493115	0.836633	3	0	7	0	5	3	0	0	0.0235237	0	0.0412135	0	0.0650859	0.0266988	0	0
NM_001039386	Nsmf	2915	1071.55	-0.362251	0.0627406	1341	1481	1427	1776	644	809	590	997	9.19486	7.64937	7.34677	7.96168	7.33051	6.2958	3.75893	7.15676
NM_001039387	Nsmf	2910	1061.27	-0.364203	0.062639	1326	1469	1414	1763	636	802	581	990	9.10763	7.60043	7.29235	7.91698	7.25189	6.25204	3.70795	7.11872
NM_001039388	Wdr37	4618	647.333	-0.13103	0.487658	664	790	985	964	382	377	601	694	2.87388	2.57562	3.20106	2.72787	2.74471	1.85195	2.41697	3.1446
NM_001039389	Wdr37	3795	312.34	0.162417	0.461118	281	285	485	436	186	254	384	283	1.47996	1.13069	1.91797	1.50133	1.62625	1.51832	1.87919	1.56039
NM_001039390	Pkig	1132	4608.54	0.324791	0.0276598	3484	5639	5261	6428	2577	3863	6361	4612	61.5158	75.0006	69.7482	74.2044	75.5362	77.4139	104.359	85.2516
NM_001039391	Pkig	1047	4489.29	0.326377	0.0278236	3379	5500	5138	6246	2518	3747	6207	4497	64.5055	79.0907	73.6476	77.9571	79.7987	81.1854	110.1	89.8744
NM_001039392	Tmsb10	622	9358.2	0.0108146	0.948596	7338	12549	12702	15041	5229	6333	12167	7996	235.799	303.758	306.473	316	278.943	230.972	363.282	268.994
NM_001039394	Rab43	4600	171.991	-0.130145	0.64235	152	241	245	277	61	159	142	200	0.660451	0.788803	0.799318	0.786905	0.440006	0.784115	0.573299	0.90977
NM_001039466	Trim46	2710	66.7637	-0.497216	0.274955	65	83	82	174	42	20	51	68	0.479401	0.461124	0.454104	0.839036	0.514241	0.167418	0.349504	0.525048
NM_001039472	Kif21b	9082	403.126	-0.740019	0.0262364	656	606	561	661	187	387	113	288	1.4437	1.00462	0.927027	0.951087	0.683199	0.966652	0.231072	0.663545
NM_001039474	Tcerg1	4385	2915.01	-0.246649	0.0137634	3407	3953	3901	4581	1522	2098	2730	2556	15.5295	13.5727	13.3511	13.6518	11.5168	10.8537	11.5623	12.1969
NM_001039478	Lrif1	1596	463.363	0.00433687	0.981986	525	591	587	600	212	424	564	380	6.57478	5.57524	5.51971	4.91268	4.40747	6.02662	6.56292	4.98208
NM_001039482	Klhl20	4023	671.338	-0.0385795	0.821929	731	881	765	1034	467	543	683	470	3.6318	3.29712	2.85379	3.3587	3.85171	3.0619	3.15298	2.4446
NM_001039483	Tmco1	4465	4857.1	0.167354	0.223121	4436	6107	5612	6935	2743	3999	6464	4159	19.8575	20.5928	18.8628	20.2967	20.3841	20.3175	26.8863	19.4907
NM_001039484	Kcnj10	5403	0.457123	-0.772982	0.824215	1	2	0	0	0	0	0	1	0.0036993	0.00557319	0	0	0	0	0	0.0038728
NM_001039485	Piezo2	10668	85.3666	-0.780213	0.0263115	110	200	91	139	37	49	61	62	0.206094	0.282264	0.128018	0.170268	0.115082	0.104197	0.106193	0.12161
NM_001039488	Lrif1	3353	702.809	0.0324767	0.838596	776	826	924	939	372	633	824	564	4.62576	3.70899	4.1357	3.65959	3.68126	4.28263	4.56399	3.5197
NM_001039493	Plekhm3	8552	457.291	0.159331	0.355622	499	494	596	558	254	428	525	414	1.16624	0.869698	1.0459	0.852642	0.985492	1.13532	1.1401	1.01296
NM_001039494	Tex40	774	34.7886	0.593911	0.21901	27	34	38	41	22	21	62	38	0.697233	0.661374	0.736807	0.692219	0.943124	0.615487	1.48765	1.02731
NM_001039495	Ccdc108	5683	0	NA	NA	0	0	0	0	0	0	0	0	0	0	0	0	0	0	0	0
NM_001039501	Wfdc10	455	1.10608	-3.29477	0.33414	1	0	10	0	0	0	0	0	0.0439282	0	0.329837	0	0	0	0	0
NM_001039502	Krtap1-4	1126	0	NA	NA	0	0	0	0	0	0	0	0	0	0	0	0	0	0	0	0
NM_001039507	Lipe	2773	91.4269	-0.428681	0.45552	129	174	99	113	71	71	9	89	0.929811	0.944732	0.535792	0.532512	0.849563	0.58083	0.0602759	0.671583
NM_001039509	Pnkd	2944	2635.02	-0.127341	0.315652	2852	3142	3961	3829	1371	2252	2233	2549	19.3627	16.0686	20.1919	16.9961	15.4521	17.3529	14.0865	18.1172
NM_001039510	Adora1	4999	390.664	0.180627	0.344374	426	380	422	607	251	387	408	327	1.70326	1.14448	1.26689	1.58674	1.66601	1.75618	1.51575	1.36875
NM_001039511	Ivns1abp	2783	4252.25	0.311651	0.0475915	4508	4765	4968	4512	2606	4761	4873	3463	32.3762	25.7786	26.7904	21.1864	31.0705	38.8084	32.5188	26.0375
NM_001039512	Ivns1abp	3371	12132.9	0.263934	0.0858634	13605	14583	13273	12856	7383	12649	14110	10057	80.6668	65.1324	59.091	49.8365	72.671	85.1213	77.7355	62.4265
NM_001039514	Dhps	1321	1301.13	-0.163477	0.217732	1218	1944	1660	2154	751	939	1151	1227	18.4289	22.1566	18.8589	21.308	18.8636	16.1251	16.1817	19.4358
NM_001039515	Arl4a	3689	965.47	0.714162	0.000747485	652	915	1012	1131	502	901	1740	1008	3.5326	3.73441	4.11702	4.0064	4.51525	5.5406	8.75975	5.71757
NM_001039519	Gtf2a2	888	4046.18	0.17996	0.160181	3257	5071	4917	6056	2374	3215	4919	3947	73.3094	85.9785	83.0995	89.1196	88.7063	82.1313	102.876	93.0066
NM_001039520	Dnm2	3519	3382.5	-0.318448	0.0933512	3891	4499	5059	5377	2104	2855	1784	2966	22.1002	19.2489	21.5753	19.9674	19.8387	18.4046	9.41514	17.6365
NM_001039521	Rrn3	3578	6273.43	0.168786	0.228729	5352	7864	7957	8701	3530	4871	8334	5734	29.8972	33.0912	33.3749	31.7782	32.7357	30.8829	43.2578	33.5333
NM_001039522	Leo1	2178	1747.69	0.0246288	0.872488	1806	2301	2246	2317	900	1203	2077	1800	16.5735	15.9063	15.4762	13.9017	13.7111	12.5299	17.7105	17.2932
NM_001039530	Parp14	7232	16.114	0.135878	0.917044	16	30	0	32	26	15	0	5	0.0442198	0.0624557	0	0.0578219	0.119289	0.0470515	0	0.0144668
NM_001039532	Zfp784	2142	252.698	-0.232917	0.310052	298	277	356	439	164	208	228	157	2.78069	1.94702	2.49426	2.67822	2.54045	2.20285	1.97682	1.5337
NM_001039533	Pdxdc1	3566	3880.31	-0.0133103	0.907227	3836	5153	5003	5618	2517	3002	3358	3811	21.5007	21.7564	21.0552	20.5874	23.4201	19.0972	17.4884	22.3623
NM_001039534	Pstk	1121	2185.72	0.181431	0.307845	1491	3025	2810	3154	1155	1770	2892	2082	26.5844	40.6283	37.6194	36.7669	34.1872	35.8186	47.9119	38.8629
NM_001039536	Pigl	1648	775.201	0.0136176	0.914854	798	925	921	1244	472	638	767	706	9.67834	8.45072	8.38713	9.86424	9.50324	8.78222	8.64349	8.96411
NM_001039537	Lif	4092	9.67919	1.85266	0.183893	4	4	0	14	23	6	0	13	0.019538	0.0147175	0	0.0447088	0.1865	0.0332626	0	0.0664764
NM_001039543	Mlf1	1151	1554.6	0.564265	0.0135599	1193	1761	1520	1859	705	1265	2852	1658	20.7167	23.0353	19.8189	21.1059	20.3236	24.9319	46.0177	30.1418
NM_001039544	Mup3	898	0	NA	NA	0	0	0	0	0	0	0	0	0	0	0	0	0	0	0	0
NM_001039545	Myh2	6041	10.4637	-1.07398	0.258389	2	19	27	27	7	5	5	4	0.00661723	0.0473537	0.0670758	0.0584057	0.0384482	0.0187759	0.0153714	0.0138551
NM_001039546	Myo6	7833	983.021	0.0162815	0.925514	1131	1007	1161	1594	721	772	885	829	2.88595	1.93558	2.22441	2.65926	3.05418	2.23578	2.09829	2.21455
NM_001039551	Cnnm3	5280	341.096	0.0913266	0.755648	354	614	278	400	167	210	390	434	1.34006	1.75083	0.790173	0.98998	1.04947	0.902248	1.37177	1.71995
NM_001039552	Ermard	2493	303.414	0.110623	0.584982	239	386	451	403	174	266	359	258	1.91616	2.33117	2.71497	2.11243	2.31587	2.42047	2.67438	2.16549
NM_001039553	4930467E23Rik	2577	0	NA	NA	0	0	0	0	0	0	0	0	0	0	0	0	0	0	0	0
NM_001039554	Angptl7	2055	125.239	0.848424	0.0234708	91	74	105	187	80	164	221	81	0.885084	0.542162	0.766811	1.18913	1.29171	1.81039	1.99725	0.82477
NM_001039555	Cyp2c68	1758	0	NA	NA	0	0	0	0	0	0	0	0	0	0	0	0	0	0	0	0
NM_001039556	Rad54b	2908	337.426	0.136085	0.56689	396	429	371	391	210	334	417	214	2.7218	2.22112	1.91466	1.75704	2.39614	2.60551	2.66313	1.53985
NM_001039557	Mroh8	3435	117.99	-0.104301	0.692524	103	161	184	170	74	101	108	91	0.599329	0.705681	0.8039	0.646729	0.714812	0.667015	0.583913	0.554337
NM_001039558	Smco3	2048	8.31718	1.49328	0.155538	6	6	0	10	7	11	14	9	0.0585567	0.0441093	0	0.0638073	0.113411	0.121844	0.126955	0.0919543
NM_001039560	Gcnt7	2214	9.78929	2.16073	0.093564	9	7	0	0	17	14	6	11	0.0812494	0.0476025	0	0	0.254776	0.143447	0.0503297	0.103962
NM_001039562	Ankrd37	897	336.825	-0.272585	0.270836	443	362	427	614	112	290	332	316	9.87112	6.07611	7.14408	8.94492	4.14298	7.33409	6.8738	7.37147
NM_001039563	Spag11b	637	0	NA	NA	0	0	0	0	0	0	0	0	0	0	0	0	0	0	0	0
NM_001039566	Defb30	997	2.11937	-0.575486	0.819825	0	10	3	0	1	0	5	0	0	0.151013	0.0451583	0	0.0332806	0	0.0931378	0
NM_001039578	Evi5l	1529	181.236	0.0150307	0.960537	208	150	298	240	113	121	241	134	2.71901	1.47704	2.92496	2.05118	2.45221	1.79522	2.92726	1.83382
NM_001039581	Abca3	6372	837.242	-0.324962	0.126108	856	1318	1139	1394	481	696	434	809	2.68505	3.11422	2.68262	2.85882	2.5047	2.47785	1.26493	2.65664
NM_001039586	Glyctk	4083	95.1496	-0.183297	0.688446	125	123	108	146	50	130	27	82	0.611907	0.45356	0.396968	0.467276	0.406329	0.722278	0.12281	0.420237
NM_001039593	1700015E13Rik	709	0.728537	2.35462	0.496113	0	0	0	1	3	0	0	0	0	0	0	0.0184312	0.140398	0	0	0
NM_001039594	Lce3a	545	0.585509	-2.38034	0.488457	0	6	0	0	0	0	0	0	0	0.165754	0	0	0	0	0	0
NM_001039595	Gm13043	2049	0	NA	NA	0	0	0	0	0	0	0	0	0	0	0	0	0	0	0	0
NM_001039644	Edem3	6582	1684.39	0.0531857	0.770708	1767	2074	2066	2376	715	1761	2088	1307	5.36579	4.74417	4.71068	4.71725	3.60442	6.06935	5.89147	4.15506
NM_001039645	Asphd1	512	0.312184	0.610671	0.862802	0	1	0	0	1	0	0	0	0	0.0294062	0	0	0.0648063	0	0	0
NM_001039646	Gbp10	3515	12.1423	1.0057	0.229502	5	7	8	23	4	11	27	16	0.0284315	0.0299835	0.0341567	0.0855073	0.0377591	0.0709918	0.142656	0.0952476
NM_001039647	Gbp11	2695	9.09737	-0.755752	0.520066	19	6	21	8	7	0	2	12	0.140913	0.0335198	0.116942	0.0387911	0.0861839	0	0.0137823	0.0931713
NM_001039652	Oprm1	2656	0.0847385	-0.110667	0.975017	0	0	0	1	0	0	0	0	0	0	0	0.00492008	0	0	0	0
NM_001039653	Lhx3	2219	1.41585	0.469244	0.88824	0	0	0	7	0	0	0	6	0	0	0	0.0412232	0	0	0	0.0565788
NM_001039655	Rasgrf1	995	0.768638	2.35462	0.496113	1	0	0	0	3	0	0	0	0.0200878	0	0	0	0.100043	0	0	0
NM_001039657	Mtl5	2223	6.59886	-0.192431	0.902221	18	8	5	0	6	1	0	12	0.161841	0.0541826	0.0337553	0	0.0895568	0.0102047	0	0.112954
NM_001039658	Mtl5	2030	3.36852	0.531626	0.764127	8	3	1	0	2	4	0	7	0.0787678	0.0222502	0.0073929	0	0.0326904	0.0446997	0	0.0721542
NM_001039666	Krt40	1312	0	NA	NA	0	0	0	0	0	0	0	0	0	0	0	0	0	0	0	0
NM_001039669	Iffo1	2854	422.178	-0.471196	0.164927	677	519	517	699	280	277	133	432	4.74122	2.73793	2.71861	3.20054	3.2553	2.20174	0.865463	3.1673
NM_001039676	Slc39a2	2328	14.0038	-0.0372698	0.968222	4	40	12	18	6	3	31	9	0.0343425	0.258694	0.0773587	0.101039	0.0855175	0.0292334	0.247303	0.0808945
NM_001039677	Slc30a2	3303	49.9054	0.397833	0.491341	43	23	34	124	51	30	35	63	0.260205	0.10484	0.154483	0.490584	0.512328	0.206041	0.196793	0.399109
NM_001039678	Urad	762	0	NA	NA	0	0	0	0	0	0	0	0	0	0	0	0	0	0	0	0
NM_001039683	Eif4e1b	1854	0	NA	NA	0	0	0	0	0	0	0	0	0	0	0	0	0	0	0	0
NM_001039684	Mks1	2345	229.313	-0.14968	0.529555	255	307	336	307	102	211	269	156	2.17346	1.97108	2.15034	1.71079	1.44326	2.04118	2.1304	1.39201
NM_001039688	Rhox4a	885	0.274227	2.03048	0.564459	0	0	0	0	0	0	0	2	0	0	0	0	0	0	0	0.0472875
NM_001039689	Rhox4c	897	0	NA	NA	0	0	0	0	0	0	0	0	0	0	0	0	0	0	0	0
NM_001039692	Arhgap12	5011	937.871	0.14232	0.297186	927	1139	1193	1201	616	810	832	984	3.69752	3.42222	3.57295	3.13198	4.0789	3.66692	3.08354	4.10894
NM_001039695	Rhox4d	753	0	NA	NA	0	0	0	0	0	0	0	0	0	0	0	0	0	0	0	0
NM_001039696	Rhox4f	923	0	NA	NA	0	0	0	0	0	0	0	0	0	0	0	0	0	0	0	0
NM_001039698	Rhox4g	972	0	NA	NA	0	0	0	0	0	0	0	0	0	0	0	0	0	0	0	0
NM_001039700	Pkd1l3	6571	237.305	0.195299	0.320818	232	309	267	298	167	192	263	213	0.705686	0.708005	0.609805	0.592632	0.84328	0.662843	0.743319	0.678278
NM_001039701	Il1rn	2474	0	NA	NA	0	0	0	0	0	0	0	0	0	0	0	0	0	0	0	0
NM_001039710	Coq10b	1726	1437.19	-0.102639	0.54117	1466	1503	2353	2164	897	1168	1119	1360	16.9765	13.1107	20.4594	16.3839	17.244	15.3512	12.0404	16.4876
NM_001039723	Tmem120b	1846	474.443	0.211759	0.270595	502	664	485	529	320	404	562	401	5.43534	5.41559	3.94295	3.74476	5.75182	4.96467	5.654	4.5454
NM_001039824	Fdx1l	775	1732.46	-0.074716	0.6095	1382	2477	2428	2786	939	1383	1566	1748	35.6419	48.1209	47.0173	46.9764	40.2023	40.4819	37.5268	47.1954
NM_001039878	Strn4	3494	1623.98	-0.31523	0.0810697	1768	2775	2176	2310	595	1211	1550	1606	10.1138	11.9577	9.34646	8.63952	5.65042	7.86252	8.23872	9.61794
NM_001039889	Smok3b	2326	0	NA	NA	0	0	0	0	0	0	0	0	0	0	0	0	0	0	0	0
NM_001039934	Map2	5503	185.819	-0.477947	0.13881	307	204	236	314	129	139	92	131	1.11505	0.558136	0.643611	0.745642	0.777816	0.573002	0.310484	0.498117
NM_001039939	Asxl1	6660	1207.97	-0.29719	0.0216394	1157	1886	1607	2121	626	889	1136	966	3.47228	4.2636	3.6212	4.16166	3.1188	3.02809	3.16778	3.03503
NM_001039941	Cypt8	586	0	NA	NA	0	0	0	0	0	0	0	0	0	0	0	0	0	0	0	0
NM_001039942	Cypt9	531	0	NA	NA	0	0	0	0	0	0	0	0	0	0	0	0	0	0	0	0
NM_001039943	Cypt7	571	0	NA	NA	0	0	0	0	0	0	0	0	0	0	0	0	0	0	0	0
NM_001039944	Cypt10	529	0	NA	NA	0	0	0	0	0	0	0	0	0	0	0	0	0	0	0	0
NM_001039951	Zfp606	2316	159.796	-0.199638	0.455381	227	164	204	250	78	113	149	160	1.95904	1.06614	1.32191	1.41059	1.11749	1.10683	1.19481	1.44558
NM_001039959	Ahnak	1045	259.194	-0.263432	0.281651	244	364	378	449	177	202	150	228	4.6669	5.24438	5.42858	5.61475	5.6201	4.38506	2.66579	4.56539
NM_001039965	Zfp869	3172	1319.24	0.266605	0.0471964	1228	1597	1398	1804	722	1164	1660	1333	7.73785	7.5802	6.61432	7.43197	7.5525	8.32455	9.7191	8.79339
NM_001039967	Zfp869	3279	1320.92	0.265199	0.0483227	1230	1598	1402	1808	723	1164	1663	1333	7.49754	7.33744	6.41679	7.20539	7.31617	8.0529	9.41894	8.50645
NM_001040026	Sco1	4272	1578.44	0.0501935	0.704594	1557	2327	1825	2063	1018	1340	1619	1324	7.28471	8.20114	6.41125	6.31057	7.90685	7.11564	7.03828	6.48509
NM_001040027	Defb41	252	0	NA	NA	0	0	0	0	0	0	0	0	0	0	0	0	0	0	0	0
NM_001040055	Spint5	437	0	NA	NA	0	0	0	0	0	0	0	0	0	0	0	0	0	0	0	0
NM_001040072	Nynrin	7403	4244.3	-0.218362	0.240926	4076	5829	5756	7548	2671	3963	2421	3627	11.0048	11.8548	11.6687	13.3237	11.9716	12.1439	6.07349	10.2518
NM_001040085	Sytl2	4710	129.438	-0.485386	0.295993	162	202	236	145	96	104	25	109	0.687463	0.645713	0.751973	0.402298	0.676297	0.500902	0.0985758	0.484245
NM_001040087	Sytl2	2926	101.511	-0.501781	0.233977	124	188	169	106	68	69	33	96	0.847037	0.96737	0.866809	0.473404	0.771119	0.534953	0.209455	0.686525
NM_001040088	Sytl2	2854	99.8974	-0.512578	0.22521	123	186	167	103	68	67	33	92	0.861403	0.981224	0.87816	0.471611	0.790573	0.532551	0.214739	0.674518
NM_001040089	Rhox3f	827	0	NA	NA	0	0	0	0	0	0	0	0	0	0	0	0	0	0	0	0
NM_001040106	Aak1	19322	1605.86	0.109295	0.393449	1618	2027	1742	2380	998	1573	1416	1514	1.67371	1.57947	1.35303	1.60963	1.71382	1.84679	1.36101	1.63958
NM_001040111	Arap1	5801	590.897	0.0435007	0.854352	626	524	727	1063	480	516	428	487	2.15688	1.36	1.8808	2.39459	2.74552	2.01784	1.37023	1.75665
NM_001040112	Arap1	5281	569.336	0.0430765	0.856328	608	516	688	1019	469	487	410	472	2.30114	1.4711	1.95516	2.5215	2.94675	2.09196	1.44185	1.87019
NM_001040130	Tmem141	786	376.691	-0.0276624	0.880786	321	453	515	651	229	306	320	378	8.16277	8.6773	9.83322	10.8233	9.66718	8.8316	7.56099	10.063
NM_001040131	Eif4g2	7623	39309.1	0.16113	0.0926169	39798	49071	45144	51591	23113	37683	42471	35322	104.349	96.9188	88.8761	88.4399	100.604	112.14	103.471	96.9569
NM_001040136	Pdzd9	1609	207.501	0.296931	0.24899	209	254	197	273	86	198	282	224	2.59624	2.37677	1.83747	2.21721	1.77349	2.79158	3.25495	2.91307
NM_001040137	Pdzd9	1321	123.971	0.299368	0.308619	122	150	116	171	53	108	168	143	1.84592	1.70961	1.31785	1.69158	1.33125	1.85465	2.36188	2.26513
NM_001040187	Ddx17	4751	2889.58	0.0838433	0.60681	3704	3548	2738	3845	1587	2634	2888	2851	15.5826	11.2437	8.64887	10.5758	11.0835	12.5768	11.2892	12.5566
NM_001040395	Nadk2	3660	1394.09	0.232198	0.171017	1000	1849	1456	2277	766	1252	1717	1357	5.46102	7.60615	5.97023	8.12985	6.9444	7.76004	8.71245	7.75815
NM_001040396	Selenot	3538	1342.91	0.0828168	0.483369	1306	1575	1613	2093	751	1098	1440	1347	7.37803	6.70242	6.84207	7.73058	7.04318	7.0402	7.55885	7.96653
NM_001040397	Filip1l	3939	931.137	-1.22793	4.49685e-05	639	2338	2266	1443	326	377	752	420	3.24242	8.9365	8.63346	4.78719	2.74611	2.17118	3.54554	2.23112
NM_001040398	Setd1b	8839	431.13	-0.248766	0.185447	519	613	496	719	204	401	328	382	1.1736	1.04416	0.84215	1.06298	0.765797	1.02916	0.689163	0.904315
NM_001040399	Larp1b	1693	174.253	0.110807	0.735065	174	289	175	199	67	138	279	147	2.05422	2.5701	1.55129	1.53602	1.31312	1.84911	3.06054	1.81685
NM_001040400	Tet2	9168	531.463	-0.67808	0.000368294	785	609	815	1058	243	377	390	344	1.71139	1.00012	1.33412	1.50804	0.879465	0.932841	0.790025	0.785133
NM_001040403	Flot2	2596	3960.93	0.0708304	0.529412	3344	4859	5173	6283	2332	3675	3785	3694	25.7464	28.1807	29.9053	31.6274	29.8065	32.1139	27.0777	29.775
NM_001040426	Thsd4	8776	683.504	0.477516	0.0598084	474	708	576	1192	313	581	836	1012	1.07954	1.21464	0.985002	1.77493	1.18341	1.50183	1.76913	2.41292
NM_001040434	Rgag1	4138	3.52732	-4.9667	0.032971	13	0	3	19	0	0	0	0	0.0627925	0	0.0108803	0.0600017	0	0	0	0
NM_001040435	Tacc3	2632	4803.72	0.123816	0.358192	4605	6454	5838	6156	2616	3890	6134	4310	34.9703	36.9192	33.2881	30.5642	32.9791	33.5278	43.2822	34.265
NM_001040459	Shroom4	8267	466.78	-0.143475	0.506471	604	498	590	748	194	350	452	517	1.46031	0.906965	1.07106	1.18237	0.778647	0.960419	1.01541	1.30859
NM_001040611	Peg10	6662	552.489	-0.717534	0.0599932	519	968	780	1268	423	425	122	294	1.5571	2.18766	1.75712	2.48723	2.1068	1.44719	0.3401	0.923426
NM_001040631	C1qtnf5	1254	6.01202	1.45125	0.274724	1	0	2	15	5	4	12	9	0.0159389	0	0.0239356	0.156313	0.1323	0.0723608	0.177719	0.150177
NM_001040632	C1qtnf5	1345	6.40447	1.14007	0.368394	2	0	3	17	5	4	12	9	0.029721	0	0.0334742	0.165168	0.123349	0.067465	0.165695	0.140017
NM_001040654	Cdkn2a	845	0.0975849	-0.110667	0.975017	0	1	0	0	0	0	0	0	0	0.0178177	0	0	0	0	0	0
NM_001040669	Gm5169	879	0	NA	NA	0	0	0	0	0	0	0	0	0	0	0	0	0	0	0	0
NM_001040682	Clmn	11854	112.66	-0.399092	0.312651	74	117	154	334	47	79	123	82	0.124773	0.148604	0.19497	0.368198	0.131559	0.151183	0.192704	0.144747
NM_001040683	Med15	3274	1805.82	-0.27115	0.088901	2069	2539	2537	2741	1048	1696	1204	1391	12.631	11.676	11.6293	10.9403	10.6211	11.7514	6.82966	8.89013
NM_001040684	Hsd3b7	1762	529.81	0.0853895	0.650089	573	629	526	853	399	430	483	457	6.49986	5.3747	4.48013	6.32621	7.5137	5.53609	5.09087	5.42713
NM_001040686	Zfp692	1873	123.928	0.18258	0.573715	144	132	130	169	105	113	75	126	1.53667	1.06107	1.04164	1.1791	1.86011	1.36862	0.74366	1.40764
NM_001040689	Rspo4	2364	3.33678	2.88823	0.137429	0	3	1	0	7	7	0	3	0	0.0191066	0.00634839	0	0.0982511	0.0671725	0	0.0265542
NM_001040690	Rap1gds1	3657	2576.59	0.0591645	0.600368	2330	3042	3444	3970	1382	2203	2722	2535	12.7346	12.524	14.1335	14.1862	12.5392	13.6656	13.8234	14.5048
NM_001040691	Ung	1925	2865.7	0.215167	0.0563076	2610	3592	3428	3698	1827	2946	2909	2508	27.0997	28.0941	26.7252	25.1036	31.4916	34.717	28.0649	27.2619
NM_001040692	Slc6a18	4300	0.209578	-0.793993	0.821976	1	0	0	1	0	0	0	0	0.00464822	0	0	0.00303901	0	0	0	0
NM_001040695	Uevld	4593	173.775	-0.0254764	0.92479	217	205	242	199	104	163	193	111	0.944318	0.671996	0.790733	0.566183	0.751318	0.805067	0.78039	0.505692
NM_001040696	Nlrp1b	4142	0.761458	3.38699	0.325519	0	0	0	0	0	0	6	0	0	0	0	0	0	0	0.0269025	0
NM_001040699	Mtmr7	3430	402.044	0.103304	0.619955	348	433	640	537	195	339	491	393	2.02787	1.90065	2.80025	2.04588	1.88637	2.24206	2.65851	2.3975
NM_001040700	BC051019	1934	10.0732	0.67797	0.489988	8	3	18	10	1	13	21	10	0.0826777	0.0233547	0.139678	0.0675685	0.0171566	0.152485	0.201657	0.108194
NM_001042407	Pex10	1639	580.089	-0.295825	0.118824	604	795	811	1025	340	527	361	468	7.36568	7.30293	7.42597	8.17232	6.88314	7.29411	4.09053	5.97484
NM_001042408	Txnl4a	1653	8928.23	0.170464	0.223673	6811	11381	11755	12821	5007	7344	11281	8301	82.3556	103.661	106.724	101.356	100.506	100.786	126.744	105.079
NM_001042411	P3h1	2810	1493.56	-0.170792	0.332037	2037	2047	1769	1929	847	1064	1665	1112	14.489	10.9678	9.44784	8.9707	10.0015	8.58966	11.0042	8.28053
NM_001042418	Cabyr	1634	17.2554	-0.919926	0.434592	30	13	47	20	0	17	0	25	0.366965	0.119784	0.431675	0.159948	0	0.236014	0	0.320146
NM_001042419	Cabyr	810	7.85277	-0.697963	0.597709	12	6	19	11	0	9	0	12	0.296109	0.111526	0.35203	0.177463	0	0.252057	0	0.309996
NM_001042420	Cabyr	1515	15.6203	-0.866056	0.469968	28	11	41	18	0	15	0	24	0.369403	0.109317	0.406146	0.15526	0	0.224605	0	0.331481
NM_001042421	Kntc1	6895	662.66	0.134446	0.441434	742	730	887	770	372	590	802	568	2.15092	1.59403	1.93064	1.45934	1.79018	1.94115	2.16019	1.72375
NM_001042438	Zhx1	5224	1461.17	-0.0125966	0.916303	1457	1817	1823	2309	818	1371	1272	1373	5.57457	5.23674	5.23714	5.77592	5.19562	5.95354	4.52205	5.49955
NM_001042451	Snca	1278	214.168	0.767414	0.0161321	147	147	159	365	155	156	366	235	2.29901	1.73179	1.86714	3.73218	4.02428	2.76907	5.31865	3.84766
NM_001042484	Golga7	1810	2075.13	0.162804	0.219376	1777	2705	2544	2877	1187	1781	2604	1809	19.6229	22.5008	21.0935	20.7712	21.76	22.3216	26.7186	20.9132
NM_001042485	Tmem183a	3156	5033.47	0.292944	0.0160458	3982	6353	5971	6597	3258	4715	6136	4363	25.2185	30.3076	28.3936	27.3155	34.2532	33.8911	36.1077	28.9273
NM_001042487	Dlgap4	3606	2024.68	-0.19851	0.0517429	2223	2766	2871	2984	1098	1491	1937	1760	12.3216	11.5488	11.9486	10.8137	10.1033	9.37978	9.97596	10.2128
NM_001042488	Dlgap4	2905	1993.01	-0.205045	0.0418541	2166	2747	2833	2961	1066	1479	1912	1722	14.9028	14.2371	14.6356	13.3196	12.1758	11.5495	12.2234	12.4036
NM_001042489	Hvcn1	2780	162.771	-0.257725	0.360219	185	238	173	297	111	144	130	93	1.33009	1.28897	0.933926	1.39609	1.32484	1.17506	0.868459	0.699999
NM_001042491	Anapc5	2703	14418.9	0.224854	0.0677571	11538	17103	18301	20576	8747	12397	18104	12888	85.3178	95.2654	101.611	99.4753	107.374	104.043	124.388	99.7698
NM_001042499	Rabl3	2012	2073.55	0.20227	0.170124	1577	2607	2520	3133	1318	1980	2440	1641	15.666	19.5084	18.7968	20.3485	21.7357	22.3243	22.5223	17.0663
NM_001042501	Fam133b	2289	450.661	0.0045664	0.980082	514	558	600	562	264	314	524	409	4.4882	3.67027	3.93384	3.20842	3.82688	3.11189	4.25144	3.73884
NM_001042502	Pitx2	2312	1804.67	0.277794	0.0784366	1781	2314	2006	2012	1433	1458	1716	1815	15.3968	15.069	13.0213	11.3721	20.5658	14.3057	13.7842	16.4266
NM_001042503	Trim71	5186	189.377	0.145778	0.708643	271	189	236	171	140	101	113	293	1.04446	0.548704	0.682953	0.430888	0.895741	0.441804	0.404666	1.18221
NM_001042504	Pitx2	1802	1521.33	0.296809	0.0648779	1495	1934	1664	1697	1226	1227	1471	1518	16.5822	16.1589	13.8583	12.3063	22.5747	15.4465	15.1603	17.6269
NM_001042513	Txnrd1	3400	4512.52	-0.0464969	0.776184	3843	5667	7331	6381	2088	3694	4282	4984	22.5916	25.0948	32.359	24.5251	20.3769	24.6467	23.3894	30.6732
NM_001042514	Txnrd1	3489	4497.12	-0.0446137	0.784618	3827	5656	7303	6340	2085	3687	4273	4960	21.9236	24.4072	31.4131	23.7459	19.8286	23.9725	22.7448	29.7468
NM_001042523	Txnrd1	3617	4481.31	-0.0457512	0.778642	3813	5645	7265	6333	2077	3670	4265	4935	21.0704	23.4977	30.1438	22.8803	19.0535	23.0175	21.8989	28.5495
NM_001042527	Blm	4574	1030.92	0.213243	0.238637	1248	1068	1112	1283	510	938	1256	1064	5.45348	3.51548	3.64854	3.66548	3.69965	4.65208	5.0997	4.86749
NM_001042528	Cacna1b	9721	77.6852	-0.415062	0.522595	163	81	96	79	50	95	6	57	0.335144	0.125454	0.148208	0.106198	0.170666	0.221694	0.0114628	0.122694
NM_001042534	Capg	1388	805.863	-0.793256	5.56523e-05	962	1327	1520	1325	365	352	746	510	13.8529	14.3943	16.4348	12.4746	8.7255	5.75299	9.9816	7.68848
NM_001042541	Akap1	3745	1788.56	0.0860176	0.524601	1880	1946	2319	2547	942	1648	2082	1540	10.0337	7.82348	9.29309	8.88746	8.34615	9.98266	10.3248	8.60456
NM_001042542	Akap4	2848	1.07132	-0.803331	0.79269	3	0	1	2	2	0	0	0	0.0210541	0	0.00526952	0.00917678	0.0233011	0	0	0
NM_001042556	Rpf2	1818	1919.47	0.253615	0.0701842	1785	2337	2350	2295	1062	1608	2502	1903	19.6245	19.3541	19.3993	16.4964	19.3828	20.0647	25.559	21.903
NM_001042557	Map2k7	1700	611.462	-0.249403	0.236839	612	825	873	1052	420	540	362	467	7.19544	7.30658	7.70684	8.08662	8.19761	7.20586	3.95467	5.74814
NM_001042558	Apaf1	6528	1283.07	0.0472164	0.733517	1294	1519	1831	1672	739	1247	1318	1037	3.96195	3.50338	4.20939	3.34701	3.75622	4.33338	3.74961	3.32398
NM_001042564	Cd27	1258	9.40416	-0.855504	0.446637	7	10	16	31	4	3	0	15	0.111217	0.119682	0.190876	0.322019	0.105503	0.054098	0	0.2495
NM_001042565	Wsb1	2337	2297.11	-0.263136	0.147706	3549	2945	2782	2949	1090	1938	1988	1982	30.353	18.973	17.8653	16.4898	15.4759	18.812	15.7982	17.7462
NM_001042577	Lhx9	2070	98.1797	1.27845	0.0274521	5	72	96	136	72	118	109	167	0.0482786	0.523686	0.696004	0.858557	1.15411	1.29316	0.977929	1.68813
NM_001042580	Cd63	930	3253.52	0.0119594	0.935564	3020	4137	4063	5200	1906	2340	4109	2610	64.9051	66.9748	65.5654	73.0669	68.0028	57.0786	82.0548	58.7242
NM_001042591	Arrdc3	4079	4720.39	0.314938	0.0611694	4828	4747	5388	6008	2963	4534	6607	3454	23.6575	17.5216	19.8237	19.2476	24.1027	25.2156	30.0816	17.7186
NM_001042592	Arrdc4	3893	963.416	-0.107257	0.597351	1163	942	1324	1562	649	907	660	782	5.97105	3.64314	5.10405	5.24321	5.53155	5.28523	3.14855	4.20322
NM_001042593	Hbs1l	2764	3003.7	0.374881	0.0142604	2470	3577	3482	3647	1644	2571	4357	2995	17.8613	19.4845	18.9061	17.2424	19.7356	21.1011	29.2752	22.6735
NM_001042605	Cd74	1404	9.92382	-1.67611	0.118614	22	19	20	12	1	7	0	8	0.313192	0.203749	0.213783	0.11169	0.023633	0.113102	0	0.119229
NM_001042606	Sstr2	1339	2.38131	5.0111	0.0962632	0	0	0	0	4	0	12	0	0	0	0	0	0.0991211	0	0.166438	0
NM_001042607	Ryk	3241	1235.58	0.139671	0.458377	1036	1816	1258	1865	654	867	1362	1506	6.38904	8.43618	5.82522	7.5197	6.69554	6.06849	7.80457	9.72312
NM_001042612	Nlrp9c	3009	0	NA	NA	0	0	0	0	0	0	0	0	0	0	0	0	0	0	0	0
NM_001042613	Selenop	2006	2428.43	0.183031	0.107349	2166	2853	2821	3679	1413	2066	2510	2659	21.5815	21.4131	21.1049	23.9662	23.3721	23.3636	23.2377	27.7362
NM_001042614	Selenop	2089	2436.11	0.184231	0.103742	2173	2859	2829	3689	1419	2076	2519	2664	20.791	20.6056	20.3238	23.0765	22.5388	22.5439	22.3945	26.6843
NM_001042615	Htra3	2200	128.156	-0.457336	0.0940243	144	192	202	206	79	82	78	111	1.30826	1.31398	1.37797	1.22362	1.19149	0.845536	0.65845	1.05575
NM_001042617	Cadps	5427	74.6614	-0.932398	0.024984	137	103	143	93	22	64	35	51	0.504563	0.28575	0.395446	0.223936	0.134508	0.267523	0.119773	0.196639
NM_001042620	Dhx15	2995	4297.9	-0.0979769	0.474239	4688	5611	5898	6018	2841	3751	3231	3672	31.2857	28.2067	29.5542	26.2576	31.4747	28.4113	20.0351	25.6546
NM_001042623	Phc1	3727	812.239	-0.237355	0.219507	1013	1076	1085	1202	335	569	698	934	5.43257	4.34672	4.36899	4.21449	2.98244	3.46333	3.47814	5.24381
NM_001042630	Lcn5	908	0	NA	NA	0	0	0	0	0	0	0	0	0	0	0	0	0	0	0	0
NM_001042634	Clk1	1816	1109.84	-0.587661	0.0261752	2127	1177	1614	1507	513	944	587	872	23.4103	9.7582	13.3382	10.8442	9.37321	11.7923	6.00307	10.0476
NM_001042649	Dcun1d2	2943	1510.01	0.162294	0.241246	1360	1931	1775	2123	1010	1490	1243	1484	9.23642	9.87873	9.05147	9.42671	11.3872	11.4852	7.8439	10.5512
NM_001042650	Dcun1d2	2847	1473.02	0.160158	0.24179	1326	1898	1730	2064	969	1451	1223	1462	9.30917	10.0373	9.11947	9.47377	11.2934	11.5617	7.97793	10.7453
NM_001042651	Dcun1d2	2929	1511.13	0.161277	0.242785	1359	1939	1781	2118	998	1491	1244	1503	9.27374	9.96707	9.12548	9.44946	11.3057	11.5478	7.88773	10.7374
NM_001042652	Nusap1	2849	2817.15	0.0778775	0.529634	2842	3989	3226	3662	1528	2315	3103	2794	19.9382	21.0805	16.9935	16.7968	17.7958	18.4331	20.2274	20.5208
NM_001042653	Oip5	1549	1299.67	0.207396	0.306752	1162	1772	1656	1446	964	1481	1194	874	14.9937	17.2235	16.0443	12.1988	20.6496	21.6892	14.3154	11.8065
NM_001042655	Tbc1d17	2582	1321.88	0.0623599	0.623493	1200	1706	1553	2097	827	1262	1238	1129	9.28924	9.94791	9.02664	10.6131	10.6276	11.0878	8.90462	9.1495
NM_001042659	Fzd5	6803	57.3978	0.347932	0.427422	57	43	72	80	57	62	37	45	0.167467	0.095165	0.158834	0.15367	0.278011	0.206744	0.101007	0.138411
NM_001042660	Smad7	4435	694.583	0.36661	0.030036	712	811	613	887	504	681	657	724	3.20879	2.75319	2.07433	2.61355	3.77072	3.48333	2.7512	3.41589
NM_001042670	Mterf1b	1364	18.9188	0.142225	0.832541	15	12	35	30	8	10	28	23	0.219802	0.132457	0.385092	0.287414	0.194609	0.166313	0.381237	0.352836
NM_001042672	Gpcpd1	3371	1041.11	0.0812444	0.592478	1085	1118	1466	1388	615	921	1205	834	6.43318	4.99335	6.52659	5.38061	6.05345	6.19786	6.63864	5.17687
NM_001042673	Fancc	3150	447.705	0.190382	0.406202	418	402	677	604	298	513	436	319	2.65229	1.92143	3.22544	2.50569	3.13901	3.69443	2.57056	2.11904
NM_001042674	Rbpms	2455	10949.5	0.244327	0.206801	10252	7650	15465	17330	5991	10073	11978	12003	83.4665	46.9158	94.5387	92.246	80.972	93.0782	90.6116	102.305
NM_001042675	Rbpms	1087	7294.3	0.314947	0.142172	6326	4622	10333	11754	3955	6915	7983	8474	116.32	64.0191	142.662	141.305	120.727	144.312	136.392	163.124
[truncated: 29,509 more rows]
