# Supplementary material for: Pioneering function of Isl1 in the epigenetic control of cardiomyocyte cell fate
Source: Cell Res. 2019 Apr 25;29(6):486–501. doi: 10.1038/s41422-019-0168-1 (PMC6796926; doi:10.1038/s41422-019-0168-1)
Supplement: Supplementary file 11 — Supplementary information, Table S3 [file 41422_2019_168_MOESM11_ESM.xls]

## Sheet: Isl1 ChIP-Seq E8.25-E9 embryos
Supplementary information, Table S3. Isl1 ChIP-Seq peaks in dissected cardiogenic regions of E8.25-E9 embryos
chr	start	end	Refseq	SYMBOL
chr10	100001967	100002303	NM_175128	4930430F08Rik
chr10	100052513	100053196	NM_175128	4930430F08Rik
chr10	100057317	100057809	NM_001081246	1700017N19Rik
chr10	10006591	10006898	NM_172547	Adgb
chr10	100092918	100093294	NM_001081246	1700017N19Rik
chr10	100123648	100124159	NM_001081246	1700017N19Rik
chr10	100153944	100154446	NM_001081246	1700017N19Rik
chr10	100169392	100169777	NM_001081246	1700017N19Rik
chr10	10018841	10019176	NM_172547	Adgb
chr10	100197365	100197891	NM_001081246	1700017N19Rik
chr10	100206754	100207144	NM_001081246	1700017N19Rik
chr10	100210763	100211060	NM_001081246	1700017N19Rik
chr10	100263434	100263996	NM_001081246	1700017N19Rik
chr10	10027528	10028273	NM_172547	Adgb
chr10	100367743	100368043	NM_001081246	1700017N19Rik
chr10	100384790	100385166	NM_001081246	1700017N19Rik
chr10	100392013	100392461	NM_001081246	1700017N19Rik
chr10	100431862	100432230	NM_001081246	1700017N19Rik
chr10	100470428	100471062	NM_001081246	1700017N19Rik
chr10	100512756	100513118	NM_001081246	1700017N19Rik
chr10	100604773	100605298	NM_026243	Mgat4c
chr10	100610637	100611047	NM_026243	Mgat4c
chr10	100618656	100619149	NM_026243	Mgat4c
chr10	100668927	100669387	NM_026243	Mgat4c
chr10	100676466	100676927	NM_026243	Mgat4c
chr10	10075943	10076688	NM_172547	Adgb
chr10	100839586	100839888	NM_026243	Mgat4c
chr10	100841390	100841712	NM_026243	Mgat4c
chr10	100881363	100881820	NM_026243	Mgat4c
chr10	101039661	101040131	NM_026243	Mgat4c
chr10	101045481	101046005	NM_026243	Mgat4c
chr10	10108486	10108889	NM_172547	Adgb
chr10	101145617	101146122	NM_026243	Mgat4c
chr10	101161010	101161725	NM_026243	Mgat4c
chr10	101292021	101292313	NR_037211	Mir3059
chr10	101387278	101387672	NR_037211	Mir3059
chr10	101514092	101514719	NM_026243	Mgat4c
chr10	101520182	101520499	NM_026243	Mgat4c
chr10	101531751	101532366	NM_026243	Mgat4c
chr10	101544834	101545299	NM_026243	Mgat4c
chr10	101593952	101594512	NM_026243	Mgat4c
chr10	101612553	101612917	NM_026243	Mgat4c
chr10	101633613	101634284	NM_026243	Mgat4c
chr10	101646123	101646684	NM_026243	Mgat4c
chr10	101865308	101865841	NM_026243	Mgat4c
chr10	101872027	101872605	NM_026243	Mgat4c
chr10	101905433	101905812	NM_024435	Nts
chr10	101948396	101948900	NM_024435	Nts
chr10	101971542	101972040	NM_146240	Rassf9
chr10	102096450	102096805	NM_146240	Rassf9
chr10	102101091	102101471	NM_146240	Rassf9
chr10	102130939	102131468	NM_146240	Rassf9
chr10	102159093	102159414	NM_146240	Rassf9
chr10	102225673	102226061	NM_146240	Rassf9
chr10	102239310	102239628	NM_172553	Alx1
chr10	102264825	102265266	NM_172553	Alx1
chr10	102277618	102278164	NM_172553	Alx1
chr10	102299098	102299424	NM_172553	Alx1
chr10	102307073	102307486	NM_172553	Alx1
chr10	102348148	102348663	NM_172553	Alx1
chr10	102356199	102356531	NM_172553	Alx1
chr10	102359235	102359836	NM_172553	Alx1
chr10	102375386	102375818	NM_172553	Alx1
chr10	102454261	102454674	NM_172553	Alx1
chr10	102464634	102465222	NM_172553	Alx1
chr10	102506514	102507059	NM_172553	Alx1
chr10	102604644	102604985	NM_029134	Lrriq1
chr10	102622120	102622434	NM_029134	Lrriq1
chr10	102711218	102711988	NM_029134	Lrriq1
chr10	102713156	102713457	NM_029134	Lrriq1
chr10	102738289	102738727	NM_029134	Lrriq1
chr10	102755163	102755665	NM_029134	Lrriq1
chr10	102824684	102825344	NM_175328	Slc6a15
chr10	102889533	102889914	NM_175328	Slc6a15
chr10	102941716	102942131	NM_175328	Slc6a15
chr10	103084507	103085619	NM_175328	Slc6a15
chr10	103088717	103089057	NM_175328	Slc6a15
chr10	103138814	103139176	NM_175328	Slc6a15
chr10	103148946	103149313	NM_175328	Slc6a15
chr10	103271407	103271746	NM_001270901	Gm21304
chr10	103361331	103362016	NM_001270901	Gm21304
chr10	103580406	103580877	NM_001270901	Gm21304
chr10	103582148	103582476	NM_001270901	Gm21304
chr10	103655709	103656146	NM_001270899	Gm6763
chr10	103673382	103674017	NM_001270899	Gm6763
chr10	103689542	103689922	NR_105838	Mir6411
chr10	103774431	103775025	NR_105838	Mir6411
chr10	103781605	103782083	NR_105838	Mir6411
chr10	103869110	103869505	NR_105838	Mir6411
chr10	103897016	103897344	NR_105838	Mir6411
chr10	104068406	104068732	NR_105838	Mir6411
chr10	104077328	104077615	NR_105838	Mir6411
chr10	104108586	104109167	NR_105838	Mir6411
chr10	10412536	10413062	NR_046010	4930567K20Rik
chr10	104220928	104221364	NR_105838	Mir6411
chr10	104378772	104379396	NM_177368	Tmtc2
chr10	104445289	104445805	NM_177368	Tmtc2
chr10	104447137	104447484	NM_177368	Tmtc2
chr10	104470496	104471203	NM_177368	Tmtc2
chr10	104494388	104494875	NM_177368	Tmtc2
chr10	104496246	104496651	NM_177368	Tmtc2
chr10	104516806	104517213	NM_177368	Tmtc2
chr10	104546377	104546838	NM_177368	Tmtc2
chr10	10456669	10457144	NR_046010	4930567K20Rik
chr10	104580182	104580695	NM_177368	Tmtc2
chr10	104594313	104594695	NM_177368	Tmtc2
chr10	104654927	104655406	NM_177368	Tmtc2
chr10	104727230	104727570	NM_177368	Tmtc2
chr10	104774643	104775183	NM_177368	Tmtc2
chr10	104781456	104781771	NM_177368	Tmtc2
chr10	104863705	104864499	NM_177368	Tmtc2
chr10	104925229	104925671	NM_177368	Tmtc2
chr10	104926558	104926941	NM_177368	Tmtc2
chr10	104952946	104953289	NM_177368	Tmtc2
chr10	104955864	104956181	NM_177368	Tmtc2
chr10	104958326	104958876	NM_177368	Tmtc2
chr10	104995548	104996086	NM_177368	Tmtc2
chr10	105038614	105039068	NR_038032	Gm15663
chr10	105049965	105050664	NR_038032	Gm15663
chr10	105067369	105067767	NR_038032	Gm15663
chr10	10508124	10508609	NR_046010	4930567K20Rik
chr10	105155599	105156645	NM_207522	Mettl25
chr10	105169566	105170295	NM_207522	Mettl25
chr10	105299314	105299804	NM_025602	Ccdc59
chr10	105309601	105309924	NM_025602	Ccdc59
chr10	105348479	105348941	NM_025602	Ccdc59
chr10	105412963	105413700	NM_025602	Ccdc59
chr10	105431184	105431610	NM_025602	Ccdc59
chr10	10547276	10547626	NR_046010	4930567K20Rik
chr10	105571782	105572359	NM_025602	Ccdc59
chr10	105575760	105576279	NM_025602	Ccdc59
chr10	105709277	105709946	NM_177373	Ppfia2
chr10	105864110	105864968	NM_177373	Ppfia2
chr10	105881716	105882209	NM_177373	Ppfia2
chr10	10594168	10594475	NR_046010	4930567K20Rik
chr10	105944554	105945058	NM_177373	Ppfia2
chr10	105959024	105959332	NM_177373	Ppfia2
chr10	106013465	106013964	NR_131026	4930532I03Rik
chr10	106031125	106032061	NR_131026	4930532I03Rik
chr10	106153869	106154219	NR_131026	4930532I03Rik
chr10	106161542	106162008	NR_131026	4930532I03Rik
chr10	106186532	106187093	NR_131026	4930532I03Rik
chr10	106257046	106257384	NR_131026	4930532I03Rik
chr10	106343524	106343894	NM_198636	Acss3
chr10	106401503	106402081	NM_198636	Acss3
chr10	106439586	106440284	NM_198636	Acss3
chr10	106443310	106443826	NM_198636	Acss3
chr10	10652374	10653095	NM_016976	Grm1
chr10	106523821	106524215	NM_198636	Acss3
chr10	106566271	106566906	NM_198636	Acss3
chr10	10660274	10660577	NM_016976	Grm1
chr10	106637448	106637869	NM_001033223	Lin7a
chr10	106688409	106689247	NM_001033223	Lin7a
chr10	106779600	106780439	NM_001033223	Lin7a
chr10	106794759	106795143	NM_001033223	Lin7a
chr10	106816114	106816507	NM_001033223	Lin7a
chr10	106915324	106915873	NM_008656	Myf5
chr10	10691778	10692262	NM_016976	Grm1
chr10	106977164	106977728	NM_008657	Myf6
chr10	106998355	106998975	NM_008657	Myf6
chr10	10705599	10706192	NM_016976	Grm1
chr10	107068675	107069481	NM_001081432	Ptprq
chr10	107098032	107098909	NM_001081432	Ptprq
chr10	107106785	107107231	NM_001081432	Ptprq
chr10	107143999	107144480	NM_001081432	Ptprq
chr10	107188406	107188939	NM_001081432	Ptprq
chr10	107303949	107304280	NM_001177567	Otogl
chr10	107332478	107333336	NM_001177567	Otogl
chr10	10735817	10736172	NM_016976	Grm1
chr10	107363925	107364590	NM_001177567	Otogl
chr10	107368817	107369133	NR_131147	Gm29685
chr10	107460743	107461065	NR_131147	Gm29685
chr10	107501506	107502281	NM_027892	Ppp1r12a
chr10	107512658	107513025	NM_027892	Ppp1r12a
chr10	107546798	107547131	NM_027892	Ppp1r12a
chr10	107569747	107570197	NM_027892	Ppp1r12a
chr10	10758344	10758763	NM_016976	Grm1
chr10	107585724	107586036	NM_027892	Ppp1r12a
chr10	107597338	107598042	NM_027892	Ppp1r12a
chr10	107666540	107667175	NM_027892	Ppp1r12a
chr10	107755702	107756191	NM_054056	Pawr
chr10	107770562	107770870	NM_054056	Pawr
chr10	107866746	107867225	NM_054056	Pawr
chr10	107895882	107896393	NM_054056	Pawr
chr10	107901174	107901520	NM_054056	Pawr
chr10	10791527	10792184	NM_016976	Grm1
chr10	107929281	107929816	NM_054056	Pawr
chr10	107930586	107930972	NM_054056	Pawr
chr10	107965916	107966449	NM_203660	Gm5136
chr10	107971420	107971975	NM_203660	Gm5136
chr10	10808756	10809126	NM_016976	Grm1
chr10	108095787	108096115	NM_203660	Gm5136
chr10	108212646	108213004	NM_203660	Gm5136
chr10	108248707	108249032	NM_203660	Gm5136
chr10	108265470	108265942	NM_203660	Gm5136
chr10	108286864	108287401	NM_203660	Gm5136
chr10	108297515	108297896	NM_009306	Syt1
chr10	10830183	10830523	NM_016976	Grm1
chr10	108322066	108322545	NM_009306	Syt1
chr10	108326699	108327286	NM_009306	Syt1
chr10	108327392	108327863	NM_009306	Syt1
chr10	108364800	108365247	NM_009306	Syt1
chr10	108396999	108397513	NM_009306	Syt1
chr10	108404636	108404966	NM_009306	Syt1
chr10	10844013	10844397	NM_172937	Shprh
chr10	108458972	108459375	NM_009306	Syt1
chr10	108569615	108570212	NM_009306	Syt1
chr10	108615796	108616423	NM_009306	Syt1
chr10	108622200	108622511	NM_009306	Syt1
chr10	108737745	108738048	NM_009306	Syt1
chr10	108809914	108810653	NM_009306	Syt1
chr10	108859328	108859808	NM_009306	Syt1
chr10	108890319	108890865	NM_009306	Syt1
chr10	108922765	108923669	NM_009306	Syt1
chr10	10905313	10905805	NM_172937	Shprh
chr10	109097610	109098108	NM_177797	Nav3
chr10	109130715	109131164	NM_177797	Nav3
chr10	109287377	109288080	NM_177797	Nav3
chr10	109302790	109303079	NM_177797	Nav3
chr10	109369976	109370291	NM_177797	Nav3
chr10	109437307	109437809	NM_177797	Nav3
chr10	109514730	109515366	NM_177797	Nav3
chr10	109563300	109563810	NM_177797	Nav3
chr10	109644598	109645191	NM_177797	Nav3
chr10	109648091	109648463	NM_177797	Nav3
chr10	109701637	109702104	NM_177797	Nav3
chr10	109705209	109705973	NM_177797	Nav3
chr10	109760110	109760452	NR_028438	9230102K24Rik
chr10	109781537	109782053	NR_028438	9230102K24Rik
chr10	109874450	109875010	NR_028438	9230102K24Rik
chr10	109888061	109888574	NR_028438	9230102K24Rik
chr10	109892809	109893094	NR_028438	9230102K24Rik
chr10	109951374	109951773	NR_028438	9230102K24Rik
chr10	109956161	109956881	NR_028438	9230102K24Rik
chr10	110129835	110130535	NM_178609	E2f7
chr10	110147909	110148539	NM_178609	E2f7
chr10	110175855	110176351	NM_178609	E2f7
chr10	11032966	11033354	NM_010146	Epm2a
chr10	110335726	110336156	NR_045979	1700020G17Rik
chr10	110455308	110455881	NM_172554	Zdhhc17
chr10	110456479	110456827	NM_172554	Zdhhc17
chr10	110472669	110473175	NM_172554	Zdhhc17
chr10	110495046	110495448	NM_172554	Zdhhc17
chr10	110531231	110531567	NM_175489	Osbpl8
chr10	110572248	110572596	NM_175489	Osbpl8
chr10	110592892	110593414	NM_175489	Osbpl8
chr10	110753067	110753937	NM_027914	Bbs10
chr10	110762928	110763771	NM_027914	Bbs10
chr10	110778361	110778911	NM_027914	Bbs10
chr10	110788003	110788645	NM_027914	Bbs10
chr10	110807591	110808261	NM_027914	Bbs10
chr10	110858701	110859067	NM_015781	Nap1l1
chr10	110885891	110886492	NM_015781	Nap1l1
chr10	110955754	110956121	NM_009344	Phlda1
chr10	111005816	111006304	NR_045344	4933440J02Rik
chr10	111021360	111021850	NR_045344	4933440J02Rik
chr10	111043959	111044629	NR_045344	4933440J02Rik
chr10	111057447	111057975	NR_045344	4933440J02Rik
chr10	111066989	111067392	NR_045344	4933440J02Rik
chr10	111089619	111090024	NR_045344	4933440J02Rik
chr10	111154368	111154714	NR_045344	4933440J02Rik
chr10	111158616	111159049	NR_045344	4933440J02Rik
chr10	111163504	111163814	NR_045344	4933440J02Rik
chr10	111177006	111177700	NR_046029	Gm20758
chr10	111245106	111245482	NR_046029	Gm20758
chr10	111289207	111289801	NR_046029	Gm20758
chr10	111367552	111367877	NM_178610	Krr1
chr10	111371825	111372330	NM_178610	Krr1
chr10	111378460	111378849	NM_178610	Krr1
chr10	111400074	111400621	NM_178610	Krr1
chr10	111434151	111434597	NM_028608	Glipr1
chr10	111488573	111489464	NM_027018	Glipr1l1
chr10	111512351	111512766	NM_026223	Glipr1l2
chr10	111705933	111706328	NM_001025581	Kcnc2
chr10	11172562	11173077	NM_010146	Epm2a
chr10	111847374	111847988	NM_001025581	Kcnc2
chr10	111857493	111857827	NM_001025581	Kcnc2
chr10	111919576	111919881	NM_001025581	Kcnc2
chr10	112020641	112021032	NR_040579	1700010J16Rik
chr10	112087136	112087525	NR_040579	1700010J16Rik
chr10	112096773	112097167	NR_040579	1700010J16Rik
chr10	112099622	112100119	NR_040579	1700010J16Rik
chr10	112100899	112101306	NR_040579	1700010J16Rik
chr10	112109246	112109596	NR_040579	1700010J16Rik
chr10	11215164	11215597	NM_013898	Timm8a1
chr10	112201679	112202172	NR_040579	1700010J16Rik
chr10	112241084	112241528	NR_040579	1700010J16Rik
chr10	112255923	112256346	NR_040579	1700010J16Rik
chr10	112257464	112257924	NR_040579	1700010J16Rik
chr10	112261424	112261884	NR_040579	1700010J16Rik
chr10	112343651	112344180	NM_001033474	Atxn7l3b
chr10	112371153	112371779	NM_001033474	Atxn7l3b
chr10	112443324	112443710	NM_001033474	Atxn7l3b
chr10	112457188	112457694	NM_001033474	Atxn7l3b
chr10	112558508	112559408	NM_001033474	Atxn7l3b
chr10	112573473	112573839	NM_001033474	Atxn7l3b
chr10	112640933	112641247	NM_001033474	Atxn7l3b
chr10	112656491	112656884	NM_001033474	Atxn7l3b
chr10	112671074	112671395	NM_001033474	Atxn7l3b
chr10	112710436	112710847	NM_001033474	Atxn7l3b
chr10	112828794	112829167	NM_001033474	Atxn7l3b
chr10	112886201	112886913	NM_001033474	Atxn7l3b
chr10	112899221	112899548	NM_001033474	Atxn7l3b
chr10	112914231	112914517	NM_001033474	Atxn7l3b
chr10	113071229	113071757	NM_001033474	Atxn7l3b
chr10	11310444	11310857	NM_013898	Timm8a1
chr10	113119460	113119999	NM_001033474	Atxn7l3b
chr10	113132914	113133451	NM_001033474	Atxn7l3b
chr10	113136996	113137431	NM_001033474	Atxn7l3b
chr10	113233572	113234264	NM_001033474	Atxn7l3b
chr10	113238908	113239242	NM_001033474	Atxn7l3b
chr10	113252813	113253345	NM_001033474	Atxn7l3b
chr10	113287936	113288243	NM_001033474	Atxn7l3b
chr10	11336039	11336541	NM_013898	Timm8a1
chr10	113536614	113536911	NM_146241	Trhde
chr10	113545310	113545907	NM_146241	Trhde
chr10	113573804	113574271	NM_146241	Trhde
chr10	113645025	113645353	NM_146241	Trhde
chr10	11384085	11384601	NM_013898	Timm8a1
chr10	11385818	11386181	NM_013898	Timm8a1
chr10	113864360	113865045	NM_146241	Trhde
chr10	113871051	113871387	NM_146241	Trhde
chr10	113887809	113888665	NM_146241	Trhde
chr10	113920815	113921350	NM_146241	Trhde
chr10	114042516	114042844	NM_146241	Trhde
chr10	114112927	114113410	NM_146241	Trhde
chr10	114116983	114117356	NM_146241	Trhde
chr10	114164901	114165284	NM_146241	Trhde
chr10	114174078	114174633	NM_146241	Trhde
chr10	114272928	114273199	NM_146241	Trhde
chr10	114332609	114333013	NM_146241	Trhde
chr10	114355693	114356279	NM_146241	Trhde
chr10	114391272	114391874	NM_146241	Trhde
chr10	114393994	114394652	NM_146241	Trhde
chr10	114395892	114396373	NM_146241	Trhde
chr10	114430281	114430625	NM_173391	Tph2
chr10	114464571	114464907	NM_173391	Tph2
chr10	114491308	114491613	NM_173391	Tph2
chr10	114514076	114514758	NM_173391	Tph2
chr10	114574322	114574638	NM_173391	Tph2
chr10	114575805	114576269	NM_173391	Tph2
chr10	114577805	114578164	NM_173391	Tph2
chr10	114605351	114605822	NM_173391	Tph2
chr10	114607041	114607687	NM_173391	Tph2
chr10	11461082	11461456	NM_013898	Timm8a1
chr10	114680429	114680680	NM_025706	Tbc1d15
chr10	114710536	114710857	NM_025706	Tbc1d15
chr10	114897148	114897555	NM_001033261	Zfc3h1
chr10	114919464	114919785	NM_029982	A930009A15Rik
chr10	114937891	114938492	NM_029982	A930009A15Rik
chr10	114967414	114967731	NM_029982	A930009A15Rik
chr10	115021778	115022393	NM_010195	Lgr5
chr10	115033349	115033760	NM_010195	Lgr5
chr10	115053927	115054312	NM_010195	Lgr5
chr10	115067031	115067527	NM_010195	Lgr5
chr10	115199952	115200443	NM_146010	Tspan8
chr10	115293725	115294161	NM_146010	Tspan8
chr10	115316856	115317499	NM_146010	Tspan8
chr10	115364124	115364515	NM_011217	Ptprr
chr10	115425698	115426560	NM_011217	Ptprr
chr10	115435863	115436549	NM_011217	Ptprr
chr10	115439337	115439646	NM_011217	Ptprr
chr10	115523144	115523853	NM_001033821	4933416C03Rik
chr10	11557079	11557662	NM_013898	Timm8a1
chr10	115648276	115648550	NM_011217	Ptprr
chr10	115661054	115661748	NM_011217	Ptprr
chr10	115664786	115665112	NM_011217	Ptprr
chr10	115667271	115667676	NM_011217	Ptprr
chr10	115679951	115680575	NM_029928	Ptprb
chr10	115685852	115686200	NM_029928	Ptprb
chr10	115696493	115697298	NM_029928	Ptprb
chr10	115771504	115772113	NM_029928	Ptprb
chr10	115852418	115853108	NM_026098	Kcnmb4os1
chr10	115853948	115854432	NM_026098	Kcnmb4os1
chr10	11587407	11587834	NM_013898	Timm8a1
chr10	115910572	115911065	NM_021452	Kcnmb4
chr10	115995862	115996502	NM_028082	Cnot2
chr10	116055775	116056279	NM_028082	Cnot2
chr10	116188560	116189006	NR_131036	4930579P08Rik
chr10	116220131	116220604	NR_131036	4930579P08Rik
chr10	116251395	116252024	NM_001033333	Myrfl
chr10	116300397	116300993	NM_001033333	Myrfl
chr10	116307172	116307673	NM_001033333	Myrfl
chr10	11638680	11639018	NM_013898	Timm8a1
chr10	116462461	116463503	NM_146242	Lrrc10
chr10	116483672	116484033	NM_146242	Lrrc10
chr10	116609589	116609928	NM_177798	Frs2
chr10	116627365	116628019	NM_026570	Yeats4
chr10	116683510	116683800	NM_029906	9530003J23Rik
chr10	11683468	11683801	NM_013898	Timm8a1
chr10	116836456	116836970	NM_001013391	Cpsf6
chr10	116840955	116841298	NM_001013391	Cpsf6
chr10	116895027	116895320	NM_001013391	Cpsf6
chr10	116917790	116918270	NM_001013391	Cpsf6
chr10	116942690	116943333	NM_027468	Cpm
chr10	116960722	116961103	NM_027468	Cpm
chr10	117060931	117061594	NM_027468	Cpm
chr10	117063395	117064068	NM_027468	Cpm
chr10	11714228	11714786	NM_013898	Timm8a1
chr10	117282628	117283169	NM_024457	Rap1b
chr10	11738561	11738997	NM_013898	Timm8a1
chr10	117410929	117411493	NR_045342	4933411E08Rik
chr10	117528164	117528671	NM_010785	Mdm1
chr10	117550867	117551184	NM_010785	Mdm1
chr10	117627647	117628079	NM_016971	Il22
chr10	117743910	117744641	NM_054079	Iltifb
chr10	11779758	11780561	NM_013898	Timm8a1
chr10	117849109	117849572	NM_008337	Ifng
chr10	117868318	117868907	NM_008337	Ifng
chr10	117884158	117884477	NM_008337	Ifng
chr10	117897822	117898200	NM_008337	Ifng
chr10	117935504	117935892	NM_008337	Ifng
chr10	117941471	117941996	NR_104123	Tmevpg1
chr10	117945999	117946470	NR_104123	Tmevpg1
chr10	117965636	117966025	NR_104123	Tmevpg1
chr10	118038973	118039315	NR_104123	Tmevpg1
chr10	118090378	118090835	NR_104123	Tmevpg1
chr10	118103879	118104388	NR_104123	Tmevpg1
chr10	118195358	118195671	NM_001014390	Dyrk2
chr10	118205532	118205885	NM_001014390	Dyrk2
chr10	118259100	118259462	NM_001014390	Dyrk2
chr10	118311570	118312014	NM_001014390	Dyrk2
chr10	11833825	11834148	NM_013898	Timm8a1
chr10	118397887	118398305	NR_110482	Gm38403
chr10	118401136	118401631	NR_110482	Gm38403
chr10	11841015	11841320	NM_013898	Timm8a1
chr10	118480780	118481447	NR_045348	1700064J06Rik
chr10	118487602	118488079	NR_045348	1700064J06Rik
chr10	118505984	118506323	NR_045348	1700064J06Rik
chr10	118506971	118507516	NR_045348	1700064J06Rik
chr10	118528427	118529044	NR_045348	1700064J06Rik
chr10	118541343	118541675	NR_045348	1700064J06Rik
chr10	118556896	118557555	NR_045348	1700064J06Rik
chr10	11856709	11857332	NM_013898	Timm8a1
chr10	118579519	118580008	NR_045348	1700064J06Rik
chr10	118594683	118595088	NR_045348	1700064J06Rik
chr10	118700782	118701286	NM_027994	Cand1
chr10	118729134	118729544	NR_126085	4930477N07Rik
chr10	118738164	118738978	NR_126085	4930477N07Rik
chr10	118742904	118743308	NR_126085	4930477N07Rik
chr10	118745435	118745936	NR_126085	4930477N07Rik
chr10	118789833	118790381	NR_126085	4930477N07Rik
chr10	118790856	118791312	NR_126085	4930477N07Rik
chr10	118808816	118809367	NR_040578	1700025F24Rik
chr10	118810194	118810506	NR_040578	1700025F24Rik
chr10	118859748	118860184	NR_040578	1700025F24Rik
chr10	118903003	118903466	NM_028736	Grip1
chr10	118982833	118983382	NM_028736	Grip1
chr10	119006067	119006587	NM_028736	Grip1
chr10	119097880	119098326	NR_045359	Grip1os2
chr10	119102159	119102629	NR_045359	Grip1os2
chr10	119106516	119107193	NR_045359	Grip1os2
chr10	119138167	119138647	NR_045359	Grip1os2
chr10	119192255	119192632	NR_045359	Grip1os2
chr10	119248876	119249318	NM_028736	Grip1
chr10	119251524	119251713	NM_028736	Grip1
chr10	11925435	11925958	NM_013898	Timm8a1
chr10	119341588	119342068	NR_131760	Grip1os1
chr10	119360087	119360471	NM_028736	Grip1
chr10	119379254	119379790	NM_028736	Grip1
chr10	119385578	119386075	NM_028736	Grip1
chr10	119402282	119402668	NM_028736	Grip1
chr10	119415945	119416395	NM_028736	Grip1
chr10	119416738	119416992	NM_028736	Grip1
chr10	119438798	119439110	NM_028736	Grip1
chr10	119478504	119478863	NM_028736	Grip1
chr10	119480682	119480992	NM_028736	Grip1
chr10	119518675	119519438	NM_080446	Helb
chr10	119556629	119557074	NM_080446	Helb
chr10	119585722	119586232	NM_080446	Helb
chr10	119642171	119642624	NM_026617	Tmbim4
chr10	11971184	11971647	NM_011682	Utrn
chr10	119826157	119826779	NR_040626	9230105E05Rik
chr10	119846849	119847622	NR_040626	9230105E05Rik
chr10	119856535	119857164	NR_030434	Mir763
chr10	119933273	119933713	NM_010441	Hmga2
chr10	120018970	120019261	NM_010441	Hmga2
chr10	120051683	120052086	NM_010441	Hmga2
chr10	120074762	120075247	NR_038000	4921513I03Rik
chr10	120102985	120103391	NR_038000	4921513I03Rik
chr10	120107575	120107989	NR_038000	4921513I03Rik
chr10	120150148	120150533	NR_038000	4921513I03Rik
chr10	120169289	120170169	NR_038000	4921513I03Rik
chr10	120190885	120191513	NR_038000	4921513I03Rik
chr10	120210759	120211170	NR_038000	4921513I03Rik
chr10	120347917	120348240	NM_177092	Msrb3
chr10	120391174	120391477	NM_001081193	Lemd3
chr10	120401173	120401722	NM_001081193	Lemd3
chr10	120404725	120405362	NM_001081193	Lemd3
chr10	120412065	120413485	NM_001081193	Lemd3
chr10	120433049	120433883	NM_001081193	Lemd3
chr10	120460261	120460693	NM_011915	Wif1
chr10	120461112	120461800	NM_011915	Wif1
chr10	120463320	120463807	NM_011915	Wif1
chr10	120469715	120470103	NM_011915	Wif1
chr10	120506888	120507473	NM_011915	Wif1
chr10	120534021	120534486	NM_011915	Wif1
chr10	120556675	120557339	NM_011915	Wif1
chr10	120560107	120560455	NM_011915	Wif1
chr10	120727298	120727852	NM_029057	Tbc1d30
chr10	12085157	12085597	NM_011682	Utrn
chr10	120936420	120936931	NM_138956	Rassf3
chr10	121154252	121154681	NM_173022	BC048403
chr10	12116482	12117127	NM_011682	Utrn
chr10	121194660	121195039	NM_173022	BC048403
chr10	121199971	121200471	NM_173022	BC048403
chr10	121271527	121271780	NM_173022	BC048403
chr10	12127504	12128230	NM_011682	Utrn
chr10	121294768	121295212	NM_173022	BC048403
chr10	121326829	121327291	NM_173022	BC048403
chr10	121361248	121361573	NM_001081037	Srgap1
chr10	12142236	12142502	NM_011682	Utrn
chr10	121582248	121582857	NR_027637	Gm4489
chr10	121587474	121588017	NR_027637	Gm4489
chr10	121633443	121634031	NR_027637	Gm4489
chr10	121664223	121664863	NR_027637	Gm4489
chr10	121689099	121689555	NR_027637	Gm4489
chr10	121697157	121697726	NR_027637	Gm4489
chr10	12174512	12175165	NM_011682	Utrn
chr10	121753557	121754070	NM_016847	Avpr1a
chr10	121763386	121763743	NM_016847	Avpr1a
chr10	121815871	121816683	NM_016847	Avpr1a
chr10	121822876	121823356	NM_016847	Avpr1a
chr10	122048473	122049174	NR_105839	Mir6412
chr10	122117949	122118366	NR_106182	Mir8104
chr10	122224840	122225433	NR_106182	Mir8104
chr10	122228685	122229369	NR_106182	Mir8104
chr10	122233229	122233871	NR_106182	Mir8104
chr10	122234001	122234318	NR_106182	Mir8104
chr10	122303595	122303893	NR_029527	Mirlet7i
chr10	122308942	122309358	NR_029527	Mirlet7i
chr10	122319934	122320385	NR_029527	Mirlet7i
chr10	122354089	122354582	NR_029527	Mirlet7i
chr10	122361428	122361879	NR_029527	Mirlet7i
chr10	122422793	122423173	NR_029527	Mirlet7i
chr10	12267408	12267786	NM_011682	Utrn
chr10	122725500	122725975	NM_182807	Fam19a2
chr10	122766616	122767331	NM_182807	Fam19a2
chr10	122889842	122890324	NM_182807	Fam19a2
chr10	122921745	122922385	NM_182807	Fam19a2
chr10	122957858	122958292	NM_182807	Fam19a2
chr10	122978977	122979603	NM_182807	Fam19a2
chr10	122985811	122986629	NM_182807	Fam19a2
chr10	12300502	12300941	NM_011682	Utrn
chr10	123011493	123012146	NM_182807	Fam19a2
chr10	123070023	123070400	NM_182807	Fam19a2
chr10	123081652	123081943	NM_182807	Fam19a2
chr10	123112992	123113527	NM_182807	Fam19a2
chr10	123135420	123135876	NM_182807	Fam19a2
chr10	12319838	12320352	NM_011682	Utrn
chr10	123246398	123246987	NM_182807	Fam19a2
chr10	123298618	123299113	NM_182807	Fam19a2
chr10	123431965	123432467	NR_028310	4930503E24Rik
chr10	123489042	123489508	NR_028310	4930503E24Rik
chr10	123558758	123559085	NR_028310	4930503E24Rik
chr10	12358507	12359134	NM_011682	Utrn
chr10	123629480	123629926	NR_028310	4930503E24Rik
chr10	123662651	123663125	NR_028310	4930503E24Rik
chr10	123774823	123775401	NR_028310	4930503E24Rik
chr10	123781453	123781923	NR_028310	4930503E24Rik
chr10	123788727	123789311	NR_028310	4930503E24Rik
chr10	123799649	123799986	NR_028310	4930503E24Rik
chr10	123804144	123804664	NR_028310	4930503E24Rik
chr10	123805345	123805783	NR_028310	4930503E24Rik
chr10	123815273	123815640	NR_028310	4930503E24Rik
chr10	123917707	123918262	NR_028310	4930503E24Rik
chr10	124003299	124003831	NR_028310	4930503E24Rik
chr10	124182999	124183564	NR_028310	4930503E24Rik
chr10	124186090	124186457	NR_028310	4930503E24Rik
chr10	12425939	12426381	NM_011682	Utrn
chr10	124259680	124259995	NR_028310	4930503E24Rik
chr10	124292683	124292949	NR_028310	4930503E24Rik
chr10	124357249	124357983	NM_011391	Slc16a7
chr10	124393851	124394247	NM_011391	Slc16a7
chr10	124471867	124472228	NM_011391	Slc16a7
chr10	124527893	124528406	NM_011391	Slc16a7
chr10	124567065	124567603	NM_011391	Slc16a7
chr10	124567781	124568431	NM_011391	Slc16a7
chr10	124598334	124599130	NM_011391	Slc16a7
chr10	124773775	124774130	NM_011391	Slc16a7
chr10	124797285	124797727	NM_011391	Slc16a7
chr10	12481265	12481639	NM_011682	Utrn
chr10	124861333	124861926	NM_011391	Slc16a7
chr10	124890799	124891384	NM_011391	Slc16a7
chr10	124919235	124919797	NM_011391	Slc16a7
chr10	124960754	124961373	NM_011391	Slc16a7
chr10	125013670	125014030	NM_011391	Slc16a7
chr10	125062615	125062984	NM_011391	Slc16a7
chr10	125072591	125073504	NM_011391	Slc16a7
chr10	125163181	125163556	NM_177152	Lrig3
chr10	125281606	125282173	NM_177152	Lrig3
chr10	125291743	125292995	NM_177152	Lrig3
chr10	125329645	125330199	NM_177152	Lrig3
chr10	125354149	125354783	NM_177152	Lrig3
chr10	125410517	125410988	NM_177152	Lrig3
chr10	125435243	125435758	NM_177152	Lrig3
chr10	125529145	125529965	NM_177152	Lrig3
chr10	125546268	125546813	NM_177152	Lrig3
chr10	125577178	125577598	NM_177152	Lrig3
chr10	125642523	125642947	NM_177152	Lrig3
chr10	125652075	125652791	NM_177152	Lrig3
chr10	125716535	125716952	NM_177152	Lrig3
chr10	125761222	125761940	NM_177152	Lrig3
chr10	125829450	125829839	NR_105841	Mir378d
chr10	125845100	125845553	NR_105841	Mir378d
chr10	12585592	12585981	NM_011682	Utrn
chr10	125900982	125901478	NR_105841	Mir378d
chr10	125916148	125916452	NR_105841	Mir378d
chr10	12597929	12598299	NM_011682	Utrn
chr10	126088959	126089336	NR_105841	Mir378d
chr10	126109665	126110018	NR_105841	Mir378d
chr10	126119255	126120134	NR_105841	Mir378d
chr10	126170033	126170507	NR_105841	Mir378d
chr10	126220975	126221476	NR_131015	4930484H19Rik
chr10	126233771	126234268	NR_131015	4930484H19Rik
chr10	126262135	126262820	NR_131015	4930484H19Rik
chr10	126294561	126295122	NM_026858	Xrcc6bp1
chr10	126303689	126304030	NM_026858	Xrcc6bp1
chr10	126308126	126308765	NM_026858	Xrcc6bp1
chr10	126312557	126313275	NM_026858	Xrcc6bp1
chr10	126345729	126346263	NM_026858	Xrcc6bp1
chr10	126346571	126347149	NM_026858	Xrcc6bp1
chr10	126361559	126362022	NM_026858	Xrcc6bp1
chr10	126384867	126385253	NM_146012	Ctdsp2
chr10	126394912	126395621	NM_146012	Ctdsp2
chr10	126403273	126403702	NM_146012	Ctdsp2
chr10	126405073	126405564	NM_146012	Ctdsp2
chr10	12648215	12648764	NR_038027	B230208H11Rik
chr10	12656439	12656799	NR_038027	B230208H11Rik
chr10	126585741	126586441	NM_008080	B4galnt1
chr10	126649102	126649614	NM_054097	Pip4k2c
chr10	126817817	126818230	NM_027900	R3hdm2
chr10	126856761	126857282	NM_027900	R3hdm2
chr10	126863124	126863769	NM_027900	R3hdm2
chr10	126887144	126887854	NM_027900	R3hdm2
chr10	126960552	126960894	NM_028230	Shmt2
chr10	127074809	127075176	NM_009284	Stat6
chr10	127130660	127131147	NM_001081219	Myo1a
chr10	127176384	127176986	NM_198035	Zbtb39
chr10	127198998	127199305	NM_080436	Rdh1
chr10	127318581	127319023	NM_017473	Rdh7
chr10	127369005	127369569	NM_027301	Sdr9c7
chr10	127379790	127380187	NM_027301	Sdr9c7
chr10	127383213	127383965	NM_027301	Sdr9c7
chr10	127470743	127471264	NM_013608	Naca
chr10	12758333	12758987	NM_175102	Sf3b5
chr10	127611523	127611920	NM_019711	Rbms2
chr10	127685789	127686449	NM_133996	Apon
chr10	127813900	127814434	NM_172790	Ankrd52
chr10	12786727	12787173	NM_009538	Plagl1
chr10	127896062	127896846	NM_198160	Smarcc2
chr10	128050944	128051331	NM_013765	Rps26
chr10	128082771	128083674	NM_011772	Ikzf4
chr10	128092802	128093255	NM_011772	Ikzf4
chr10	128328548	128329261	NM_010272	Gdf11
chr10	128639542	128640090	NM_207008	Olfr773
chr10	128670836	128671167	NM_207620	Olfr774
chr10	128681707	128682028	NM_146545	Olfr775
chr10	128691371	128691820	NM_146545	Olfr775
chr10	128694712	128695101	NM_207559	Olfr776
chr10	128715313	128715761	NM_146544	Olfr777
chr10	128835088	128835457	NM_146729	Olfr784
chr10	129116999	129117344	NM_146932	Olfr802
chr10	129172400	129172721	NM_146553	Olfr806
chr10	129186431	129186945	NM_146929	Olfr807
chr10	129260262	129260585	NM_146795	Olfr812
chr10	129429715	129430431	NM_146269	Olfr247
chr10	129452918	129453676	NM_146675	Olfr820
chr10	129510434	129511216	NM_146671	Olfr822
chr10	129663989	129664360	NM_146300	Olfr827
chr10	129708675	129709245	NM_007501	Neurod4
chr10	129759057	129759542	NM_183264	Tespa1
chr10	129770013	129770555	NM_183264	Tespa1
chr10	12985676	12986189	NM_001033257	Phactr2
chr10	13079093	13079416	NM_001033257	Phactr2
chr10	13091198	13091679	NM_001033257	Phactr2
chr10	13115045	13115448	NM_001033257	Phactr2
chr10	13136846	13137153	NM_001033257	Phactr2
chr10	13137976	13138301	NM_001033257	Phactr2
chr10	13149871	13150368	NM_001033257	Phactr2
chr10	13202345	13202838	NM_001033257	Phactr2
chr10	13286644	13286981	NM_019961	Pex3
chr10	13466931	13467449	NM_025446	Aig1
chr10	13504542	13505026	NM_025446	Aig1
chr10	13565343	13565798	NM_025446	Aig1
chr10	13568613	13569119	NM_025446	Aig1
chr10	13626399	13626899	NM_025446	Aig1
chr10	13732448	13732862	NM_010437	Hivep2
chr10	13771642	13772294	NM_010437	Hivep2
chr10	13829139	13829594	NM_010437	Hivep2
chr10	13836406	13836921	NM_010437	Hivep2
chr10	13879061	13879563	NM_010437	Hivep2
chr10	13943727	13944305	NM_010437	Hivep2
chr10	14026908	14027528	NM_001002268	Adgrg6
chr10	14086757	14087339	NM_001002268	Adgrg6
chr10	14308567	14308968	NM_001002268	Adgrg6
chr10	14335704	14336053	NM_001002268	Adgrg6
chr10	14425357	14426019	NR_045824	1700016L04Rik
chr10	14440727	14441236	NM_029722	Gje1
chr10	14506945	14507546	NM_008703	Nmbr
chr10	14530022	14530911	NM_008703	Nmbr
chr10	14564680	14565051	NM_008703	Nmbr
chr10	14595629	14596125	NM_008703	Nmbr
chr10	14634690	14635197	NM_008703	Nmbr
chr10	14675308	14675968	NM_008703	Nmbr
chr10	14713617	14714268	NM_008703	Nmbr
chr10	14782866	14783457	NM_008703	Nmbr
chr10	14856297	14856892	NM_008703	Nmbr
chr10	14865394	14865841	NM_008703	Nmbr
chr10	14963507	14964008	NM_008703	Nmbr
chr10	15001267	15001665	NR_131087	C330004P14Rik
chr10	15027827	15028265	NR_131087	C330004P14Rik
chr10	15048836	15049278	NR_131087	C330004P14Rik
chr10	15079478	15080007	NR_131087	C330004P14Rik
chr10	15088330	15088788	NR_131087	C330004P14Rik
chr10	15124584	15124990	NR_131087	C330004P14Rik
chr10	15153711	15154119	NR_131087	C330004P14Rik
chr10	15231080	15231553	NR_131087	C330004P14Rik
chr10	15305396	15305789	NR_131087	C330004P14Rik
chr10	15378185	15378751	NR_131087	C330004P14Rik
chr10	15445595	15446152	NR_131087	C330004P14Rik
chr10	15506489	15506921	NR_131087	C330004P14Rik
chr10	15547816	15548205	NR_131087	C330004P14Rik
chr10	15600040	15600377	NR_131087	C330004P14Rik
chr10	15614488	15615002	NR_131087	C330004P14Rik
chr10	15683202	15683826	NR_131087	C330004P14Rik
chr10	15798129	15798499	NR_131087	C330004P14Rik
chr10	15799325	15799809	NR_131087	C330004P14Rik
chr10	15886085	15886842	NR_131087	C330004P14Rik
chr10	15899793	15900211	NR_131087	C330004P14Rik
chr10	15912513	15912823	NR_131087	C330004P14Rik
chr10	15976357	15976701	NR_131087	C330004P14Rik
chr10	16001661	16001948	NR_131087	C330004P14Rik
chr10	16005712	16006034	NR_131087	C330004P14Rik
chr10	16095644	16095961	NR_131087	C330004P14Rik
chr10	16097771	16098341	NR_131087	C330004P14Rik
chr10	16257729	16258192	NR_038020	Gm20125
chr10	16369015	16369376	NR_038020	Gm20125
chr10	16409374	16409934	NR_038020	Gm20125
chr10	16467264	16467623	NR_038020	Gm20125
chr10	16508610	16508919	NR_038020	Gm20125
chr10	16516864	16517294	NR_038020	Gm20125
chr10	16549514	16549822	NR_038020	Gm20125
chr10	16558515	16558965	NR_038020	Gm20125
chr10	16582146	16582742	NR_038020	Gm20125
chr10	16586025	16586526	NR_038020	Gm20125
chr10	16698119	16698561	NR_038020	Gm20125
chr10	16781273	16782006	NR_038020	Gm20125
chr10	16822345	16822779	NR_038020	Gm20125
chr10	16977602	16978160	NR_038020	Gm20125
chr10	17013610	17014334	NR_038020	Gm20125
chr10	17029384	17029915	NR_038020	Gm20125
chr10	17029935	17030394	NR_038020	Gm20125
chr10	17034267	17034838	NR_038020	Gm20125
chr10	17053119	17053436	NR_038020	Gm20125
chr10	17086425	17086828	NR_038020	Gm20125
chr10	17093013	17093418	NR_038020	Gm20125
chr10	17100502	17100859	NR_038020	Gm20125
chr10	17104437	17105120	NR_038020	Gm20125
chr10	17167714	17168459	NM_010828	Cited2
chr10	17186668	17187332	NM_010828	Cited2
chr10	17315701	17316155	NM_010828	Cited2
chr10	17329787	17330448	NM_010828	Cited2
chr10	17588031	17588639	NM_138628	Txlnb
chr10	17666589	17667018	NM_001033432	Heca
chr10	17719365	17719786	NM_028440	Abracl
chr10	17878142	17878466	NM_001195036	Ect2l
chr10	18038149	18038543	NM_144820	Ccdc28a
chr10	18078945	18079363	NM_173390	Nhsl1
chr10	18107736	18108225	NM_173390	Nhsl1
chr10	18215412	18215764	NM_173390	Nhsl1
chr10	18333237	18333611	NM_019487	Hebp2
chr10	18402002	18402713	NM_001033258	Arfgef3
chr10	18425184	18425543	NM_001033258	Arfgef3
chr10	18455465	18456070	NM_001033258	Arfgef3
chr10	18532594	18533177	NR_038034	4930444F02Rik
chr10	18554384	18554743	NR_038034	4930444F02Rik
chr10	18555411	18555780	NR_038034	4930444F02Rik
chr10	18558010	18558378	NR_038034	4930444F02Rik
chr10	18581867	18582274	NM_022032	Perp
chr10	18644968	18645432	NM_022032	Perp
chr10	18670367	18670851	NM_009397	Tnfaip3
chr10	18691141	18691547	NM_009397	Tnfaip3
chr10	18692126	18692671	NM_009397	Tnfaip3
chr10	18763937	18764428	NM_009397	Tnfaip3
chr10	18812199	18812934	NR_038021	Gm20139
chr10	18886653	18887120	NR_038021	Gm20139
chr10	18895870	18896254	NR_038021	Gm20139
chr10	18916988	18917377	NR_038021	Gm20139
chr10	18995282	18995784	NM_053008	Olig3
chr10	19014229	19014584	NM_053008	Olig3
chr10	19083029	19083439	NM_053008	Olig3
chr10	19112984	19113778	NM_053008	Olig3
chr10	19117957	19118169	NM_053008	Olig3
chr10	19121914	19122424	NM_053008	Olig3
chr10	19122896	19123397	NM_053008	Olig3
chr10	19151289	19151667	NM_053008	Olig3
chr10	19180936	19181457	NM_053008	Olig3
chr10	19246861	19247226	NM_010511	Ifngr1
chr10	19249102	19249506	NM_010511	Ifngr1
chr10	19298696	19298999	NM_010511	Ifngr1
chr10	19300129	19300754	NM_010511	Ifngr1
chr10	19334215	19334768	NM_178258	Il22ra2
chr10	19409004	19409684	NM_172786	Il20ra
chr10	19456843	19457215	NM_172786	Il20ra
chr10	19521913	19522557	NM_029529	Slc35d3
chr10	19588641	19588946	NM_029529	Slc35d3
chr10	19639606	19640415	NM_008822	Pex7
chr10	19641175	19641583	NM_008580	Map3k5
chr10	19708085	19708600	NM_008580	Map3k5
chr10	19746211	19746590	NM_008580	Map3k5
chr10	19868483	19868823	NM_008635	Map7
chr10	19893133	19893858	NM_008635	Map7
chr10	20117143	20117580	NM_027930	Mtfr2
chr10	20124765	20125074	NM_027930	Mtfr2
chr10	20149419	20149935	NM_027930	Mtfr2
chr10	20186485	20186781	NM_013875	Pde7b
chr10	20255126	20255498	NM_013875	Pde7b
chr10	20301428	20301882	NM_013875	Pde7b
chr10	20355437	20356255	NM_013875	Pde7b
chr10	20362541	20363288	NM_013875	Pde7b
chr10	20479794	20480200	NM_013875	Pde7b
chr10	20486990	20487303	NM_013875	Pde7b
chr10	20504326	20505063	NM_013875	Pde7b
chr10	20510049	20510417	NM_013875	Pde7b
chr10	20522098	20522512	NM_013875	Pde7b
chr10	20595233	20595738	NM_026203	Ahi1
chr10	20620081	20620814	NM_026203	Ahi1
chr10	20850290	20850948	NM_010848	Myb
chr10	20874185	20874579	NM_010848	Myb
chr10	20893563	20893950	NM_010848	Myb
chr10	20945748	20946465	NM_010848	Myb
chr10	20980801	20981370	NM_019702	Hbs1l
chr10	21019191	21019571	NM_019702	Hbs1l
chr10	21105203	21105586	NM_178713	Aldh8a1
chr10	21128724	21129062	NM_178713	Aldh8a1
chr10	21219937	21220459	NM_183266	1700020N01Rik
chr10	21252902	21253358	NM_183266	1700020N01Rik
chr10	21415449	21416062	NM_001004162	Gm5420
chr10	21485343	21485838	NM_001004162	Gm5420
chr10	21498568	21498937	NM_001004162	Gm5420
chr10	21502361	21502795	NM_001004162	Gm5420
chr10	21523103	21523839	NM_011361	Sgk1
chr10	21552416	21553051	NM_011361	Sgk1
chr10	21623739	21624136	NM_011361	Sgk1
chr10	21645026	21645576	NM_011361	Sgk1
chr10	21679654	21680350	NM_011361	Sgk1
chr10	21725590	21725888	NM_011361	Sgk1
chr10	21750583	21750953	NM_011361	Sgk1
chr10	21796966	21797437	NM_053264	4930444G20Rik
chr10	21905695	21906149	NM_009018	Raet1c
chr10	21977713	21978141	NM_001177775	H60b
chr10	21999548	21999937	NM_001177775	H60b
chr10	22095784	22096409	NM_020030	Raet1d
chr10	22107731	22108236	NR_028580	Gm10825
chr10	22167931	22168380	NR_028580	Gm10825
chr10	22216377	22217056	NR_028580	Gm10825
chr10	22251146	22251565	NM_178934	Slc2a12
chr10	22284137	22284595	NM_178934	Slc2a12
chr10	22325066	22325405	NM_178934	Slc2a12
chr10	22340757	22341316	NM_178934	Slc2a12
chr10	22389030	22389313	NM_178934	Slc2a12
chr10	22464620	22465303	NM_011603	Tbpl1
chr10	22487286	22487750	NM_011603	Tbpl1
chr10	22532906	22533276	NM_011545	Tcf21
chr10	22533906	22534297	NM_011545	Tcf21
chr10	22556276	22556736	NM_011545	Tcf21
chr10	22633186	22633560	NM_011545	Tcf21
chr10	22696708	22697085	NM_011545	Tcf21
chr10	22720880	22721324	NM_011545	Tcf21
chr10	22748123	22748560	NM_011545	Tcf21
chr10	22876014	22876597	NM_010167	Eya4
chr10	22922141	22922575	NM_010167	Eya4
chr10	23076416	23077084	NM_010167	Eya4
chr10	23119639	23120018	NM_010167	Eya4
chr10	23156841	23157259	NM_010167	Eya4
chr10	23208133	23208668	NM_010167	Eya4
chr10	23250145	23250776	NM_010167	Eya4
chr10	23259586	23260109	NM_010167	Eya4
chr10	23288575	23289123	NR_037680	Snora33
chr10	23298955	23299289	NR_037680	Snora33
chr10	23340851	23341667	NR_037680	Snora33
chr10	23376348	23376640	NR_037680	Snora33
chr10	23492170	23492887	NR_037680	Snora33
chr10	23526471	23527118	NM_183116	Slc18b1
chr10	23531322	23531658	NM_183116	Slc18b1
chr10	23604019	23604347	NM_011704	Vnn1
chr10	23664401	23664731	NM_001008429	Taar3
chr10	23715186	23715710	NM_001010829	Taar7a
chr10	23852785	23853295	NM_016797	Stx7
chr10	23859859	23860502	NM_016797	Stx7
chr10	23872854	23873155	NM_016797	Stx7
chr10	23921836	23922291	NM_021509	Moxd1
chr10	23994879	23995499	NM_021509	Moxd1
chr10	24066262	24066842	NM_021509	Moxd1
chr10	24120113	24120709	NM_021509	Moxd1
chr10	24131615	24131979	NM_010217	Ctgf
chr10	24142915	24143505	NM_010217	Ctgf
chr10	24278922	24279181	NM_010217	Ctgf
chr10	24308300	24308665	NM_010217	Ctgf
chr10	24320070	24321127	NM_010217	Ctgf
chr10	24331023	24331554	NM_010217	Ctgf
chr10	24336230	24336673	NM_010217	Ctgf
chr10	24369336	24369883	NM_010217	Ctgf
chr10	24425598	24426445	NM_008813	Enpp1
chr10	24435611	24436108	NM_008813	Enpp1
chr10	24472919	24473552	NM_008813	Enpp1
chr10	24482016	24482938	NM_008813	Enpp1
chr10	24569770	24570131	NM_134005	Enpp3
chr10	24582525	24582867	NM_027347	Med23
chr10	24643721	24644093	NM_007482	Arg1
chr10	24661297	24661897	NM_007482	Arg1
chr10	24673232	24673696	NM_007482	Arg1
chr10	24681355	24681892	NM_007482	Arg1
chr10	24724950	24725326	NM_007482	Arg1
chr10	24760207	24760586	NM_007482	Arg1
chr10	24863588	24863888	NM_018747	Akap7
chr10	24878082	24878515	NM_018747	Akap7
chr10	24928502	24929083	NM_018747	Akap7
chr10	24963783	24964178	NM_018747	Akap7
chr10	24994237	24995000	NM_018747	Akap7
chr10	25041969	25042303	NM_018747	Akap7
chr10	25048557	25048981	NM_018747	Akap7
chr10	25162083	25162471	NM_013511	Epb41l2
chr10	25204640	25205113	NM_001195596	Smlr1
chr10	25209436	25209942	NM_001195596	Smlr1
chr10	25472798	25473416	NR_045349	4930401C15Rik
chr10	25528333	25528692	NR_045349	4930401C15Rik
chr10	25626113	25626817	NR_045349	4930401C15Rik
chr10	25714249	25714675	NR_028030	Gm9767
chr10	25729064	25729585	NR_028030	Gm9767
chr10	25737775	25738304	NR_028030	Gm9767
chr10	25805117	25805775	NM_029881	Tmem200a
chr10	25874770	25875094	NM_001013766	Samd3
chr10	25920140	25920408	NM_001013766	Samd3
chr10	25936033	25936669	NM_001013766	Samd3
chr10	25988812	25989196	NM_001013766	Samd3
chr10	26186581	26187016	NM_172787	L3mbtl3
chr10	26237173	26237554	NM_172787	L3mbtl3
chr10	26251948	26252284	NR_033633	Gm8709
chr10	26293789	26294319	NR_033633	Gm8709
chr10	26557377	26557981	NM_176837	Arhgap18
chr10	26684708	26685175	NM_176837	Arhgap18
chr10	26735530	26736019	NM_176837	Arhgap18
chr10	26807220	26807708	NR_131034	4930579H20Rik
chr10	26996939	26997314	NR_131034	4930579H20Rik
chr10	27013330	27013640	NR_131034	4930579H20Rik
chr10	27021124	27021543	NR_131034	4930579H20Rik
chr10	27051791	27052367	NR_131034	4930579H20Rik
chr10	27097368	27097710	NR_131034	4930579H20Rik
chr10	27300145	27300578	NM_008481	Lama2
chr10	27382066	27382504	NM_008481	Lama2
chr10	27530352	27530803	NM_008481	Lama2
chr10	27648857	27649502	NM_008983	Ptprk
chr10	27735292	27735773	NM_008983	Ptprk
chr10	27741219	27741686	NM_008983	Ptprk
chr10	27752231	27752621	NM_008983	Ptprk
chr10	27772203	27772862	NM_008983	Ptprk
chr10	27917673	27918079	NM_008983	Ptprk
chr10	28018407	28018724	NM_008983	Ptprk
chr10	28135868	28136387	NM_178666	Themis
chr10	28139884	28140381	NM_178666	Themis
chr10	28178756	28179255	NM_178666	Themis
chr10	28259529	28259946	NM_178666	Themis
chr10	28304595	28304971	NM_178666	Themis
chr10	28338979	28339503	NM_178666	Themis
chr10	28408193	28408640	NM_178666	Themis
chr10	28438813	28439132	NM_178666	Themis
chr10	28525162	28525661	NR_033601	4930519F09Rik
chr10	28544462	28545085	NR_033601	4930519F09Rik
chr10	28694605	28694999	NM_026336	2310057J18Rik
chr10	28772537	28773199	NM_026336	2310057J18Rik
chr10	28780909	28781456	NM_026336	2310057J18Rik
chr10	28782209	28782510	NM_026336	2310057J18Rik
chr10	28855134	28855517	NM_026138	Soga3
chr10	28858618	28859166	NM_026138	Soga3
chr10	28864630	28865023	NM_026138	Soga3
chr10	28949657	28950275	NM_001162537	9330159F19Rik
chr10	29004358	29004781	NM_025855	Echdc1
chr10	29135171	29135603	NM_026518	Rnf146
chr10	29256365	29256742	NM_028351	Rspo3
chr10	29268146	29268808	NM_028351	Rspo3
chr10	29369775	29370400	NM_028351	Rspo3
chr10	29428768	29429340	NM_028351	Rspo3
chr10	29527995	29528326	NM_028351	Rspo3
chr10	29570100	29570714	NM_028351	Rspo3
chr10	29692369	29692766	NM_001109747	Cenpw
chr10	29753754	29754225	NM_001109747	Cenpw
chr10	29824766	29825313	NM_001109747	Cenpw
chr10	29900543	29901171	NM_001109747	Cenpw
chr10	29908218	29908669	NM_001109747	Cenpw
chr10	29919138	29919521	NM_001109747	Cenpw
chr10	29955778	29956096	NM_001109747	Cenpw
chr10	29985846	29986287	NM_001109747	Cenpw
chr10	29988847	29989473	NM_001109747	Cenpw
chr10	30078920	30079207	NM_001109747	Cenpw
chr10	30135673	30136018	NM_028604	Trmt11
chr10	30146810	30147177	NM_028604	Trmt11
chr10	30157024	30157517	NM_028604	Trmt11
chr10	30162578	30163109	NM_028604	Trmt11
chr10	30226298	30226784	NM_028604	Trmt11
chr10	30245259	30245593	NM_028604	Trmt11
chr10	30450770	30451104	NM_172495	Ncoa7
chr10	30544186	30544892	NM_013904	Hey2
chr10	3060887	3061238	NM_172546	Cnksr3
chr10	30643547	30643986	NM_013904	Hey2
chr10	30656557	30656973	NM_013904	Hey2
chr10	30685234	30685558	NM_013904	Hey2
chr10	30703465	30703838	NM_013904	Hey2
chr10	30788192	30788732	NM_013904	Hey2
chr10	30795076	30795469	NM_013904	Hey2
chr10	3084397	3084971	NM_172546	Cnksr3
chr10	30874326	30874798	NM_027168	Hddc2
chr10	30881082	30881570	NM_027168	Hddc2
chr10	30897234	30897726	NM_027168	Hddc2
chr10	30907026	30907425	NM_027168	Hddc2
chr10	30935609	30935975	NM_027168	Hddc2
chr10	30975606	30976293	NM_027168	Hddc2
chr10	31026211	31026845	NM_027168	Hddc2
chr10	31123371	31123670	NM_011509	Supt4b
chr10	3113673	3114087	NM_172546	Cnksr3
chr10	3117604	3118045	NM_172546	Cnksr3
chr10	31178521	31178851	NM_009413	Tpd52l1
chr10	31273472	31273778	NM_001146349	Rnf217
chr10	31282741	31283196	NM_001146349	Rnf217
chr10	31395949	31396416	NM_001146349	Rnf217
chr10	31418167	31418600	NM_001146349	Rnf217
chr10	31531450	31531789	NM_001146349	Rnf217
chr10	31533785	31534106	NM_001146349	Rnf217
chr10	31606577	31607255	NM_001146349	Rnf217
chr10	31612988	31613572	NM_001146349	Rnf217
chr10	31753560	31753960	NM_001146349	Rnf217
chr10	31912137	31912766	NM_001146349	Rnf217
chr10	31945386	31945760	NM_001146349	Rnf217
chr10	31960132	31960663	NM_001146349	Rnf217
chr10	3202954	3203269	NM_172546	Cnksr3
chr10	32181693	32182366	NM_001013411	Nkain2
chr10	32207313	32208096	NM_001013411	Nkain2
chr10	32211156	32211407	NM_001013411	Nkain2
chr10	32293008	32293448	NM_001013411	Nkain2
chr10	32367890	32368499	NM_001013411	Nkain2
chr10	3243275	3243937	NM_001033391	Ipcef1
chr10	32450065	32450669	NM_001013411	Nkain2
chr10	32507492	32507944	NM_001013411	Nkain2
chr10	32513475	32513907	NM_001013411	Nkain2
chr10	32736790	32737361	NM_029726	Trdn
chr10	32768000	32768330	NM_029726	Trdn
chr10	32772409	32773059	NM_029726	Trdn
chr10	32831053	32831488	NM_029726	Trdn
chr10	32843455	32843764	NM_029726	Trdn
chr10	32879094	32879514	NM_029726	Trdn
chr10	32903237	32903616	NR_040657	D830005E20Rik
chr10	3297060	3297672	NM_001033391	Ipcef1
chr10	33176846	33177461	NM_175448	Clvs2
chr10	33251738	33252096	NM_175448	Clvs2
chr10	33342935	33343378	NM_175448	Clvs2
chr10	33480042	33480466	NM_001101452	Sult3a2
chr10	33487376	33487727	NM_001101452	Sult3a2
chr10	33566098	33566631	NM_020565	Sult3a1
chr10	33587079	33587481	NM_020565	Sult3a1
chr10	33779010	33779328	NM_001081165	Fam26d
chr10	33795203	33795604	NM_178908	Fam26e
chr10	33959441	33959987	NM_172508	Dse
chr10	33990446	33991034	NM_009433	Tspyl1
chr10	34192060	34192667	NM_010237	Frk
chr10	34200961	34201284	NM_010237	Frk
chr10	34205174	34205627	NM_010237	Frk
chr10	34217257	34217555	NM_010237	Frk
chr10	34222647	34223089	NM_010237	Frk
chr10	34263051	34263407	NM_010237	Frk
chr10	34285288	34285925	NM_010237	Frk
chr10	34317326	34318355	NM_010237	Frk
chr10	34456206	34456947	NM_010237	Frk
chr10	34478244	34478907	NM_010237	Frk
chr10	34574562	34575024	NM_010237	Frk
chr10	34606236	34606610	NM_010237	Frk
chr10	34687425	34687764	NM_010237	Frk
chr10	34810065	34810562	NM_010237	Frk
chr10	34903412	34903790	NM_010237	Frk
chr10	34968449	34968876	NM_010237	Frk
chr10	35089806	35090197	NM_010237	Frk
chr10	35211685	35212044	NM_010237	Frk
chr10	35328859	35329284	NM_001081208	Hs3st5
chr10	35371350	35371907	NM_001081208	Hs3st5
chr10	3543182	3543733	NM_011013	Oprm1
chr10	3559445	3559764	NM_011013	Oprm1
chr10	35676372	35676717	NM_001081208	Hs3st5
chr10	35874377	35875039	NM_001081208	Hs3st5
chr10	35875330	35875713	NM_001081208	Hs3st5
chr10	35878314	35878772	NM_001081208	Hs3st5
chr10	36010846	36011250	NM_001081208	Hs3st5
chr10	36047373	36047787	NM_001081208	Hs3st5
chr10	36095100	36095509	NM_001081208	Hs3st5
chr10	36152649	36153110	NM_001081208	Hs3st5
chr10	36199043	36199581	NM_001081208	Hs3st5
chr10	36201047	36201477	NM_001081208	Hs3st5
chr10	36240769	36241382	NM_001081208	Hs3st5
chr10	3633235	3633627	NM_011013	Oprm1
chr10	36367086	36367620	NM_001081208	Hs3st5
chr10	36447422	36447961	NM_001081208	Hs3st5
chr10	36500928	36501511	NM_008229	Hdac2
chr10	36521230	36521764	NM_008229	Hdac2
chr10	36607656	36607960	NM_008229	Hdac2
chr10	36634770	36635158	NM_008229	Hdac2
chr10	36760385	36760849	NM_008229	Hdac2
chr10	36875175	36875508	NM_008538	Marcks
chr10	36893226	36893967	NM_008538	Marcks
chr10	36925192	36925920	NM_008538	Marcks
chr10	36991519	36992051	NM_008538	Marcks
chr10	3699211	3699719	NM_011013	Oprm1
chr10	37007188	37007732	NM_008538	Marcks
chr10	37141185	37141638	NM_008538	Marcks
chr10	37156041	37156492	NM_008538	Marcks
chr10	37163668	37164004	NM_008538	Marcks
chr10	37206944	37207570	NM_008538	Marcks
chr10	37284389	37284953	NM_008538	Marcks
chr10	3730182	3730937	NM_011013	Oprm1
chr10	37420691	37421304	NR_131035	4930591E09Rik
chr10	37508833	37509454	NR_131035	4930591E09Rik
chr10	37516900	37517223	NR_131035	4930591E09Rik
chr10	37559062	37559596	NR_131035	4930591E09Rik
chr10	37603650	37604438	NR_131035	4930591E09Rik
chr10	37733091	37733589	NR_131035	4930591E09Rik
chr10	37762142	37762643	NR_131035	4930591E09Rik
chr10	37784894	37785412	NR_131035	4930591E09Rik
chr10	37808846	37809257	NR_131035	4930591E09Rik
chr10	3780950	3781794	NM_011013	Oprm1
chr10	37855319	37855826	NR_131035	4930591E09Rik
chr10	37860992	37861471	NR_131035	4930591E09Rik
chr10	37869529	37869870	NR_131035	4930591E09Rik
chr10	37974937	37975250	NR_131035	4930591E09Rik
chr10	37975987	37976299	NR_131035	4930591E09Rik
chr10	37997350	37997655	NR_131035	4930591E09Rik
chr10	38060907	38061395	NR_131035	4930591E09Rik
chr10	38097514	38097851	NR_131035	4930591E09Rik
chr10	38110547	38110944	NR_131035	4930591E09Rik
chr10	38139467	38139891	NR_131035	4930591E09Rik
chr10	38155124	38155559	NR_131035	4930591E09Rik
chr10	38225630	38225950	NM_001177783	Rfpl4b
chr10	38231320	38231689	NM_001177783	Rfpl4b
chr10	38237643	38238036	NM_001177783	Rfpl4b
chr10	38356070	38356589	NM_001177783	Rfpl4b
chr10	38414890	38415608	NM_001177783	Rfpl4b
chr10	3844117	3844831	NM_011013	Oprm1
chr10	38446801	38447174	NM_001177783	Rfpl4b
chr10	38699957	38700352	NM_010681	Lama4
chr10	38712283	38712632	NM_010681	Lama4
chr10	38742806	38743224	NM_010681	Lama4
chr10	38790753	38791324	NM_183254	Fam229b
chr10	38854294	38854596	NM_028006	Tube1
chr10	38919284	38919873	NM_001127376	Wisp3
chr10	38922483	38922988	NM_001127376	Wisp3
chr10	38926034	38926376	NM_001127376	Wisp3
chr10	38948565	38948932	NM_001127376	Wisp3
chr10	38986552	38986913	NM_008054	Fyn
chr10	38991297	38991938	NM_008054	Fyn
chr10	3900908	3901323	NM_011013	Oprm1
chr10	39073921	39074501	NM_008054	Fyn
chr10	39081027	39081385	NM_008054	Fyn
chr10	39140103	39140639	NM_008054	Fyn
chr10	39195214	39195910	NM_008054	Fyn
chr10	39314022	39314609	NM_134000	Traf3ip2
chr10	39361782	39362259	NM_134000	Traf3ip2
chr10	39385080	39385826	NM_134000	Traf3ip2
chr10	39436390	39436667	NM_183198	E130307A14Rik
chr10	39559411	39559917	NR_033628	Mfsd4b4
chr10	3962138	3962650	NM_011013	Oprm1
chr10	39663205	39663635	NM_001173500	Mfsd4b3
chr10	39726540	39727081	NM_144821	Mfsd4b1
chr10	39787081	39787687	NM_144821	Mfsd4b1
chr10	39789676	39790275	NM_144821	Mfsd4b1
chr10	39821771	39822201	NM_028247	Slc16a10
chr10	3983623	3983984	NM_011013	Oprm1
chr10	39873866	39876065	NM_028247	Slc16a10
chr10	39892373	39892970	NM_028247	Slc16a10
chr10	39957041	39957558	NM_023323	Rpf2
chr10	39986359	39986672	NM_026113	Gtf3c6
chr10	40009619	40010113	NM_007444	Amd2
chr10	40025152	40025707	NM_009665	Amd1
chr10	40037603	40038149	NM_009665	Amd1
chr10	4009373	4010120	NM_019958	Rgs17
chr10	4012430	4013073	NM_019958	Rgs17
chr10	40172278	40173227	NM_198164	Cdk19
chr10	4020149	4020755	NM_019958	Rgs17
chr10	40205053	40205781	NM_027572	Slc22a16
chr10	40217784	40218157	NM_027572	Slc22a16
chr10	40308420	40308900	NM_027572	Slc22a16
chr10	40375297	40375652	NM_027442	Ddo
chr10	40388070	40388753	NM_177793	Mettl24
chr10	40419475	40420159	NM_177793	Mettl24
chr10	40502633	40503093	NM_177793	Mettl24
chr10	40511246	40512015	NM_027879	Cdc40
chr10	40550935	40551291	NM_027879	Cdc40
chr10	40689916	40690674	NM_031877	Wasf1
chr10	40737946	40738429	NM_199058	Gpr6
chr10	40743424	40743961	NM_199058	Gpr6
chr10	40814652	40815592	NM_199058	Gpr6
chr10	40854730	40855224	NM_199058	Gpr6
chr10	40864250	40864579	NM_199058	Gpr6
chr10	40883410	40884141	NM_199058	Gpr6
chr10	40950734	40951140	NM_133999	Fig4
chr10	41258111	41258432	NM_016898	Cd164
chr10	41323777	41324634	NM_029493	Ccdc162
chr10	41380436	41380868	NM_029493	Ccdc162
chr10	4158344	4158749	NM_019958	Rgs17
chr10	41614963	41615604	NM_001013370	Sesn1
chr10	41640754	41641244	NM_001013370	Sesn1
chr10	41691742	41692381	NM_001034858	Armc2
chr10	41756114	41756655	NM_001034858	Armc2
chr10	41801181	41801457	NM_001034858	Armc2
chr10	41817863	41818211	NM_001034858	Armc2
chr10	41839631	41840381	NM_001034858	Armc2
chr10	41865407	41865752	NM_001034858	Armc2
chr10	4188884	4189184	NM_019958	Rgs17
chr10	42019442	42019757	NM_019740	Foxo3
chr10	42033607	42034058	NM_019740	Foxo3
chr10	42053755	42054423	NM_019740	Foxo3
chr10	42064557	42065111	NM_019740	Foxo3
chr10	4207770	4208210	NM_019958	Rgs17
chr10	42132082	42132444	NM_145743	Lace1
chr10	4214750	4215270	NM_019958	Rgs17
chr10	42147846	42148224	NM_145743	Lace1
chr10	42166483	42166975	NM_145743	Lace1
chr10	42169590	42170206	NM_145743	Lace1
chr10	42209819	42210341	NM_145743	Lace1
chr10	42268734	42269209	NM_152229	Nr2e1
chr10	42331774	42332644	NM_152229	Nr2e1
chr10	4240585	4241075	NM_019958	Rgs17
chr10	42424543	42425025	NM_172416	Ostm1
chr10	4247981	4248289	NM_019958	Rgs17
chr10	42541650	42542208	NM_172938	Scml4
chr10	42593934	42594441	NM_172938	Scml4
chr10	42597300	42597713	NM_172938	Scml4
chr10	42638610	42639183	NM_172938	Scml4
chr10	42656373	42656675	NM_172938	Scml4
chr10	42750550	42751028	NM_175407	Sobp
chr10	42758946	42759248	NM_175407	Sobp
chr10	42774721	42775588	NM_175407	Sobp
chr10	4279174	4279480	NM_019958	Rgs17
chr10	42803660	42803839	NM_175407	Sobp
chr10	4282843	4283319	NM_019958	Rgs17
chr10	42829457	42829830	NM_175407	Sobp
chr10	42872795	42873135	NM_175407	Sobp
chr10	42913413	42914012	NM_172419	9030612E09Rik
chr10	43138043	43138557	NM_199028	Bend3
chr10	43169895	43170907	NM_199028	Bend3
chr10	43171073	43171443	NM_199028	Bend3
chr10	43198668	43199511	NM_199028	Bend3
chr10	4324311	4324668	NM_019958	Rgs17
chr10	43320803	43321389	NR_033558	F830002L21Rik
chr10	43331155	43331538	NR_033558	F830002L21Rik
chr10	43350708	43351149	NR_033558	F830002L21Rik
chr10	43398160	43398611	NR_040581	1700027J07Rik
chr10	43476294	43476737	NR_040581	1700027J07Rik
chr10	43518832	43519219	NR_131055	4933404K13Rik
chr10	43579575	43580017	NR_131055	4933404K13Rik
chr10	43674485	43674735	NM_172393	Aim1
chr10	43687758	43688238	NM_172393	Aim1
chr10	43754000	43754478	NM_172393	Aim1
chr10	43764043	43764650	NM_172393	Aim1
chr10	43793521	43794185	NM_172393	Aim1
chr10	43795526	43795866	NM_172393	Aim1
chr10	43795989	43796485	NM_172393	Aim1
chr10	43799335	43799897	NM_172393	Aim1
chr10	43833951	43834243	NR_001582	Speer5-ps1
chr10	43837401	43837793	NR_001582	Speer5-ps1
chr10	43845164	43845981	NR_001582	Speer5-ps1
chr10	43850949	43851776	NR_001582	Speer5-ps1
chr10	43961940	43962370	NM_053069	Atg5
chr10	43970265	43970822	NM_053069	Atg5
chr10	44033143	44033746	NM_053069	Atg5
chr10	44072012	44072653	NR_035450	Mir1929
chr10	44078973	44079349	NR_035450	Mir1929
chr10	44144122	44144631	NM_007548	Prdm1
chr10	44153554	44153952	NM_007548	Prdm1
chr10	44159940	44160228	NM_007548	Prdm1
chr10	44188041	44188433	NM_007548	Prdm1
chr10	44231502	44231862	NM_007548	Prdm1
chr10	44372204	44372688	NM_007548	Prdm1
chr10	4438001	4438575	NM_019958	Rgs17
chr10	44423193	44423669	NM_007548	Prdm1
chr10	44426876	44427338	NM_007548	Prdm1
chr10	44468659	44468937	NM_007548	Prdm1
chr10	4447259	4447741	NM_019958	Rgs17
chr10	4451195	4451530	NM_019958	Rgs17
chr10	44541121	44541540	NM_011156	Prep
chr10	44544214	44544647	NM_011156	Prep
chr10	44590176	44590787	NM_011156	Prep
chr10	4467082	4467459	NM_019958	Rgs17
chr10	44699505	44700520	NM_011156	Prep
chr10	44702960	44703351	NM_011156	Prep
chr10	44718134	44718649	NM_011156	Prep
chr10	44729987	44730364	NM_011156	Prep
chr10	44736812	44737166	NM_011156	Prep
chr10	44898865	44899693	NM_024286	Popdc3
chr10	45004722	45004999	NM_024286	Popdc3
chr10	45068851	45069574	NM_024285	Bves
chr10	45072856	45073523	NM_024285	Bves
chr10	45115190	45115781	NM_024285	Bves
chr10	45143029	45143766	NM_001031772	Lin28b
chr10	45145638	45146575	NM_001031772	Lin28b
chr10	45258480	45259117	NM_172473	Hace1
chr10	45356927	45357337	NM_172473	Hace1
chr10	45608001	45608391	NR_040624	D030045P18Rik
chr10	45639120	45639582	NR_040624	D030045P18Rik
chr10	45779237	45779838	NR_040624	D030045P18Rik
chr10	45789592	45790093	NR_040624	D030045P18Rik
chr10	45810007	45810624	NR_040624	D030045P18Rik
chr10	4583939	4584543	NM_025995	Fbxo5
chr10	45842110	45842556	NR_040624	D030045P18Rik
chr10	45888327	45888930	NR_040624	D030045P18Rik
chr10	45911745	45912119	NR_040624	D030045P18Rik
chr10	45937770	45938205	NR_040624	D030045P18Rik
chr10	45979333	45979680	NR_040624	D030045P18Rik
chr10	45985846	45986316	NR_040624	D030045P18Rik
chr10	46003811	46004117	NR_040624	D030045P18Rik
chr10	46068718	46069305	NR_040624	D030045P18Rik
chr10	46082420	46082745	NR_040624	D030045P18Rik
chr10	4615033	4615352	NM_025995	Fbxo5
chr10	46160782	46161099	NR_040624	D030045P18Rik
chr10	46245735	46246133	NR_040624	D030045P18Rik
chr10	4633729	4634462	NM_011702	Vip
chr10	46337332	46337783	NR_040624	D030045P18Rik
chr10	46374512	46375007	NR_040624	D030045P18Rik
chr10	46409075	46409533	NR_040624	D030045P18Rik
chr10	4647233	4647729	NM_011702	Vip
chr10	46478437	46479051	NR_040624	D030045P18Rik
chr10	46521934	46522255	NR_040624	D030045P18Rik
chr10	46614758	46615069	NR_040624	D030045P18Rik
chr10	46616546	46617230	NR_040624	D030045P18Rik
chr10	46645698	46646288	NR_040624	D030045P18Rik
chr10	46742426	46742854	NR_040624	D030045P18Rik
chr10	46830840	46831500	NR_040624	D030045P18Rik
chr10	46887409	46888001	NR_040624	D030045P18Rik
chr10	46955375	46955714	NR_040624	D030045P18Rik
chr10	46957335	46957698	NR_040624	D030045P18Rik
chr10	47073139	47073545	NR_040624	D030045P18Rik
chr10	47132552	47133349	NR_040624	D030045P18Rik
chr10	47145053	47145743	NR_040624	D030045P18Rik
chr10	47362145	47362477	NR_046212	C130030K03Rik
chr10	47382158	47382638	NR_046212	C130030K03Rik
chr10	4738725	4739452	NM_026793	Myct1
chr10	4754916	4755315	NM_026793	Myct1
chr10	47580800	47581555	NR_046212	C130030K03Rik
chr10	47646487	47646852	NR_046212	C130030K03Rik
chr10	47936026	47936317	NR_046212	C130030K03Rik
chr10	47939153	47939763	NR_046212	C130030K03Rik
chr10	47961961	47962436	NR_046212	C130030K03Rik
chr10	47968563	47969020	NR_046212	C130030K03Rik
chr10	48031669	48032318	NR_046212	C130030K03Rik
chr10	4810204	4810516	NM_022027	Syne1
chr10	48226482	48227109	NR_046212	C130030K03Rik
chr10	48376442	48376879	NR_046212	C130030K03Rik
chr10	48377177	48377566	NR_046212	C130030K03Rik
chr10	48381778	48382463	NR_046212	C130030K03Rik
chr10	48386308	48386844	NR_046212	C130030K03Rik
chr10	4844578	4845275	NM_022027	Syne1
chr10	48451018	48452204	NR_046212	C130030K03Rik
chr10	48489007	48489345	NR_046212	C130030K03Rik
chr10	48494398	48494887	NR_046212	C130030K03Rik
chr10	4863628	4864354	NM_022027	Syne1
chr10	48699209	48699729	NR_046212	C130030K03Rik
chr10	48798747	48799144	NR_046212	C130030K03Rik
chr10	48839484	48840480	NR_046212	C130030K03Rik
chr10	49089641	49090002	NR_046212	C130030K03Rik
chr10	49104457	49105028	NR_046212	C130030K03Rik
chr10	49112142	49112453	NR_046212	C130030K03Rik
chr10	49155687	49156000	NR_046212	C130030K03Rik
chr10	49522690	49523095	NM_010349	Grik2
chr10	49594819	49595250	NM_010349	Grik2
chr10	49629222	49629614	NM_010349	Grik2
chr10	49708818	49709572	NM_010349	Grik2
chr10	49787070	49787355	NM_010349	Grik2
chr10	4990828	4991375	NM_022027	Syne1
chr10	50032196	50032816	NM_198007	Ascc3
chr10	50062082	50062492	NM_198007	Ascc3
chr10	5009829	5010201	NM_022027	Syne1
chr10	50122958	50123661	NM_198007	Ascc3
chr10	50152799	50153281	NM_198007	Ascc3
chr10	50218312	50218782	NM_198007	Ascc3
chr10	50287944	50288348	NM_198007	Ascc3
chr10	50425311	50425694	NM_198007	Ascc3
chr10	50591750	50592521	NM_011376	Sim1
chr10	50636151	50636538	NM_011376	Sim1
chr10	50655754	50656181	NM_011376	Sim1
chr10	50670562	50670908	NM_011376	Sim1
chr10	50679344	50679922	NM_011376	Sim1
chr10	50747690	50748256	NM_011376	Sim1
chr10	50772481	50772933	NM_011376	Sim1
chr10	50785697	50786378	NM_011376	Sim1
chr10	50907759	50908249	NM_008147	Lilr4b
chr10	50912615	50912950	NM_008147	Lilr4b
chr10	51098976	51099688	NM_008147	Lilr4b
chr10	51132575	51133143	NM_008147	Lilr4b
chr10	51199951	51200322	NM_008147	Lilr4b
chr10	51268332	51268874	NM_029894	Fam162b
chr10	5128623	5129081	NM_022027	Syne1
chr10	5133465	5134107	NM_022027	Syne1
chr10	51436641	51437126	NM_177306	Rfx6
chr10	51470151	51470925	NM_027670	4933411G06Rik
chr10	51504168	51504638	NM_027670	4933411G06Rik
chr10	51514952	51515312	NM_027670	4933411G06Rik
chr10	51557641	51557947	NM_027670	4933411G06Rik
chr10	51647415	51647849	NM_153786	Vgll2
chr10	5165100	5165951	NM_022027	Syne1
chr10	51652106	51652861	NM_153786	Vgll2
chr10	51674286	51674696	NM_153786	Vgll2
chr10	51739051	51739423	NM_153786	Vgll2
chr10	5175009	5175504	NM_022027	Syne1
chr10	51822525	51822900	NM_153786	Vgll2
chr10	51843338	51843718	NM_011282	Ros1
chr10	51862546	51862921	NM_011282	Ros1
chr10	51864141	51864552	NM_011282	Ros1
chr10	51876817	51877166	NM_011282	Ros1
chr10	51915858	51916276	NM_011282	Ros1
chr10	51918442	51919034	NM_011282	Ros1
chr10	51932281	51932810	NM_011282	Ros1
chr10	51978805	51979155	NM_025705	Dcbld1
chr10	52014709	52015219	NM_025705	Dcbld1
chr10	52018219	52018882	NM_025705	Dcbld1
chr10	52115488	52115857	NM_025684	Nepn
chr10	52115920	52116758	NM_025684	Nepn
chr10	52132473	52133102	NM_030250	Nus1
chr10	52164502	52164974	NM_030250	Nus1
chr10	52309379	52309679	NM_009540	Zfa-ps
chr10	52340113	52340576	NM_178675	Slc35f1
chr10	52382548	52383116	NM_178675	Slc35f1
chr10	52459528	52460293	NM_178675	Slc35f1
chr10	52522155	52522751	NM_178675	Slc35f1
chr10	52544211	52544800	NM_178675	Slc35f1
chr10	52586089	52586627	NM_178675	Slc35f1
chr10	52633173	52633698	NM_178675	Slc35f1
chr10	52655834	52656259	NM_178675	Slc35f1
chr10	52671676	52672239	NM_178675	Slc35f1
chr10	5268862	5269312	NM_022027	Syne1
chr10	52736317	52737011	NR_038015	Gm19395
chr10	52757310	52757804	NR_038015	Gm19395
chr10	52786826	52787448	NR_038015	Gm19395
chr10	52787626	52788082	NR_038015	Gm19395
chr10	5283366	5283798	NM_022027	Syne1
chr10	52846920	52847461	NR_038015	Gm19395
chr10	52864814	52865159	NR_038015	Gm19395
chr10	52877854	52878279	NR_038015	Gm19395
chr10	52982338	52982724	NR_038015	Gm19395
chr10	52996223	52996644	NR_038015	Gm19395
chr10	53013913	53014461	NR_038015	Gm19395
chr10	53040039	53040398	NM_023129	Pln
chr10	53100705	53101054	NM_001204983	Cep85l
chr10	53108987	53109329	NM_001204983	Cep85l
chr10	53138442	53139137	NM_001204983	Cep85l
chr10	53162295	53162870	NM_001204983	Cep85l
chr10	53163710	53164113	NM_001204983	Cep85l
chr10	53205242	53205802	NR_037973	Gm20597
chr10	5330747	5331231	NM_022027	Syne1
chr10	53340109	53340694	NM_027830	Mcm9
chr10	53385003	53385472	NM_027830	Mcm9
chr10	5339661	5340425	NM_022027	Syne1
chr10	53403277	53403817	NM_027830	Mcm9
chr10	53441072	53441794	NM_001081428	Fam184a
chr10	53448241	53448630	NM_001081428	Fam184a
chr10	53488335	53488719	NM_001081428	Fam184a
chr10	53573013	53573362	NM_001081428	Fam184a
chr10	53604482	53604999	NM_001081428	Fam184a
chr10	53646653	53647141	NM_008548	Man1a
chr10	5373542	5374012	NM_022027	Syne1
chr10	53764533	53764986	NM_008548	Man1a
chr10	53786832	53787353	NM_008548	Man1a
chr10	53801126	53801486	NR_038016	Gm16998
chr10	53827988	53828447	NR_038016	Gm16998
chr10	5399007	5399523	NM_022027	Syne1
chr10	54001196	54001531	NR_038016	Gm16998
chr10	54024438	54024915	NR_038016	Gm16998
chr10	54062404	54063104	NR_038016	Gm16998
chr10	54239980	54240550	NR_038016	Gm16998
chr10	54242650	54242974	NR_038016	Gm16998
chr10	5424340	5424833	NM_022027	Syne1
chr10	54548146	54548571	NR_038016	Gm16998
chr10	54550894	54551343	NR_038016	Gm16998
chr10	54628831	54629268	NR_038016	Gm16998
chr10	54764532	54764866	NR_038016	Gm16998
chr10	54824765	54825130	NM_133751	Msl3l2
chr10	54838521	54839039	NM_133751	Msl3l2
chr10	54865556	54866259	NM_133751	Msl3l2
chr10	55106850	55107446	NM_133751	Msl3l2
chr10	55129364	55129667	NM_133751	Msl3l2
chr10	55178451	55178975	NM_133751	Msl3l2
chr10	55208276	55208984	NM_133751	Msl3l2
chr10	55238828	55239427	NM_133751	Msl3l2
chr10	55244295	55244926	NM_133751	Msl3l2
chr10	55289650	55290074	NM_133751	Msl3l2
chr10	55334005	55334417	NM_133751	Msl3l2
chr10	55341380	55341731	NM_133751	Msl3l2
chr10	55357369	55358140	NM_133751	Msl3l2
chr10	55407413	55407766	NM_133751	Msl3l2
chr10	55505149	55505746	NM_133751	Msl3l2
chr10	55543455	55544075	NM_133751	Msl3l2
chr10	55548164	55548579	NM_133751	Msl3l2
chr10	55597835	55598250	NM_133751	Msl3l2
chr10	55634133	55634759	NM_133751	Msl3l2
chr10	55690352	55690816	NM_133751	Msl3l2
chr10	55690967	55691446	NM_133751	Msl3l2
chr10	55841418	55841741	NM_133751	Msl3l2
chr10	55881292	55881899	NM_133751	Msl3l2
chr10	55951627	55952288	NM_001033385	Tbc1d32
chr10	56018527	56019207	NM_001033385	Tbc1d32
chr10	56042945	56043489	NM_010288	Gja1
chr10	56052324	56052724	NM_010288	Gja1
chr10	56080477	56080869	NM_010288	Gja1
chr10	56081519	56081942	NM_010288	Gja1
chr10	56137184	56137588	NM_010288	Gja1
chr10	56194923	56195420	NM_010288	Gja1
chr10	56196630	56197164	NM_010288	Gja1
chr10	56214327	56214839	NM_010288	Gja1
chr10	56243770	56244254	NM_010288	Gja1
chr10	56292405	56292791	NM_010288	Gja1
chr10	56386632	56387055	NM_010288	Gja1
chr10	56411625	56412093	NM_010288	Gja1
chr10	56461117	56462475	NM_010288	Gja1
chr10	56472168	56472665	NM_010288	Gja1
chr10	56487315	56488112	NM_010288	Gja1
chr10	56524146	56524591	NM_010288	Gja1
chr10	56557245	56557696	NM_010288	Gja1
chr10	56558383	56559042	NM_010288	Gja1
chr10	56691641	56691941	NR_045353	4930467K11Rik
chr10	56695800	56696124	NR_045353	4930467K11Rik
chr10	56765567	56765882	NR_045353	4930467K11Rik
chr10	56770112	56770511	NR_045353	4930467K11Rik
chr10	5677173	5677773	NM_007956	Esr1
chr10	56778279	56778607	NR_045353	4930467K11Rik
chr10	5678118	5678525	NM_007956	Esr1
chr10	5686234	5686480	NM_007956	Esr1
chr10	56912756	56913141	NR_045353	4930467K11Rik
chr10	56935805	56936165	NR_045353	4930467K11Rik
chr10	56981339	56982244	NR_045353	4930467K11Rik
chr10	56999861	57000143	NR_045353	4930467K11Rik
chr10	5707550	5707944	NM_007956	Esr1
chr10	57075842	57076177	NR_045353	4930467K11Rik
chr10	57085093	57085695	NR_045353	4930467K11Rik
chr10	57088632	57089108	NR_045353	4930467K11Rik
chr10	57155290	57155649	NR_045353	4930467K11Rik
chr10	5724301	5724990	NM_007956	Esr1
chr10	57253614	57254312	NM_019760	Serinc1
chr10	5726543	5727201	NM_007956	Esr1
chr10	57298027	57298542	NM_019760	Serinc1
chr10	5731864	5732247	NM_007956	Esr1
chr10	57334063	57334611	NM_008863	Pkib
chr10	57668954	57669569	NM_001081954	Dux
chr10	5768730	5769329	NM_007956	Esr1
chr10	57703892	57704560	NM_001034869	Gm4981
chr10	5791115	5791488	NM_001195672	Ccdc170
chr10	58026482	58026945	NM_001162956	Ccdc138
chr10	58047044	58047778	NM_001162956	Ccdc138
chr10	58075190	58075786	NM_010100	Edar
chr10	58126965	58127421	NM_010100	Edar
chr10	5816019	5816524	NM_001195672	Ccdc170
chr10	5818904	5819860	NM_001195672	Ccdc170
chr10	58208629	58209025	NR_033565	BB019430
chr10	58272557	58272952	NM_172788	Sh3rf3
chr10	58325533	58326264	NM_172788	Sh3rf3
chr10	5838979	5839481	NM_001195672	Ccdc170
chr10	5841225	5841526	NM_001195672	Ccdc170
chr10	58439811	58440173	NM_172788	Sh3rf3
chr10	58440743	58441092	NM_172788	Sh3rf3
chr10	58480359	58480976	NM_001024910	Sept10
chr10	58690757	58691111	NM_172939	Sowahc
chr10	58705834	58706434	NM_172939	Sowahc
chr10	58720755	58721302	NM_172939	Sowahc
chr10	58728910	58729402	NM_172939	Sowahc
chr10	58746623	58747351	NM_011030	P4ha1
chr10	58750659	58751125	NM_011030	P4ha1
chr10	58922330	58922804	NM_010959	Oit3
chr10	58940804	58941413	NM_010959	Oit3
chr10	58959304	58959892	NM_010959	Oit3
chr10	58961604	58962147	NM_010959	Oit3
chr10	59068547	59068880	NM_001033259	Mcu
chr10	59106775	59107377	NM_001033259	Mcu
chr10	59107645	59108009	NM_001033259	Mcu
chr10	59262500	59263091	NM_019965	Dnajb12
chr10	59330380	59330824	NM_019965	Dnajb12
chr10	59372518	59373220	NM_019965	Dnajb12
chr10	59394076	59394901	NM_029083	Ddit4
chr10	59396360	59396979	NM_029083	Ddit4
chr10	59398468	59398827	NM_029083	Ddit4
chr10	59401977	59402586	NM_029083	Ddit4
chr10	59404003	59404723	NM_029083	Ddit4
chr10	59423950	59424279	NM_029083	Ddit4
chr10	59439790	59440431	NM_026937	Ascc1
chr10	5959355	5959739	NM_001033466	Zbtb2
chr10	59595648	59596026	NR_105871	Mir6906
chr10	59655663	59656081	NM_016803	Chst3
chr10	5965706	5966094	NM_001033466	Zbtb2
chr10	59671652	59672179	NM_016803	Chst3
chr10	59689993	59690315	NM_016803	Chst3
chr10	59723892	59724385	NM_011179	Psap
chr10	59820947	59821617	NM_028732	Vsir
chr10	59881064	59881665	NM_001164374	Gm17455
chr10	59884713	59885117	NM_001164374	Gm17455
chr10	59908447	59908759	NM_001164374	Gm17455
chr10	59931206	59931683	NM_001164374	Gm17455
chr10	59939596	59940164	NM_001164374	Gm17455
chr10	60026184	60026537	NM_023370	Cdh23
chr10	60052455	60052757	NM_023370	Cdh23
chr10	6005559	6006056	NM_001033466	Zbtb2
chr10	60081006	60081521	NM_023370	Cdh23
chr10	60300257	60300809	NM_029770	Unc5b
chr10	60322256	60322692	NM_029770	Unc5b
chr10	60324524	60325002	NM_029770	Unc5b
chr10	60363481	60364013	NR_105835	Mir6408
chr10	60364204	60364912	NR_105835	Mir6408
chr10	60384156	60384537	NR_105835	Mir6408
chr10	60433732	60434160	NR_130327	Mir466j
chr10	60479258	60479543	NR_040638	Gm20611
chr10	60512512	60513004	NR_040638	Gm20611
chr10	60588658	60588888	NM_009163	Sgpl1
chr10	60613566	60614064	NM_009163	Sgpl1
chr10	60617482	60617999	NM_009163	Sgpl1
chr10	60630800	60631143	NM_023064	Tbata
chr10	60632757	60633225	NM_023064	Tbata
chr10	60639735	60640393	NM_023064	Tbata
chr10	60645247	60645702	NM_023064	Tbata
chr10	60647869	60648477	NM_023064	Tbata
chr10	6065319	6065742	NM_031185	Akap12
chr10	60693398	60693722	NM_001081127	Adamts14
chr10	60722033	60722603	NM_001081127	Adamts14
chr10	60855523	60855943	NM_013753	Pald1
chr10	60987901	60988505	NM_153542	Lrrc20
chr10	6100037	6100352	NM_031185	Akap12
chr10	6100590	6101404	NM_031185	Akap12
chr10	61071905	61072463	NM_001177511	Npffr1
chr10	61081909	61082392	NM_001177511	Npffr1
chr10	61098124	61098478	NM_026438	Ppa1
chr10	61100823	61101219	NM_026438	Ppa1
chr10	61101665	61101976	NM_026438	Ppa1
chr10	61175560	61175949	NM_153779	Aifm2
chr10	61184679	61185042	NM_153779	Aifm2
chr10	6120712	6121422	NM_031185	Akap12
chr10	61263854	61264472	NM_207000	H2afy2
chr10	61267318	61267622	NM_207000	H2afy2
chr10	61272481	61272804	NM_207000	H2afy2
chr10	61285194	61285530	NM_207000	H2afy2
chr10	6145975	6146430	NM_031185	Akap12
chr10	61535539	61535988	NR_002687	Gm5424
chr10	61646501	61646921	NR_106122	Mir7662
chr10	61658452	61658962	NR_106122	Mir7662
chr10	61669259	61670265	NR_106122	Mir7662
chr10	61690625	61690948	NM_197996	Tspan15
chr10	61739499	61739836	NM_009314	Tacr2
chr10	61774928	61775362	NM_010438	Hk1
chr10	61828386	61828884	NM_010438	Hk1
chr10	6184127	6184847	NM_031185	Akap12
chr10	61847104	61847877	NM_010438	Hk1
chr10	61922942	61923595	NM_181423	Supv3l1
chr10	62139352	62139961	NR_106074	Mir7215
chr10	62187513	62187833	NM_001033260	Stox1
chr10	62284270	62284783	NM_026201	Ccar1
chr10	62354551	62354976	NM_027384	Tet1
chr10	62367590	62368151	NM_175194	Slc25a16
chr10	62389152	62389842	NM_175194	Slc25a16
chr10	62394800	62395171	NM_175194	Slc25a16
chr10	62422477	62423141	NM_177372	Dna2
chr10	62556281	62556656	NM_016864	Atoh7
chr10	62591654	62592270	NM_016864	Atoh7
chr10	62685653	62685996	NM_182992	Mypn
chr10	62801167	62801894	NM_019812	Sirt1
chr10	62885227	62885547	NM_177612	Ctnna3
chr10	62896472	62897023	NM_177612	Ctnna3
chr10	62923999	62924470	NM_177612	Ctnna3
chr10	6293181	6293526	NM_172308	Mthfd1l
chr10	62969383	62969776	NM_177612	Ctnna3
chr10	62990278	62990664	NM_177612	Ctnna3
chr10	6299727	6300344	NM_172308	Mthfd1l
chr10	63039330	63039740	NM_177612	Ctnna3
chr10	63055573	63056658	NM_177612	Ctnna3
chr10	63088847	63089203	NM_177612	Ctnna3
chr10	63136284	63136822	NM_177612	Ctnna3
chr10	63145100	63145604	NM_177612	Ctnna3
chr10	63157382	63157777	NM_177612	Ctnna3
chr10	63161686	63162031	NM_177612	Ctnna3
chr10	63255235	63255782	NM_177612	Ctnna3
chr10	63336190	63336779	NM_177612	Ctnna3
chr10	6333715	6334376	NM_172308	Mthfd1l
chr10	63365906	63366289	NM_177612	Ctnna3
chr10	63417402	63418056	NM_177612	Ctnna3
chr10	63517915	63518546	NM_178678	Lrrtm3
chr10	63616399	63616841	NM_178678	Lrrtm3
chr10	63633682	63634021	NM_178678	Lrrtm3
chr10	63783515	63784151	NM_178678	Lrrtm3
chr10	63829346	63829646	NM_178678	Lrrtm3
chr10	63861171	63861642	NM_178678	Lrrtm3
chr10	63869980	63870500	NM_178678	Lrrtm3
chr10	63876218	63876588	NM_178678	Lrrtm3
chr10	63917592	63918645	NM_178678	Lrrtm3
chr10	63927633	63928086	NM_178678	Lrrtm3
chr10	63931122	63931644	NM_178678	Lrrtm3
chr10	64021949	64022293	NM_178678	Lrrtm3
chr10	64136493	64137114	NM_178678	Lrrtm3
chr10	64137376	64137772	NM_178678	Lrrtm3
chr10	64147393	64148060	NM_178678	Lrrtm3
chr10	64338397	64338797	NM_178678	Lrrtm3
chr10	64418641	64419095	NM_178678	Lrrtm3
chr10	64432374	64432744	NM_178678	Lrrtm3
chr10	64482788	64483217	NM_178678	Lrrtm3
chr10	64586403	64587141	NR_038039	1700023F02Rik
chr10	64607934	64608337	NR_038039	1700023F02Rik
chr10	64798120	64798574	NR_038039	1700023F02Rik
chr10	64880370	64880985	NR_038039	1700023F02Rik
chr10	64909966	64910581	NR_038039	1700023F02Rik
chr10	64980677	64981095	NR_038039	1700023F02Rik
chr10	64990296	64990811	NR_038039	1700023F02Rik
chr10	65086279	65086870	NR_038039	1700023F02Rik
chr10	65089670	65090041	NR_038039	1700023F02Rik
chr10	6536337	6536663	NM_001033253	Plekhg1
chr10	65432135	65432537	NR_038039	1700023F02Rik
chr10	65521023	65521701	NR_038039	1700023F02Rik
chr10	65545104	65545407	NR_038039	1700023F02Rik
chr10	65567142	65567505	NR_038039	1700023F02Rik
chr10	65680370	65680766	NR_131070	4930407I19Rik
chr10	65815325	65815652	NR_131070	4930407I19Rik
chr10	6582365	6582862	NM_001033253	Plekhg1
chr10	65923364	65923777	NR_131070	4930407I19Rik
chr10	65956589	65957420	NR_131070	4930407I19Rik
chr10	65972848	65973395	NR_131070	4930407I19Rik
chr10	66038383	66038757	NR_138560	1110002J07Rik
chr10	6605796	6606155	NM_001033253	Plekhg1
chr10	66069135	66069647	NR_138560	1110002J07Rik
chr10	66183853	66184245	NR_138560	1110002J07Rik
chr10	66195659	66195952	NR_138560	1110002J07Rik
chr10	66208235	66208631	NR_138560	1110002J07Rik
chr10	66209319	66209660	NR_138560	1110002J07Rik
chr10	66212091	66212448	NR_138560	1110002J07Rik
chr10	66229035	66229427	NR_138560	1110002J07Rik
chr10	66260660	66261327	NR_138560	1110002J07Rik
chr10	66286369	66286700	NR_138560	1110002J07Rik
chr10	66313276	66313610	NR_138560	1110002J07Rik
chr10	66330703	66331128	NR_138560	1110002J07Rik
chr10	66394553	66394884	NR_138560	1110002J07Rik
chr10	66414981	66415309	NR_138560	1110002J07Rik
chr10	66450912	66451271	NR_110511	Gm31763
chr10	66553713	66554283	NM_178606	Reep3
chr10	6657984	6658366	NM_001033253	Plekhg1
chr10	66589790	66590257	NM_207221	Jmjd1c
chr10	66595841	66596381	NM_207221	Jmjd1c
chr10	66726207	66726808	NM_001036293	Nrbf2
chr10	66765883	66766339	NM_001036293	Nrbf2
chr10	66802585	66803059	NM_001036293	Nrbf2
chr10	66810712	66811081	NM_001036293	Nrbf2
chr10	66814354	66814830	NM_001036293	Nrbf2
chr10	66821570	66822069	NM_001036293	Nrbf2
chr10	66891469	66891892	NM_010118	Egr2
chr10	66908509	66909020	NM_010118	Egr2
chr10	66974477	66974801	NM_010118	Egr2
chr10	67056946	67057346	NM_001005419	Ado
chr10	67069876	67070288	NM_001005419	Ado
chr10	67076819	67077250	NM_001005419	Ado
chr10	67106798	67107240	NM_001005419	Ado
chr10	6716457	6716758	NM_027391	Iyd
chr10	67169934	67170285	NM_001005419	Ado
chr10	67244169	67244568	NM_178679	Zfp365
chr10	67259415	67260153	NM_178679	Zfp365
chr10	67275705	67276011	NM_178679	Zfp365
chr10	67287703	67288072	NM_178679	Zfp365
chr10	67383444	67384125	NM_178679	Zfp365
chr10	67401694	67402163	NM_178679	Zfp365
chr10	67429537	67429994	NM_133244	Rtkn2
chr10	67535662	67536146	NM_133244	Rtkn2
chr10	67585391	67585708	NM_133244	Rtkn2
chr10	67717324	67717781	NM_023598	Arid5b
chr10	67736745	67737188	NM_023598	Arid5b
chr10	67802583	67802837	NR_045357	4930545H06Rik
chr10	67808384	67808697	NR_045357	4930545H06Rik
chr10	67837883	67838984	NR_045357	4930545H06Rik
chr10	67852754	67853348	NR_045357	4930545H06Rik
chr10	67956830	67957245	NM_028491	1700040L02Rik
chr10	67958612	67959115	NM_028491	1700040L02Rik
chr10	67978003	67978695	NM_028491	1700040L02Rik
chr10	68081140	68081820	NM_028491	1700040L02Rik
chr10	68124377	68124726	NM_177794	Tmem26
chr10	68141802	68142174	NM_177794	Tmem26
chr10	68143657	68144129	NM_177794	Tmem26
chr10	68156674	68157228	NM_177794	Tmem26
chr10	68161807	68162389	NM_177794	Tmem26
chr10	6820708	6821026	NM_027391	Iyd
chr10	68269275	68270169	NM_177794	Tmem26
chr10	68308773	68309098	NM_177794	Tmem26
chr10	68349737	68350504	NM_177794	Tmem26
chr10	68404496	68404978	NM_177794	Tmem26
chr10	68409613	68410109	NM_177794	Tmem26
chr10	68436918	68437391	NM_001081347	Rhobtb1
chr10	68479785	68480112	NM_001081347	Rhobtb1
chr10	68482350	68482808	NM_001081347	Rhobtb1
chr10	68506604	68506929	NM_001081347	Rhobtb1
chr10	68530740	68531158	NM_001081347	Rhobtb1
chr10	68531685	68532263	NM_001081347	Rhobtb1
chr10	68566043	68566350	NM_001081347	Rhobtb1
chr10	68574676	68575129	NM_001081347	Rhobtb1
chr10	68591760	68592380	NM_001081347	Rhobtb1
chr10	68602459	68603143	NM_001081347	Rhobtb1
chr10	6860683	6861096	NM_027391	Iyd
chr10	6864238	6864591	NM_027391	Iyd
chr10	6864752	6865221	NM_027391	Iyd
chr10	68691361	68691722	NM_001081347	Rhobtb1
chr10	68711859	68712152	NM_001081347	Rhobtb1
chr10	68731995	68732469	NM_001081347	Rhobtb1
chr10	68760306	68760790	NM_007659	Cdk1
chr10	68829461	68829875	NM_007659	Cdk1
chr10	68846832	68847338	NM_007659	Cdk1
chr10	68860507	68860918	NM_007659	Cdk1
chr10	68870918	68871448	NM_007659	Cdk1
chr10	68875043	68875426	NM_007659	Cdk1
chr10	68892573	68893007	NM_007659	Cdk1
chr10	68906392	68906935	NM_009670	Ank3
chr10	68932251	68932879	NM_009670	Ank3
chr10	69027365	69028029	NM_009670	Ank3
chr10	69036648	69037142	NM_009670	Ank3
chr10	69038363	69038973	NM_009670	Ank3
chr10	69047152	69047595	NM_009670	Ank3
chr10	69082831	69083291	NM_009670	Ank3
chr10	69090730	69091415	NM_009670	Ank3
chr10	69105337	69105962	NM_009670	Ank3
chr10	69132415	69133131	NM_009670	Ank3
chr10	69197048	69197498	NM_009670	Ank3
chr10	69214925	69215265	NM_009670	Ank3
chr10	69306751	69307103	NM_009670	Ank3
chr10	69310577	69310923	NM_009670	Ank3
chr10	69356487	69356907	NM_009670	Ank3
chr10	69358091	69358447	NM_009670	Ank3
chr10	69359766	69360183	NM_009670	Ank3
chr10	69375702	69376056	NM_009670	Ank3
chr10	69412079	69412625	NM_009670	Ank3
chr10	69510699	69511198	NM_001111121	Ccdc6
chr10	69531549	69531925	NM_001111121	Ccdc6
chr10	69538018	69538579	NM_001111121	Ccdc6
chr10	69690467	69690867	NM_025807	Slc16a9
chr10	69709304	69709993	NM_025807	Slc16a9
chr10	69762760	69763819	NM_025807	Slc16a9
chr10	69836287	69836673	NM_024244	Fam13c
chr10	69875903	69876784	NM_024244	Fam13c
chr10	69932406	69933148	NM_024244	Fam13c
chr10	69942877	69943256	NM_024244	Fam13c
chr10	69978880	69979359	NM_024244	Fam13c
chr10	70002311	70002866	NM_178621	Phyhipl
chr10	70057418	70057902	NM_178621	Phyhipl
chr10	7006580	7006932	NM_133485	Ppp1r14c
chr10	70134288	70134696	NR_045291	D630013N20Rik
chr10	70205246	70205659	NR_045291	D630013N20Rik
chr10	70236714	70237176	NR_045291	D630013N20Rik
chr10	70285956	70286433	NR_045291	D630013N20Rik
chr10	70287773	70288100	NR_045291	D630013N20Rik
chr10	70359583	70360383	NR_045291	D630013N20Rik
chr10	70376497	70377057	NM_031397	Bicc1
chr10	70396176	70396586	NM_031397	Bicc1
chr10	70419022	70419329	NM_031397	Bicc1
chr10	70451896	70452333	NM_031397	Bicc1
chr10	70467957	70468915	NM_031397	Bicc1
chr10	70492441	70492821	NM_031397	Bicc1
chr10	70525622	70526240	NM_031397	Bicc1
chr10	70622369	70622740	NM_031397	Bicc1
chr10	70734196	70734727	NM_145420	Ube2d1
chr10	7075298	7075624	NM_001204916	H60c
chr10	70771843	70772199	NM_145420	Ube2d1
chr10	70849433	70849883	NM_027184	Ipmk
chr10	70944731	70945096	NM_027184	Ipmk
chr10	70954986	70955324	NM_027184	Ipmk
chr10	70988285	70988711	NM_027184	Ipmk
chr10	70992996	70993464	NM_027184	Ipmk
chr10	71067836	71068197	NM_027184	Ipmk
chr10	71071710	71072174	NM_027184	Ipmk
chr10	71145084	71145986	NM_175390	1700049L16Rik
chr10	71181019	71181687	NM_175390	1700049L16Rik
chr10	71213328	71213844	NM_175390	1700049L16Rik
chr10	71221702	71222097	NM_175390	1700049L16Rik
chr10	71355619	71355999	NM_175390	1700049L16Rik
chr10	71371155	71371632	NM_175390	1700049L16Rik
chr10	71386785	71387240	NM_175390	1700049L16Rik
chr10	71389130	71390135	NM_175390	1700049L16Rik
chr10	71439478	71440034	NM_175390	1700049L16Rik
chr10	71462405	71462913	NM_175390	1700049L16Rik
chr10	71469967	71470364	NM_175390	1700049L16Rik
chr10	71497345	71497724	NM_175390	1700049L16Rik
chr10	71514983	71515300	NM_175390	1700049L16Rik
chr10	71580221	71580977	NM_175390	1700049L16Rik
chr10	71731227	71731788	NM_175390	1700049L16Rik
chr10	71755980	71756537	NM_175390	1700049L16Rik
chr10	71759812	71760470	NM_175390	1700049L16Rik
chr10	71865698	71866053	NM_025635	Zwint
chr10	7196034	7196713	NR_045946	B020014A21Rik
chr10	7203337	7203763	NR_045946	B020014A21Rik
chr10	72038218	72038799	NM_025635	Zwint
chr10	72039443	72039771	NM_025635	Zwint
chr10	72056945	72057384	NM_025635	Zwint
chr10	72085519	72086034	NM_025635	Zwint
chr10	72101011	72101785	NM_025635	Zwint
chr10	72152731	72153187	NM_025635	Zwint
chr10	72223773	72224112	NM_025635	Zwint
chr10	72264416	72264908	NM_025635	Zwint
chr10	72310359	72310719	NM_025635	Zwint
chr10	72312151	72313078	NM_025635	Zwint
chr10	72328546	72329163	NM_025635	Zwint
chr10	72330238	72330735	NM_025635	Zwint
chr10	72517978	72518342	NR_040646	A330049N07Rik
chr10	72615235	72615695	NR_040646	A330049N07Rik
chr10	72662213	72662687	NR_040646	A330049N07Rik
chr10	72698932	72699755	NR_040646	A330049N07Rik
chr10	72870988	72871365	NR_040646	A330049N07Rik
chr10	72973031	72973456	NM_023115	Pcdh15
chr10	72975101	72975601	NM_023115	Pcdh15
chr10	72986844	72987267	NM_023115	Pcdh15
chr10	73009626	73009932	NM_023115	Pcdh15
chr10	73021043	73022009	NM_023115	Pcdh15
chr10	7304479	7304855	NM_172784	Lrp11
chr10	73071263	73071638	NM_023115	Pcdh15
chr10	73112273	73112859	NM_023115	Pcdh15
chr10	73281645	73282182	NM_023115	Pcdh15
chr10	73365236	73365945	NM_023115	Pcdh15
chr10	73404420	73404793	NM_023115	Pcdh15
chr10	73409246	73409589	NM_023115	Pcdh15
chr10	73474200	73475180	NM_023115	Pcdh15
chr10	73487808	73488350	NM_023115	Pcdh15
chr10	73497410	73497723	NM_023115	Pcdh15
chr10	73547486	73547805	NM_023115	Pcdh15
chr10	73611673	73612161	NM_023115	Pcdh15
chr10	73636779	73637154	NM_023115	Pcdh15
chr10	7365170	7365644	NR_030698	A630066F11Rik
chr10	73662278	73662952	NM_023115	Pcdh15
chr10	73759506	73759920	NM_023115	Pcdh15
chr10	73769660	73769972	NM_023115	Pcdh15
chr10	73775066	73775615	NM_023115	Pcdh15
chr10	73782006	73782535	NM_023115	Pcdh15
chr10	73833021	73833602	NM_023115	Pcdh15
chr10	73856193	73856599	NM_023115	Pcdh15
chr10	73873087	73873403	NM_010311	Gnaz
chr10	74033448	74033843	NM_010311	Gnaz
chr10	74393010	74393452	NM_010311	Gnaz
chr10	74416158	74416571	NM_010311	Gnaz
chr10	7442590	7443233	NM_011835	Katna1
chr10	7446589	7447006	NM_011835	Katna1
chr10	74482687	74483437	NM_027730	Rsph14
chr10	74499073	74499712	NM_029781	Rab36
chr10	74507296	74508044	NM_029781	Rab36
chr10	74517933	74518327	NM_001081412	Bcr
chr10	74523286	74523928	NM_001081412	Bcr
chr10	74592711	74592962	NM_001081412	Bcr
chr10	74665286	74665670	NM_153406	Specc1l
chr10	74755726	74756151	NM_009630	Adora2a
chr10	74792774	74793095	NM_009630	Adora2a
chr10	74817448	74818053	NR_033602	Gm5779
chr10	74825739	74826469	NR_033602	Gm5779
chr10	7483146	7483457	NM_145418	Ginm1
chr10	74842032	74842463	NM_133995	Upb1
chr10	74844837	74845231	NM_133995	Upb1
chr10	74881992	74882581	NM_133995	Upb1
chr10	75056890	75057404	NM_011820	Ggt5
chr10	75085495	75085880	NM_027890	Susd2
chr10	75168993	75169403	NM_172549	Cabin1
chr10	75249544	75250104	NM_133994	Gstt3
chr10	75279357	75280079	NM_029472	Gstt4
chr10	75313047	75313489	NM_010798	Mif
chr10	75525878	75526375	NM_177475	Zfp280b
chr10	75556680	75557309	NM_023219	Slc5a4b
chr10	75561482	75561873	NM_023219	Slc5a4b
chr10	75604167	75604692	NM_133184	Slc5a4a
chr10	75629870	75630340	NM_133184	Slc5a4a
chr10	7578634	7578999	NR_039563	Mir5104
chr10	75801897	75802502	NM_001081419	Dip2a
chr10	75807862	75808213	NM_001081419	Dip2a
chr10	75917644	75918063	NM_029816	2610028H24Rik
chr10	76044584	76045150	NM_080845	Ftcd
chr10	76150565	76150956	NM_009933	Col6a1
chr10	76200565	76200995	NM_009933	Col6a1
chr10	76214567	76215222	NM_009933	Col6a1
chr10	76293303	76293698	NM_009933	Col6a1
chr10	76299982	76300365	NM_009933	Col6a1
chr10	76380531	76380999	NM_021568	Pcbp3
chr10	76406814	76407597	NM_021568	Pcbp3
chr10	76472357	76473060	NR_045882	Gm10787
chr10	76591996	76592477	NM_009929	Col18a1
chr10	76612305	76612881	NM_009929	Col18a1
chr10	76637251	76637627	NM_009929	Col18a1
chr10	76658875	76659356	NM_009929	Col18a1
chr10	76668107	76668445	NM_009929	Col18a1
chr10	76672729	76673254	NM_009929	Col18a1
chr10	76696371	76696851	NR_026944	Gm10941
chr10	76700974	76701403	NR_026944	Gm10941
chr10	76743788	76744301	NM_030262	Pofut2
chr10	7675658	7676029	NM_138667	Tab2
chr10	76890782	76891339	NR_027377	Gm17769
chr10	76983752	76984122	NM_133998	Fam207a
chr10	77007138	77007724	NM_008404	Itgb2
chr10	77031107	77031519	NM_145925	Pttg1ip
chr10	77047849	77048304	NM_145925	Pttg1ip
chr10	7717845	7718396	NM_138667	Tab2
chr10	77195136	77195469	NM_001205033	Gm10100
chr10	7741233	7741794	NM_138667	Tab2
chr10	77430171	77430796	NM_138301	Trpm2
chr10	77527745	77528581	NM_015790	Icosl
chr10	77530510	77531143	NM_015790	Icosl
chr10	77556309	77556726	NM_015790	Icosl
chr10	77576316	77576658	NM_015790	Icosl
[truncated: 46,298 more rows]
