# Supplementary material for: Pioneering function of Isl1 in the epigenetic control of cardiomyocyte cell fate
Source: Cell Res. 2019 Apr 25;29(6):486–501. doi: 10.1038/s41422-019-0168-1 (PMC6796926; doi:10.1038/s41422-019-0168-1)
Supplement: Supplementary file 12 — Supplementary information, Table S4 [file 41422_2019_168_MOESM12_ESM.xlsx]

## Sheet: Sheet1
Supplementary information, Table S4. Isl1 ChIP-Seq peaks in ESC-derived CPCs (n=2).
chr	start	end	Refseq	SYMBOL
chr10	100123723	100124218	NM_001081246	1700017N19Rik
chr10	100143712	100144468	NM_001081246	1700017N19Rik
chr10	101093123	101093947	NM_026243	Mgat4c
chr10	101161031	101161835	NM_026243	Mgat4c
chr10	101633586	101634282	NM_026243	Mgat4c
chr10	101646162	101646738	NM_026243	Mgat4c
chr10	101786131	101786757	NM_026243	Mgat4c
chr10	101895237	101896136	NM_024435	Nts
chr10	102130952	102131479	NM_146240	Rassf9
chr10	102675907	102676864	NM_029134	Lrriq1
chr10	10292402	10293281	NM_026405	Rab32
chr10	10303892	10305423	NR_033630	Gm5177
chr10	103084699	103085354	NM_175328	Slc6a15
chr10	103123462	103124785	NM_175328	Slc6a15
chr10	103216276	103217320	NM_175328	Slc6a15
chr10	103330031	103330763	NM_001270644	Gm20765
chr10	103673371	103673769	NM_001270900	Gm8764
chr10	10386795	10387517	NR_033630	Gm5177
chr10	103930477	103931312	NR_105838	Mir6411
chr10	103982498	103983308	NR_105838	Mir6411
chr10	104190772	104192040	NR_105838	Mir6411
chr10	105011095	105011819	NM_177368	Tmtc2
chr10	105050065	105050567	NR_038032	Gm15663
chr10	105412868	105413551	NM_025602	Ccdc59
chr10	105431082	105431607	NM_025602	Ccdc59
chr10	105517110	105518138	NM_025602	Ccdc59
chr10	105530680	105531387	NM_025602	Ccdc59
chr10	105643461	105644942	NM_177373	Ppfia2
chr10	105827383	105829289	NM_177373	Ppfia2
chr10	105833545	105834345	NM_177373	Ppfia2
chr10	106013281	106014050	NR_131026	4930532I03Rik
chr10	106708953	106709697	NM_001033223	Lin7a
chr10	10675332	10676330	NM_016976	Grm1
chr10	106779615	106780464	NM_001033223	Lin7a
chr10	106803412	106804343	NM_001033223	Lin7a
chr10	10695051	10695925	NM_016976	Grm1
chr10	107106761	107107114	NM_001081432	Ptprq
chr10	107363818	107364606	NM_001177567	Otogl
chr10	107598688	107600169	NM_027892	Ppp1r12a
chr10	107701714	107702119	NM_054056	Pawr
chr10	107768862	107770760	NM_054056	Pawr
chr10	107863978	107864540	NM_054056	Pawr
chr10	109287376	109288085	NM_177797	Nav3
chr10	109661859	109662561	NM_177797	Nav3
chr10	11000336	11001788	NM_027968	Fbxo30
chr10	110064203	110065549	NR_028438	9230102K24Rik
chr10	110124928	110125764	NM_178609	E2f7
chr10	110181885	110182970	NM_178609	E2f7
chr10	110446508	110447738	NM_172554	Zdhhc17
chr10	110472543	110473167	NM_172554	Zdhhc17
chr10	110601475	110602829	NM_175489	Osbpl8
chr10	110627561	110628514	NM_175489	Osbpl8
chr10	11063049	11063871	NM_010146	Epm2a
chr10	110753290	110753849	NM_027914	Bbs10
chr10	110909950	110910949	NM_015781	Nap1l1
chr10	110942914	110944911	NM_009344	Phlda1
chr10	11096074	11096825	NM_010146	Epm2a
chr10	111044133	111044596	NR_045344	4933440J02Rik
chr10	111488622	111489238	NM_027018	Glipr1l1
chr10	111604362	111604859	NM_178278	Caps2
chr10	111610024	111612173	NM_178278	Caps2
chr10	111707095	111707532	NM_001025581	Kcnc2
chr10	111862056	111863234	NM_001025581	Kcnc2
chr10	111942958	111943837	NR_040579	1700010J16Rik
chr10	112023892	112025090	NR_040579	1700010J16Rik
chr10	112099543	112100075	NR_040579	1700010J16Rik
chr10	112100671	112101468	NR_040579	1700010J16Rik
chr10	112135873	112137281	NR_040579	1700010J16Rik
chr10	112308834	112309574	NM_001033474	Atxn7l3b
chr10	112365536	112366362	NM_001033474	Atxn7l3b
chr10	112825676	112826519	NM_001033474	Atxn7l3b
chr10	113357071	113357505	NM_146241	Trhde
chr10	113492595	113493332	NM_146241	Trhde
chr10	113972417	113973747	NM_146241	Trhde
chr10	114174221	114174679	NM_146241	Trhde
chr10	114607101	114607611	NM_173391	Tph2
chr10	114821801	114823075	NM_001033261	Zfc3h1
chr10	114972631	114973667	NM_029982	A930009A15Rik
chr10	115023821	115025110	NM_010195	Lgr5
chr10	115316999	115317382	NM_146010	Tspan8
chr10	115522996	115523805	NM_001033821	4933416C03Rik
chr10	115550572	115551254	NM_001033821	4933416C03Rik
chr10	11575740	11576591	NM_013898	Timm8a1
chr10	115893331	115893818	NR_130644	Kcnmb4os2
chr10	115909938	115911645	NM_021452	Kcnmb4
chr10	115995838	115996443	NM_028082	Cnot2
chr10	116017853	116019392	NM_028082	Cnot2
chr10	116055877	116056269	NM_028082	Cnot2
chr10	116188529	116189021	NR_131036	4930579P08Rik
chr10	116251389	116251986	NM_001033333	Myrfl
chr10	116386706	116387929	NM_001003950	Rab3ip
chr10	116462363	116463600	NM_146242	Lrrc10
chr10	116500387	116501084	NM_007636	Cct2
chr10	116584891	116586031	NM_177798	Frs2
chr10	116661161	116661710	NM_026570	Yeats4
chr10	116813122	116814211	NM_001013391	Cpsf6
chr10	116917635	116918273	NM_001013391	Cpsf6
chr10	117066191	117066994	NM_027468	Cpm
chr10	117146994	117148067	NM_010786	Mdm2
chr10	117182894	117183841	NM_029875	Slc35e3
chr10	11723821	11724280	NM_013898	Timm8a1
chr10	117282084	117283651	NM_024457	Rap1b
chr10	117410952	117411461	NR_045342	4933411E08Rik
chr10	117578495	117579304	NM_010785	Mdm1
chr10	11779742	11780503	NM_013898	Timm8a1
chr10	118132879	118133882	NR_104123	Tmevpg1
chr10	118304892	118306796	NM_001014390	Dyrk2
chr10	118401001	118401804	NR_110482	Gm38403
chr10	118575039	118575622	NR_045348	1700064J06Rik
chr10	118676165	118677514	NM_027994	Cand1
chr10	118723821	118724923	NR_126085	4930477N07Rik
chr10	118890411	118891778	NM_028736	Grip1
chr10	119109812	119110360	NR_045359	Grip1os2
chr10	119206667	119207535	NR_045359	Grip1os2
chr10	119911905	119913661	NM_010441	Hmga2
chr10	119913752	119914661	NM_010441	Hmga2
chr10	120169317	120169900	NR_038000	4921513I03Rik
chr10	120334152	120334536	NM_177092	Msrb3
chr10	120335324	120336555	NM_177092	Msrb3
chr10	120415179	120417060	NM_001081193	Lemd3
chr10	120433053	120433737	NM_001081193	Lemd3
chr10	120461087	120461709	NM_011915	Wif1
chr10	120704957	120705582	NM_029057	Tbc1d30
chr10	120747232	120748398	NM_029057	Tbc1d30
chr10	120787799	120788798	NM_029364	Gns
chr10	120801864	120802691	NM_029364	Gns
chr10	120901128	120901637	NM_138956	Rassf3
chr10	121013480	121014771	NM_019786	Tbk1
chr10	121023291	121024181	NM_019786	Tbk1
chr10	12105432	12106855	NM_011682	Utrn
chr10	121062883	121063744	NM_001081056	Xpot
chr10	121271385	121272019	NM_173022	BC048403
chr10	121381342	121382150	NM_001081037	Srgap1
chr10	121484276	121485232	NM_001081037	Srgap1
chr10	121533683	121534624	NM_153059	Tmem5
chr10	121550150	121551846	NR_027637	Gm4489
chr10	121582408	121582949	NR_027637	Gm4489
chr10	121671879	121672990	NR_027637	Gm4489
chr10	121828235	121829722	NM_016847	Avpr1a
chr10	121964606	121965092	NR_040616	A130077B15Rik
chr10	122115526	122116686	NR_106182	Mir8104
chr10	122130465	122131154	NR_106182	Mir8104
chr10	122422227	122423679	NR_029527	Mirlet7i
chr10	122512762	122513750	NM_153395	Mon2
chr10	122701467	122702866	NM_182807	Fam19a2
chr10	123112972	123113541	NM_182807	Fam19a2
chr10	125072705	125073567	NM_011391	Slc16a7
chr10	125129119	125129842	NM_177152	Lrig3
chr10	125291863	125292550	NM_177152	Lrig3
chr10	125403075	125403974	NM_177152	Lrig3
chr10	125529213	125529992	NM_177152	Lrig3
chr10	125642490	125642999	NM_177152	Lrig3
chr10	12588635	12589509	NM_011682	Utrn
chr10	126119474	126120115	NR_105841	Mir378d
chr10	126138029	126138828	NR_105841	Mir378d
chr10	126182005	126183251	NR_105841	Mir378d
chr10	126337764	126338610	NM_026858	Xrcc6bp1
chr10	126346621	126347270	NM_026858	Xrcc6bp1
chr10	126415425	126417222	NM_146012	Ctdsp2
chr10	126467499	126468020	NM_025537	Tsfm
chr10	126496160	126497536	NM_001033262	March9
chr10	126516012	126517858	NM_001033263	Agap2
chr10	126527966	126529122	NM_001033263	Agap2
chr10	126601994	126603067	NM_008080	B4galnt1
chr10	126625291	126626691	NM_028027	Arhgef25
chr10	126632201	126632908	NM_030714	Dtx3
chr10	126648068	126648885	NM_054097	Pip4k2c
chr10	126725407	126726523	NM_033072	Mbd6
chr10	126817248	126818522	NM_027900	R3hdm2
chr10	126956466	126957553	NM_028230	Shmt2
chr10	127057776	127059087	NM_008512	Lrp1
chr10	127103424	127104309	NM_008668	Nab2
chr10	127176312	127177261	NM_198035	Zbtb39
chr10	12722927	12724041	NM_175102	Sf3b5
chr10	127495433	127496778	NM_019766	Ptges3
chr10	127529450	127530578	NM_054078	Baz2a
chr10	127533567	127534605	NM_054078	Baz2a
chr10	127668920	127669559	NM_011589	Timeless
chr10	127774617	127775416	NM_026444	Cs
chr10	127895526	127896991	NM_198160	Smarcc2
chr10	127962276	127963130	NM_011843	Esyt1
chr10	127981292	127981828	NM_134003	Zc3h10
chr10	128026293	128027701	NM_010153	Erbb3
chr10	128026293	128027701	NM_010153	Erbb3
chr10	128092773	128093361	NM_011772	Ikzf4
chr10	12810075	12811150	NM_009538	Plagl1
chr10	128132812	128133533	NM_011229	Rab5b
chr10	128245437	128245756	NM_028873	Dnajc14
chr10	128328011	128329256	NM_010272	Gdf11
chr10	128346463	128347876	NM_007653	Cd63
chr10	128584666	128585565	NM_146547	Olfr771
chr10	128626416	128627259	NM_207008	Olfr773
chr10	128715514	128716406	NM_146544	Olfr777
chr10	128850185	128850987	NM_001305430	Olfr785
chr10	129030173	129031313	NM_146931	Olfr796
chr10	129172390	129172727	NM_146553	Olfr806
chr10	129481650	129482778	NM_146776	Olfr821
chr10	129510484	129511106	NM_146671	Olfr822
chr10	129708679	129709184	NM_007501	Neurod4
chr10	129849172	129849726	NM_001102602	Vmn2r85
chr10	13043658	13044361	NM_001033257	Phactr2
chr10	13193456	13194624	NM_001033257	Phactr2
chr10	13220935	13221600	NM_025799	Fuca2
chr10	13588237	13589107	NM_025446	Aig1
chr10	13612684	13614405	NM_025446	Aig1
chr10	14264563	14265671	NM_001002268	Adgrg6
chr10	14530141	14530987	NM_008703	Nmbr
chr10	14713757	14714266	NM_008703	Nmbr
chr10	14783076	14784871	NM_008703	Nmbr
chr10	15061817	15062737	NR_131087	C330004P14Rik
chr10	15088340	15088750	NR_131087	C330004P14Rik
chr10	15292199	15293826	NR_131087	C330004P14Rik
chr10	15354508	15356009	NR_131087	C330004P14Rik
chr10	15500067	15501071	NR_131087	C330004P14Rik
chr10	15886039	15886665	NR_131087	C330004P14Rik
chr10	16097676	16098344	NR_131087	C330004P14Rik
chr10	16411797	16412812	NR_038020	Gm20125
chr10	16496862	16497971	NR_038020	Gm20125
chr10	16540029	16540926	NR_038020	Gm20125
chr10	16781268	16781856	NR_038020	Gm20125
chr10	16863058	16863972	NR_038020	Gm20125
chr10	17042273	17043563	NR_038020	Gm20125
chr10	17442703	17444618	NM_010828	Cited2
chr10	17666585	17668340	NM_001033432	Heca
chr10	17775019	17776154	NM_009048	Reps1
chr10	18038044	18039311	NM_144820	Ccdc28a
chr10	18180857	18181426	NM_173390	Nhsl1
chr10	18463145	18463877	NM_001033258	Arfgef3
chr10	18532447	18533251	NR_038034	4930444F02Rik
chr10	19627008	19627583	NM_008822	Pex7
chr10	19653355	19655127	NM_008580	Map3k5
chr10	19708075	19708649	NM_008580	Map3k5
chr10	19868322	19869426	NM_008635	Map7
chr10	20179469	20180124	NM_013875	Pde7b
chr10	20594958	20595739	NM_026203	Ahi1
chr10	20671962	20672961	NM_026203	Ahi1
chr10	20880294	20881208	NM_010848	Myb
chr10	21523297	21523781	NM_011361	Sgk1
chr10	21868181	21871720	NM_001254744	E030030I06Rik
chr10	21868181	21871720	NM_001254744	E030030I06Rik
chr10	21868181	21871720	NM_001254744	E030030I06Rik
chr10	21877891	21878946	NM_009016	Raet1a
chr10	21878953	21880054	NM_009016	Raet1a
chr10	21992952	21994722	NM_001177775	H60b
chr10	22340664	22342040	NM_178934	Slc2a12
chr10	22375409	22375980	NM_178934	Slc2a12
chr10	22450377	22451903	NM_011603	Tbpl1
chr10	22522707	22523638	NM_011545	Tcf21
chr10	22556235	22556686	NM_011545	Tcf21
chr10	23195009	23195904	NM_010167	Eya4
chr10	23200611	23201442	NM_010167	Eya4
chr10	23220700	23221584	NM_010167	Eya4
chr10	23288576	23289160	NR_037680	Snora33
chr10	23351197	23352203	NR_037680	Snora33
chr10	23587912	23588421	NM_011979	Vnn3
chr10	23868983	23869556	NM_016797	Stx7
chr10	23943168	23943897	NM_021509	Moxd1
chr10	24884398	24885012	NM_018747	Akap7
chr10	25016285	25017201	NM_018747	Akap7
chr10	25079199	25080454	NM_013511	Epb41l2
chr10	25138451	25139669	NM_013511	Epb41l2
chr10	25616330	25617335	NR_045349	4930401C15Rik
chr10	25661745	25663123	NR_045349	4930401C15Rik
chr10	26093557	26095486	NM_172787	L3mbtl3
chr10	26093557	26095486	NM_172787	L3mbtl3
chr10	26557391	26558044	NM_176837	Arhgap18
chr10	26652988	26654109	NM_176837	Arhgap18
chr10	26809347	26809797	NR_131034	4930579H20Rik
chr10	27537906	27545915	NM_008481	Lama2
chr10	27735289	27735720	NM_008983	Ptprk
chr10	28246520	28247416	NM_178666	Themis
chr10	28653783	28654634	NR_033601	4930519F09Rik
chr10	28916444	28917193	NM_001162537	9330159F19Rik
chr10	29081142	29082263	NM_026518	Rnf146
chr10	29255311	29255774	NM_028351	Rspo3
chr10	29339021	29340294	NM_028351	Rspo3
chr10	29493335	29494176	NM_028351	Rspo3
chr10	29678568	29679723	NM_001109747	Cenpw
chr10	29935701	29937120	NM_001109747	Cenpw
chr10	30217986	30218710	NM_028604	Trmt11
chr10	30522198	30523454	NM_172495	Ncoa7
chr10	30774489	30775691	NM_013904	Hey2
chr10	30975759	30976294	NM_027168	Hddc2
chr10	31328305	31329779	NM_001146349	Rnf217
chr10	3134049	3135072	NM_172546	Cnksr3
chr10	31392315	31393101	NM_001146349	Rnf217
chr10	31605209	31606270	NM_001146349	Rnf217
chr10	31901349	31902360	NM_001146349	Rnf217
chr10	32218703	32219817	NM_001013411	Nkain2
chr10	32239984	32240693	NM_001013411	Nkain2
chr10	32536175	32536981	NM_001013411	Nkain2
chr10	32542121	32543568	NM_001013411	Nkain2
chr10	32609477	32610454	NM_001013411	Nkain2
chr10	32691404	32692865	NM_001013411	Nkain2
chr10	32736686	32737269	NM_029726	Trdn
chr10	33176859	33177438	NM_175448	Clvs2
chr10	33325405	33326112	NM_175448	Clvs2
chr10	33738996	33739880	NM_025614	Rwdd1
chr10	33926693	33927459	NM_172508	Dse
chr10	34154000	34155707	NM_176968	Nt5dc1
chr10	34478227	34478932	NM_010237	Frk
chr10	34640107	34641027	NM_010237	Frk
chr10	34810028	34810541	NM_010237	Frk
chr10	35029708	35031330	NM_010237	Frk
chr10	35070752	35071832	NM_010237	Frk
chr10	35240784	35241927	NM_001081208	Hs3st5
chr10	35396170	35398403	NM_001081208	Hs3st5
chr10	35628329	35628945	NM_001081208	Hs3st5
chr10	36199032	36199726	NM_001081208	Hs3st5
chr10	36693860	36695123	NM_008229	Hdac2
chr10	36855738	36857461	NM_008538	Marcks
chr10	36860631	36861394	NM_008538	Marcks
chr10	3691070	3692049	NM_011013	Oprm1
chr10	37141279	37141727	NM_008538	Marcks
chr10	37284512	37285016	NM_008538	Marcks
chr10	37427163	37428515	NR_131035	4930591E09Rik
chr10	37455531	37456340	NR_131035	4930591E09Rik
chr10	37508911	37509717	NR_131035	4930591E09Rik
chr10	37690023	37691151	NR_131035	4930591E09Rik
chr10	37943916	37944766	NR_131035	4930591E09Rik
chr10	37983726	37984457	NR_131035	4930591E09Rik
chr10	38409288	38409897	NM_001177783	Rfpl4b
chr10	38652301	38653714	NM_010681	Lama4
chr10	39089211	39090457	NM_008054	Fyn
chr10	39195211	39195785	NM_008054	Fyn
chr10	39385237	39386108	NM_134000	Traf3ip2
chr10	39450863	39452903	NM_183198	E130307A14Rik
chr10	3945473	3947427	NM_011013	Oprm1
chr10	39618575	39619200	NR_033628	Mfsd4b4
chr10	3962095	3962725	NM_011013	Oprm1
chr10	39646411	39647174	NM_001163503	Mfsd4b2
chr10	39861427	39862417	NM_028247	Slc16a10
chr10	39870777	39871653	NM_028247	Slc16a10
chr10	39873844	39875883	NM_028247	Slc16a10
chr10	40020489	40022412	NM_007444	Amd2
chr10	40037538	40038234	NM_009665	Amd1
chr10	40068815	40070052	NM_198164	Cdk19
chr10	40172280	40173052	NM_198164	Cdk19
chr10	40365660	40367242	NM_027442	Ddo
chr10	40402465	40402803	NM_177793	Mettl24
chr10	40402841	40403533	NM_177793	Mettl24
chr10	40513956	40514289	NM_027879	Cdc40
chr10	40603198	40604360	NM_031877	Wasf1
chr10	41028514	41029752	NM_133999	Fig4
chr10	41156635	41158550	NM_153398	Zbtb24
chr10	41209840	41210614	NM_028430	Ppil6
chr10	41238687	41239978	NM_016898	Cd164
chr10	41323880	41324591	NM_029493	Ccdc162
chr10	41529509	41530463	NM_026643	Cep57l1
chr10	41994342	41995996	NM_019740	Foxo3
chr10	41996066	41997198	NM_019740	Foxo3
chr10	42019431	42019755	NM_019740	Foxo3
chr10	42221558	42222657	NM_017472	Snx3
chr10	42398499	42399341	NM_172416	Ostm1
chr10	42481047	42482233	NM_153055	Sec63
chr10	42572273	42572881	NM_172938	Scml4
chr10	42740797	42742363	NM_175407	Sobp
chr10	42892884	42893442	NM_175407	Sobp
chr10	42893686	42894940	NM_175407	Sobp
chr10	43198061	43200093	NM_199028	Bend3
chr10	43230531	43231701	NM_026411	1700021F05Rik
chr10	43260261	43261032	NM_026411	1700021F05Rik
chr10	43298128	43299368	NM_009846	Cd24a
chr10	43723180	43724316	NM_172393	Aim1
chr10	43793574	43794143	NM_172393	Aim1
chr10	43987968	43988602	NM_053069	Atg5
chr10	4447257	4447692	NM_019958	Rgs17
chr10	44625268	44626420	NM_011156	Prep
chr10	44786545	44787609	NM_011156	Prep
chr10	45008992	45009781	NM_024286	Popdc3
chr10	45145471	45146597	NM_001031772	Lin28b
chr10	45205355	45206778	NM_001031772	Lin28b
chr10	4522444	4523259	NM_175374	Mtrf1l
chr10	45297352	45298451	NM_172473	Hace1
chr10	45611792	45612264	NR_040624	D030045P18Rik
chr10	45810110	45810554	NR_040624	D030045P18Rik
chr10	46099864	46100757	NR_040624	D030045P18Rik
chr10	46305821	46307870	NR_040624	D030045P18Rik
chr10	46638477	46639245	NR_040624	D030045P18Rik
chr10	47157864	47159306	NR_040624	D030045P18Rik
chr10	47388963	47389875	NR_046212	C130030K03Rik
chr10	48107875	48108743	NR_046212	C130030K03Rik
chr10	48451089	48451653	NR_046212	C130030K03Rik
chr10	48551010	48552176	NR_046212	C130030K03Rik
chr10	48944750	48945423	NR_046212	C130030K03Rik
chr10	49543181	49544912	NM_010349	Grik2
chr10	49555499	49556326	NM_010349	Grik2
chr10	4956799	4958140	NM_022027	Syne1
chr10	49828633	49829750	NM_010349	Grik2
chr10	50145520	50146009	NM_198007	Ascc3
chr10	50146141	50147189	NM_198007	Ascc3
chr10	50398489	50399449	NM_198007	Ascc3
chr10	50754009	50755118	NM_011376	Sim1
chr10	50851748	50853038	NM_011376	Sim1
chr10	5133204	5133651	NM_022027	Syne1
chr10	51463624	51464711	NM_027670	4933411G06Rik
chr10	51710486	51711427	NM_153786	Vgll2
chr10	51738959	51739601	NM_153786	Vgll2
chr10	51860072	51861086	NM_011282	Ros1
chr10	51864102	51864484	NM_011282	Ros1
chr10	52101515	52102347	NM_053187	Gopc
chr10	52137165	52138133	NM_030250	Nus1
chr10	52410119	52411137	NM_178675	Slc35f1
chr10	5255658	5257088	NM_022027	Syne1
chr10	52670419	52671437	NM_178675	Slc35f1
chr10	52801669	52802154	NR_038015	Gm19395
chr10	52970817	52971617	NR_038015	Gm19395
chr10	53098872	53099801	NM_001204983	Cep85l
chr10	53138441	53138939	NM_001204983	Cep85l
chr10	53316210	53317883	NM_025541	Asf1a
chr10	53316210	53317883	NM_025541	Asf1a
chr10	53349157	53350025	NM_027830	Mcm9
chr10	5339649	5340538	NM_022027	Syne1
chr10	53619172	53620277	NM_001081428	Fam184a
chr10	53764481	53765031	NM_008548	Man1a
chr10	53794192	53796026	NM_008548	Man1a
chr10	53867515	53868883	NR_038016	Gm16998
chr10	5433826	5435368	NM_022027	Syne1
chr10	54338784	54339980	NR_038016	Gm16998
chr10	54627151	54628115	NR_038016	Gm16998
chr10	55223510	55224878	NM_133751	Msl3l2
chr10	55294509	55295240	NM_133751	Msl3l2
chr10	55750773	55751672	NM_133751	Msl3l2
chr10	55975895	55977038	NM_001033385	Tbc1d32
chr10	56006697	56007950	NM_001033385	Tbc1d32
chr10	5615840	5616467	NM_007956	Esr1
chr10	5633546	5634393	NM_007956	Esr1
chr10	56426410	56428082	NM_010288	Gja1
chr10	56461946	56462466	NM_010288	Gja1
chr10	56487406	56488034	NM_010288	Gja1
chr10	56981469	56982266	NR_045353	4930467K11Rik
chr10	57052335	57053925	NR_045353	4930467K11Rik
chr10	57205931	57207073	NM_008297	Hsf2
chr10	57486331	57487426	NM_021272	Fabp7
chr10	57717970	57718491	NM_027375	Gcc2
chr10	57785781	57786875	NM_026148	Lims1
chr10	57909426	57910261	NM_011240	Ranbp2
chr10	58222970	58224634	NM_172788	Sh3rf3
chr10	58274937	58276928	NM_172788	Sh3rf3
chr10	58495653	58497891	NM_001024910	Sept10
chr10	58683893	58685536	NM_172939	Sowahc
chr10	58705862	58706423	NM_172939	Sowahc
chr10	58720773	58721324	NM_172939	Sowahc
chr10	58785660	58786732	NM_011030	P4ha1
chr10	58961689	58962301	NM_010959	Oit3
chr10	59078844	59079717	NM_001033259	Mcu
chr10	59342155	59342940	NM_019965	Dnajb12
chr10	59405117	59405518	NM_029083	Ddit4
chr10	59568698	59570541	NM_052994	Spock2
chr10	5957871	5959969	NM_001033466	Zbtb2
chr10	59681213	59682345	NM_016803	Chst3
chr10	59939535	59940177	NM_001164374	Gm17455
chr10	60149222	60150614	NM_023370	Cdh23
chr10	60293585	60294719	NM_029770	Unc5b
chr10	60521658	60522269	NR_040638	Gm20611
chr10	60551977	60552576	NM_025273	Pcbd1
chr10	60608853	60610981	NM_009163	Sgpl1
chr10	60639835	60640472	NM_023064	Tbata
chr10	60735535	60736590	NM_001081127	Adamts14
chr10	6079587	6080152	NM_031185	Akap12
chr10	60845687	60846536	NM_013753	Pald1
chr10	60914783	60915795	NM_010124	Eif4ebp2
chr10	60938131	60939228	NM_153542	Lrrc20
chr10	60987882	60988691	NM_153542	Lrrc20
chr10	61142729	61143568	NM_009120	Sar1a
chr10	61158000	61159670	NM_027912	Tysnd1
chr10	61245650	61247112	NM_207000	H2afy2
chr10	61535441	61536013	NR_002687	Gm5424
chr10	61573358	61573968	NM_027251	2010107G23Rik
chr10	61669134	61670207	NR_106122	Mir7662
chr10	61948933	61949841	NM_133672	Vps26a
chr10	62040594	62041313	NM_028197	Kif1bp
chr10	62064618	62065213	NM_019553	Ddx21
chr10	62113524	62114673	NM_053183	Ddx50
chr10	62149789	62150299	NR_106074	Mir7215
chr10	62188214	62189243	NM_001033260	Stox1
chr10	62383199	62384070	NM_175194	Slc25a16
chr10	62409498	62410141	NM_177372	Dna2
chr10	62442738	62443682	NM_027425	Rufy2
chr10	62485782	62487061	NM_001079824	Hnrnph3
chr10	62706187	62707392	NM_026101	Herc4
chr10	62800877	62802250	NM_019812	Sirt1
chr10	63055703	63056518	NM_177612	Ctnna3
chr10	63185842	63187472	NM_177612	Ctnna3
chr10	63242321	63243498	NM_177612	Ctnna3
chr10	63255227	63255642	NM_177612	Ctnna3
chr10	6372589	6373588	NM_172308	Mthfd1l
chr10	64247428	64248715	NM_178678	Lrrtm3
chr10	64851776	64852728	NR_038039	1700023F02Rik
chr10	65125530	65126518	NR_038039	1700023F02Rik
chr10	65292184	65292869	NR_038039	1700023F02Rik
chr10	65400682	65401978	NR_038039	1700023F02Rik
chr10	65535263	65536451	NR_038039	1700023F02Rik
chr10	65931039	65931863	NR_131070	4930407I19Rik
chr10	65984867	65985661	NR_131070	4930407I19Rik
chr10	66044647	66046102	NR_138560	1110002J07Rik
chr10	6605358	6606582	NM_001033253	Plekhg1
chr10	66183882	66184324	NR_138560	1110002J07Rik
chr10	66558814	66560175	NM_178606	Reep3
chr10	66589136	66590350	NM_207221	Jmjd1c
chr10	66747385	66748459	NM_001036293	Nrbf2
chr10	66997865	66998601	NM_010118	Egr2
chr10	66999391	67000102	NM_010118	Egr2
chr10	67010580	67012228	NM_001005419	Ado
chr10	6724493	6725802	NM_027391	Iyd
chr10	67374654	67375663	NM_178679	Zfp365
chr10	67687608	67688725	NM_023598	Arid5b
chr10	67837870	67839007	NR_045357	4930545H06Rik
chr10	68409610	68410057	NM_177794	Tmem26
chr10	68518784	68519443	NM_001081347	Rhobtb1
chr10	68659256	68660193	NM_001081347	Rhobtb1
chr10	68674897	68676543	NM_001331193	A930033H14Rik
chr10	68861326	68862327	NM_007659	Cdk1
chr10	68870872	68871470	NM_007659	Cdk1
chr10	68932393	68932888	NM_009670	Ank3
chr10	69559343	69560940	NM_001111121	Ccdc6
chr10	69762752	69763739	NM_025807	Slc16a9
chr10	6979606	6980271	NM_133485	Ppp1r14c
chr10	70000169	70000576	NM_178621	Phyhipl
chr10	70061331	70063087	NM_178621	Phyhipl
chr10	7006537	7006937	NM_133485	Ppp1r14c
chr10	70359658	70360317	NR_045291	D630013N20Rik
chr10	70468151	70468779	NM_031397	Bicc1
chr10	70621889	70622839	NM_031397	Bicc1
chr10	70747357	70748424	NM_145420	Ube2d1
chr10	70810302	70811162	NM_027184	Ipmk
chr10	70978024	70978751	NM_027184	Ipmk
chr10	71053555	71054822	NM_027184	Ipmk
chr10	71286856	71288008	NM_175390	1700049L16Rik
chr10	71389115	71390141	NM_175390	1700049L16Rik
chr10	71755974	71756305	NM_175390	1700049L16Rik
chr10	71759710	71760481	NM_175390	1700049L16Rik
chr10	71955519	71956340	NM_025635	Zwint
chr10	72312193	72313209	NM_025635	Zwint
chr10	72561790	72563194	NR_040646	A330049N07Rik
chr10	72756891	72757794	NR_040646	A330049N07Rik
chr10	72900161	72901370	NR_040646	A330049N07Rik
chr10	73021465	73022139	NM_023115	Pcdh15
chr10	73044682	73045973	NM_023115	Pcdh15
chr10	7309322	7310439	NM_172784	Lrp11
chr10	73112271	73112800	NM_023115	Pcdh15
chr10	73227289	73228600	NM_023115	Pcdh15
chr10	73662298	73663004	NM_023115	Pcdh15
chr10	73694356	73694836	NM_023115	Pcdh15
chr10	7400663	7401596	NM_010690	Lats1
chr10	74201833	74202647	NM_010311	Gnaz
chr10	74429517	74430593	NM_010311	Gnaz
chr10	74522966	74524581	NM_001081412	Bcr
chr10	74674584	74675346	NM_153406	Specc1l
chr10	7500094	7500937	NM_145418	Ginm1
chr10	75022419	75023273	NM_198860	Lrrc75b
chr10	75056917	75057329	NM_011820	Ggt5
chr10	75129909	75131160	NM_027890	Susd2
chr10	75322051	75323180	NM_010798	Mif
chr10	75355930	75356688	NM_024440	Derl3
chr10	75394863	75395398	NM_008606	Mmp11
chr10	75494942	75495811	NM_177475	Zfp280b
chr10	75793234	75794194	NM_001081419	Dip2a
chr10	75807405	75808415	NM_001081419	Dip2a
chr10	76612130	76612884	NM_009929	Col18a1
chr10	76628071	76629487	NM_009929	Col18a1
chr10	7675149	7676781	NM_138667	Tab2
chr10	76880269	76881344	NM_130895	Adarb1
chr10	77068555	77069624	NM_019929	Sumo3
chr10	7717853	7718508	NM_138667	Tab2
chr10	77244383	77245516	NM_001101630	Gm3238
chr10	77257129	77257915	NM_001205034	Gm19668
chr10	77288993	77289679	NM_001135991	Krtap10-4
chr10	77324682	77325599	NM_001101631	Gm3285
chr10	77364847	77365806	NM_145152	Lrrc3
chr10	77531577	77532703	NM_015790	Icosl
chr10	77612824	77613582	NM_138601	D10Jhu81e
chr10	77706801	77707805	NM_001081055	Trappc10
chr10	77814396	77815608	NM_053014	Agpat3
chr10	78214991	78215884	NM_027630	Ccdc105
chr10	78242784	78243618	NM_009200	Slc1a6
chr10	78271928	78273233	NM_009200	Slc1a6
chr10	78328936	78330452	NM_207571	Olfr1355
chr10	78357107	78357969	NM_207571	Olfr1355
chr10	78403162	78404041	NM_207201	Olfr8
chr10	78542903	78543575	NM_001004362	2610008E11Rik
chr10	78799402	78800484	NM_001101572	Vmn2r82
chr10	78904908	78906341	NM_001104537	Vmn2r83
chr10	78995893	78996867	NM_015817	Plpp2
chr10	79003146	79004113	NM_015817	Plpp2
chr10	79016997	79018020	NM_027422	Mier2
chr10	79099706	79100877	NM_001024539	Shc2
chr10	79144348	79145466	NM_177613	Cdc34
chr10	79166891	79167626	NM_009768	Bsg
chr10	79178956	79180847	NM_008226	Hcn2
chr10	79192008	79192675	NM_008226	Hcn2
chr10	79197497	79199004	NM_172551	Polrmt
chr10	79201871	79203465	NM_172551	Polrmt
chr10	79229038	79230196	NM_144528	Rnf126
chr10	79234003	79234616	NM_144528	Rnf126
chr10	79239598	79240325	NM_031380	Fstl3
chr10	79281920	79282772	NM_030218	Misp
chr10	79336659	79337577	NM_181681	Plppr3
chr10	79379215	79380127	NM_177994	R3hdm4
chr10	79383322	79384101	NM_053244	Kiss1r
chr10	79384204	79384818	NM_053244	Kiss1r
chr10	79439158	79442602	NM_001003949	Tmem259
chr10	79446464	79447200	NM_001003949	Tmem259
chr10	79516036	79517175	NM_008162	Gpx4
chr10	79550917	79551931	NM_183426	Sbno2
chr10	79578067	79579237	NM_011492	Stk11
chr10	79594159	79595145	NM_015761	Cbarp
chr10	79595433	79596206	NM_015761	Cbarp
chr10	79599004	79600604	NM_015761	Cbarp
chr10	79600671	79601276	NM_015761	Cbarp
chr10	79610573	79614027	NM_021565	Midn
chr10	79610573	79614027	NM_021565	Midn
chr10	79630156	79631148	NM_007705	Cirbp
chr10	79634423	79635377	NM_027207	1600002K03Rik
chr10	79641908	79642882	NM_007909	Efna2
chr10	79773831	79777080	NM_025521	2310011J03Rik
chr10	79777277	79778836	NM_025521	2310011J03Rik
chr10	79784489	79785056	NM_025521	2310011J03Rik
chr10	79785491	79786826	NM_025521	2310011J03Rik
chr10	79787332	79788498	NM_008793	Pcsk4
chr10	79797762	79798788	NM_139292	Reep6
chr10	79803796	79805439	NM_025629	Adamtsl5
chr10	79810933	79811587	NM_025629	Adamtsl5
chr10	79811669	79812192	NM_025629	Adamtsl5
chr10	79818818	79820084	NM_183152	Plk5
chr10	79843758	79845517	NM_198615	Mex3d
chr10	79849356	79850966	NM_198615	Mex3d
chr10	79872692	79873528	NM_025650	Uqcr11
chr10	79895738	79896574	NM_011548	Tcf3
chr10	79926722	79927374	NM_139226	Onecut3
chr10	79950379	79951498	NM_139226	Onecut3
chr10	79957377	79959065	NM_139226	Onecut3
chr10	79976581	79977092	NM_139226	Onecut3
chr10	80011618	80012727	NM_026094	Atp8b3
chr10	80038903	80040914	NM_078477	Klf16
chr10	80049150	80049885	NM_145421	Abhd17a
chr10	80052392	80053406	NM_145421	Abhd17a
chr10	80068865	80069920	NR_105877	Mir6912
chr10	80118594	80119469	NM_145361	Btbd2
chr10	80217424	80218529	NM_199322	Dot1l
chr10	80249623	80250306	NM_023900	Plekhj1
chr10	80254284	80255632	NM_023900	Plekhj1
chr10	80266616	80267617	NM_007445	Amh
chr10	80268991	80270568	NM_007445	Amh
chr10	80289142	80289971	NR_027656	Oaz1-ps
chr10	80296946	80299163	NR_035503	Mir1982
chr10	80306161	80307224	NM_001013758	Lingo3
chr10	80317665	80318707	NM_175195	Sppl2b
chr10	80437267	80437907	NM_010319	Gng7
chr10	80487693	80488553	NM_145217	Diras1
chr10	80562731	80563504	NM_145365	Creb3l3
chr10	80598594	80601123	NM_010731	Zbtb7a
chr10	80598594	80601123	NM_010731	Zbtb7a
chr10	80606408	80607987	NM_010731	Zbtb7a
chr10	80610595	80611893	NM_010731	Zbtb7a
chr10	80615933	80617429	NM_021501	Pias4
chr10	80630167	80630749	NM_021501	Pias4
chr10	80631583	80632312	NM_021501	Pias4
chr10	80654881	80655822	NR_015477	Atcayos
chr10	80734320	80735839	NR_037218	Mir3057
chr10	80737033	80737638	NR_037218	Mir3057
chr10	80748168	80748858	NM_013769	Tjp3
chr10	80755456	80756276	NM_008844	Pip5k1c
chr10	80787504	80788719	NM_009325	Tbxa2r
chr10	80794867	80796191	NM_009325	Tbxa2r
chr10	80797948	80799076	NM_009325	Tbxa2r
chr10	80800173	80801299	NM_148951	Gipc3
chr10	80805537	80806380	NM_148951	Gipc3
chr10	80809012	80809900	NM_148951	Gipc3
chr10	80819845	80820781	NM_028657	Mfsd12
chr10	80826310	80828060	NM_001014836	4930404N11Rik
chr10	80840734	80841858	NM_019757	Fzr1
chr10	80862694	80863647	NM_001099917	Smim24
chr10	80874103	80874926	NR_106141	Mir1191b
chr10	80892438	80894250	NM_008688	Nfic
chr10	80896338	80897089	NM_008688	Nfic
chr10	80944944	80945651	NM_176954	Celf5
chr10	81007049	81008351	NM_010301	Gna11
chr10	81021798	81023582	NM_010347	Aes
chr10	81106043	81106784	NM_001142963	Gm10778
chr10	81111728	81112222	NM_001142963	Gm10778
chr10	81120217	81120937	NM_001142963	Gm10778
chr10	81428009	81428561	NM_001346707	Gm3055
chr10	82092285	82093116	NR_037190	Gm9855
chr10	82161559	82162482	NM_026462	Hcfc2
chr10	82226107	82227326	NM_010914	Nfyb
chr10	82245750	82246235	NM_010914	Nfyb
chr10	82416985	82417542	NM_021439	Chst11
chr10	82417619	82418322	NM_021439	Chst11
chr10	82511317	82511853	NM_021439	Chst11
chr10	82701493	82702174	NM_177388	Slc41a2
chr10	82776910	82777664	NM_177388	Slc41a2
chr10	83006470	83007220	NM_001033375	Washc4
chr10	83111100	83111827	NM_145220	Appl2
chr10	83185263	83186205	NM_001145198	1500009L16Rik
chr10	83736709	83737043	NM_001004363	Nuak1
chr10	83753625	83754189	NM_001004363	Nuak1
chr10	83839058	83839667	NM_001004363	Nuak1
chr10	83902720	83904193	NM_001004363	Nuak1
chr10	83995942	83997321	NM_175451	Ckap4
chr10	84117775	84118581	NM_027423	Polr3b
chr10	84217398	84218321	NM_027689	Rfx4
chr10	84380128	84380743	NM_183172	Ric8b
chr10	8458667	8459339	NM_175155	Sash1
chr10	84607184	84607629	NM_028832	Mterf2
chr10	84647056	84648331	NM_007771	Cry1
chr10	84709296	84709809	NM_007771	Cry1
chr10	84743509	84744505	NM_007771	Cry1
chr10	85379115	85379979	NM_181650	Prdm4
chr10	85383234	85383853	NM_181650	Prdm4
chr10	85391193	85391854	NM_001163614	Ascl4
chr10	8548985	8549853	NM_175155	Sash1
chr10	85605127	85605749	NR_038024	4930486F22Rik
chr10	85696651	85698026	NM_011595	Timp3
chr10	8605405	8606114	NM_175155	Sash1
chr10	86139936	86140824	NR_015572	1810014B01Rik
chr10	86184844	86185339	NM_153595	Ttc41
chr10	86241382	86242404	NM_175331	Nt5dc3
chr10	8634599	8635137	NM_175155	Sash1
chr10	86533238	86534384	NM_029685	1700113H08Rik
chr10	86590762	86591402	NM_029685	1700113H08Rik
chr10	86642622	86643701	NM_029685	1700113H08Rik
chr10	86940063	86940537	NM_008553	Ascl1
chr10	86955169	86956798	NM_008553	Ascl1
chr10	87421576	87422186	NR_000040	Tyms-ps
chr10	87557898	87558749	NM_029971	Pmch
chr10	87841499	87842495	NM_001004164	Gnptab
chr10	87972277	87972864	NM_144807	Chpt1
chr10	88193845	88194638	NM_025859	Arl1
chr10	88342392	88343375	NM_145423	Slc5a8
chr10	88674683	88675193	NM_178773	Ano4
chr10	88807262	88808018	NM_178773	Ano4
chr10	89148310	89149256	NM_198021	Scyl2
chr10	89207642	89208430	NM_029166	Uhrf1bp1l
chr10	89335409	89336583	NM_181398	Anks1b
chr10	89499622	89499991	NM_181398	Anks1b
chr10	89711585	89712495	NM_181398	Anks1b
chr10	89790774	89791772	NM_181398	Anks1b
chr10	89954053	89954747	NM_181398	Anks1b
chr10	90291598	90292757	NM_181398	Anks1b
chr10	90544887	90546212	NM_009684	Apaf1
chr10	90633365	90634773	NM_011605	Tmpo
chr10	90794811	90795974	NM_011605	Tmpo
chr10	9115204	9115746	NM_177271	Samd5
chr10	91244460	91245115	NR_029812	Mir135a-2
chr10	91397119	91398062	NR_029812	Mir135a-2
chr10	91850728	91851299	NR_046027	Gm20757
chr10	92612369	92614200	NM_146239	Cdk17
chr10	92623188	92624627	NM_146239	Cdk17
chr10	92896058	92896575	NR_106161	Mir7688
chr10	9301008	9301436	NM_177271	Samd5
chr10	93103223	93104455	NM_021320	Ntn4
chr10	93237448	93238316	NM_183199	Usp44
chr10	93296311	93297201	NM_183199	Usp44
chr10	93498517	93499355	NM_053072	Fgd6
chr10	93536024	93536555	NM_053072	Fgd6
chr10	9394148	9395512	NM_177271	Samd5
chr10	93977249	93978486	NM_172051	Tmcc3
chr10	94055039	94055419	NR_106070	Mir7211
chr10	94150989	94152030	NM_029852	Cep83
chr10	94334641	94335278	NM_018797	Plxnc1
chr10	94406124	94408262	NM_018797	Plxnc1
chr10	94683486	94684118	NR_131146	Gm29684
chr10	94876890	94877894	NM_007706	Socs2
chr10	94878092	94879997	NM_007706	Socs2
chr10	94974197	94974675	NM_080560	Ube2n
chr10	94977149	94978516	NM_080560	Ube2n
chr10	95026054	95027312	NM_027722	Nudt4
chr10	95402932	95404070	NM_001001932	Eea1
chr10	96038174	96038952	NM_007569	Btg1
chr10	96079135	96080479	NM_007569	Btg1
chr10	9620015	9621242	NM_030191	Stxbp5
chr10	97037494	97038147	NM_008524	Lum
chr10	9746417	9747442	NM_030191	Stxbp5
chr10	97598251	97598576	NR_033537	Gm10754
chr10	98106628	98107266	NM_026482	Atp2b1
chr10	98376405	98378562	NM_026482	Atp2b1
chr10	98536242	98537001	NM_027740	Poc1b
chr10	98569257	98570472	NM_027740	Poc1b
chr10	98723882	98724838	NM_026268	Dusp6
chr10	98957220	98957661	NR_038019	Gm20110
chr10	99201639	99203214	NM_027945	Csl
chr1	100091545	100091951	NR_040439	1810006J02Rik
chr1	100097550	100098429	NR_040439	1810006J02Rik
chr1	100262900	100263944	NM_027584	Slco6d1
chr1	100281603	100282830	NM_027584	Slco6d1
chr1	100547279	100548080	NM_027584	Slco6d1
chr1	101079658	101080463	NM_172851	Cntnap5b
chr1	10222100	10223577	NM_001102430	Arfgef1
chr1	102635138	102635676	NR_037989	Gm20268
chr1	102650784	102652296	NR_037989	Gm20268
chr1	103232890	103233602	NR_037989	Gm20268
chr1	10372497	10373464	NM_001102430	Arfgef1
chr1	103830669	103832163	NR_037989	Gm20268
chr1	103988393	103989605	NR_037989	Gm20268
chr1	104113086	104113787	NR_037989	Gm20268
chr1	104151918	104153221	NR_037989	Gm20268
chr1	104501463	104502670	NR_037989	Gm20268
chr1	104746158	104746725	NR_037989	Gm20268
chr1	104897077	104897879	NM_011800	Cdh20
chr1	105013454	105014807	NM_011800	Cdh20
chr1	105050021	105051083	NM_011800	Cdh20
chr1	105152762	105153249	NM_011800	Cdh20
chr1	106114102	106115046	NM_011800	Cdh20
chr1	106175996	106177153	NM_011800	Cdh20
chr1	106454350	106454996	NM_011800	Cdh20
chr1	106864779	106866304	NM_011800	Cdh20
chr1	106915996	106917910	NM_011800	Cdh20
chr1	106923376	106924154	NM_011800	Cdh20
chr1	107076265	107076820	NM_178779	Rnf152
chr1	107252729	107253471	NM_178779	Rnf152
chr1	107464497	107465315	NM_013784	Pign
chr1	107763772	107764540	NM_009399	Tnfrsf11a
chr1	107886437	107888429	NM_001122675	Zcchc2
chr1	107886437	107888429	NM_001122675	Zcchc2
chr1	108015400	108016504	NR_040630	Gm20753
chr1	108067966	108069928	NM_133821	Phlpp1
chr1	108306543	108307407	NR_106164	Mir3473f
chr1	108751251	108752191	NM_009257	Serpinb5
chr1	109023247	109023979	NM_198680	Serpinb3b
chr1	109105056	109106272	NM_198680	Serpinb3b
chr1	109391275	109391895	NM_011111	Serpinb2
chr1	109636600	109637521	NM_011459	Serpinb8
chr1	109719233	109720766	NR_102306	D830032E09Rik
chr1	109822471	109823122	NR_102306	D830032E09Rik
chr1	10983334	10984152	NM_029525	Prex2
chr11	100180888	100182022	NM_011508	Eif1
chr11	100258348	100259465	NM_010593	Jup
chr11	100275243	100276412	NM_176830	P3h4
chr11	100302017	100302627	NM_026561	Nt5c3b
chr11	100333283	100334386	NM_172565	Klhl11
chr11	100480575	100481235	NM_019795	Dnajc7
chr11	100501189	100502138	NM_177790	Zfp385c
chr11	100569753	100570268	NM_020004	Kat2a
chr11	100573168	100574019	NM_020004	Kat2a
chr11	100620716	100621524	NM_001081194	Kcnh4
chr11	100658765	100660066	NM_011489	Stat5b
chr11	100711217	100712388	NM_011489	Stat5b
chr11	100721444	100722258	NM_011488	Stat5a
chr11	100735269	100736611	NM_011488	Stat5a
chr11	100819906	100820810	NM_008986	Ptrf
chr11	100830416	100832292	NM_008986	Ptrf
chr1	110087651	110088394	NR_102306	D830032E09Rik
chr11	100980554	100981572	NM_026501	Fam134c
chr11	101025129	101025895	NM_146030	Plekhh3
chr11	101034912	101035609	NM_007721	Ccr10
chr11	101037187	101037944	NM_016782	Cntnap1
chr11	101087234	101088127	NM_007970	Ezh1
chr11	101107237	101108223	NM_019444	Ramp2
chr11	101121497	101122387	NM_175638	Wnk4
chr11	101163035	101163720	NM_019584	Becn1
chr11	101326672	101327726	NM_012037	Vat1
chr11	101645568	101646742	NM_008815	Etv4
chr11	101845558	101846370	NM_028207	Dusp3
chr11	101887485	101888804	NM_007863	Mpp3
chr11	102067683	102068636	NM_175935	G6pc3
chr11	102137643	102138265	NM_148953	Asb16
chr11	102157026	102158895	NM_001098836	Atxn7l3
chr11	102177674	102181051	NM_011551	Ubtf
chr1	110223727	110225232	NR_102306	D830032E09Rik
chr11	102254528	102255167	NM_016759	Rundc3a
chr11	102260772	102261440	NR_105895	Mir6930
chr11	102268291	102269208	NM_026542	Slc25a39
chr11	102298456	102300186	NM_008175	Grn
chr11	102307982	102309354	NM_199200	Fam171a2
chr11	102416911	102417871	NM_001159492	Gpatch8
chr11	102526440	102527850	NM_001127576	Meioc
chr11	102622425	102623562	NM_009613	Adam11
chr11	102635579	102636170	NM_009613	Adam11
chr11	102679609	102680969	NM_008122	Gjc1
chr11	102806943	102808410	NM_011795	C1ql1
chr11	102877935	102878637	NM_026551	Dcakd
chr11	102962390	102963203	NM_152813	Plcd3
chr11	103031852	103033023	NM_019679	Fmnl1
chr11	103060415	103061247	NM_027082	1700023F06Rik
chr11	103079415	103080068	NM_177801	Spata32
chr1	110312471	110313647	NR_102306	D830032E09Rik
chr11	103128156	103129221	NM_016896	Map3k14
chr11	103221391	103222321	NM_133715	Arhgap27
chr11	10342887	10344312	NM_177033	Vwc2
chr11	10346803	10347293	NM_177033	Vwc2
chr11	103510372	103511602	NM_001033212	Rprml
chr11	103610731	103611520	NM_011719	Wnt9b
chr11	103634754	103635868	NM_009521	Wnt3
chr11	103814928	103815711	NM_008740	Nsf
chr11	103993509	103994662	NM_007762	Crhr1
chr11	104092176	104093270	NM_010838	Mapt
chr11	104092176	104093270	NM_010838	Mapt
chr11	104093276	104094147	NM_010838	Mapt
chr11	104330004	104330980	NM_001081045	Kansl1
chr11	104516223	104517007	NM_016780	Itgb3
chr11	104608828	104609885	NM_016780	Itgb3
chr11	10462107	10462482	NM_177033	Vwc2
chr11	105027748	105028246	NM_011903	Tlk2
chr11	105041959	105044009	NM_011903	Tlk2
chr11	105153725	105154905	NM_008626	Mrc2
chr1	110520862	110521695	NR_102306	D830032E09Rik
chr11	105450607	105451808	NM_175492	Tanc2
chr11	105572619	105573535	NM_175492	Tanc2
chr11	105804958	105805872	NM_007805	Cyb561
chr11	105816971	105817562	NM_007805	Cyb561
chr11	105851783	105852298	NM_001101453	Ace3
chr11	105945112	105946855	NM_011947	Map3k3
chr11	106133513	106134783	NM_031878	Smarcd2
chr1	110629706	110630473	NR_102306	D830032E09Rik
chr11	106348287	106349538	NM_023913	Ern1
chr11	106398841	106399397	NR_030703	Snord104
chr11	106445173	106446295	NM_198292	Tex2
chr11	106473568	106474590	NM_198292	Tex2
chr11	106781323	106782379	NM_025481	Smurf2
chr11	106816201	106816923	NM_025481	Smurf2
chr11	106888570	106889812	NM_001163473	1810010H24Rik
chr11	106992718	106993936	NM_176850	Bptf
chr11	107340542	107341155	NM_025894	Psmd12
chr11	107407971	107408782	NM_198298	Helz
chr11	107408807	107410069	NM_198298	Helz
chr11	107512122	107512555	NR_105897	Mir6932
chr11	107654729	107656407	NM_019431	Cacng4
chr11	107966879	107968114	NR_106082	Mir7223
chr11	108204102	108205610	NM_011101	Prkca
chr11	108286294	108287280	NM_029586	Cep112
chr11	10849607	10850018	NM_177033	Vwc2
chr11	108781338	108783650	NM_015732	Axin2
chr11	108804510	108805280	NM_015732	Axin2
chr11	108975315	108976185	NM_001085512	E030025P04Rik
chr11	109031544	109032193	NM_001085512	E030025P04Rik
chr11	109081637	109082582	NM_001085512	E030025P04Rik
chr11	109149964	109150532	NM_011268	Rgs9
chr11	109223586	109224928	NM_010303	Gna13
chr11	109292485	109293093	NM_025275	Amz2
chr11	109334124	109335608	NM_134038	Slc16a6
chr11	109377077	109377764	NM_028710	Arsg
chr11	109512081	109513090	NM_021880	Prkar1a
chr11	109730886	109732088	NR_045909	1700023C21Rik
chr11	11013756	11014433	NM_177033	Vwc2
chr11	11015477	11016555	NM_177033	Vwc2
chr11	110198530	110199351	NM_147219	Abca5
chr11	110283438	110283794	NM_011943	Map2k6
chr11	110467483	110468315	NM_011943	Map2k6
chr11	11187112	11188712	NM_177033	Vwc2
chr11	112739324	112739838	NR_130164	1700012H19Rik
chr11	113034161	113035101	NR_015556	2610035D17Rik
chr11	113153941	113154587	NR_040276	4732490B19Rik
chr11	113279859	113280401	NM_027216	Slc39a11
chr11	113544528	113545711	NM_138598	Fam104a
chr11	113589737	113590989	NM_026682	Cpsf4l
chr11	113926151	113926979	NM_172800	Sdk2
chr11	113927338	113928727	NM_172800	Sdk2
chr11	114498120	114498625	NM_023372	Rpl38
chr11	114652583	114653914	NM_028055	Btbd17
chr11	114712937	114713933	NM_147217	Gprc5c
chr11	114740166	114740693	NM_170758	Cd300a
chr11	115111030	115112233	NM_010350	Grin2c
chr11	11511425	11512301	NM_001305143	4930512M02Rik
chr11	115127627	115128840	NM_010350	Grin2c
chr11	115167057	115167576	NM_172801	Otop2
chr11	115184514	115184936	NM_176847	Ush1g
chr11	115228053	115229393	NM_175454	Hid1
chr11	115237504	115238123	NM_001080929	Cdr2l
chr11	115243015	115243954	NM_001080929	Cdr2l
chr11	115281205	115282143	NM_183285	Kctd2
chr11	115396698	115398050	NM_133354	Sumo2
chr11	115464695	115465940	NM_173048	Gga3
chr11	115569136	115570225	NM_008163	Grb2
chr11	115570480	115570778	NM_008163	Grb2
chr11	115662161	115663299	NR_049194	Mir5621
chr11	115675921	115676768	NM_029557	Tsen54
chr11	115720512	115721447	NM_145438	Llgl2
chr11	115819512	115820202	NM_133663	Itgb4
chr11	11585100	11586561	NM_009578	Ikzf1
chr11	115873535	115874260	NM_016905	Galk1
chr11	115970741	115972054	NM_172570	Trim47
chr11	116083169	116083770	NR_004853	Cdk3-ps
chr11	116083778	116084357	NR_004853	Cdk3-ps
chr11	116273614	116274817	NM_027258	Rnf157
chr11	116295124	116296455	NR_003376	Gm7367
chr11	116393833	116395691	NM_011451	Sphk1
chr11	116441879	116443211	NM_173755	Ube2o
chr11	116452722	116453420	NM_009591	Aanat
chr11	116514730	116516001	NM_030206	Cygb
chr11	116555454	116556371	NM_009180	St6galnac2
chr11	116688606	116689479	NM_026280	Mxra7
chr11	116703945	116705296	NM_033398	Jmjd6
chr11	116713420	116715009	NM_011358	Srsf2
chr11	116779801	116780979	NM_172948	Mgat5b
chr11	116937861	116938556	NR_027059	Snhg20
chr11	116975954	116977096	NM_028777	Sec14l1
chr11	117127336	117129161	NM_017380	Sept9
chr11	117151655	117152253	NM_017380	Sept9
chr11	117193581	117194096	NM_017380	Sept9
chr11	11727508	11728080	NM_021891	Fignl1
chr11	117515137	117517469	NM_198022	Tnrc6c
chr11	117670825	117671593	NM_009304	Syngr2
chr1	111767840	111769114	NM_172853	Cdh7
chr11	117757965	117759140	NM_027919	Tha1
chr11	117761737	117762741	NM_027919	Tha1
chr11	117792003	117792773	NM_007707	Socs3
chr11	117824553	117825314	NM_007707	Socs3
chr11	117828983	117831005	NM_007707	Socs3
chr11	117847836	117848828	NM_133757	Pgs1
chr11	118108919	118110216	NM_011180	Cyth1
chr11	118279840	118280745	NM_029502	Cant1
chr11	118337953	118338605	NM_172573	Engase
chr11	118430117	118431888	NM_172573	Engase
chr11	118769459	118771345	NM_001024931	Rbfox3
chr11	118883871	118885298	NM_007623	Cbx2
chr11	118901815	118903110	NM_013926	Cbx8
chr11	118917534	118918623	NM_013926	Cbx8
chr11	118946663	118948233	NM_007625	Cbx4
chr11	118951239	118952680	NM_007625	Cbx4
chr11	118974012	118974774	NM_007625	Cbx4
chr11	119035642	119036564	NR_105899	Mir6934
chr11	119089385	119090233	NM_172443	Tbc1d16
chr11	119234390	119234913	NR_035453	Mir1932
chr11	11925290	11926909	NM_010345	Grb10
chr11	11936339	11938002	NM_010345	Grb10
chr11	119407994	119409569	NM_008730	Nptx1
chr11	119639992	119641011	NR_045312	Rptoros
chr11	119677148	119677534	NR_045312	Rptoros
chr11	119803568	119805085	NM_130862	Baiap2
chr11	119907553	119908822	NM_007377	Aatk
chr11	119927824	119928740	NM_007377	Aatk
chr11	119947617	119948484	NM_009734	Cep131
chr11	120046514	120047625	NR_030682	2810410L24Rik
chr11	120065544	120066640	NR_030682	2810410L24Rik
chr11	120094823	120096530	NM_198423	Bahcc1
chr11	120097101	120099066	NM_198423	Bahcc1
chr11	120132799	120134614	NM_198423	Bahcc1
chr11	120147856	120149475	NM_198423	Bahcc1
chr11	120161936	120162799	NR_105900	Mir6935
chr11	120166222	120166971	NR_105900	Mir6935
chr11	120208944	120210566	NM_009609	Actg1
chr11	120211260	120212031	NR_038126	0610009L18Rik
chr11	12029005	12030349	NM_010345	Grb10
chr11	120298299	120299284	NM_199469	Nploc4
chr11	120318953	120319767	NM_025560	Oxld1
chr11	120352877	120353903	NM_013770	Slc25a10
chr11	120391666	120392415	NM_008101	Gcgr
chr11	120410443	120411342	NM_001033231	Fam195b
chr11	120442302	120443399	NM_133796	Arhgdia
chr11	12045223	12047259	NM_010345	Grb10
chr11	120458736	120460435	NM_011568	Alyref
chr11	120485670	120486413	NR_105901	Mir6936
chr11	120493789	120495163	NM_010756	Mafg
chr11	120520931	120522703	NM_175263	Notum
chr11	120533940	120534894	NM_026877	Aspscr1
chr11	120582581	120583524	NM_133223	Rac3
chr11	120623986	120625023	NM_009053	Rfng
chr11	120644872	120646443	NM_145370	Gps1
chr11	120660024	120660691	NM_026824	Dus1l
chr11	120684759	120686368	NM_007988	Fasn
chr11	120809869	120810858	NM_030696	Slc16a3
chr11	120851558	120852897	NM_027874	Csnk1d
chr11	120956901	120957363	NM_145373	Sectm1a
chr11	121045840	121046812	NM_001001333	Hexdc
chr11	121120707	121122082	NM_001080932	Foxk2
chr11	121179473	121181098	NM_025793	Wdr45b
chr11	121248960	121249702	NM_139147	Rab40b
chr11	121563552	121564392	NM_144797	Metrnl
chr11	121691406	121692177	NM_029049	Ptchd3
chr1	112369793	112370420	NM_172853	Cdh7
chr11	12656046	12656971	NM_172496	Cobl
chr11	13214880	13216351	NM_172496	Cobl
chr11	13278999	13280104	NR_131011	4930554G24Rik
chr1	113477035	113478168	NM_001081316	Dsel
chr11	13515140	13516991	NR_131011	4930554G24Rik
chr1	113522802	113523647	NM_001081316	Dsel
chr11	13846472	13847677	NR_131011	4930554G24Rik
chr1	114116384	114117420	NM_001081316	Dsel
chr1	114452706	114453791	NM_001081316	Dsel
chr1	114495334	114497409	NM_001081316	Dsel
chr1	114548636	114549450	NM_001081316	Dsel
chr1	114734581	114735892	NM_001081316	Dsel
chr1	114947534	114948538	NM_001081316	Dsel
chr11	15678030	15678937	NM_145967	Vstm2a
chr11	15740232	15740799	NM_145967	Vstm2a
chr1	116078841	116080661	NM_001077425	Cntnap5a
chr1	116126311	116127274	NM_001077425	Cntnap5a
chr1	11614362	11615035	NM_177173	A830018L16Rik
chr1	11616270	11617218	NM_177173	A830018L16Rik
chr11	16285588	16286481	NM_011343	Sec61g
chr1	116536145	116536681	NM_001077425	Cntnap5a
chr1	11663986	11664805	NM_177173	A830018L16Rik
chr11	16652191	16653156	NM_007912	Egfr
chr1	116666935	116668042	NM_001077425	Cntnap5a
chr1	116704707	116706340	NM_001077425	Cntnap5a
chr1	116724823	116725574	NM_001077425	Cntnap5a
chr11	17058902	17060056	NM_024459	Ppp3r1
chr1	117343617	117344975	NM_001077425	Cntnap5a
chr11	17365321	17366999	NM_020558	C1d
chr11	17417512	17418483	NM_020558	C1d
chr11	17567581	17568752	NM_026576	Etaa1
chr1	117695905	117696825	NM_001077425	Cntnap5a
chr1	11772740	11773956	NM_177173	A830018L16Rik
chr11	17951696	17953119	NR_131129	Gm12018
chr1	118259006	118260413	NM_001077425	Cntnap5a
chr11	18679256	18680140	NM_010789	Meis1
chr1	118757759	118759243	NM_001077425	Cntnap5a
chr11	18772017	18772340	NM_010789	Meis1
chr11	18919564	18920201	NM_010789	Meis1
chr1	119063656	119064812	NM_011650	Tsn
chr1	119150034	119151747	NM_011650	Tsn
chr1	119271928	119273524	NM_011650	Tsn
chr1	119330320	119331142	NM_011650	Tsn
chr1	119381847	119383195	NM_011650	Tsn
chr11	19602464	19603311	NM_033523	Spred2
chr11	19681753	19682189	NM_033523	Spred2
chr11	19824361	19825948	NM_033523	Spred2
chr1	119918867	119919541	NM_011650	Tsn
chr11	19940640	19941348	NM_146243	Actr2
chr1	119993113	119994583	NM_011650	Tsn
chr11	20012351	20013478	NM_146243	Actr2
chr1	120024485	120025546	NM_011650	Tsn
chr1	120055052	120055854	NM_011650	Tsn
chr11	20148719	20150014	NM_172260	Cep68
chr11	20442266	20443724	NM_021372	Sertad2
chr1	120484010	120485240	NM_023755	Tfcp2l1
chr11	20531566	20532703	NM_021372	Sertad2
chr11	20640635	20641963	NM_181411	Aftph
chr11	20730502	20731508	NM_173752	Lgalsl
chr11	20836473	20836908	NM_173752	Lgalsl
chr1	120944510	120945181	NM_001081125	Gli2
chr1	120949680	120950523	NM_001081125	Gli2
chr11	20991069	20992184	NM_023324	Peli1
chr11	21138424	21139848	NM_139061	Vps54
chr11	21270463	21271638	NM_139297	Ugp2
chr1	121298257	121298942	NM_008381	Inhbb
chr1	121316381	121319053	NM_008381	Inhbb
chr11	21380429	21381034	NM_172792	4932414J04Rik
chr1	121422163	121423291	NM_146103	Tmem185b
chr1	121544739	121545896	NM_145506	Epb41l5
chr1	121640510	121641796	NM_019933	Ptpn4
chr11	21806867	21807739	NM_011023	Otx1
chr1	12188327	12189256	NR_105759	Mir6341
chr11	21892534	21893935	NM_011023	Otx1
chr11	21901551	21902691	NM_011023	Otx1
chr1	122086252	122086587	NM_028439	3110009E18Rik
chr11	22186420	22187312	NM_153078	Ehbp1
chr1	122236918	122238274	NM_207233	C1ql2
chr11	22406968	22407585	NM_153596	Tmem17
chr11	22412044	22412958	NM_153596	Tmem17
chr1	122619354	122619959	NM_010133	En1
chr11	22638053	22638617	NM_016888	B3gnt2
chr11	22759087	22760170	NM_016888	B3gnt2
chr1	122880901	122881420	NR_038008	Celrr
chr11	22890392	22891025	NM_009837	Cct4
chr1	122890451	122891386	NR_038008	Celrr
chr1	122932111	122932690	NR_038008	Celrr
chr1	123098960	123101862	NR_038008	Celrr
chr11	23155135	23157157	NM_134014	Xpo1
chr11	23205934	23207507	NM_001190401	Usp34
chr1	123254962	123255997	NM_133748	Insig2
chr1	123322528	123323130	NM_027567	Ccdc93
chr11	23532857	23533905	NM_027860	0610010F05Rik
chr1	123566547	123567666	NM_025860	Ddx18
chr11	23740504	23741311	NM_172555	Papolg
chr11	23976114	23976701	NM_016707	Bcl11a
chr11	23976955	23977634	NM_016707	Bcl11a
chr11	23977660	23978022	NM_016707	Bcl11a
chr1	123982878	123983950	NM_025860	Ddx18
chr1	124668276	124670450	NM_025860	Ddx18
chr11	24711175	24712212	NR_033491	Gm10466
chr11	24781533	24782338	NR_033491	Gm10466
chr1	124848771	124849122	NM_199021	Dpp10
chr1	125200134	125200690	NM_199021	Dpp10
chr1	125678059	125678552	NM_199021	Dpp10
chr1	125753504	125754425	NM_199021	Dpp10
chr1	125941948	125942825	NM_199021	Dpp10
chr1	126092522	126092986	NM_199021	Dpp10
chr11	26326428	26327776	NM_025923	Fancl
chr11	26493147	26493837	NM_027260	Vrk2
chr1	126868236	126869093	NM_023735	Actr3
chr11	26996811	26997383	NR_002890	Gm12070
chr1	127257754	127259485	NM_023735	Actr3
chr1	127331331	127332636	NM_023735	Actr3
chr1	127412251	127413063	NM_028787	Slc35f5
chr1	127457353	127458182	NM_028787	Slc35f5
chr1	127479926	127480468	NM_028787	Slc35f5
chr1	127510582	127511127	NM_028787	Slc35f5
chr1	12764192	12764704	NM_172294	Sulf1
chr11	27839342	27839978	NM_181577	Ccdc85a
chr11	28198248	28198944	NM_181577	Ccdc85a
chr11	28253090	28253978	NM_181577	Ccdc85a
chr11	28483221	28484378	NM_181577	Ccdc85a
chr1	128621350	128622129	NM_172484	Nckap5
chr1	128626218	128626615	NM_172484	Nckap5
chr1	128669763	128670546	NM_172484	Nckap5
chr11	28874671	28875336	NM_146015	Efemp1
chr11	29231629	29232736	NM_176841	Ccdc88a
chr11	29273315	29274233	NM_176841	Ccdc88a
chr1	129573775	129574764	NM_028135	Tmem163
chr11	29592653	29594105	NM_024226	Rtn4
chr1	12981944	12982849	NM_172841	Slco5a1
chr11	29971367	29972175	NM_146016	Eml6
chr11	29973497	29974400	NM_146016	Eml6
chr1	129999712	130000613	NM_181750	R3hdm1
chr1	130140681	130141650	NM_026390	Ubxn4
chr11	30166836	30168750	NM_009260	Sptbn1
chr1	130345509	130346126	NM_145507	Dars
chr11	30458388	30459176	NM_001100394	4930505A04Rik
chr1	130474077	130474596	NM_009911	Cxcr4
chr1	130572917	130573578	NM_009911	Cxcr4
chr11	30603530	30604194	NM_029344	Acyp2
chr1	130652451	130653006	NM_009911	Cxcr4
chr11	30654600	30655639	NM_134013	Psme4
chr1	130669455	130670634	NM_009911	Cxcr4
chr1	130748933	130750149	NM_009911	Cxcr4
chr11	30853856	30854660	NM_025745	Erlec1
chr11	30935592	30936707	NM_026527	Chac2
chr1	130996568	130997052	NM_172485	Thsd7b
chr1	131114066	131114529	NM_172485	Thsd7b
chr1	131233331	131234422	NM_172485	Thsd7b
chr11	31269266	31270075	NM_011491	Stc2
chr1	131332757	131333792	NM_172485	Thsd7b
chr11	31571152	31572016	NM_001024919	Bod1
chr11	31595434	31596064	NM_001024919	Bod1
chr11	31865396	31866149	NM_026262	4930524B15Rik
chr11	3189081	3190948	NM_019574	Patz1
chr1	131907899	131908877	NM_007827	Cd55b
chr11	32017709	32018087	NR_130637	Gm12108
chr1	132096115	132096759	NM_007827	Cd55b
chr11	32121495	32122557	NM_010117	Rhbdf1
chr11	32159530	32160279	NM_181569	Nprl3
chr11	32247395	32248333	NM_177364	Sh3pxd2b
chr1	132257397	132258015	NM_007827	Cd55b
chr11	32354590	32355997	NM_173784	Ubtd2
chr1	132358809	132359502	NM_010016	Cd55
chr1	132387560	132388701	NM_010016	Cd55
chr11	32432756	32433669	NM_009288	Stk10
chr1	132459326	132460002	NM_009581	Zp3r
chr1	132496358	132498311	NM_009581	Zp3r
chr11	32514427	32514923	NM_134015	Fbxw11
chr1	132529957	132530519	NM_009581	Zp3r
chr11	32542250	32543465	NM_134015	Fbxw11
chr1	132606659	132607065	NM_008825	Pfkfb2
chr1	132613564	132614472	NM_178691	Yod1
chr11	32720699	32721077	NM_027050	Smim23
chr1	132774599	132775210	NM_053095	Il24
chr1	132823178	132823818	NM_001009940	Il19
chr1	132833371	132833882	NM_001009940	Il19
chr11	32836215	32836933	NM_027050	Smim23
chr1	132993302	132994529	NM_008551	Mapkapk2
chr1	133034262	133035095	NM_145508	Dyrk3
chr11	33046696	33048201	NM_008005	Fgf18
chr11	3308778	3309544	NM_010718	Limk2
chr11	33102142	33103695	NM_019916	Tlx3
chr1	133141180	133142363	NM_018750	Rassf5
chr1	133204467	133205632	NM_019777	Ikbke
chr11	33337617	33338195	NM_023146	Ranbp17
chr11	33347016	33347744	NM_023146	Ranbp17
chr11	33412952	33413935	NM_023146	Ranbp17
chr11	33444523	33444923	NM_023146	Ranbp17
chr1	133576990	133577705	NM_145509	Rab7b
chr1	13362571	13364898	NM_008678	Ncoa2
chr11	33743177	33743928	NM_027398	Kcnip1
chr11	33784001	33784860	NM_027398	Kcnip1
chr1	133806820	133807943	NM_175294	Nucks1
chr1	133903973	133905076	NM_007923	Elk4
chr11	33913739	33914495	NM_027398	Kcnip1
chr11	33922097	33922506	NM_010696	Lcp2
chr11	3394532	3395373	NM_172791	Pla2g3
chr1	133964035	133964914	NM_172510	Mfsd4a
chr1	134027279	134028527	NM_008795	Cdk18
chr1	134086577	134087856	NM_001033250	Lemd1
chr1	134195024	134196091	NM_144810	Klhdc8a
chr11	3427346	3428072	NM_013870	Smtn
chr1	134287736	134288611	NM_178874	Tmcc2
chr1	134313762	134314652	NM_172516	Dstyk
chr11	3435425	3436074	NM_013870	Smtn
chr1	134417275	134417882	NM_029025	Tmem81
chr1	134692335	134692927	NM_182716	Nfasc
chr11	34711266	34711735	NM_027411	Spdl1
chr11	3476630	3477762	NM_013870	Smtn
chr1	134770913	134771476	NM_010732	Lrrn2
chr1	134776706	134778362	NM_010732	Lrrn2
chr11	34934380	34935533	NM_011412	Slit3
chr1	134942319	134943395	NM_001099276	Pik3c2b
chr1	135060228	135061310	NM_133819	Ppp1r15b
chr1	135259841	135261106	NM_175443	Etnk2
chr11	3528825	3529400	NR_002321	Tug1
chr1	135319680	135321439	NM_011439	Sox13
chr11	3548360	3549790	NR_002321	Tug1
chr1	135506256	135507071	NM_009227	Snrpe
chr11	35546509	35547236	NM_145962	Pank3
chr11	35559522	35560018	NM_145962	Pank3
chr11	35582733	35583668	NM_145962	Pank3
chr11	35611402	35612291	NM_001004147	Fbll1
chr11	35647657	35648288	NM_025936	Rars
chr11	35793228	35794303	NM_170779	Wwc1
chr1	136015615	136016320	NM_027979	Chit1
chr11	36155825	36156525	NM_170779	Wwc1
chr1	136195285	136196068	NM_031189	Myog
chr1	136311742	136312589	NM_028320	Adipor1
chr1	136391026	136391741	NM_145510	Rabif
chr1	136411869	136412476	NM_145510	Rabif
chr1	136452776	136453963	NM_152895	Kdm5b
chr1	136456553	136458322	NM_152895	Kdm5b
chr1	136542726	136543946	NM_009307	Syt2
chr11	3661604	3662562	NM_152818	Osbp2
chr1	136695602	136696508	NM_001081307	Ppp1r12b
chr11	3674337	3675140	NM_152818	Osbp2
chr1	136883891	136884760	NM_026024	Ube2t
chr1	137001408	137002211	NM_001033409	Lgr6
chr1	137043102	137044239	NM_026823	Arl8a
chr11	37049496	37050338	NM_011856	Tenm2
chr1	137179919	137180893	NM_145417	Rnpep
chr1	13726706	13727503	NR_004447	Gm5523
chr1	137271258	137272103	NM_175259	Shisa4
chr1	137326601	137327388	NM_153774	Ipo9
chr11	37447289	37448122	NR_131154	Gm12128
chr1	137481599	137482224	NM_173437	Nav1
chr11	37565826	37567297	NR_131154	Gm12128
chr11	3763470	3764297	NM_152818	Osbp2
chr1	137662243	137663528	NM_013750	Phlda3
chr1	137715048	137715777	NM_133664	Lad1
chr1	137815104	137816244	NM_019645	Pkp1
chr1	138027732	138028800	NM_019962	Kif21b
chr11	38066288	38067743	NR_040295	Gm12130
chr1	138156241	138157729	NM_001101516	Gpr25
chr1	138241777	138242918	NM_001081360	Camsap2
chr1	138311634	138312390	NR_024328	9230116N13Rik
chr1	13834951	13835378	NR_004447	Gm5523
chr1	138521200	138522515	NM_177643	Zfp281
chr11	38721779	38723236	NR_040295	Gm12130
chr11	3883408	3884079	NM_016922	Gal3st1
chr1	139051887	139053097	NM_030676	Nr5a2
chr1	139241255	139242417	NM_030676	Nr5a2
chr1	139612317	139613448	NR_029795	Mir181a-1
chr11	4004092	4004573	NM_026443	Mtfp1
chr11	40061956	40063100	NM_134017	Mat2b
chr11	40161250	40163031	NM_134017	Mat2b
chr1	140207704	140209048	NM_177397	Atp6v1g3
chr11	40232586	40234357	NM_134017	Mat2b
chr11	40403592	40403938	NM_134017	Mat2b
chr1	140494498	140494883	NM_021605	Nek7
chr1	140515710	140516521	NM_021605	Nek7
chr11	40638670	40638997	NM_009831	Ccng1
chr1	140685051	140686620	NM_010714	Lhx9
chr1	14074879	14076126	NM_010164	Eya1
chr1	140777151	140777847	NR_138576	1700019P21Rik
chr11	40784763	40785878	NM_009831	Ccng1
chr11	40829505	40830742	NM_009831	Ccng1
chr1	140859839	140860759	NM_181347	Dennd1b
chr11	40924372	40925524	NM_009831	Ccng1
chr1	14103066	14104536	NM_010164	Eya1
chr1	141054866	141055237	NR_108103	4930596I21Rik
chr11	4117887	4118676	NM_028022	Gatsl3
chr1	141241723	141242604	NM_133239	Crb1
chr1	141252407	141252923	NM_133239	Crb1
chr1	141318481	141319395	NM_172643	Zbtb41
chr1	141442533	141443619	NM_015780	Cfhr1
chr11	41523223	41524119	NM_008073	Gabrg2
chr1	141612801	141614129	NM_001029977	Gm4788
chr11	4166485	4167190	NM_008501	Lif
chr11	41697175	41698746	NM_008073	Gabrg2
chr1	141803789	141804903	NM_001025575	Cfhr2
chr1	142076878	142077629	NM_009888	Cfh
chr1	142103801	142104338	NM_009888	Cfh
chr11	42233321	42233906	NM_008070	Gabrb2
chr11	42497397	42498439	NM_008070	Gabrb2
chr11	4256041	4256716	NM_029458	Hormad2
chr1	142820083	142821108	NR_040604	4930590L20Rik
chr11	42858745	42859482	NM_176999	Atp10b
chr11	42958037	42958732	NM_176999	Atp10b
chr1	143086135	143087689	NR_040604	4930590L20Rik
chr1	143158276	143159348	NR_040604	4930590L20Rik
chr11	43341936	43342810	NM_001045530	Ccnjl
chr11	43495267	43496457	NM_027557	Pwwp2a
chr11	43649429	43650278	NM_007416	Adra1b
chr11	44119473	44120345	NM_008352	Il12b
chr11	44283383	44284435	NM_024475	Ublcp1
chr11	44308791	44309844	NM_028862	Rnf145
chr11	44332046	44333061	NM_028862	Rnf145
chr11	44427754	44428512	NM_007897	Ebf1
chr11	44726058	44726732	NR_045100	Gm12159
chr11	44858473	44859226	NR_045100	Gm12159
chr11	4494110	4495013	NM_028860	Mtmr3
chr1	144953769	144954417	NM_020025	B3galt2
chr1	14496570	14497188	NM_010164	Eya1
chr1	145006919	145007801	NM_020025	B3galt2
chr1	145056788	145057736	NM_020025	B3galt2
chr11	45181169	45182505	NR_045100	Gm12159
chr1	145358606	145359653	NM_020025	B3galt2
chr11	45537692	45540155	NR_045876	F630206G17Rik
chr1	145549461	145550376	NM_145991	Cdc73
chr11	45582878	45584894	NR_045876	F630206G17Rik
chr1	145586395	145587017	NM_023505	Glrx2
chr11	45607418	45607773	NR_045876	F630206G17Rik
chr1	145623804	145624895	NM_019562	Uchl5
chr11	45665256	45666090	NM_001045520	Clint1
chr1	145709062	145710264	NM_019562	Uchl5
chr1	145718548	145719162	NM_019562	Uchl5
chr11	45793249	45794770	NM_173384	Sox30
chr1	145817798	145819168	NM_009061	Rgs2
chr1	145912282	145913183	NM_009061	Rgs2
chr11	45979582	45980159	NM_172524	Nipal4
chr1	146167927	146168751	NM_015811	Rgs1
chr1	146311004	146311622	NM_001290269	Rgs21
chr11	46316891	46318575	NM_001163357	Gm12169
chr11	4645706	4647459	NM_138948	Cabp7
chr11	46578910	46580231	NM_134248	Havcr1
chr1	146653935	146654794	NM_022881	Rgs18
chr1	146947219	146947778	NM_022881	Rgs18
chr1	147101837	147102734	NM_022881	Rgs18
chr11	47233167	47234706	NM_011891	Sgcd
chr11	47266904	47267569	NM_011891	Sgcd
chr11	47281112	47282132	NM_011891	Sgcd
chr1	14745130	14746019	NM_010827	Msc
chr11	4748733	4749737	NM_010898	Nf2
chr11	47545494	47546052	NM_011891	Sgcd
chr11	47663652	47664947	NM_011891	Sgcd
chr11	47663652	47664947	NM_011891	Sgcd
chr1	147671928	147672832	NM_153539	Brinp3
chr1	147851361	147852668	NM_153539	Brinp3
chr11	48135288	48135944	NM_008143	Rack1
chr1	148164653	148165217	NM_153539	Brinp3
chr11	48181043	48181863	NM_008143	Rack1
chr1	148292213	148293372	NM_153539	Brinp3
chr11	48348742	48349966	NM_008143	Rack1
chr1	148456940	148457852	NM_153539	Brinp3
chr11	4846903	4848386	NM_007454	Ap1b1
chr11	48535442	48536248	NM_008143	Rack1
chr11	48639415	48640354	NM_053166	Trim7
chr11	48650629	48651798	NM_053166	Trim7
chr11	4879531	4880259	NM_007454	Ap1b1
chr11	48807217	48807602	NM_001145164	Tgtp2
chr11	49041177	49042261	NM_010794	Mgat1
chr11	49063854	49064638	NM_010794	Mgat1
chr11	49156441	49157391	NM_147065	Olfr1390
chr1	149343971	149344847	NM_153539	Brinp3
chr11	49422845	49423696	NM_008029	Flt4
chr1	149518276	149519009	NM_153539	Brinp3
chr11	49525363	49526522	NM_212484	Cnot6
chr11	49607469	49607985	NM_013529	Gfpt2
chr11	49608043	49608760	NM_013529	Gfpt2
chr11	4960937	4962435	NM_145216	Rasl10a
chr11	4964795	4965706	NM_030228	Gas2l1
chr1	14965103	14966558	NM_177781	Trpa1
chr11	49715080	49715999	NM_029004	Rasgef1c
chr11	49838218	49839431	NM_021540	Rnf130
chr11	49944484	49945276	NM_029745	Tbc1d9b
chr11	4998262	4999807	NM_007968	Ewsr1
chr11	50038594	50039505	NM_145926	Mgat4b
chr11	50105068	50106106	NM_175334	Maml1
chr1	150368522	150369732	NM_008869	Pla2g4a
chr11	50415147	50416357	NM_175643	Adamts2
chr11	50416509	50417337	NM_175643	Adamts2
chr11	5046507	5047276	NM_080595	Emid1
chr1	150569810	150570696	NM_008869	Pla2g4a
chr11	50664411	50665276	NM_173372	Grm6
chr1	15073376	15074787	NM_177781	Trpa1
chr11	50826189	50826925	NM_146909	Olfr51
chr11	50840146	50840522	NM_010997	Olfr54
chr11	5084262	5085117	NM_080595	Emid1
chr11	51076259	51077354	NM_007714	Clk4
chr11	51103110	51104088	NM_153393	Col23a1
chr1	151143276	151144763	NM_008869	Pla2g4a
chr11	51193879	51194480	NM_153393	Col23a1
chr11	51268959	51269721	NM_028398	Phykpl
chr11	51419203	51420603	NM_010448	Hnrnpab
chr11	51463759	51464747	NM_175289	D930048N14Rik
chr1	151549363	151550037	NM_008869	Pla2g4a
chr11	51569375	51570286	NM_175255	Sec24a
chr11	5162941	5163624	NM_032396	Kremen1
chr11	51669830	51671293	NM_199299	Jade2
chr11	51671306	51672231	NM_199299	Jade2
chr11	51813662	51814487	NM_009458	Ube2b
chr11	51911860	51913211	NM_019411	Ppp2ca
chr11	51981084	51982029	NR_034155	Olfr1372-ps1
chr1	152079457	152080932	NR_110420	Ptgs2os2
chr11	52096063	52097260	NM_009331	Tcf7
chr1	152120017	152120805	NM_024458	Pdc
chr11	52174045	52175400	NM_011694	Vdac1
chr1	152301542	152303142	NM_021400	Prg4
chr1	15253789	15254562	NM_001033195	Kcnb2
chr11	52577925	52578941	NM_177059	Fstl4
chr1	152840065	152840819	NM_001024720	Hmcn1
chr1	152931057	152931675	NR_038011	C730036E19Rik
chr11	53163815	53165026	NM_033565	Aff4
chr1	153191215	153192656	NM_028582	Ivns1abp
chr11	53291915	53293784	NM_183173	Sowaha
chr11	53332937	53333777	NM_033144	Sept8
chr1	153347200	153348433	NM_011277	Rnf2
chr11	53351441	53352632	NM_033144	Sept8
chr11	53369361	53369794	NM_008443	Kif3a
chr1	153418331	153419003	NM_022018	Fam129a
chr11	5343856	5345340	NM_001080924	Znrf3
chr11	53520098	53521137	NM_009012	Rad50
chr1	153602208	153603264	NM_001039644	Edem3
chr1	153744823	153745344	NM_001039644	Edem3
chr11	53913952	53914989	NM_011031	P4ha2
chr1	153936625	153938353	NM_197990	1700025G04Rik
chr1	154016564	154016877	NM_197990	1700025G04Rik
chr11	54117140	54118090	NM_144823	Acsl6
chr11	54200682	54202348	NM_029105	Meikin
chr11	5420586	5421539	NM_013842	Xbp1
chr1	154233375	154233937	NM_025677	Tsen15
chr11	54251260	54252288	NM_173753	Fnip1
chr11	5441476	5442346	NM_134033	Ccdc117
chr1	154577588	154578246	NM_001081197	Apobec4
chr11	54600299	54601665	NM_178626	Cdc42se2
chr1	154613038	154614390	NM_026369	Arpc5
chr11	54620372	54620893	NR_040284	Lyrm7os
chr11	54706733	54707324	NM_008161	Gpx3
chr1	154749088	154750583	NM_001005507	Smg7
chr11	54846595	54847188	NM_013472	Anxa6
chr11	54891139	54892038	NM_177471	Ccdc69
chr11	54986985	54987732	NM_153170	Slc36a2
chr1	155032938	155033485	NM_008485	Lamc2
chr11	55110500	55111321	NM_001029988	Fat2
chr1	155179176	155180412	NM_010683	Lamc1
chr11	55209515	55210412	NM_009242	Sparc
chr1	155228861	155229705	NM_001177359	E330020D12Rik
chr1	155293555	155293940	NM_001033162	Shcbp1l
chr1	155333990	155334951	NM_007842	Dhx9
chr1	155587055	155587712	NM_011267	Rgs16
chr1	155729213	155729686	NM_001008426	Teddm1b
chr1	155747133	155747996	NM_008131	Glul
chr1	155868595	155869699	NM_008131	Glul
chr11	56009134	56009686	NM_153079	Nmur2
chr11	56017184	56019041	NM_153079	Nmur2
chr11	56045637	56046604	NM_153079	Nmur2
chr11	5607014	5607961	NM_026080	Mrps24
chr11	56213418	56214073	NM_153079	Nmur2
chr1	156293916	156294888	NR_040629	4930452N14Rik
chr11	56303214	56303894	NM_153079	Nmur2
chr11	5640531	5641533	NM_178623	Urgcp
chr11	56406739	56407385	NM_008165	Gria1
chr11	56545717	56546531	NM_008165	Gria1
chr11	56619848	56621144	NM_008165	Gria1
chr1	156699577	156700399	NM_009782	Cacna1e
chr1	156728503	156729278	NM_009782	Cacna1e
chr11	56824693	56825340	NM_008165	Gria1
chr11	5688240	5688947	NM_013810	Dbnl
chr1	156930185	156931129	NM_010500	Ier5
chr1	156945386	156946750	NM_010500	Ier5
chr1	157079205	157079892	NM_021433	Stx6
chr1	157091085	157092327	NM_021433	Stx6
chr11	57116005	57116376	NM_026342	Fam114a2
chr11	57214444	57214929	NM_026342	Fam114a2
chr1	15732259	15733946	NM_009352	Terf1
chr11	57458548	57459276	NM_134189	Galnt10
chr1	157589090	157590344	NM_010712	Lhx4
chr11	57614938	57616035	NM_001081168	Sap30l
chr11	5761694	5762406	NM_009636	Aebp1
chr1	157819641	157820872	NM_001039184	Cep350
chr11	57821919	57823849	NM_028451	Larp1
chr1	157882476	157883817	NM_022329	Tor1aip2
chr11	57917257	57918259	NM_026949	Cnot8
chr11	57981471	57982370	NM_172558	Gemin5
chr11	58085420	58085961	NM_182996	Zfp692
chr11	58097206	58097798	NM_182996	Zfp692
chr1	158134503	158135383	NM_177838	Fam163a
chr1	158233295	158234043	NM_001134741	Tdrd5
chr1	158403973	158404717	NM_009230	Soat1
chr1	158488496	158489802	NM_009595	Abl2
chr1	158565937	158566650	NM_023141	Tor3a
chr1	158648454	158649433	NM_145413	Fam20b
chr1	158716936	158717437	NM_028333	Angptl1
chr11	58751688	58752606	NM_022423	Rnf187
chr1	15882277	15883168	NM_001033288	Sbspon
chr1	158868951	158870284	NM_023884	Ralgps2
chr11	58903842	58904522	NM_199152	Obscn
chr11	58916507	58917247	NM_199152	Obscn
chr11	58921063	58921687	NM_199152	Obscn
chr11	58941479	58941936	NM_199152	Obscn
chr11	58948759	58949875	NM_199152	Obscn
chr11	58976662	58977464	NM_173785	Iba57
chr1	159007590	159007935	NM_028540	Tex35
chr11	59041119	59042108	NM_007476	Arf1
chr11	59103667	59104690	NM_009522	Wnt3a
chr11	59119867	59121026	NM_139298	Wnt9a
chr11	59150482	59150972	NM_139298	Wnt9a
chr1	15923863	15925121	NM_001033288	Sbspon
chr11	59319292	59320292	NM_172941	Zkscan17
chr1	159341820	159342923	NM_027274	2810025M15Rik
chr11	59475617	59476621	NM_012027	Mprip
chr1	159542625	159543618	NM_033354	Sec16b
chr11	5964645	5966213	NM_007595	Camk2b
chr1	159655078	159655899	NM_033354	Sec16b
chr1	15967713	15968174	NM_001033288	Sbspon
chr11	59761541	59762171	NM_138675	Med9
chr1	159812983	159814285	NM_033354	Sec16b
chr1	159907119	159908377	NM_207583	Brinp2
chr11	59918072	59920312	NM_009021	Rai1
chr11	59988984	59990798	NR_105886	Mir6921
chr1	16000217	16000809	NM_001243238	4930444P10Rik
chr11	60158470	60158874	NM_153080	Tom1l2
chr11	60230304	60231713	NM_025757	Gid4
chr1	160261546	160262864	NM_207583	Brinp2
chr11	60264507	60265296	NM_021354	Drg2
chr11	60291192	60293327	NM_010862	Myo15
chr11	60513072	60513850	NM_008502	Llgl1
chr11	60524529	60525204	NM_008502	Llgl1
chr11	60540192	60541163	NM_022009	Flii
chr11	60544354	60545034	NR_039559	Mir5100
chr11	60624473	60625052	NM_009171	Shmt1
chr11	60691669	60692712	NM_173453	Tmem11
chr1	16079759	16080415	NM_001243238	4930444P10Rik
chr1	160809566	160810727	NM_001085376	Pappa2
chr1	16082900	16083588	NM_001243238	4930444P10Rik
chr11	60835521	60836743	NM_010603	Kcnj12
chr1	16094890	16096438	NM_133832	Rdh10
chr1	160951737	160953137	NM_001085376	Pappa2
chr11	60987789	60989056	NM_001004143	Usp22
chr11	61089381	61090098	NM_007437	Aldh3a2
chr1	161161909	161163154	NM_011931	Rfwd2
chr11	61221571	61222367	NM_026183	Slc47a1
chr11	61392277	61393418	NM_010148	Epn2
chr11	61497500	61498777	NM_178618	Fam83g
chr11	61667801	61669047	NM_013881	Ulk2
chr11	61743256	61744064	NM_019921	Akap10
chr11	62061788	62063083	NM_007413	Adora2b
chr11	62094701	62095523	NM_028360	Ttc19
chr1	162142405	162143401	NM_009786	Cacybp
chr11	62270144	62271321	NM_011308	Ncor1
chr1	162351340	162352798	NM_013862	Rabgap1l
chr11	62461432	62462630	NM_198861	Lrrc75a
chr1	162722253	162723370	NM_013862	Rabgap1l
chr1	162836225	162837341	NM_001024952	Rc3h1
chr11	6288719	6290022	NM_028601	Zmiz2
chr11	62945815	62946819	NM_008885	Pmp22
chr1	162964441	162965453	NR_002840	Gas5
chr11	63052464	63053471	NM_008885	Pmp22
chr11	63087078	63087809	NM_008885	Pmp22
chr1	163100681	163101194	NM_001195189	4930469G21Rik
chr11	6315304	6316570	NM_008907	Ppia
chr1	163180693	163181541	NM_007453	Prdx6
chr11	6343902	6344741	NM_029938	H2afv
chr11	63460099	63461446	NM_018805	Hs3st3b1
chr11	63489151	63490068	NM_018805	Hs3st3b1
chr11	63702497	63703294	NM_018805	Hs3st3b1
chr11	63733752	63736077	NM_018805	Hs3st3b1
chr11	6374841	6376362	NM_011221	Purb
chr1	163806431	163807340	NM_172645	Suco
chr1	163862629	163863521	NM_001204904	4930558K02Rik
chr1	163993562	163994678	NR_040562	2810442N19Rik
chr11	64112529	64113868	NM_178870	Hs3st3a1
chr1	164199824	164200873	NR_029796	Mir214
chr11	64248466	64250217	NM_178870	Hs3st3a1
chr1	164268243	164269818	NR_029796	Mir214
chr11	64288027	64288652	NR_028445	F930015N05Rik
chr11	64333719	64334397	NR_028445	F930015N05Rik
chr1	164385508	164386339	NM_172646	Dnm3
chr11	64387176	64387872	NR_028445	F930015N05Rik
chr11	64403317	64403715	NR_028445	F930015N05Rik
chr1	164418670	164419058	NM_172646	Dnm3
chr1	164419347	164420303	NM_172646	Dnm3
chr11	6446413	6447629	NM_146014	Ccm2
chr1	164500481	164501362	NM_016796	Vamp4
chr11	64526893	64527436	NM_023479	Elac2
chr1	164669922	164670804	NM_001081290	Prrc2c
chr1	164749901	164750779	NM_144878	Fmo4
chr1	16493390	16494248	NM_025303	Stau2
chr11	64975660	64976609	NM_175003	Arhgap44
chr1	16506252	16506826	NM_025303	Stau2
chr1	16508706	16510218	NM_025303	Stau2
chr11	65292063	65292597	NR_040280	Gm12295
chr11	65600926	65602044	NM_009157	Map2k4
chr11	65604664	65605445	NM_009157	Map2k4
chr11	6560853	6561438	NR_028586	Gm11978
chr1	165610658	165611286	NM_001143956	Mettl11b
chr1	165639908	165641030	NM_001143956	Mettl11b
chr1	165713653	165714961	NM_010629	Kifap3
chr1	165859791	165860694	NM_028776	Scyl3
chr11	65981404	65982115	NM_001099633	Dnah9
chr1	16608635	16609805	NM_025773	Ube2w
chr1	166170944	166171481	NM_054087	Slc19a2
chr1	166178802	166179809	NM_054087	Slc19a2
chr11	66234318	66234933	NM_001034874	Shisa6
chr11	66273988	66274762	NM_001034874	Shisa6
chr11	66286256	66287031	NM_001034874	Shisa6
chr11	66338878	66340531	NM_001034874	Shisa6
chr1	166387534	166389022	NM_009721	Atp1b1
chr1	166398884	166399463	NM_009721	Atp1b1
chr11	66459135	66459772	NM_001034874	Shisa6
chr11	66519579	66520241	NM_001034874	Shisa6
chr1	16655150	16655765	NM_026392	Tmem70
chr1	166672540	166673294	NM_019759	Dpt
chr1	166796425	166797049	NR_040303	Gm20743
chr1	167123938	167124767	NM_145512	Sft2d2
chr1	167211681	167212667	NM_001081126	Gpr161
chr11	67268275	67269637	NM_008088	Gas7
chr1	167283165	167283917	NM_001081126	Gpr161
chr1	167334460	167335829	NM_028759	Dcaf6
chr11	67336790	67337378	NM_008088	Gas7
chr11	67359402	67360082	NM_008088	Gas7
chr1	167389641	167390850	NM_028759	Dcaf6
chr11	67455694	67456050	NM_008088	Gas7
chr1	167456631	167458410	NM_173029	Adcy10
chr1	167564022	167565042	NM_001001880	Mpzl1
chr1	167697426	167698588	NM_011804	Creg1
chr11	67734913	67736233	NM_173754	Usp43
chr11	67813458	67814024	NM_018768	Stx8
chr11	67820305	67821048	NM_018768	Stx8
chr1	167931531	167933892	NM_011137	Pou2f1
chr1	168168218	168169188	NM_175296	Mael
chr1	168183917	168184554	NM_001164528	Ildr2
chr11	68198244	68200909	NM_008744	Ntn1
chr11	68213076	68214276	NM_008744	Ntn1
chr1	168238895	168239792	NM_001164528	Ildr2
chr1	168308898	168310225	NM_030245	Tada1
chr1	168339287	168340344	NM_175170	Pogk
chr1	168354334	168355383	NM_175170	Pogk
chr1	168404947	168405758	NM_001164306	Gm4846
chr11	68441835	68442363	NM_177779	Ccdc42
chr1	168531000	168532200	NM_001164312	Gm4847
chr1	168842486	168843342	NR_037988	Gm16701
chr1	168861236	168861930	NR_037988	Gm16701
chr11	68872798	68874461	NM_028005	Borcs6
chr11	68901729	68902600	NM_009497	Vamp2
chr11	68919885	68920437	NM_011065	Per1
chr1	168930596	168932059	NM_175461	Fam78b
chr11	68935517	68936799	NM_033041	Hes7
chr1	168952453	168953035	NM_175461	Fam78b
chr11	68966305	68966834	NM_009659	Alox12b
chr1	168977447	168978093	NM_175461	Fam78b
chr11	69049538	69050357	NM_008192	Gucy2e
chr11	69153746	69154708	NM_020591	Chd3os
chr11	69181747	69183217	NM_146019	Chd3
chr1	169214277	169215585	NM_030724	Uck2
chr11	69217480	69218981	NM_025915	Tmem88
chr11	69217480	69218981	NM_025915	Tmem88
chr1	169238290	169239129	NM_026881	Tmco1
chr11	69251323	69252155	NM_001017426	Kdm6b
chr1	169269995	169270818	NM_019993	Aldh9a1
chr11	69373184	69374020	NM_007911	Efnb3
chr1	16942818	16944117	NM_020604	Jph1
chr11	69495090	69495887	NM_030702	Senp3
chr11	69508845	69509672	NM_001034097	Tnfsfm13
chr11	69579011	69580271	NM_029348	Zbtb4
chr1	169618366	169619576	NM_033652	Lmx1a
chr11	6963229	6964288	NM_009622	Adcy1
chr11	69638456	69639605	NM_028855	Spem1
chr11	69650206	69651606	NM_026982	Tmem256
chr11	69714933	69715853	NM_001013414	Neurl4
chr11	69727369	69728289	NM_019726	Gps2
chr11	69733886	69735202	NM_181582	Eif5a
chr11	69748736	69749947	NM_016875	Ybx2
chr11	69809080	69809794	NM_030064	Phf23
chr11	69809812	69811066	NM_030064	Phf23
chr11	69831806	69832418	NM_007864	Dlg4
chr11	69840141	69840870	NM_007864	Dlg4
chr11	70051036	70051740	NM_026757	0610010K14Rik
chr11	70223127	70223861	NM_029231	Pelp1
chr11	70333429	70334153	NM_146020	Gltpd2
chr11	70375987	70376980	NM_016713	Mink1
chr11	70460147	70460641	NM_024211	Slc25a11
chr11	70467129	70468396	NM_011072	Pfn1
chr11	70469103	70469999	NM_007933	Eno3
chr11	70500786	70501729	NM_178116	Camta2
chr11	70513148	70514591	NM_153103	Kif1c
chr11	70541581	70542686	NR_105890	Mir6925
chr1	170559132	170560121	NR_105766	Mir6348
chr11	70577544	70578187	NM_177565	Zfp3
chr1	170579428	170580414	NR_105766	Mir6348
chr11	70657979	70658899	NM_019400	Rabep1
chr11	70796052	70796851	NM_007573	C1qbp
chr1	17087071	17088423	NM_020604	Jph1
chr11	70901870	70902682	NM_134022	6330403K07Rik
chr1	171104449	171105852	NR_105772	Mir6354
chr11	71196138	71198701	NM_001039234	Nlrp1c-ps
chr1	171214803	171215603	NM_023284	Nuf2
chr11	71420895	71421317	NM_177618	Wscd1
chr11	71573127	71573806	NM_177618	Wscd1
chr1	171836818	171837236	NM_001033185	Ccdc190
chr11	71948640	71949672	NM_001024927	Pitpnm3
chr1	172144877	172145649	NM_010633	Uhmk1
chr11	72223881	72224439	NM_177776	Smtnl2
chr11	72224493	72225451	NM_177776	Smtnl2
chr11	72302147	72302798	NM_153060	Spns2
chr11	72302879	72303865	NM_153060	Spns2
chr1	172320071	172320699	NM_001039593	1700015E13Rik
chr11	72420454	72422200	NM_025985	Ube2g1
chr1	172519214	172520335	NM_027528	Nos1ap
chr11	72609536	72610389	NM_001045536	Zzef1
chr11	72774351	72775210	NM_016745	Atp2a3
chr1	172815062	172815698	NM_023173	Dusp12
chr11	72832032	72833118	NM_018883	Camkk1
chr1	172837470	172838348	NM_001029984	Fcrlb
chr1	172889452	172889985	NM_010187	Fcgr2b
chr11	72989989	72991198	NM_029564	Tax1bp3
chr11	73012848	73013450	NM_029031	Shpk
chr1	173259163	173260225	NM_011615	Dedd
chr11	73283043	73284240	NM_147025	Olfr380
chr1	173341236	173342125	NM_009480	Usf1
chr11	73343838	73344638	NM_146443	Olfr382
chr11	73429897	73431791	NM_207224	Olfr384
chr1	17379105	17380322	NM_053191	Pi15
chr1	173942973	173943450	NM_033509	Vangl2
chr11	73943137	73944444	NM_146706	Olfr401
chr1	173956739	173957793	NM_033509	Vangl2
chr1	174078027	174078706	NM_153555	Dcaf8
chr11	74114868	74116339	NM_011002	Olfr59
chr11	74119650	74121102	NM_011002	Olfr59
chr1	174255718	174256863	NM_008429	Kcnj9
chr11	74403101	74404123	NM_001015046	Rap1gap2
chr11	74424049	74424748	NM_001013784	Ccdc92b
chr11	74425466	74426015	NM_001013784	Ccdc92b
chr1	174431015	174431608	NM_178598	Tagln2
chr11	74462695	74463658	NM_001081158	Cluh
chr1	174492871	174493681	NM_177723	Vsig8
chr11	74536848	74538404	NM_013625	Pafah1b1
chr1	17456816	17457813	NM_053191	Pi15
chr1	174646703	174647419	NM_007768	Crp
chr11	74649826	74650658	NM_010813	Mnt
chr11	74651723	74652307	NM_010813	Mnt
chr11	74655950	74657028	NM_010813	Mnt
chr1	174661839	174662749	NM_007768	Crp
chr11	74709807	74711104	NM_197943	Sgsm2
chr11	74738810	74739895	NM_001002764	Smg6
chr1	174814304	174815623	NM_011318	Apcs
chr11	74978603	74981034	NM_010430	Hic1
chr11	74981342	74983100	NM_010430	Hic1
chr11	74983584	74984207	NM_010430	Hic1
chr11	74985753	74986341	NR_029794	Mir212
chr11	74986370	74987563	NR_029794	Mir212
chr11	74986370	74987563	NR_029794	Mir212
chr11	75006744	75008078	NM_177708	Rtn4rl1
chr11	75071403	75072070	NM_177708	Rtn4rl1
chr11	75177315	75178709	NM_177009	Smyd4
chr1	175190177	175191609	NM_146651	Olfr418
chr1	175297415	175298187	NM_053199	Cadm3
chr11	75300185	75300718	NM_138659	Prpf8
chr11	75323508	75324556	NM_001029938	Rilp
chr11	75469112	75470056	NM_008659	Myo1c
chr11	75492563	75493556	NM_133656	Crk
chr11	75546031	75547348	NM_009536	Ywhae
chr11	75608192	75609948	NR_136932	Gm12339
chr1	175762956	175763803	NM_001170853	Mndal
chr11	75779576	75780863	NM_198637	1700016K19Rik
chr11	75840411	75841956	NM_029658	Rflnb
chr11	76015204	76016087	NM_027773	Fam57a
chr11	76030656	76031331	NM_177367	Gemin4
chr1	176183981	176185393	NM_146715	Olfr419
chr11	76211836	76212976	NM_008750	Nxn
chr11	76384285	76385351	NM_198018	Abr
chr1	176431771	176432477	NM_019445	Fmn2
chr11	76435617	76437652	NM_198018	Abr
chr11	76512910	76513373	NM_177709	Tusc5
chr11	76513485	76514016	NM_177709	Tusc5
chr1	176520396	176520902	NM_019445	Fmn2
chr1	176561398	176561985	NM_019445	Fmn2
chr11	76596114	76596733	NM_016810	Gosr1
chr11	76659480	76660709	NM_007754	Cpd
chr1	176872872	176873873	NM_011825	Grem2
chr1	17694624	17695969	NM_031402	Crispld1
chr11	76981271	76982172	NM_176965	Efcab5
chr11	77029167	77030409	NM_177710	Ssh2
chr1	177274956	177275769	NM_011880	Rgs7
chr11	77284795	77285613	NM_139128	Coro6
chr11	77302587	77303892	NM_172945	Ankrd13b
chr11	77306417	77307668	NM_001004144	Git1
chr11	77326213	77327213	NM_001024920	Trp53i13
chr11	77328264	77329238	NM_026185	Abhd15
chr11	77420585	77421723	NM_144825	Taok1
chr11	77499388	77501332	NM_001024205	Nufip2
chr11	77576440	77577530	NM_011586	Myo18a
chr11	77795627	77796955	NM_174852	Phf12
chr11	77851154	77851962	NM_008028	Flot2
chr11	7798400	7798951	NM_008343	Igfbp3
chr11	77991536	77992640	NM_026708	Tlcd1
chr11	78001830	78003178	NM_033475	Rab34
chr11	78074711	78075861	NM_001002004	2610507B11Rik
chr11	78156839	78157377	NM_011676	Unc119
chr11	78197711	78198029	NM_008238	Foxn1
chr1	178205064	178205979	NM_176916	Pld5
chr11	7826400	7827738	NM_008343	Igfbp3
chr11	78304133	78304819	NM_172795	Sarm1
chr11	78307170	78307712	NM_172795	Sarm1
chr11	78310348	78311297	NM_172795	Sarm1
chr1	178483988	178484860	NR_029775	Mir350
chr11	78510536	78511223	NM_008702	Nlk
chr11	78610840	78611309	NM_001076681	Lyrm9
chr11	78738318	78739136	NM_010927	Nos2
chr1	178743487	178744629	NM_029756	Sdccag8
chr1	178829033	178830142	NR_037996	Hmga2-ps1
chr1	178875401	178876200	NR_037996	Hmga2-ps1
chr11	78924366	78924995	NM_013571	Ksr1
chr11	78959353	78960384	NM_013571	Ksr1
chr1	178993870	178994491	NM_011785	Akt3
chr11	79021345	79022020	NM_019653	Wsb1
chr11	79049732	79050770	NM_019653	Wsb1
chr1	17911998	17912777	NR_130314	Gm16070
chr1	179148931	179149678	NM_011785	Akt3
chr11	79152794	79153878	NM_010897	Nf1
chr1	179187315	179189317	NM_011785	Akt3
chr11	79191941	79192284	NM_010897	Nf1
chr11	79264686	79265392	NR_045305	AU040972
chr1	179371465	179373394	NM_013915	Zbtb18
chr11	79404298	79405295	NM_175543	Rab11fip4
chr11	79473575	79474649	NR_045898	Rab11fip4os2
chr11	79517738	79518524	NR_029579	Mir193a
chr11	79524294	79525634	NR_029579	Mir193a
chr1	179599651	179600159	NR_037994	2310043L19Rik
chr11	79604518	79605452	NR_029959	Mir365-2
chr1	179652349	179653015	NM_027077	1700016C15Rik
chr1	179725965	179727093	NM_007422	Adss
chr11	79805993	79807443	NM_199196	Suz12
chr11	79893912	79894766	NM_018776	Crlf3
chr1	179913353	179914305	NM_001034899	Gm16432
chr1	179940335	179941161	NM_001034899	Gm16432
chr11	79967379	79968234	NM_172133	Adap2
chr11	80022405	80023091	NM_021536	Rhot1
chr11	80114164	80115500	NM_139228	Rhbdl3
chr1	180117583	180118649	NM_024282	Desi2
chr11	80191148	80191713	NM_027472	5730455P16Rik
chr1	180206101	180206852	NM_025511	Cox20
chr1	180233799	180234600	NM_025511	Cox20
chr11	80241895	80242917	NM_178616	Psmd11
chr1	180248466	180249529	NM_025511	Cox20
chr1	180266470	180268263	NM_016805	Hnrnpu
chr11	80289979	80291708	NM_009871	Cdk5r1
chr1	180457913	180459665	NM_177724	Kif26b
chr1	180460114	180461220	NM_177724	Kif26b
chr1	180469696	180470260	NM_177724	Kif26b
chr11	8049199	8050293	NM_001083587	Tns3
chr11	80592785	80593832	NM_177390	Myo1d
chr1	18067940	18069578	NM_030033	Crisp4
chr1	180728146	180728782	NM_177724	Kif26b
chr1	180847501	180848350	NM_177724	Kif26b
chr1	180930993	180931425	NM_177724	Kif26b
chr11	80965152	80967394	NM_007384	Asic2
chr11	80970699	80971313	NM_007384	Asic2
chr11	80981175	80981616	NM_007384	Asic2
chr11	81244264	81245001	NM_001033765	1700071K01Rik
chr1	181476251	181477098	NM_146105	Cnst
chr1	181515565	181516215	NM_146105	Cnst
chr1	181597933	181599127	NM_178653	Sccpdh
chr1	181732973	181734127	NM_026375	Ahctf1
chr1	181889486	181890913	NM_001033285	Cdc42bpa
chr1	182185902	182186785	NM_011183	Psen2
chr11	82200325	82201306	NM_023438	Tmem132e
chr11	82201932	82202829	NM_023438	Tmem132e
chr11	82202858	82203522	NM_023438	Tmem132e
chr1	182260767	182261595	NM_199472	Gm5069
chr1	182262090	182263090	NM_199472	Gm5069
chr1	182272427	182273246	NM_199472	Gm5069
chr1	182413119	182413851	NM_001081227	Stum
chr1	182570796	182572037	NM_175186	Lin9
chr1	182626637	182627582	NM_013729	Mixl1
chr1	182655773	182656783	NM_133225	Acbd3
chr1	182707767	182708246	NM_008210	H3f3a
chr1	182743128	182744563	NM_008210	H3f3a
chr11	82743543	82747170	NM_183201	Slfn5
chr11	82810789	82811321	NM_172796	Slfn9
chr1	183080964	183081529	NM_030131	Cnih4
chr1	183140808	183142635	NM_145514	Wdr26
chr11	83222757	83223660	NM_001013386	Rasl10b
chr11	83275932	83276857	NM_080453	Mmp28
chr1	183282254	183283330	NM_028408	Cnih3
chr11	83653117	83653828	NM_009330	Hnf1b
chr1	183771881	183773082	NM_133815	Lbr
chr11	83777720	83778339	NM_194341	Synrg
chr11	83881554	83882175	NM_019819	Dusp14
chr1	183889682	183890269	NM_008680	Enah
chr11	83942504	83943341	NM_172562	Tada2a
chr1	183949367	183950844	NM_008680	Enah
chr11	83992798	83993905	NM_001037932	Gm11437
chr1	184054543	184055457	NM_012058	Srp9
chr1	184097045	184097685	NM_001166728	Vmn1r1
chr1	184212126	184213121	NM_007853	Degs1
chr1	184270833	184271751	NM_175127	Fbxo28
chr11	84326673	84327552	NM_019816	Aatf
chr11	84338181	84339498	NM_008498	Lhx1
chr1	184338749	184339953	NM_173378	Trp53bp2
chr1	184559520	184560174	NM_130890	Capn8
chr11	84632198	84633173	NM_145433	Mrm1
chr11	84682995	84684729	NR_131197	Ggnbp2os
chr1	184693823	184694721	NM_144796	Susd4
chr11	84706614	84707723	NM_027388	Pigw
chr11	84952796	84954012	NM_001029934	Usp32
chr11	84964230	84964607	NM_001029934	Usp32
chr11	85047707	85049001	NM_025825	Appbp2
chr11	85124417	85125426	NM_016910	Ppm1d
chr11	8523964	8524903	NM_001083587	Tns3
chr1	18526992	18528926	NM_183124	Defb41
chr11	85487330	85488311	NR_045875	Bcas3os1
chr11	8563855	8564759	NM_001083587	Tns3
chr11	85645395	85647117	NM_009324	Tbx2
chr11	85651225	85652253	NM_009324	Tbx2
chr1	185857151	185858106	NM_028516	1700056E22Rik
chr11	85990841	85992339	NM_178309	Brip1
chr11	86071972	86072611	NM_027421	Ints2
chr11	86170686	86172074	NM_001080931	Med13
chr11	86357615	86358462	NM_028259	Rps6kb1
chr1	186555404	186556571	NM_008250	Hlx
chr11	86570689	86571788	NM_001003908	Cltc
chr1	186577125	186577940	NM_008250	Hlx
chr1	186634477	186635369	NM_001081361	Marc1
chr1	186780129	186781059	NM_145515	Mark1
chr11	86806388	86807565	NM_001005341	Ypel2
chr1	186822784	186824080	NM_145515	Mark1
chr1	186854526	186855642	NM_145515	Mark1
chr11	86940170	86941191	NM_197987	Trim37
chr1	186979262	186980228	NM_172649	Rab3gap2
chr1	187152593	187153361	NM_198653	Iars2
chr11	87171719	87172993	NM_177167	Ppm1e
[truncated: 12,167 more rows]
