# Supplementary material for: Pioneering function of Isl1 in the epigenetic control of cardiomyocyte cell fate
Source: Cell Res. 2019 Apr 25;29(6):486–501. doi: 10.1038/s41422-019-0168-1 (PMC6796926; doi:10.1038/s41422-019-0168-1)
Supplement: Supplementary file 13 — Supplementary information, Table S5 [file 41422_2019_168_MOESM13_ESM.xlsx]

## Sheet: Sheet2
Supplementary information, Table S5. RNA-seq analysis of FACS sorted Nkx2-5–GFP+ CPCs derived by differentiation of control or Isl1-/- Nkx2-5–GFP mESCs
Refseq	SYMBOL	lentgh	baseMean	log2FoldChange	pvalue	CTRL_1_raw	CTRL_2_raw	Isl1_KO_1_raw	Isl1_KO_2_raw	CTRL_1_rpkm	CTRL_2_rpkm	Isl1_KO_1_rpkm	Isl1_KO_2_rpkm
NM_001001130	Zfp85	2212	31.0859	0.142965	0.794809	25	26	37	39	0.72	0.73	0.72	0.9
NM_001001144	Scap	4201	646.486	-0.0861174	0.593039	555	595	758	708	8.45	8.74	7.8	8.56
NM_001001152	Zfp458	3482	30.2234	0.0252422	0.966864	17	35	34	37	0.31	0.62	0.42	0.54
NM_001001160	Fbxo41	6656	3.9083	0.316339	0.831069	3	3	4	6	0.03	0.03	0.03	0.05
NM_001001176	Taf9b	2574	87.8259	-0.662905	0.107296	95	91	111	51	2.36	2.18	1.86	1.01
NM_001001177	BC051142	1878	9.71081	1.21774	0.257465	7	3	10	21	0.24	0.1	0.23	0.57
NM_001001178	Ccdc148	3903	7.46567	0.904673	0.414869	4	5	14	9	0.07	0.08	0.16	0.12
NM_001001179	BC048546	4660	1.64372	-2.77204	0.285141	2	3	1	0	0.03	0.04	0.01	0
NM_001001180	Zfp941	3904	74.4887	-0.387609	0.291018	66	80	79	72	1.08	1.26	0.87	0.94
NM_001001181	BC031181	1042	213.852	0.0897695	0.699324	172	186	281	236	10.56	11.01	11.66	11.5
NM_001001182	Baz2b	7942	1950.79	-0.215917	0.0991029	1745	1877	2323	1912	14.06	14.58	12.64	12.22
NM_001001183	Tmem204	1774	56.9707	-0.920021	0.0583536	61	68	66	28	2.2	2.36	1.61	0.8
NM_001001184	Primpol	3780	380.873	0.118908	0.537894	328	302	490	438	5.55	4.93	5.6	5.88
NM_001001185	BC048507	595	100.568	0.195302	0.540071	77	85	130	121	8.28	8.81	9.44	10.32
NM_001001186	Zfp456	4073	43.0105	-0.0372197	0.941805	41	34	40	58	0.64	0.52	0.42	0.72
NM_001001187	Zfp738	4498	122.552	0.131372	0.68349	95	107	132	165	1.35	1.47	1.27	1.86
NM_001001295	Dis3l	3556	356.052	0.0542099	0.779429	304	299	440	408	5.47	5.19	5.35	5.82
NM_001001297	Thnsl1	2322	48.8551	-0.154956	0.727811	40	49	55	53	1.1	1.3	1.02	1.16
NM_001001309	Itga8	5800	448.704	-0.923614	0.0010641	479	537	499	239	5.28	5.71	3.72	2.09
NM_001001319	Pramel4	2393	0	NA	NA	0	0	0	0	0	0	0	0
NM_001001320	Tbx10	1768	0	NA	NA	0	0	0	0	0	0	0	0
NM_001001321	Slc35d2	2262	26.3567	-0.680266	0.274557	31	25	31	17	0.88	0.68	0.59	0.38
NM_001001322	Adamts13	4549	1.66572	-2.79094	0.292148	4	1	1	0	0.06	0.01	0.01	0
NM_001001326	St5	4233	425.547	-0.0720563	0.717485	356	398	566	411	5.38	5.8	5.78	4.93
NM_001001327	Vkorc1l1	4805	726.206	0.223413	0.20871	594	562	880	941	7.91	7.22	7.92	9.94
NM_001001332	BC117090	382	0	NA	NA	0	0	0	0	0	0	0	0
NM_001001333	Hexdc	2145	83.7409	0.109042	0.753705	72	67	104	99	2.15	1.93	2.1	2.34
NM_001001334	Spag6	1638	0.295125	-1.89874	0.703802	1	0	0	0	0.04	0	0	0
NM_001001335	Plekha8	6611	789.629	-0.185881	0.245416	672	781	947	786	6.5	7.29	6.19	6.04
NM_001001444	Defb29	401	0	NA	NA	0	0	0	0	0	0	0	0
NM_001001445	Trpv1	3569	0	NA	NA	0	0	0	0	0	0	0	0
NM_001001446	Cyp2c44	1953	0.885375	-3.48911	0.404289	3	0	0	0	0.1	0	0	0
NM_001001447	Zscan22	3465	153.488	0.0427545	0.872341	133	128	197	168	2.46	2.28	2.46	2.46
NM_001001449	AF067063	881	0	NA	NA	0	0	0	0	0	0	0	0
NM_001001450	Ssxb2	920	0	NA	NA	0	0	0	0	0	0	0	0
NM_001001451	Tas2r138	994	0.201089	0.980438	0.844325	0	0	1	0	0	0	0.04	0
NM_001001452	Tas2r143	880	0.284126	-1.87111	0.708022	0	1	0	0	0	0.07	0	0
NM_001001453	Tas2r144	958	0	NA	NA	0	0	0	0	0	0	0	0
NM_001001454	Ttyh1	2996	17.092	-0.353245	0.679448	17	16	8	26	0.36	0.33	0.12	0.44
NM_001001488	Atp8b1	6410	12.0953	-0.0118921	0.989049	9	12	13	15	0.09	0.12	0.09	0.12
NM_001001489	Mfsd4b5	2366	0	NA	NA	0	0	0	0	0	0	0	0
NM_001001490	Oxgr1	3726	0	NA	NA	0	0	0	0	0	0	0	0
NM_001001491	Tpm4	2072	7464.24	-0.102871	0.543278	6538	6813	10347	6668	201.9	202.87	215.85	163.38
NM_001001492	Lca5l	3157	10.3611	-1.04223	0.279751	15	9	10	6	0.3	0.18	0.14	0.1
NM_001001493	Wdr83os	693	91.5159	0.110837	0.738644	75	77	123	100	6.92	6.86	7.67	7.33
NM_001001495	Tnip3	3759	0.201089	0.980438	0.844325	0	0	1	0	0	0	0.01	0
NM_001001496	Gja6	2013	12.0351	0.834681	0.353849	5	10	18	18	0.16	0.31	0.39	0.45
NM_001001559	Usp17ld	1635	0	NA	NA	0	0	0	0	0	0	0	0
NM_001001565	Chpf	3228	374.882	-0.19677	0.302653	327	365	444	375	6.48	6.98	5.95	5.9
NM_001001566	Chpf	3086	376.243	-0.217	0.254584	332	367	444	372	6.88	7.34	6.22	6.12
NM_001001602	Dab2ip	6378	1799.68	0.492252	0.000162071	1260	1323	2543	2374	12.64	12.8	17.23	18.9
NM_001001650	Prss48	942	0.284126	-1.87111	0.708022	0	1	0	0	0	0.07	0	0
NM_001001714	Sohlh1	1277	0.201089	0.980438	0.844325	0	0	1	0	0	0	0.03	0
NM_001001735	Whsc1l1	3640	634.318	-0.00530542	0.974259	528	570	820	666	9.28	9.66	9.74	9.29
NM_001001737	Zfp950	4899	58.3843	-0.145161	0.729861	47	59	61	68	0.61	0.74	0.54	0.7
NM_001001738	Itprip	3762	379.527	-0.360791	0.184034	371	366	520	270	6.31	6	5.97	3.64
NM_001001792	Zfp239	2807	124.246	0.495004	0.0942757	89	89	169	170	2.03	1.96	2.6	3.07
NM_001001796	Prrxl1	1541	0.227698	1.07099	0.829951	0	0	0	1	0	0	0	0.03
NM_001001798	Atp11c	5911	760.543	0.237782	0.183827	595	610	909	1005	6.44	6.37	6.65	8.63
NM_001001803	Spink7	253	0	NA	NA	0	0	0	0	0	0	0	0
NM_001001804	Ephx4	1249	1.28755	-1.11551	0.722412	3	0	2	0	0.15	0	0.07	0
NM_001001805	Olfr576	937	0	NA	NA	0	0	0	0	0	0	0	0
NM_001001806	Zfp36l2	3528	2429.02	-0.32655	0.0381524	2293	2375	2994	2088	41.59	41.53	36.68	30.05
NM_001001807	Olfr279	931	0	NA	NA	0	0	0	0	0	0	0	0
NM_001001808	Olfr221	934	0	NA	NA	0	0	0	0	0	0	0	0
NM_001001809	Olfr218	940	0	NA	NA	0	0	0	0	0	0	0	0
NM_001001810	Olfr1206	922	0	NA	NA	0	0	0	0	0	0	0	0
NM_001001880	Mpzl1	2243	1826.71	-0.147459	0.421755	1634	1682	2509	1590	46.61	46.27	48.35	35.99
NM_001001881	2510009E07Rik	5160	145.649	-0.41012	0.158081	147	140	176	119	1.82	1.67	1.47	1.17
NM_001001882	Rtel1	4403	869.269	0.232874	0.114916	686	694	1168	1031	9.97	9.72	11.47	11.89
NM_001001883	Hecw2	11148	88.1387	-0.805206	0.0537367	91	103	106	47	0.52	0.57	0.41	0.21
NM_001001884	Nckap5l	4839	651.908	-0.0512762	0.773436	538	609	866	641	7.11	7.76	7.74	6.73
NM_001001885	Tmem151a	3941	14.8391	-0.839181	0.291503	13	20	14	11	0.21	0.31	0.15	0.14
NM_001001892	H2-K1	1636	256.446	-0.212766	0.336204	218	258	293	263	8.53	9.73	7.74	8.16
NM_001001932	Eea1	7805	872.658	-0.0368545	0.804574	732	795	1089	930	6	6.28	6.03	6.05
NM_001001979	Megf10	7487	227.644	-1.87613	0.0835278	304	314	206	32	2.6	2.59	1.19	0.22
NM_001001980	Limch1	6114	195.901	-1.03175	0.00108703	216	239	204	102	2.26	2.41	1.44	0.85
NM_001001981	Utp14b	3690	597.581	0.276875	0.12047	459	474	744	781	7.96	7.93	8.72	10.75
NM_001001982	A430105I19Rik	4703	5.42676	-0.199602	0.876161	6	4	8	4	0.08	0.05	0.07	0.04
NM_001001983	Pi4ka	6374	1166.2	-0.136079	0.323538	1032	1077	1376	1225	10.36	10.42	9.33	9.76
NM_001001984	Kdm2a	7242	2271.96	0.0938496	0.458085	1859	1937	2829	2653	16.42	16.5	16.89	18.6
NM_001001985	Nat8l	6524	10.0168	0.0383667	0.968621	11	6	15	9	0.11	0.06	0.1	0.07
NM_001001986	Nol4l	5605	1362.1	-0.187106	0.304491	1232	1273	1825	1185	14.06	14.01	14.07	10.73
NM_001001999	Gp1bb	2082	32.3223	0.199053	0.710518	25	27	44	37	0.77	0.8	0.91	0.9
NM_001002004	2610507B11Rik	7402	3565.96	0.015543	0.908013	3079	3043	4150	4208	26.62	25.36	24.23	28.86
NM_001002005	Panx2	3407	7.61789	-1.1474	0.306662	12	6	5	6	0.23	0.11	0.06	0.09
NM_001002008	Zfp948	2589	470.373	0.188937	0.332296	357	403	683	497	8.82	9.6	11.4	9.75
NM_001002011	Lmna	3159	1189.48	-0.156053	0.470484	1080	1085	1701	968	21.88	21.19	23.28	15.56
NM_001002012	Hspa2	2518	91.4271	0.0529359	0.872759	76	79	116	102	1.93	1.94	1.99	2.06
NM_001002238	Tdrd1	4887	12.2833	-0.246449	0.77558	11	12	11	15	0.14	0.15	0.1	0.16
NM_001002239	Rpl17	766	35.5785	0.0606138	0.907703	34	26	45	40	2.84	2.09	2.54	2.65
NM_001002240	Tdrd1	4860	12.2833	-0.246449	0.77558	11	12	11	15	0.14	0.15	0.1	0.16
NM_001002241	Tdrd1	5161	12.2833	-0.246449	0.77558	11	12	11	15	0.14	0.14	0.09	0.15
NM_001002267	Tmem158	1730	209.427	-0.680244	0.0608987	238	207	274	111	8.8	7.38	6.85	3.26
NM_001002268	Adgrg6	6478	35.5318	-1.79762	0.00107996	54	41	18	19	0.53	0.39	0.12	0.15
NM_001002272	Tro	7189	1671.35	-0.288801	0.0538195	1577	1597	2033	1508	14.04	13.71	12.22	10.65
NM_001002764	Smg6	5778	1309.67	-0.0714282	0.599412	1156	1161	1568	1420	12.8	12.4	11.73	12.48
NM_001002786	Rab44	4095	0	NA	NA	0	0	0	0	0	0	0	0
NM_001002787	Ccin	2027	12.6641	0.241237	0.775271	11	9	16	16	0.35	0.27	0.34	0.4
NM_001002791	Defb22	621	0	NA	NA	0	0	0	0	0	0	0	0
NM_001002842	Pram1	2266	15.3737	-0.0480035	0.951007	12	15	15	20	0.34	0.41	0.29	0.45
NM_001002846	Fbxl12	2092	267.916	0.0649396	0.774621	205	248	364	280	6.27	7.31	7.52	6.8
NM_001002894	Nlrp14	3269	0.227698	1.07099	0.829951	0	0	0	1	0	0	0	0.02
NM_001002895	AI413582	630	30.1057	-0.106359	0.848625	24	30	37	31	2.44	2.94	2.54	2.5
NM_001002896	Bfsp2	1561	0.295125	-1.89874	0.703802	1	0	0	0	0.04	0	0	0
NM_001002897	Atg9b	3886	15.9868	0.382889	0.618756	10	14	19	23	0.16	0.22	0.21	0.3
NM_001002898	Sirpb1a	1224	0	NA	NA	0	0	0	0	0	0	0	0
NM_001002900	Higd1c	500	0.284126	-1.87111	0.708022	0	1	0	0	0	0.12	0	0
NM_001002927	Penk	1408	19.0419	-0.726712	0.323812	18	23	12	21	0.82	1.01	0.37	0.76
NM_001002929	Nup85	2138	1348.29	0.248602	0.0727805	1049	1079	1751	1669	31.39	31.14	35.4	39.63
NM_001003393	Igfl3	569	0	NA	NA	0	0	0	0	0	0	0	0
NM_001003405	Try5	794	0	NA	NA	0	0	0	0	0	0	0	0
NM_001003664	Gm5409	739	0	NA	NA	0	0	0	0	0	0	0	0
NM_001003666	Zfp457	2110	5.84134	0.304725	0.803238	5	4	7	8	0.15	0.12	0.14	0.19
NM_001003667	Krt77	1709	0	NA	NA	0	0	0	0	0	0	0	0
NM_001003668	Krt87	1815	0	NA	NA	0	0	0	0	0	0	0	0
NM_001003670	Gm5414	1649	0	NA	NA	0	0	0	0	0	0	0	0
NM_001003671	Pcdhac1	5290	157.766	-1.59666	1.54304e-06	223	186	122	64	2.7	2.17	1	0.61
NM_001003672	Pcdhac2	5416	257.493	-1.88096	1.12952e-10	367	332	172	89	4.34	3.78	1.37	0.83
NM_001003685	Ghrhr	1583	0	NA	NA	0	0	0	0	0	0	0	0
NM_001003717	Osbpl8	7090	1007.08	-0.340625	0.0181653	972	971	1126	957	8.77	8.45	6.86	6.85
NM_001003719	Ralgapa1	8189	1099.58	-0.05021	0.763761	911	1022	1206	1308	7.12	7.7	6.37	8.11
NM_001003817	Erbb2	4969	630.062	0.0628363	0.711616	512	553	852	661	6.59	6.87	7.41	6.75
NM_001003824	Kcnq2	3037	1.00804	-0.435343	0.872767	1	1	1	1	0.02	0.02	0.01	0.02
NM_001003825	Kcnq2	3023	1.00804	-0.435343	0.872767	1	1	1	1	0.02	0.02	0.01	0.02
NM_001003893	Masp2	3046	476.466	0.237045	0.177636	381	374	633	573	8	7.58	8.98	9.55
NM_001003898	Tardbp	6486	4139.74	0.0875101	0.457255	3410	3522	5184	4788	33.64	33.5	34.55	37.48
NM_001003899	Tardbp	6477	4050.36	0.0859009	0.468235	3344	3442	5057	4693	33.03	32.79	33.75	36.79
NM_001003908	Cltc	6110	10278.3	-0.00920996	0.935153	8628	9183	12415	11534	90.35	92.73	87.83	95.84
NM_001003909	Ankib1	6604	620.214	0.0353493	0.830689	514	544	746	720	4.98	5.08	4.88	5.54
NM_001003910	Ttc41	4347	61.5124	-0.292668	0.464023	58	59	74	56	0.85	0.84	0.74	0.65
NM_001003911	Adamts7	5320	324.884	-0.217029	0.305049	307	296	406	301	3.69	3.43	3.3	2.87
NM_001003912	Arhgef11	5558	931.059	-0.122711	0.443821	811	866	1196	901	9.34	9.61	9.3	8.23
NM_001003913	Mars	2916	1095.21	0.190706	0.186432	878	888	1396	1331	19.27	18.79	20.69	23.17
NM_001003915	Slc5a12	5087	2.49808	0.197452	0.91764	2	2	1	5	0.03	0.02	0.01	0.05
NM_001003916	Zc4h2	2217	415.401	-0.0695104	0.714595	382	352	522	429	11.02	9.8	10.18	9.82
NM_001003917	Atg9a	3838	424.1	0.0377067	0.841378	376	346	518	486	6.27	5.56	5.83	6.43
NM_001003918	Usp7	5394	3730.37	0.248177	0.0597471	2868	3022	4700	4744	34.02	34.57	37.66	44.65
NM_001003919	Ddx11	4121	445.674	0.201636	0.300826	344	372	537	573	5.34	5.57	5.63	7.06
NM_001003920	Brsk1	2975	389.708	-0.242178	0.258309	376	353	499	343	8.09	7.32	7.25	5.85
NM_001003933	Rtn3	4971	3164.85	0.123893	0.309849	2591	2639	3987	3727	33.35	32.75	34.67	38.06
NM_001003934	Rtn3	5027	3165.35	0.123789	0.310202	2592	2639	3988	3727	32.99	32.39	34.29	37.64
NM_001003939	Ttc41	1858	26.9842	-0.209463	0.722675	25	25	35	24	0.86	0.83	0.81	0.66
NM_001003947	Cyp4x1	1511	13.0767	0.186384	0.832193	13	8	12	20	0.55	0.33	0.34	0.67
NM_001003948	Pid1	2662	160.213	0.348461	0.239085	127	116	186	230	3.05	2.69	3.02	4.39
NM_001003949	Tmem259	2210	896.167	0.0137142	0.929219	743	798	1181	934	21.51	22.28	23.1	21.46
NM_001003950	Rab3ip	2678	288.623	-0.142205	0.553222	224	300	309	330	5.35	6.91	4.99	6.26
NM_001003951	Ces5a	1262	0	NA	NA	0	0	0	0	0	0	0	0
NM_001003952	Sval3	544	0	NA	NA	0	0	0	0	0	0	0	0
NM_001003953	Kdm2b	5148	813.777	0.261749	0.090954	629	649	1054	1018	7.82	7.78	8.85	10.04
NM_001003955	Rab11fip5	6116	121.585	-0.431222	0.226534	128	113	162	84	1.34	1.14	1.14	0.7
NM_001003960	Dnmt3b	4239	1288.1	0.744168	0.00218068	812	851	1466	2248	12.26	12.39	14.95	26.92
NM_001003961	Dnmt3b	4298	1332.8	0.739573	0.00253539	846	878	1504	2333	12.59	12.6	15.13	27.56
NM_001003963	Dnmt3b	4111	1332.8	0.739573	0.00253539	846	878	1504	2333	13.17	13.18	15.81	28.81
NM_001003972	Senp7	1222	97.8215	0.15762	0.637207	69	91	123	118	3.61	4.59	4.35	4.9
NM_001003973	Senp7	1142	93.5252	0.121629	0.719521	67	88	119	109	3.75	4.75	4.5	4.85
NM_001004025	Ppp3r2	2981	3.01831	1.29682	0.455137	2	1	5	5	0.04	0.02	0.07	0.09
NM_001004061	Fam170a	1336	0.780341	-1.45862	0.664654	1	1	1	0	0.05	0.05	0.03	0
NM_001004062	Crtc1	5658	222.678	-0.516392	0.0253854	215	238	237	193	2.43	2.6	1.81	1.73
NM_001004066	Zfp386	4673	520.613	-0.123776	0.481382	481	456	642	527	6.59	6.02	5.94	5.73
NM_001004139	Zfp619	5958	128.471	-0.378862	0.199818	122	129	153	110	1.31	1.34	1.11	0.94
NM_001004140	Ckap2	2590	789.445	0.243661	0.131757	620	628	994	1002	15.32	14.96	16.59	19.64
NM_001004141	Cyp2j11	1924	0	NA	NA	0	0	0	0	0	0	0	0
NM_001004142	Nlrp1a	4790	0.284126	-1.87111	0.708022	0	1	0	0	0	0.01	0	0
NM_001004143	Usp22	4427	3682.45	-0.0240457	0.861	3249	3160	4875	3713	46.96	44.04	47.6	42.58
NM_001004144	Git1	3628	2007.67	0.209777	0.133971	1548	1669	2856	2206	27.3	28.38	34.03	30.87
NM_001004145	Nlrp4g	2862	0	NA	NA	0	0	0	0	0	0	0	0
NM_001004147	Fbll1	1502	0.295125	-1.89874	0.703802	1	0	0	0	0.04	0	0	0
NM_001004148	Slc13a5	3255	0.795951	-1.36075	0.720476	0	2	0	1	0	0.04	0	0.02
NM_001004149	Zfp366	2751	2.0945	-1.20628	0.559756	4	1	2	1	0.09	0.02	0.03	0.02
NM_001004150	A4galt	2087	35.3058	0.383974	0.472065	22	31	44	49	0.67	0.92	0.91	1.19
NM_001004151	Rtp1	3116	0.522823	-0.394824	0.929655	1	0	0	1	0.02	0	0	0.02
NM_001004152	Psg22	1864	0	NA	NA	0	0	0	0	0	0	0	0
NM_001004153	AU018091	3434	12.5377	-0.184286	0.833235	11	12	10	17	0.2	0.22	0.13	0.25
NM_001004154	Rragb	2268	147.756	0.222071	0.50974	126	109	149	218	3.55	2.97	2.84	4.88
NM_001004155	9930012K11Rik	1977	57.5827	0.209982	0.642208	54	38	90	56	1.75	1.19	1.97	1.44
NM_001004157	Scarf1	2871	36.6358	0.331123	0.549592	31	25	64	33	0.69	0.54	0.96	0.58
NM_001004158	Gm5142	622	0	NA	NA	0	0	0	0	0	0	0	0
NM_001004159	Clec4b2	1036	0	NA	NA	0	0	0	0	0	0	0	0
NM_001004164	Gnptab	5181	354.757	0.00997071	0.962333	281	330	402	427	3.47	3.93	3.35	4.18
NM_001004173	Sgpp2	3991	11.9934	0.232721	0.790538	10	9	13	17	0.16	0.14	0.14	0.22
NM_001004174	AA467197	633	0.295125	-1.89874	0.703802	1	0	0	0	0.1	0	0	0
NM_001004176	Maml3	6505	686.451	-0.540415	0.00214421	698	707	763	554	6.87	6.71	5.07	4.32
NM_001004177	Celsr2	10366	90.377	-0.256452	0.477832	77	93	85	106	0.48	0.55	0.35	0.52
NM_001004178	AA415398	1893	14.5225	-0.231191	0.77208	15	12	14	17	0.51	0.39	0.32	0.46
NM_001004180	Fam222a	2688	38.8593	-0.691358	0.166044	39	44	41	29	0.93	1.01	0.66	0.55
NM_001004182	Tmem178b	3087	1.1475	-3.86717	0.231656	1	3	0	0	0.02	0.06	0	0
NM_001004184	Slc28a1	2826	1.35379	1.86165	0.49739	1	0	3	2	0.02	0	0.05	0.04
NM_001004185	Whamm	3057	92.4546	0.0972363	0.780659	81	73	103	119	1.7	1.47	1.46	1.98
NM_001004187	2610020H08Rik	1768	143.407	-0.189393	0.486509	127	137	169	145	4.6	4.78	4.13	4.16
NM_001004190	Zfp560	4723	103.506	0.454187	0.153717	69	82	147	133	0.93	1.07	1.35	1.43
NM_001004191	Gm5617	630	26.9608	-0.271452	0.658077	25	26	38	20	2.54	2.55	2.61	1.61
NM_001004192	BC048562	682	0	NA	NA	0	0	0	0	0	0	0	0
NM_001004193	Rhox8	1200	0	NA	NA	0	0	0	0	0	0	0	0
NM_001004194	Nlrp4e	3371	0	NA	NA	0	0	0	0	0	0	0	0
NM_001004293	Amigo1	5547	56.6747	-0.392952	0.349691	56	55	54	60	0.65	0.61	0.42	0.55
NM_001004357	Cntnap2	6959	31.2638	0.528723	0.384024	26	18	33	52	0.24	0.16	0.2	0.38
NM_001004359	Gprasp1	5777	1223.16	-0.492959	0.000482953	1185	1286	1307	1077	13.12	13.73	9.78	9.46
NM_001004361	Tpgs2	4018	291.521	0.0180258	0.9307	253	247	358	328	4.03	3.79	3.85	4.14
NM_001004362	2610008E11Rik	4221	750.224	0.0672891	0.707711	641	624	1058	751	9.72	9.12	10.83	9.03
NM_001004363	Nuak1	5009	1217.45	-0.28659	0.158421	1138	1173	1625	973	14.54	14.45	14.02	9.86
NM_001004364	Asap2	5506	789.611	-0.0895836	0.570591	695	711	1003	794	8.08	7.97	7.87	7.32
NM_001004365	Actr3b	2100	10.0572	0.385966	0.701006	8	7	8	18	0.24	0.21	0.16	0.44
NM_001004366	Scube3	2959	296.916	-0.320654	0.306099	276	294	433	197	5.97	6.13	6.33	3.38
NM_001004367	Cxxc4	5612	113.994	-0.533459	0.0988039	115	118	134	86	1.31	1.3	1.03	0.78
NM_001004435	Pik3r6	3200	0.925002	1.11251	0.723739	1	0	2	1	0.02	0	0.03	0.02
NM_001004436	Wapl	6330	2439.6	0.143276	0.3478	1956	2048	2846	3110	19.77	19.96	19.43	24.94
NM_001004455	Cys1	1760	1.29217	-1.0136	0.682032	1	2	1	1	0.04	0.07	0.02	0.03
NM_001004468	Tacc2	9079	902.171	-0.121122	0.420707	812	811	1115	913	5.72	5.51	5.31	5.11
NM_001004721	Pigu	1607	438.502	-0.0145492	0.936518	380	381	566	458	15.13	14.63	15.22	14.47
NM_001004761	Gpr158	7128	0.522823	-0.394824	0.929655	1	0	0	1	0.01	0	0	0.01
NM_001004762	Pla2g4c	3356	52.6816	0.917357	0.0410675	29	34	74	86	0.55	0.63	0.95	1.3
NM_001005223	Znhit3	976	210.09	0.270582	0.300252	185	143	270	266	12.13	9.04	11.96	13.84
NM_001005225	Olfr1197	943	0	NA	NA	0	0	0	0	0	0	0	0
NM_001005227	Olfr1200	1009	0.284126	-1.87111	0.708022	0	1	0	0	0	0.06	0	0
NM_001005230	Olfr1024	982	0	NA	NA	0	0	0	0	0	0	0	0
NM_001005232	Dbx1	2071	0.780341	-1.45862	0.664654	1	1	1	0	0.03	0.03	0.02	0
NM_001005247	Hps5	4782	430.106	0.0112162	0.954282	392	347	566	448	5.25	4.48	5.12	4.76
NM_001005248	Hps5	4758	431.584	0.00939021	0.961834	394	348	569	448	5.3	4.51	5.17	4.78
NM_001005341	Ypel2	4895	168.202	-1.47776	4.33036e-08	200	228	120	89	2.61	2.87	1.06	0.92
NM_001005342	Ypel4	745	19.3732	-0.853691	0.223016	22	21	14	18	1.89	1.74	0.81	1.23
NM_001005343	Sp9	2809	1.05347	-2.02021	0.558222	0	3	1	0	0	0.07	0.02	0
NM_001005358	Zfp960	2674	41.0119	0.113665	0.812964	35	33	55	45	0.84	0.76	0.89	0.85
NM_001005370	Spin2c	1302	1015.01	-0.363358	0.0216983	936	1038	1187	901	46	49.19	39.41	35.13
NM_001005371	Gm13084	1808	0	NA	NA	0	0	0	0	0	0	0	0
NM_001005385	Gprasp1	5663	1220.24	-0.492936	0.000460173	1184	1281	1301	1077	13.38	13.96	9.93	9.66
NM_001005419	Ado	4442	623.033	-0.178031	0.319314	510	634	701	665	7.35	8.81	6.82	7.6
NM_001005420	Ppp1r26	5461	62.5191	-0.0238691	0.954389	47	62	66	78	0.55	0.7	0.52	0.73
NM_001005421	Amica1	2445	0.885375	-3.48911	0.404289	3	0	0	0	0.08	0	0	0
NM_001005422	Stmnd1	1356	0.511825	-0.368646	0.934779	0	1	0	1	0	0.05	0	0.04
NM_001005423	Mreg	2486	55.1158	-0.645031	0.130782	58	58	47	53	1.49	1.44	0.82	1.08
NM_001005424	Gm996	4681	4.16701	-1.19769	0.414187	6	4	4	2	0.08	0.05	0.04	0.02
NM_001005425	Zfp663	3304	1.98947	-0.468884	0.817496	2	2	3	1	0.04	0.04	0.04	0.02
NM_001005426	Zcwpw1	2199	185.093	-0.392283	0.172875	181	182	238	141	5.27	5.11	4.68	3.26
NM_001005475	Iqsec2	5192	70.2634	0.314205	0.408287	58	50	94	88	0.71	0.59	0.78	0.86
NM_001005477	Barhl2	2309	0.455397	2.08805	0.669158	0	0	0	2	0	0	0	0.04
NM_001005481	Olfr132	940	0	NA	NA	0	0	0	0	0	0	0	0
NM_001005485	Olfr111	1038	0	NA	NA	0	0	0	0	0	0	0	0
NM_001005488	Olfr467	919	0	NA	NA	0	0	0	0	0	0	0	0
NM_001005506	Txlna	4841	2102.91	0.101623	0.430843	1659	1847	2674	2419	21.93	23.54	23.88	25.37
NM_001005507	Smg7	5767	2050.37	-0.0436525	0.727501	1777	1817	2505	2222	19.72	19.44	18.78	19.56
NM_001005508	Arhgap30	4473	10.0778	-0.0967604	0.91813	9	9	14	9	0.13	0.12	0.14	0.1
NM_001005509	Eif2a	2283	1686.07	0.207014	0.161074	1324	1379	2062	2147	37.11	37.27	39.04	47.74
NM_001005510	Syne2	21600	1235.92	-0.169529	0.236879	1068	1193	1395	1323	3.16	3.41	2.79	3.11
NM_001005511	Lmtk3	4822	367.721	-0.137482	0.539231	315	351	499	328	4.18	4.49	4.47	3.45
NM_001005520	Olfr231	922	0	NA	NA	0	0	0	0	0	0	0	0
NM_001005524	Olfr194	919	0	NA	NA	0	0	0	0	0	0	0	0
NM_001005525	Rsrc2	2164	1776.22	0.00962737	0.940875	1532	1524	2187	1982	45.3	43.45	43.68	46.5
NM_001005568	Olfr1281	916	0	NA	NA	0	0	0	0	0	0	0	0
NM_001005569	Olfr366	928	0.227698	1.07099	0.829951	0	0	0	1	0	0	0	0.05
NM_001005570	Olfr707	922	0	NA	NA	0	0	0	0	0	0	0	0
NM_001005605	Aebp2	6369	930.962	-0.0740125	0.633599	829	819	1060	1056	8.33	7.93	7.19	8.42
NM_001005608	Itgb4	6118	26.2032	-0.125493	0.841786	28	19	25	33	0.29	0.19	0.18	0.27
NM_001005740	Phactr1	5278	17.6349	-0.236984	0.740819	15	18	21	17	0.18	0.21	0.17	0.16
NM_001005748	Phactr1	3828	13.1389	-0.544958	0.513035	11	16	13	12	0.18	0.26	0.15	0.16
NM_001005767	Parl	1310	381.046	0.0374835	0.86015	359	289	466	436	17.53	13.61	15.38	16.9
NM_001005784	Patj	3313	418.323	-0.131436	0.489389	374	381	462	469	7.22	7.1	6.03	7.19
NM_001005787	Patj	2815	233.059	-0.348024	0.126326	213	238	244	235	4.84	5.22	3.75	4.24
NM_001005788	Zfp69	2356	79.4528	0.128837	0.733081	70	61	119	77	1.9	1.6	2.18	1.66
NM_001005846	Mcoln2	2476	0.59025	-2.90402	0.552638	2	0	0	0	0.05	0	0	0
NM_001005847	Aga	1279	37.6266	-0.873366	0.104474	46	38	41	22	2.3	1.83	1.39	0.87
NM_001005854	Gm609	2115	0	NA	NA	0	0	0	0	0	0	0	0
NM_001005858	Ifit3b	2009	0	NA	NA	0	0	0	0	0	0	0	0
NM_001005859	Rpl34	485	24.1295	0.044738	0.942583	20	21	27	30	2.64	2.67	2.41	3.14
NM_001005860	Clec4a4	1084	0	NA	NA	0	0	0	0	0	0	0	0
NM_001005863	Mtus1	6534	188.541	-0.562917	0.0220672	199	189	186	170	1.95	1.78	1.23	1.32
NM_001005864	Mtus1	4142	158.472	-0.638353	0.0152982	170	163	152	138	2.63	2.43	1.59	1.69
NM_001005865	Mtus1	4157	160.655	-0.641781	0.0139239	171	167	158	136	2.63	2.48	1.64	1.66
NM_001005867	Zmiz2	3936	668.987	0.0390419	0.81697	572	567	786	795	9.3	8.89	8.63	10.25
NM_001005868	Erbin	6635	1829.9	-0.201471	0.216799	1605	1778	2365	1649	15.48	16.53	15.41	12.62
NM_001005916	Zbtb9	2780	175.231	0.222761	0.389973	143	136	218	222	3.29	3.02	3.39	4.05
NM_001006664	Epb41l1	6499	644.081	-0.111434	0.501407	579	576	809	645	5.7	5.47	5.38	5.04
NM_001006668	Kcnq2	3001	1.00804	-0.435343	0.872767	1	1	1	1	0.02	0.02	0.01	0.02
NM_001006669	Kcnq2	2930	1.00804	-0.435343	0.872767	1	1	1	1	0.02	0.02	0.01	0.02
NM_001006674	Kcnq2	2487	1.00804	-0.435343	0.872767	1	1	1	1	0.03	0.02	0.02	0.02
NM_001007077	Gm13023	1832	0	NA	NA	0	0	0	0	0	0	0	0
NM_001007154	Phactr3	4628	0.99704	-0.413815	0.891308	0	2	1	1	0	0.03	0.01	0.01
NM_001007220	Adam22	2825	54.6953	-0.6314	0.175931	55	60	68	34	1.25	1.31	1.04	0.61
NM_001007221	Adam22	2718	54.6953	-0.6314	0.175931	55	60	68	34	1.29	1.36	1.08	0.64
NM_001007222	Tdpoz2	1142	0	NA	NA	0	0	0	0	0	0	0	0
NM_001007223	Clec3a	2925	0.284126	-1.87111	0.708022	0	1	0	0	0	0.02	0	0
NM_001007266	Taar2	1017	0	NA	NA	0	0	0	0	0	0	0	0
NM_001007268	Dusp13	1734	0.522823	-0.394824	0.929655	1	0	0	1	0.04	0	0	0.03
NM_001007460	Zdhhc23	1273	1.37059	-2.46744	0.377216	3	1	1	0	0.15	0.05	0.03	0
NM_001007461	Gsdma3	1465	0	NA	NA	0	0	0	0	0	0	0	0
NM_001007462	Pabpn1l	1135	0	NA	NA	0	0	0	0	0	0	0	0
NM_001007463	Spag8	1334	1.66773	-0.0879704	0.97187	1	2	4	0	0.05	0.09	0.13	0
NM_001007465	Rffl	3483	374.132	0.131581	0.558943	286	331	416	492	5.25	5.86	5.16	7.17
NM_001007472	Noto	1597	2.23397	-3.2635	0.16673	4	3	1	0	0.16	0.12	0.03	0
NM_001007567	Slc7a6os	1518	591.45	0.112199	0.498998	471	511	741	695	19.85	20.77	21.1	23.24
NM_001007568	Zfp251	3495	273.741	0.0911899	0.688078	249	208	360	302	4.56	3.67	4.45	4.39
NM_001007569	Pnmal1	1682	0.780341	-1.45862	0.664654	1	1	1	0	0.04	0.04	0.03	0
NM_001007570	Slc25a42	3162	30.1396	-0.212803	0.709237	23	33	31	34	0.47	0.64	0.42	0.55
NM_001007571	D8Ertd738e	656	617.361	0.0250336	0.87734	514	543	757	699	50.13	51.07	49.88	54.1
NM_001007572	Trpv5	2583	0.522823	-0.394824	0.929655	1	0	0	1	0.02	0	0	0.02
NM_001007573	Maneal	2721	6.60949	0.904219	0.458679	2	6	9	11	0.05	0.14	0.14	0.21
NM_001007574	A830010M20Rik	6748	107.308	-0.0561705	0.856233	92	97	137	110	0.87	0.89	0.88	0.83
NM_001007575	Zfp58	2353	111.355	-0.0238801	0.937806	91	103	132	126	2.47	2.7	2.42	2.72
NM_001007576	Gucy2f	9976	1.1695	-3.89133	0.226248	3	1	0	0	0.02	0.01	0	0
NM_001007577	Tceanc	4040	99.9318	-0.190648	0.551013	88	96	111	107	1.39	1.47	1.19	1.34
NM_001007578	Armcx6	2028	53.1382	-0.317934	0.457626	46	56	61	50	1.45	1.7	1.3	1.25
NM_001007579	BC080695	2097	0	NA	NA	0	0	0	0	0	0	0	0
NM_001007580	Fndc3c1	4783	2410.01	0.194866	0.116247	1911	1970	3131	2884	25.56	25.41	28.3	30.61
NM_001007581	Trp53rka	1864	78.7301	0.337895	0.347434	61	59	102	103	2.09	1.95	2.37	2.81
NM_001007582	AY761184	496	0	NA	NA	0	0	0	0	0	0	0	0
NM_001007583	Best3	2707	0	NA	NA	0	0	0	0	0	0	0	0
NM_001007584	Gm11541	1677	4.68085	-0.30421	0.826776	3	6	7	3	0.11	0.22	0.18	0.09
NM_001007589	Akirin2	1712	1341.94	-0.0593097	0.658513	1163	1202	1624	1452	43.47	43.32	41	43.06
NM_001007596	Rtn1	1542	20.0669	0.727702	0.300604	15	11	26	32	0.62	0.44	0.73	1.05
NM_001008230	Rtp2	2424	0	NA	NA	0	0	0	0	0	0	0	0
NM_001008231	Daam2	6017	546.365	-1.01299	0.101189	645	616	643	227	6.86	6.32	4.62	1.92
NM_001008232	Asap3	5555	28.9808	-0.760729	0.188948	28	35	23	27	0.32	0.39	0.18	0.25
NM_001008233	Plekhn1	2192	67.5032	0.0659938	0.862502	54	60	89	73	1.58	1.69	1.76	1.69
NM_001008238	Bnip2	5758	1516.16	-0.146002	0.311842	1352	1399	1912	1472	15.02	14.99	14.35	12.98
NM_001008419	Aox2	4738	0.970431	-0.487347	0.88835	0	2	2	0	0	0.03	0.02	0
NM_001008420	Cdh12	5625	0.579251	-2.87929	0.491469	1	1	0	0	0.01	0.01	0	0
NM_001008421	Nol10	2963	910.156	0.199429	0.189987	754	708	1194	1082	16.28	14.74	17.42	18.54
NM_001008422	Scaf1	4164	1871.5	0.0424439	0.767288	1504	1683	2518	1946	23.11	24.94	26.14	23.73
NM_001008423	Ccdc177	4395	0.511825	-0.368646	0.934779	0	1	0	1	0	0.01	0	0.01
NM_001008424	Cdsn	2674	0.603268	2.50739	0.605812	0	0	3	0	0	0	0.05	0
NM_001008425	Thoc6	1416	432.832	0.152252	0.420509	355	353	605	466	16.04	15.38	18.47	16.71
NM_001008426	Teddm1b	2524	0	NA	NA	0	0	0	0	0	0	0	0
NM_001008427	Zfp975	3139	153.652	0.450565	0.0948845	117	107	217	198	2.38	2.1	2.99	3.2
NM_001008428	Fbxw20	1499	0	NA	NA	0	0	0	0	0	0	0	0
NM_001008429	Taar3	1030	0	NA	NA	0	0	0	0	0	0	0	0
NM_001008497	P2ry14	1807	13.9341	-0.580862	0.532009	12	17	22	5	0.42	0.58	0.53	0.14
NM_001008498	Wdr34	1789	112.783	-0.0534164	0.867406	110	88	146	114	3.93	3.03	3.53	3.24
NM_001008499	Taar4	1042	0	NA	NA	0	0	0	0	0	0	0	0
NM_001008501	Zfp760	4201	331.343	-0.0645709	0.77706	280	305	345	407	4.26	4.48	3.55	4.92
NM_001008502	Bbs12	2430	76.9073	-0.152833	0.69263	61	79	76	93	1.61	2.01	1.35	1.94
NM_001008506	Zc3h14	3146	2104.41	0.387404	0.00325533	1573	1575	2841	2729	31.99	30.89	39.03	44.04
NM_001008533	Adora1	5815	112.034	-0.692106	0.0235024	116	123	101	99	1.28	1.31	0.75	0.86
NM_001008542	Mxi1	5148	382.479	-0.352974	0.0614716	359	382	404	381	4.46	4.58	3.39	3.76
NM_001008543	Mxi1	4835	370.92	-0.341622	0.0714982	351	365	397	368	4.65	4.66	3.55	3.86
NM_001008545	Tardbp	6504	4162.6	0.0831755	0.480177	3436	3545	5201	4811	33.8	33.63	34.57	37.55
NM_001008546	Tardbp	6416	4068.93	0.0922114	0.434	3346	3456	5104	4713	33.37	33.23	34.39	37.29
NM_001008547	1700001J03Rik	771	0.227698	1.07099	0.829951	0	0	0	1	0	0	0	0.07
NM_001008548	Pde2a	4175	20.3084	-1.41836	0.0396103	27	24	15	11	0.41	0.35	0.16	0.13
NM_001008549	Zfp658	3374	142.747	-0.438	0.158912	136	148	180	107	2.58	2.71	2.31	1.61
NM_001008550	Zfyve26	9324	564.099	0.708964	0.000117698	344	396	801	830	2.36	2.62	3.71	4.52
NM_001008700	Il4ra	5081	50.1637	-0.551931	0.220456	53	50	58	38	0.67	0.61	0.49	0.38
NM_001008702	Dab2	3773	581.34	-0.573285	0.0382175	571	631	756	358	9.68	10.32	8.66	4.82
NM_001008705	Bud31	723	633.381	0.0709623	0.664753	526	541	840	683	46.55	46.17	50.22	47.96
NM_001008706	Calm5	545	0	NA	NA	0	0	0	0	0	0	0	0
NM_001008785	Kbtbd8	4726	161.598	0.449864	0.182652	137	98	181	250	1.85	1.28	1.66	2.69
NM_001008791	Whrn	4074	95.7382	-0.182005	0.580702	79	97	111	99	1.24	1.47	1.18	1.23
NM_001008792	Whrn	4054	95.9393	-0.175479	0.593985	79	97	112	99	1.25	1.48	1.19	1.24
NM_001008793	Whrn	4039	95.7382	-0.182005	0.580702	79	97	111	99	1.25	1.48	1.19	1.24
NM_001008973	Tmem232	2571	0.629877	2.56616	0.522374	0	0	2	1	0	0	0.03	0.02
NM_001009544	4921501E09Rik	3913	0.496214	-0.47983	0.916033	1	0	1	0	0.02	0	0.01	0
NM_001009545	Adam6b	2269	0	NA	NA	0	0	0	0	0	0	0	0
NM_001009546	Naaladl1	2219	25.4969	0.458442	0.453939	21	16	36	33	0.61	0.44	0.7	0.76
NM_001009547	Adam26b	2401	0.201089	0.980438	0.844325	0	0	1	0	0	0	0.02	0
NM_001009548	Adam20	2585	0.227698	1.07099	0.829951	0	0	0	1	0	0	0	0.02
NM_001009549	Zfp36l3	2609	5.79533	-0.28051	0.82456	4	7	4	8	0.1	0.17	0.07	0.16
NM_001009550	Mup21	747	0	NA	NA	0	0	0	0	0	0	0	0
NM_001009573	Unc13d	3932	28.9999	0.245555	0.674583	18	28	42	32	0.29	0.44	0.46	0.41
NM_001009574	Taar5	1012	0	NA	NA	0	0	0	0	0	0	0	0
NM_001009575	Armcx5	2818	239.122	-0.204108	0.373818	216	226	255	263	4.9	4.95	3.91	4.74
NM_001009818	Sept11	5154	8145.77	-0.00932732	0.958958	6862	7254	11914	7307	85.19	86.83	99.92	71.98
NM_001009819	A3galt2	3383	22.9214	-0.759108	0.310981	21	29	32	9	0.4	0.53	0.41	0.14
NM_001009927	Mief2	2516	73.1687	0.0126905	0.97303	58	68	100	73	1.48	1.67	1.72	1.47
NM_001009929	Brsk2	4119	0.780341	-1.45862	0.664654	1	1	1	0	0.02	0.01	0.01	0
NM_001009930	Brsk2	4484	0.780341	-1.45862	0.664654	1	1	1	0	0.01	0.01	0.01	0
NM_001009935	Txnip	2791	817.414	-0.156326	0.348856	697	792	888	914	15.98	17.51	13.75	16.63
NM_001009940	Il19	1017	9.98556	-1.59223	0.135254	12	14	10	2	0.75	0.85	0.43	0.1
NM_001009947	Dock11	6610	997.328	0.129522	0.427996	801	844	1175	1251	7.75	7.88	7.68	9.61
NM_001009948	Nrsn2	1375	0.496214	-0.47983	0.916033	1	0	1	0	0.05	0	0.03	0
NM_001009949	Slc25a51	4432	810.677	0.0274149	0.865192	680	707	1089	835	9.82	9.84	10.62	9.56
NM_001009950	Slc38a8	2609	0.925002	1.11251	0.723739	1	0	2	1	0.02	0	0.03	0.02
NM_001009951	Cep44	1386	246.561	-0.0533913	0.813355	201	233	286	279	9.28	10.37	8.92	10.22
NM_001009952	Scgb2b20	515	0	NA	NA	0	0	0	0	0	0	0	0
NM_001009978	Pde1a	1597	2.39165	0.101713	0.957687	2	2	5	1	0.08	0.08	0.14	0.03
NM_001009979	Pde1a	1623	2.39165	0.101713	0.957687	2	2	5	1	0.08	0.08	0.13	0.03
NM_001009981	Slc10a7	3547	225.038	-0.0483238	0.831327	198	197	275	243	3.57	3.43	3.35	3.48
NM_001010825	Ficd	3156	45.3604	-0.279529	0.560145	42	44	61	36	0.85	0.86	0.84	0.58
NM_001010826	Kctd14	2306	0.428788	2.00841	0.668296	0	0	1	1	0	0	0.02	0.02
NM_001010827	Taar7b	1075	0	NA	NA	0	0	0	0	0	0	0	0
NM_001010828	Taar6	1036	0	NA	NA	0	0	0	0	0	0	0	0
NM_001010829	Taar7a	1075	0	NA	NA	0	0	0	0	0	0	0	0
NM_001010830	Taar8a	1033	0	NA	NA	0	0	0	0	0	0	0	0
NM_001010831	Taar9	1045	0	NA	NA	0	0	0	0	0	0	0	0
NM_001010833	Mdc1	7334	2166.18	0.304557	0.0248833	1571	1779	2847	2743	13.71	14.97	16.78	18.99
NM_001010834	Slc10a5	3920	0.428788	2.00841	0.668296	0	0	1	1	0	0	0.01	0.01
NM_001010835	Taar7e	1075	0	NA	NA	0	0	0	0	0	0	0	0
NM_001010836	Ppp1r13l	3115	188.674	0.165856	0.5085	151	156	229	236	3.1	3.09	3.18	3.85
NM_001010837	Taar8b	1033	0	NA	NA	0	0	0	0	0	0	0	0
NM_001010838	Taar7d	1075	0	NA	NA	0	0	0	0	0	0	0	0
NM_001010839	Taar7f	1075	0	NA	NA	0	0	0	0	0	0	0	0
NM_001010840	Taar8c	1106	0	NA	NA	0	0	0	0	0	0	0	0
NM_001010930	Mrps33	930	5.2711	-0.597985	0.64573	5	6	7	3	0.34	0.4	0.33	0.16
NM_001010937	Gjb6	2102	1.11188	3.37857	0.302863	0	0	1	4	0	0	0.02	0.1
NM_001010941	Gpr12	2465	0	NA	NA	0	0	0	0	0	0	0	0
NM_001010973	Hrh2	2784	0	NA	NA	0	0	0	0	0	0	0	0
NM_001011517	Olfr1193	955	0	NA	NA	0	0	0	0	0	0	0	0
NM_001011518	Olfr94	1159	0	NA	NA	0	0	0	0	0	0	0	0
NM_001011519	Olfr1148	943	0	NA	NA	0	0	0	0	0	0	0	0
NM_001011520	Olfr310	1079	0	NA	NA	0	0	0	0	0	0	0	0
NM_001011523	Olfr913	1272	0	NA	NA	0	0	0	0	0	0	0	0
NM_001011524	Olfr1418	955	0	NA	NA	0	0	0	0	0	0	0	0
NM_001011525	Olfr1415	934	0	NA	NA	0	0	0	0	0	0	0	0
NM_001011527	Olfr503	970	0	NA	NA	0	0	0	0	0	0	0	0
NM_001011528	Olfr456	1049	0	NA	NA	0	0	0	0	0	0	0	0
NM_001011529	Olfr1251	955	0	NA	NA	0	0	0	0	0	0	0	0
NM_001011530	Olfr723	1003	0	NA	NA	0	0	0	0	0	0	0	0
NM_001011531	Olfr329-ps	1034	0	NA	NA	0	0	0	0	0	0	0	0
NM_001011532	Olfr1037	1122	0	NA	NA	0	0	0	0	0	0	0	0
NM_001011533	Olfr688	964	0	NA	NA	0	0	0	0	0	0	0	0
NM_001011534	Olfr988	928	0	NA	NA	0	0	0	0	0	0	0	0
NM_001011535	Olfr1182	1173	0	NA	NA	0	0	0	0	0	0	0	0
NM_001011536	Olfr566	949	0	NA	NA	0	0	0	0	0	0	0	0
NM_001011542	Olfr1532-ps1	922	0	NA	NA	0	0	0	0	0	0	0	0
NM_001011662	Olfr180	1138	0	NA	NA	0	0	0	0	0	0	0	0
NM_001011684	Nms	989	0	NA	NA	0	0	0	0	0	0	0	0
NM_001011687	Rnase13	611	0	NA	NA	0	0	0	0	0	0	0	0
NM_001011695	Olfr1000	943	0	NA	NA	0	0	0	0	0	0	0	0
NM_001011707	Cyp2c66	1619	0.201089	0.980438	0.844325	0	0	1	0	0	0	0.03	0
NM_001011721	Olfr102	1024	0	NA	NA	0	0	0	0	0	0	0	0
NM_001011732	Xkr7	2706	0.201089	0.980438	0.844325	0	0	1	0	0	0	0.02	0
NM_001011733	Olfr288	2078	0	NA	NA	0	0	0	0	0	0	0	0
NM_001011734	Olfr1116	922	0	NA	NA	0	0	0	0	0	0	0	0
NM_001011735	Olfr1066	940	0	NA	NA	0	0	0	0	0	0	0	0
NM_001011736	Olfr205	916	0.201089	0.980438	0.844325	0	0	1	0	0	0	0.05	0
NM_001011737	Olfr1357	1156	0	NA	NA	0	0	0	0	0	0	0	0
NM_001011738	Olfr744	970	0	NA	NA	0	0	0	0	0	0	0	0
NM_001011739	Olfr885	928	0	NA	NA	0	0	0	0	0	0	0	0
NM_001011740	Olfr225	1258	0.874376	-3.47225	0.329897	2	1	0	0	0.1	0.05	0	0
NM_001011741	Olfr1386	1125	0	NA	NA	0	0	0	0	0	0	0	0
NM_001011742	Olfr479	982	0	NA	NA	0	0	0	0	0	0	0	0
NM_001011743	Olfr324	1119	0	NA	NA	0	0	0	0	0	0	0	0
NM_001011748	Olfr867	994	0	NA	NA	0	0	0	0	0	0	0	0
NM_001011749	Olfr704	946	0	NA	NA	0	0	0	0	0	0	0	0
NM_001011750	Olfr294	1006	0	NA	NA	0	0	0	0	0	0	0	0
NM_001011751	Olfr298	997	0	NA	NA	0	0	0	0	0	0	0	0
NM_001011752	Olfr293	1009	0	NA	NA	0	0	0	0	0	0	0	0
NM_001011753	Olfr115	992	0	NA	NA	0	0	0	0	0	0	0	0
NM_001011754	Olfr735	1063	0.201089	0.980438	0.844325	0	0	1	0	0	0	0.04	0
NM_001011755	Olfr671	940	0	NA	NA	0	0	0	0	0	0	0	0
NM_001011756	Olfr948	964	0	NA	NA	0	0	0	0	0	0	0	0
NM_001011757	Olfr663	1033	0	NA	NA	0	0	0	0	0	0	0	0
NM_001011758	Olfr1016	928	0	NA	NA	0	0	0	0	0	0	0	0
NM_001011759	Olfr1031	1009	0	NA	NA	0	0	0	0	0	0	0	0
NM_001011760	Olfr314	1128	0	NA	NA	0	0	0	0	0	0	0	0
NM_001011761	Olfr1229	934	0	NA	NA	0	0	0	0	0	0	0	0
NM_001011767	Olfr299	991	0	NA	NA	0	0	0	0	0	0	0	0
NM_001011769	Olfr317	1125	0	NA	NA	0	0	0	0	0	0	0	0
NM_001011770	Olfr332	1597	0	NA	NA	0	0	0	0	0	0	0	0
NM_001011771	Olfr1089	934	0	NA	NA	0	0	0	0	0	0	0	0
NM_001011773	Olfr1287	916	0	NA	NA	0	0	0	0	0	0	0	0
NM_001011774	Olfr1028	973	0	NA	NA	0	0	0	0	0	0	0	0
NM_001011775	Olfr1419	1030	0	NA	NA	0	0	0	0	0	0	0	0
NM_001011776	Olfr527	916	0	NA	NA	0	0	0	0	0	0	0	0
NM_001011777	Olfr1042	1094	0	NA	NA	0	0	0	0	0	0	0	0
NM_001011778	Olfr285	958	0.284126	-1.87111	0.708022	0	1	0	0	0	0.06	0	0
NM_001011779	Olfr286	1445	0	NA	NA	0	0	0	0	0	0	0	0
NM_001011780	Olfr287	1771	0	NA	NA	0	0	0	0	0	0	0	0
NM_001011782	Olfr543	1127	3.21421	-0.215779	0.894009	2	4	4	3	0.11	0.22	0.15	0.14
NM_001011784	Olfr1039	958	0	NA	NA	0	0	0	0	0	0	0	0
NM_001011785	Olfr987	928	0	NA	NA	0	0	0	0	0	0	0	0
NM_001011787	Olfr1307	937	0	NA	NA	0	0	0	0	0	0	0	0
NM_001011788	Olfr1432	1042	0	NA	NA	0	0	0	0	0	0	0	0
NM_001011789	Olfr222	955	0	NA	NA	0	0	0	0	0	0	0	0
NM_001011790	Olfr1382	934	0	NA	NA	0	0	0	0	0	0	0	0
NM_001011791	Olfr193	928	0	NA	NA	0	0	0	0	0	0	0	0
NM_001011792	Olfr207	916	0	NA	NA	0	0	0	0	0	0	0	0
NM_001011793	Olfr598	958	0	NA	NA	0	0	0	0	0	0	0	0
NM_001011794	Olfr1322	931	0	NA	NA	0	0	0	0	0	0	0	0
NM_001011795	Olfr1275	937	0	NA	NA	0	0	0	0	0	0	0	0
NM_001011796	Olfr1249	955	0	NA	NA	0	0	0	0	0	0	0	0
NM_001011797	Olfr782	943	0	NA	NA	0	0	0	0	0	0	0	0
NM_001011798	Olfr884	928	0	NA	NA	0	0	0	0	0	0	0	0
NM_001011799	Olfr453	952	0	NA	NA	0	0	0	0	0	0	0	0
NM_001011800	Olfr212	2668	0	NA	NA	0	0	0	0	0	0	0	0
NM_001011801	Olfr213	982	0	NA	NA	0	0	0	0	0	0	0	0
NM_001011802	Olfr1318	1107	0	NA	NA	0	0	0	0	0	0	0	0
NM_001011803	Olfr1306	937	0	NA	NA	0	0	0	0	0	0	0	0
NM_001011804	Olfr1211	934	0	NA	NA	0	0	0	0	0	0	0	0
NM_001011805	Olfr1385	928	0	NA	NA	0	0	0	0	0	0	0	0
NM_001011806	Olfr901	934	0	NA	NA	0	0	0	0	0	0	0	0
NM_001011807	Olfr191	928	0	NA	NA	0	0	0	0	0	0	0	0
NM_001011808	Olfr198	919	0	NA	NA	0	0	0	0	0	0	0	0
NM_001011809	Olfr728	934	0	NA	NA	0	0	0	0	0	0	0	0
NM_001011810	Olfr485	952	0	NA	NA	0	0	0	0	0	0	0	0
NM_001011811	Olfr487	943	0	NA	NA	0	0	0	0	0	0	0	0
NM_001011812	Olfr951	943	0	NA	NA	0	0	0	0	0	0	0	0
NM_001011813	Olfr93	937	0	NA	NA	0	0	0	0	0	0	0	0
NM_001011814	Olfr524	955	0	NA	NA	0	0	0	0	0	0	0	0
NM_001011815	Olfr533	961	0	NA	NA	0	0	0	0	0	0	0	0
NM_001011816	Olfr1181	934	0	NA	NA	0	0	0	0	0	0	0	0
NM_001011818	Olfr316	919	0	NA	NA	0	0	0	0	0	0	0	0
NM_001011819	Olfr312	925	0	NA	NA	0	0	0	0	0	0	0	0
NM_001011820	Olfr1359	940	0	NA	NA	0	0	0	0	0	0	0	0
NM_001011821	Olfr804	943	0	NA	NA	0	0	0	0	0	0	0	0
NM_001011822	Olfr787	937	0	NA	NA	0	0	0	0	0	0	0	0
NM_001011823	Olfr834	937	0	NA	NA	0	0	0	0	0	0	0	0
NM_001011824	Olfr832	937	0.227698	1.07099	0.829951	0	0	0	1	0	0	0	0.05
NM_001011825	Olfr1105	937	0	NA	NA	0	0	0	0	0	0	0	0
NM_001011826	Olfr967	931	0	NA	NA	0	0	0	0	0	0	0	0
NM_001011827	Olfr963	934	0	NA	NA	0	0	0	0	0	0	0	0
NM_001011828	Olfr304	1000	0	NA	NA	0	0	0	0	0	0	0	0
NM_001011829	Olfr761	970	0	NA	NA	0	0	0	0	0	0	0	0
NM_001011830	Olfr119	1030	0	NA	NA	0	0	0	0	0	0	0	0
NM_001011831	Olfr1500	934	0	NA	NA	0	0	0	0	0	0	0	0
NM_001011832	Olfr1490	949	0	NA	NA	0	0	0	0	0	0	0	0
NM_001011833	Olfr1137	931	0	NA	NA	0	0	0	0	0	0	0	0
NM_001011834	Olfr1152	931	0.201089	0.980438	0.844325	0	0	1	0	0	0	0.05	0
NM_001011835	Olfr1162	943	0	NA	NA	0	0	0	0	0	0	0	0
NM_001011836	Olfr1129	943	0	NA	NA	0	0	0	0	0	0	0	0
NM_001011837	Olfr748	922	0	NA	NA	0	0	0	0	0	0	0	0
NM_001011839	Olfr1437	937	0	NA	NA	0	0	0	0	0	0	0	0
NM_001011840	Olfr1463	931	0.295125	-1.89874	0.703802	1	0	0	0	0.07	0	0	0
NM_001011841	Olfr1465	922	0	NA	NA	0	0	0	0	0	0	0	0
NM_001011842	Olfr1474	943	0	NA	NA	0	0	0	0	0	0	0	0
NM_001011845	Olfr597	946	0	NA	NA	0	0	0	0	0	0	0	0
NM_001011846	Olfr517	943	0	NA	NA	0	0	0	0	0	0	0	0
NM_001011847	Olfr591	943	0	NA	NA	0	0	0	0	0	0	0	0
NM_001011848	Olfr675	940	0	NA	NA	0	0	0	0	0	0	0	0
NM_001011849	Olfr792	934	0	NA	NA	0	0	0	0	0	0	0	0
NM_001011850	Olfr1505	949	0	NA	NA	0	0	0	0	0	0	0	0
NM_001011851	Olfr412	937	0	NA	NA	0	0	0	0	0	0	0	0
NM_001011852	Olfr1029	1058	0	NA	NA	0	0	0	0	0	0	0	0
NM_001011853	Olfr1425	934	0	NA	NA	0	0	0	0	0	0	0	0
NM_001011854	Olfr605	1008	0	NA	NA	0	0	0	0	0	0	0	0
NM_001011855	Olfr169	940	0	NA	NA	0	0	0	0	0	0	0	0
NM_001011856	Olfr1331	952	0	NA	NA	0	0	0	0	0	0	0	0
NM_001011857	Olfr685	949	0	NA	NA	0	0	0	0	0	0	0	0
NM_001011858	Olfr504	955	0	NA	NA	0	0	0	0	0	0	0	0
NM_001011859	Olfr965	937	0	NA	NA	0	0	0	0	0	0	0	0
NM_001011860	Olfr1222	934	0	NA	NA	0	0	0	0	0	0	0	0
NM_001011861	Olfr331	973	0	NA	NA	0	0	0	0	0	0	0	0
NM_001011862	Olfr699	949	0	NA	NA	0	0	0	0	0	0	0	0
NM_001011863	Olfr406	970	0	NA	NA	0	0	0	0	0	0	0	0
NM_001011864	Olfr917	928	0	NA	NA	0	0	0	0	0	0	0	0
NM_001011865	Olfr624	925	0	NA	NA	0	0	0	0	0	0	0	0
NM_001011866	Olfr309	925	0	NA	NA	0	0	0	0	0	0	0	0
NM_001011867	Olfr538	931	0	NA	NA	0	0	0	0	0	0	0	0
NM_001011868	Olfr1178	970	0	NA	NA	0	0	0	0	0	0	0	0
NM_001011869	Olfr452	952	0	NA	NA	0	0	0	0	0	0	0	0
NM_001011870	Olfr1329	940	0	NA	NA	0	0	0	0	0	0	0	0
NM_001011871	Olfr506	943	0	NA	NA	0	0	0	0	0	0	0	0
NM_001011872	Olfr1034	1020	0	NA	NA	0	0	0	0	0	0	0	0
NM_001011873	Xkr9	1920	0.201089	0.980438	0.844325	0	0	1	0	0	0	0.02	0
NM_001011874	Xkr4	3629	10.0184	0.919146	0.37201	4	8	10	20	0.07	0.14	0.12	0.28
NM_001011875	Rnase12	542	0	NA	NA	0	0	0	0	0	0	0	0
NM_001011876	Ang6	710	0	NA	NA	0	0	0	0	0	0	0	0
NM_001011877	Rnase11	710	0	NA	NA	0	0	0	0	0	0	0	0
NM_001012236	Trex1	1056	57.0005	0.130436	0.752536	47	47	79	61	2.85	2.75	3.23	2.93
NM_001012265	Olfr857	928	0	NA	NA	0	0	0	0	0	0	0	0
NM_001012266	Olfr835	934	0	NA	NA	0	0	0	0	0	0	0	0
NM_001012269	Olfr1513	940	0	NA	NA	0	0	0	0	0	0	0	0
NM_001012273	Birc5	3411	1237.83	0.367678	0.00779444	907	960	1696	1565	17.01	17.36	21.49	23.29
NM_001012305	Slc39a12	2661	0	NA	NA	0	0	0	0	0	0	0	0
NM_001012306	Hsd3b3	1485	0.568253	-2.85421	0.559766	0	2	0	0	0	0.08	0	0
NM_001012307	Defa23	414	0	NA	NA	0	0	0	0	0	0	0	0
NM_001012309	Nsrp1	3107	497.181	0.178945	0.316826	403	402	620	612	8.3	7.98	8.63	10
NM_001012310	Slc25a47	1572	51.9989	-0.617911	0.171945	49	60	60	37	1.99	2.35	1.65	1.19
NM_001012311	Pgbd1	3111	31.7508	-0.0635288	0.908899	27	29	32	40	0.56	0.58	0.44	0.65
NM_001012322	Sctr	1906	0	NA	NA	0	0	0	0	0	0	0	0
NM_001012323	Mup20	877	0	NA	NA	0	0	0	0	0	0	0	0
NM_001012324	Ecm2	3584	4.04636	-0.849154	0.583945	5	4	6	1	0.09	0.07	0.07	0.01
NM_001012325	Zfp708	2532	58.2576	-0.1532	0.706353	50	56	67	62	1.26	1.36	1.14	1.24
NM_001012330	Zbtb18	3836	338.927	-0.0882463	0.664306	297	306	379	387	4.95	4.92	4.27	5.12
NM_001012335	Mdk	871	5665.28	-0.200104	0.115917	5202	5257	6962	5430	382.15	372.38	345.5	316.5
NM_001012336	Mdk	868	5659.93	-0.201274	0.114001	5201	5252	6953	5422	383.4	373.31	346.25	317.13
NM_001012363	Slc2a9	3389	0.201089	0.980438	0.844325	0	0	1	0	0	0	0.01	0
NM_001012392	Bpifb1	1655	0	NA	NA	0	0	0	0	0	0	0	0
NM_001012396	Hacd1	878	93.9614	-0.225432	0.561351	89	86	137	69	6.49	6.04	6.74	3.99
NM_001012400	AU022252	1860	229.089	-0.0638986	0.79286	204	200	247	274	7.02	6.63	5.74	7.48
NM_001012401	Hspb6	1320	30.1469	-0.223235	0.707499	32	24	43	23	1.55	1.12	1.41	0.88
NM_001012402	Hs3st6	1216	5.2433	0.36138	0.787622	2	6	9	5	0.11	0.3	0.32	0.21
NM_001012434	Kctd14	2339	0.428788	2.00841	0.668296	0	0	1	1	0	0	0.02	0.02
NM_001012448	Zfp708	2444	55.9574	-0.129174	0.754966	48	53	65	60	1.26	1.34	1.15	1.25
NM_001012449	Zfp708	2437	58.2576	-0.1532	0.706353	50	56	67	62	1.31	1.42	1.19	1.29
NM_001012450	Ankrd6	4714	214.868	-0.0669349	0.79052	183	197	294	201	2.48	2.58	2.7	2.16
NM_001012451	Ankrd6	4426	214.3	-0.0594381	0.813567	183	195	294	201	2.65	2.72	2.87	2.31
NM_001012477	Cxcl12	5664	410.434	-1.71266	0.0313188	516	571	366	98	5.83	6.22	2.79	0.88
NM_001012517	Fut10	3617	123.223	0.473161	0.164027	89	89	139	192	1.57	1.52	1.66	2.69
NM_001012518	Ehmt1	5078	1719.6	-0.0103514	0.935972	1445	1536	2126	1885	18.21	18.66	18.1	18.85
NM_001012520	Klri1	830	0	NA	NA	0	0	0	0	0	0	0	0
NM_001012623	Rims1	3768	2.97551	-0.444132	0.801005	1	5	4	2	0.02	0.08	0.05	0.03
NM_001012624	Rims1	3697	2.97551	-0.444132	0.801005	1	5	4	2	0.02	0.08	0.05	0.03
NM_001012625	Rims1	3546	2.97551	-0.444132	0.801005	1	5	4	2	0.02	0.09	0.05	0.03
NM_001012638	Acd	1412	265.505	-0.0250476	0.908497	241	221	326	290	10.92	9.66	9.98	10.43
NM_001012640	AY761185	481	1.3642	-2.36906	0.456626	0	4	0	1	0	0.51	0	0.11
NM_001012667	Smim19	1452	139.839	0.159832	0.563158	115	113	179	166	5.07	4.8	5.33	5.8
NM_001012704	Wfdc13	1070	0	NA	NA	0	0	0	0	0	0	0	0
NM_001012723	Wfdc16	1115	0	NA	NA	0	0	0	0	0	0	0	0
NM_001012725	Wfdc6b	801	0	NA	NA	0	0	0	0	0	0	0	0
NM_001012726	Aym1	525	0	NA	NA	0	0	0	0	0	0	0	0
NM_001012765	Adcy5	5037	14.5724	-2.10084	0.0139459	16	25	8	5	0.2	0.31	0.07	0.05
NM_001012766	Ear12	469	0	NA	NA	0	0	0	0	0	0	0	0
NM_001013012	Zfp787	1894	166.589	0.0932545	0.736864	123	156	235	170	4.16	5.08	5.36	4.56
NM_001013013	Dhrs7c	1115	0.284126	-1.87111	0.708022	0	1	0	0	0	0.06	0	0
NM_001013019	Lrrn4cl	2579	8.45549	-0.27027	0.790773	7	9	10	8	0.17	0.22	0.17	0.16
NM_001013022	Odf3b	1033	1.00804	-0.435343	0.872767	1	1	1	1	0.06	0.06	0.04	0.05
NM_001013023	Mterf1a	1372	12.6719	0.122894	0.884094	9	12	17	14	0.42	0.54	0.54	0.52
NM_001013024	Usp13	4663	446.106	-0.491797	0.00619016	429	472	469	400	5.89	6.25	4.35	4.36
NM_001013025	Tgfbrap1	5523	290.161	-0.0278819	0.901147	271	234	333	337	3.14	2.61	2.61	3.1
NM_001013026	Ttf2	4516	704.888	0.447946	0.00633179	525	504	964	935	7.44	6.89	9.23	10.51
NM_001013028	Tmem263	3773	583.593	-0.688628	0.00519699	647	596	687	374	10.97	9.75	7.87	5.03
NM_001013256	Ctc1	4142	1296.56	0.120421	0.42563	1081	1064	1802	1374	16.7	15.85	18.81	16.84
NM_001013360	Npcd	4572	96.5928	-0.324891	0.36909	82	104	127	76	1.15	1.4	1.2	0.84
NM_001013362	Npcd	4862	120.037	-0.266197	0.408719	97	130	152	105	1.28	1.65	1.35	1.1
NM_001013365	Osm	1902	0.284126	-1.87111	0.708022	0	1	0	0	0	0.03	0	0
NM_001013366	Wdr91	2620	323.004	0.188197	0.354088	268	253	415	389	6.55	5.96	6.85	7.54
NM_001013367	Prkaa1	4644	677.052	-0.0630849	0.694669	577	618	792	755	7.95	8.21	7.37	8.25
NM_001013368	E2f8	3676	746.405	-0.44006	0.10834	717	768	1032	479	12.48	12.89	12.14	6.62
NM_001013369	Pfdn4	813	514.062	0.164829	0.361394	442	394	675	597	34.79	29.9	35.89	37.28
NM_001013370	Sesn1	2600	245.381	0.263823	0.237721	190	195	316	309	4.68	4.63	5.25	6.03
NM_001013371	Dtx3l	5174	36.4793	-0.00239977	0.996943	29	34	24	59	0.36	0.41	0.2	0.58
NM_001013372	Nrp	1167	55.459	0.393151	0.365742	34	49	74	73	1.86	2.59	2.74	3.18
NM_001013373	Tmprss13	3229	0.656486	2.62015	0.507779	0	0	1	2	0	0	0.01	0.03
NM_001013374	Lman2l	2247	301.564	0.00959884	0.964811	229	291	381	328	6.52	7.99	7.33	7.41
NM_001013375	Utp18	2597	852.232	0.364954	0.0269661	641	645	1094	1141	15.79	15.32	18.21	22.31
NM_001013376	Rpp38	1023	71.5676	0.2989	0.437772	48	63	90	94	3	3.8	3.8	4.66
NM_001013377	Arhgef39	1611	114.244	0.0452854	0.884548	98	96	129	141	3.89	3.68	3.46	4.44
NM_001013378	Uspl1	3245	998.057	0.244233	0.117241	769	809	1249	1274	15.16	15.38	16.64	19.93
NM_001013379	Zfp930	2990	371.896	0.285275	0.19147	276	303	441	508	5.91	6.25	6.38	8.63
NM_001013380	Dync1li2	4618	1215.45	-0.205269	0.193209	1090	1159	1532	1126	15.1	15.48	14.34	12.38
NM_001013381	Rsad1	4140	31.7916	-0.112646	0.837141	28	29	33	38	0.43	0.43	0.34	0.47
NM_001013382	Lrrc52	1133	0	NA	NA	0	0	0	0	0	0	0	0
NM_001013384	Podnl1	2068	4.37012	-0.151246	0.918001	3	5	8	2	0.09	0.15	0.17	0.05
NM_001013385	Grm4	3193	6.58989	1.17233	0.351576	4	3	17	5	0.08	0.06	0.23	0.08
NM_001013386	Rasl10b	3475	16.9188	-1.30761	0.117451	11	31	14	9	0.2	0.55	0.17	0.13
NM_001013387	Zfp182	5913	93.257	0.0511742	0.879425	81	77	107	114	0.88	0.8	0.78	0.98
NM_001013389	Mrs2	2148	228.58	-0.269889	0.240216	199	233	255	230	5.93	6.69	5.13	5.44
NM_001013390	Scn4b	4237	12.1757	0.40475	0.651363	11	7	13	19	0.17	0.1	0.13	0.23
NM_001013391	Cpsf6	6522	3460.75	0.0790621	0.516459	2898	2913	4289	4020	28.43	27.56	28.43	31.29
NM_001013393	Gm11487	1315	0	NA	NA	0	0	0	0	0	0	0	0
NM_001013405	Tcaim	3026	46.2358	0.0698475	0.877737	36	42	60	51	0.76	0.86	0.86	0.86
NM_001013411	Nkain2	3196	1.84481	-1.81285	0.442808	2	3	2	0	0.04	0.06	0.03	0
NM_001013412	Ccl26	278	0	NA	NA	0	0	0	0	0	0	0	0
NM_001013414	Neurl4	5236	1209.71	-0.0168116	0.902869	1012	1090	1489	1326	12.37	12.84	12.29	12.86
NM_001013441	Ric8b	4831	450.379	0.0296414	0.8772	366	404	518	542	4.85	5.16	4.63	5.7
NM_001013575	Olfr112	3170	0.284126	-1.87111	0.708022	0	1	0	0	0	0.02	0	0
NM_001013577	Inip	3209	331.881	0.220513	0.293396	267	262	406	426	5.32	5.04	5.47	6.74
NM_001013580	Pard3	3613	1141.72	-0.145567	0.293517	1018	1053	1337	1200	18.03	17.98	16	16.86
NM_001013581	Pard3	3183	1166.16	-0.0818842	0.560252	1043	1027	1385	1265	20.97	19.91	18.81	20.18
NM_001013607	Vmo1	667	0	NA	NA	0	0	0	0	0	0	0	0
NM_001013608	Ercc6l2	5546	1071.01	0.0419704	0.768564	883	940	1316	1224	10.19	10.46	10.26	11.2
NM_001013609	Tex24	1762	0	NA	NA	0	0	0	0	0	0	0	0
NM_001013616	Trim6	3817	465.655	0.369538	0.0710863	358	343	573	647	6	5.54	6.49	8.61
NM_001013741	Ddn	3736	1.02365	-0.339698	0.92078	0	2	0	2	0	0.03	0	0.03
NM_001013745	Zfp57	1839	738.056	-0.283164	0.148459	679	721	953	620	23.62	24.19	22.4	17.12
NM_001013749	Tmem151b	4846	65.0805	-0.669187	0.0853551	69	69	66	52	0.91	0.88	0.59	0.54
NM_001013750	Gm597	2878	0	NA	NA	0	0	0	0	0	0	0	0
NM_001013751	Syna	2915	6.47821	-1.03755	0.380169	9	6	6	4	0.2	0.13	0.09	0.07
NM_001013753	Pcdh17	9503	35.3962	-2.32592	9.63846e-05	52	50	20	8	0.35	0.32	0.09	0.04
NM_001013755	5730409E04Rik	2846	17.0284	-0.255957	0.728754	15	17	16	20	0.34	0.37	0.24	0.36
NM_001013756	Grhl3	2761	25.7378	0.0880005	0.90712	21	22	14	46	0.49	0.49	0.22	0.85
NM_001013757	Vwde	3965	0	NA	NA	0	0	0	0	0	0	0	0
NM_001013758	Lingo3	3433	1.47443	0.582822	0.823562	2	0	1	3	0.04	0	0.01	0.04
NM_001013759	Gas2l2	2935	0	NA	NA	0	0	0	0	0	0	0	0
NM_001013760	Cldn34b3	1006	0	NA	NA	0	0	0	0	0	0	0	0
NM_001013761	Gmnc	4321	0.522823	-0.394824	0.929655	1	0	0	1	0.01	0	0	0.01
NM_001013762	Gm4952	1569	0	NA	NA	0	0	0	0	0	0	0	0
NM_001013764	Ces1a	1963	4.78128	-0.634644	0.656851	7	3	7	2	0.23	0.09	0.15	0.05
NM_001013765	Zscan4c	2270	0	NA	NA	0	0	0	0	0	0	0	0
NM_001013766	Samd3	2610	3.6696	0.164484	0.914523	2	4	4	5	0.05	0.09	0.07	0.1
NM_001013767	Capn11	2551	1.51986	-0.406566	0.859394	1	2	1	2	0.03	0.05	0.02	0.04
NM_001013769	Rsl1	2039	20.1986	-0.0928062	0.89622	16	20	17	28	0.5	0.61	0.36	0.7
NM_001013770	Lipo3	2829	20.1524	-0.766177	0.268043	17	27	19	16	0.38	0.59	0.29	0.29
NM_001013771	Gm973	3573	4.23324	-0.272795	0.846412	4	4	5	4	0.07	0.07	0.06	0.06
NM_001013773	Nxpe5	2304	0.227698	1.07099	0.829951	0	0	0	1	0	0	0	0.02
NM_001013774	Kpna7	2233	0.579251	-2.87929	0.491469	1	1	0	0	0.03	0.03	0	0
NM_001013776	Fbxw24	1478	0	NA	NA	0	0	0	0	0	0	0	0
NM_001013777	Zfp488	4297	0.284126	-1.87111	0.708022	0	1	0	0	0	0.01	0	0
NM_001013778	Tvp23a	3292	290.492	0.053153	0.804578	229	264	389	306	4.45	4.95	5.11	4.72
NM_001013779	Aim2	2526	66.5102	0.224235	0.558249	51	55	91	77	1.29	1.34	1.56	1.55
NM_001013780	Slc25a34	2675	0.739523	0.648056	0.868288	0	1	0	2	0	0.02	0	0.04
NM_001013783	Fam71b	2186	0	NA	NA	0	0	0	0	0	0	0	0
NM_001013784	Ccdc92b	3996	31.5283	1.67107	0.00923911	12	14	39	71	0.19	0.22	0.42	0.9
NM_001013785	Akr1c19	1231	5.77654	-0.552263	0.678307	2	10	6	5	0.1	0.5	0.21	0.21
NM_001013786	Zscan26	3978	840.961	0.00202249	0.990621	711	740	938	1020	11.44	11.48	10.19	13.02
NM_001013787	Vmn1r209	937	0	NA	NA	0	0	0	0	0	0	0	0
NM_001013792	Otulin	1480	283.763	0.276657	0.212397	196	248	396	333	8.47	10.34	11.57	11.42
NM_001013797	Spink6	580	0	NA	NA	0	0	0	0	0	0	0	0
NM_001013799	Mettl21c	1079	0.967221	1.23479	0.729146	0	1	0	3	0	0.06	0	0.14
NM_001013802	Macrod2	1873	1.98626	0.338308	0.872393	2	1	1	4	0.07	0.03	0.02	0.11
NM_001013804	Flg2	7660	0	NA	NA	0	0	0	0	0	0	0	0
NM_001013806	Ankrd13c	2639	682.955	0.266631	0.0990894	544	526	899	844	13.19	12.3	14.73	16.24
NM_001013810	Gm5591	3436	0	NA	NA	0	0	0	0	0	0	0	0
NM_001013811	Fam169b	2808	8.31863	1.12452	0.303132	6	3	17	10	0.14	0.07	0.26	0.18
NM_001013813	Maml2	5939	77.6983	-0.995378	0.0117113	85	94	79	44	0.92	0.98	0.57	0.38
NM_001013814	Amt	1314	166.435	-0.476878	0.0781886	174	160	156	168	8.47	7.51	5.13	6.49
NM_001013816	Gm5622	1574	0.201089	0.980438	0.844325	0	0	1	0	0	0	0.03	0
NM_001013817	Sp140	2397	2.41245	2.8645	0.212437	1	0	6	4	0.03	0	0.11	0.08
NM_001013820	Slc22a28	1992	0	NA	NA	0	0	0	0	0	0	0	0
NM_001013823	Krtap4-16	948	0	NA	NA	0	0	0	0	0	0	0	0
NM_001013824	Gm5662	1837	0	NA	NA	0	0	0	0	0	0	0	0
NM_001013826	Dupd1	1097	0.485216	-0.453767	0.921186	0	1	1	0	0	0.06	0.04	0
NM_001013829	Shf	1550	199.867	-0.111577	0.72294	170	189	303	154	7.02	7.52	8.45	5.04
NM_001013832	Gpr31b	958	0	NA	NA	0	0	0	0	0	0	0	0
NM_001013833	Prkg1	6958	166.405	-2.7817	9.46456e-13	252	250	75	26	2.32	2.22	0.47	0.19
NM_001014390	Dyrk2	2132	642.413	-0.262274	0.131994	574	637	783	591	17.23	18.43	15.87	14.07
NM_001014394	Adgrf3	3083	0	NA	NA	0	0	0	0	0	0	0	0
NM_001014395	Fbxw22	1812	0	NA	NA	0	0	0	0	0	0	0	0
NM_001014397	Zfp985	2819	67.4743	0.79804	0.102168	41	44	66	130	0.93	0.96	1.01	2.34
NM_001014398	Trcg1	2686	0.284126	-1.87111	0.708022	0	1	0	0	0	0.02	0	0
NM_001014399	Abi3bp	3854	12.812	0.0344503	0.969449	8	14	22	9	0.13	0.22	0.25	0.12
NM_001014422	Abi3bp	4416	13.3803	-0.0896491	0.920076	8	16	22	9	0.12	0.22	0.22	0.1
NM_001014423	Abi3bp	4652	14.1846	0.0797329	0.928954	8	16	26	9	0.11	0.21	0.24	0.1
NM_001014424	Abi3bp	4463	13.3803	-0.0896491	0.920076	8	16	22	9	0.11	0.22	0.21	0.1
NM_001014761	Scn2b	4556	14.4155	-0.59188	0.45582	13	17	15	12	0.18	0.23	0.14	0.13
NM_001014836	4930404N11Rik	689	45.7882	0.0765557	0.86615	37	40	58	52	3.44	3.58	3.64	3.83
NM_001014900	Zmynd12	1495	1.06447	-2.03463	0.499759	1	2	1	0	0.04	0.08	0.03	0
NM_001014973	Snx13	6198	453.399	-0.135089	0.460269	416	403	512	497	4.29	4.01	3.57	4.07
NM_001014974	Ttll4	4231	911.123	0.392197	0.0203609	685	675	1161	1246	10.36	9.84	11.86	14.95
NM_001014976	Espl1	6597	1379.43	0.427957	0.00650722	974	1058	1784	1900	9.45	9.89	11.69	14.62
NM_001014981	Wdr7	7078	530.003	-0.28325	0.0945118	492	513	609	512	4.45	4.47	3.72	3.67
NM_001014995	Fam189b	3045	349.193	0.0501861	0.812994	285	308	489	348	5.99	6.24	6.94	5.8
NM_001014996	Cenpj	4344	439.872	-0.00129763	0.994511	367	393	507	518	5.41	5.58	5.04	6.05
NM_001014997	Gm156	674	0	NA	NA	0	0	0	0	0	0	0	0
NM_001015039	Zfyve28	3965	6.29793	-0.32117	0.789287	8	4	6	7	0.13	0.06	0.07	0.09
NM_001015046	Rap1gap2	6383	42.9689	-0.699938	0.157317	39	53	34	42	0.39	0.51	0.23	0.33
NM_001015099	G2e3	6617	926.604	0.0439047	0.801797	760	816	1034	1153	7.35	7.61	6.75	8.85
NM_001015507	Vprbp	5367	932.758	0.194832	0.292692	707	796	1071	1241	8.43	9.15	8.63	11.74
NM_001015681	E130308A19Rik	3714	242.377	-0.10142	0.650816	218	215	277	269	3.76	3.57	3.22	3.68
NM_001015876	Tyw1	3028	354.716	0.357104	0.0657103	266	271	480	451	5.62	5.52	6.85	7.56
NM_001015889	Taf9	1226	432.679	0.222071	0.240249	359	330	555	533	18.74	16.61	19.57	22.07
NM_001017362	Arid3c	1741	5.04679	0.922153	0.508674	3	3	4	11	0.11	0.11	0.1	0.32
NM_001017393	Gm21943	1202	0	NA	NA	0	0	0	0	0	0	0	0
NM_001017394	Gm20815	1792	0	NA	NA	0	0	0	0	0	0	0	0
NM_001017407	Tbata	909	0	NA	NA	0	0	0	0	0	0	0	0
NM_001017409	Tbata	976	0	NA	NA	0	0	0	0	0	0	0	0
NM_001017419	Tbata	1414	0	NA	NA	0	0	0	0	0	0	0	0
NM_001017422	Ear4	465	0	NA	NA	0	0	0	0	0	0	0	0
NM_001017426	Kdm6b	6619	2315.55	-0.207035	0.0964654	2089	2197	2727	2312	20.19	20.48	17.81	17.73
NM_001017427	Rasef	5163	90.5582	-0.636071	0.121045	96	94	60	103	1.19	1.12	0.5	1.01
NM_001017429	Cox17	431	250.041	-0.177079	0.423671	230	228	278	270	34.15	32.64	27.88	31.8
NM_001017433	Tbata	1516	0	NA	NA	0	0	0	0	0	0	0	0
NM_001017441	Tbata	990	0	NA	NA	0	0	0	0	0	0	0	0
NM_001017525	Btbd11	3918	15.0251	-1.31624	0.0976264	18	19	9	11	0.29	0.3	0.1	0.14
NM_001017955	Zscan18	3618	266.039	-0.391462	0.0736413	263	258	269	268	4.65	4.4	3.21	3.76
NM_001017959	Lamp2	1777	944.292	-0.304917	0.083019	908	894	1175	817	32.69	31.04	28.58	23.34
NM_001017966	Ddi2	3527	1376.68	0.102394	0.454953	1134	1159	1831	1513	20.57	20.27	22.44	21.78
NM_001017968	Zdhhc18	2837	274.228	0.0340433	0.872698	232	236	358	293	5.23	5.13	5.45	5.24
NM_001017983	Foxred2	4782	150.685	-0.00719494	0.979481	121	140	169	181	1.62	1.81	1.53	1.92
NM_001017985	C2cd3	7775	818.362	0.0430596	0.815713	652	741	904	1026	5.37	5.88	5.03	6.7
NM_001018002	Dppa4	1370	13.9279	1.27916	0.126991	8	6	23	23	0.37	0.27	0.73	0.85
NM_001018013	Izumo1	1481	1.47764	-0.514299	0.842878	2	1	3	0	0.09	0.04	0.09	0
NM_001018019	Grxcr1	1065	0	NA	NA	0	0	0	0	0	0	0	0
NM_001018031	Otol1	2154	0	NA	NA	0	0	0	0	0	0	0	0
NM_001018042	Sp3	4166	2328.8	0.117267	0.36982	1983	1872	2974	2695	30.46	27.72	30.86	32.84
NM_001018063	Cxx1b	1229	38.5124	-0.319685	0.531929	34	40	50	31	1.77	2.01	1.76	1.28
NM_001018079	Lce3f	607	0	NA	NA	0	0	0	0	0	0	0	0
NM_001018087	Ldoc1	1332	1.87661	1.13234	0.626594	2	0	3	3	0.1	0	0.1	0.11
NM_001024134	Trim15	1834	3.46271	1.58332	0.34176	1	2	5	7	0.03	0.07	0.12	0.19
NM_001024135	Kbtbd7	4525	171.176	-0.215733	0.399465	147	171	198	173	2.08	2.33	1.89	1.94
NM_001024136	Anks6	3535	35.7436	-0.980235	0.07077	41	41	37	20	0.74	0.72	0.45	0.29
NM_001024137	Pla2g4d	3264	0.227698	1.07099	0.829951	0	0	0	1	0	0	0	0.02
NM_001024138	Gpr139	1035	0	NA	NA	0	0	0	0	0	0	0	0
NM_001024139	Adamts15	5918	145.591	-1.76522	8.21518e-10	206	182	83	72	2.23	1.9	0.61	0.62
NM_001024141	Nxf3	2957	61.4033	-2.32374	6.60387e-08	82	95	27	21	1.77	1.98	0.39	0.36
NM_001024142	Fbxo10	4621	322.137	-0.136001	0.542393	280	303	430	294	3.88	4.05	4.02	3.23
NM_001024145	Pla2g4f	3103	1.92204	0.294163	0.886153	1	2	3	2	0.02	0.04	0.04	0.03
NM_001024147	Gm5868	1375	33.79	-0.366205	0.569448	28	38	54	17	1.3	1.71	1.7	0.63
NM_001024148	Ugt2a2	2527	0.295125	-1.89874	0.703802	1	0	0	0	0.03	0	0	0
NM_001024205	Nufip2	10393	1663.94	0.23788	0.104314	1291	1346	2064	2132	7.95	7.99	8.58	10.41
NM_001024206	Trappc1	738	542.78	-0.173186	0.302895	476	518	638	557	41.27	43.3	37.37	38.32
NM_001024225	Defa24	415	0	NA	NA	0	0	0	0	0	0	0	0
NM_001024230	Gm5431	2964	0	NA	NA	0	0	0	0	0	0	0	0
NM_001024385	Crls1	1898	492.777	0.38962	0.0287464	352	385	663	642	11.87	12.51	15.1	17.17
NM_001024458	Add1	3953	3816.67	0.0284431	0.849294	3197	3330	5314	3770	51.75	51.97	58.11	48.42
NM_001024468	Bcat1	7820	631.636	-0.273036	0.090032	581	613	727	614	4.75	4.84	4.02	3.99
NM_001024474	Diras2	4344	16.6846	-3.33281	0.000418018	36	16	3	4	0.53	0.23	0.03	0.05
NM_001024478	Cdhr3	2931	0.485216	-0.453767	0.921186	0	1	1	0	0	0.02	0.01	0
NM_001024504	Dcun1d2	3025	200.06	0.0926606	0.710421	172	162	235	246	3.64	3.3	3.36	4.13
NM_001024508	Brd9	2410	629.731	0.0686056	0.684657	518	544	852	663	13.75	13.93	15.28	13.97
NM_001024512	Fam149b	2414	449.805	0.0397955	0.831854	384	382	607	465	10.18	9.76	10.87	9.78
NM_001024526	Larp4	6512	1034.89	0.186431	0.236149	810	862	1262	1305	7.96	8.17	8.38	10.17
NM_001024539	Shc2	3942	746.131	0.239499	0.119299	574	608	991	899	9.32	9.52	10.87	11.58
NM_001024560	Snx32	1635	20.9553	0.0131182	0.984932	20	16	33	17	0.78	0.6	0.87	0.53
NM_001024602	Cep170b	6619	714.18	-0.113079	0.532351	611	671	759	837	5.91	6.25	4.96	6.42
NM_001024604	Ankrd28	5199	1117.35	0.163712	0.244887	872	949	1457	1306	10.73	11.26	12.11	12.75
NM_001024606	Pdp2	3494	127.756	-0.268383	0.417373	115	126	113	155	2.11	2.22	1.4	2.25
NM_001024614	1700007G11Rik	853	1.16831	1.60959	0.583144	0	1	1	3	0	0.07	0.05	0.18
NM_001024616	Rabl6	3138	1572.08	0.0660408	0.614963	1324	1328	2002	1763	27	26.11	27.58	28.52
NM_001024617	Inpp4b	4402	0.80695	-1.39188	0.676374	1	1	0	1	0.01	0.01	0	0.01
NM_001024618	Xirp2	11944	0	NA	NA	0	0	0	0	0	0	0	0
NM_001024619	Tsku	2506	276.405	0.0279977	0.894776	223	250	343	310	5.69	6.15	5.92	6.28
NM_001024622	Pcnp	2264	396.236	-0.0594457	0.752476	326	373	486	423	9.21	10.16	9.28	9.49
NM_001024624	Cdkl5	3225	91.0455	0.0977582	0.790574	68	84	95	123	1.35	1.61	1.27	1.94
NM_001024626	Zfp873	2295	106.146	0.176251	0.572712	87	85	134	129	2.43	2.29	2.52	2.85
NM_001024645	Carmil3	4556	199.569	-0.657713	0.00584046	205	217	197	166	2.88	2.94	1.87	1.85
NM_001024672	Methig1	1443	1.73977	-0.901449	0.748845	0	4	3	0	0	0.17	0.09	0
NM_001024673	Ifnl2	576	0	NA	NA	0	0	0	0	0	0	0	0
NM_001024698	Cpa2	1312	16.3706	-1.50676	0.0537029	16	26	11	9	0.78	1.22	0.36	0.35
NM_001024699	Zbtb45	2136	120.685	-0.0618162	0.83415	100	113	142	134	3	3.26	2.87	3.18
NM_001024702	C1ql4	714	0.455397	2.08805	0.669158	0	0	0	2	0	0	0	0.14
NM_001024703	Mctp2	5764	24.6498	-0.428724	0.496622	19	30	24	25	0.21	0.32	0.18	0.22
NM_001024705	Prpmp5	1279	0	NA	NA	0	0	0	0	0	0	0	0
NM_001024706	Gm5458	997	1.20913	0.126857	0.959822	1	1	2	1	0.06	0.06	0.09	0.05
NM_001024707	Lrp3	3984	210.524	-0.23389	0.318763	190	203	231	221	3.05	3.14	2.51	2.82
NM_001024709	Krtap10-10	1302	0	NA	NA	0	0	0	0	0	0	0	0
NM_001024712	Gm3696	2130	4.27406	-0.64153	0.658457	5	4	6	2	0.15	0.12	0.12	0.05
NM_001024714	Cma2	940	0	NA	NA	0	0	0	0	0	0	0	0
NM_001024716	Triobp	2539	1257.14	0.121619	0.408601	1017	1063	1733	1346	25.63	25.83	29.5	26.91
NM_001024717	Gal3st3	2417	18.4236	-0.581432	0.431714	21	17	13	21	0.56	0.43	0.23	0.44
NM_001024719	Cyp2c67	1695	0	NA	NA	0	0	0	0	0	0	0	0
NM_001024720	Hmcn1	18205	126.728	-0.367017	0.342648	129	117	91	163	0.45	0.4	0.22	0.45
NM_001024721	Ifi214	1287	0	NA	NA	0	0	0	0	0	0	0	0
NM_001024726	Zfp607a	3504	51.6917	-0.249341	0.567994	45	52	53	57	0.82	0.92	0.65	0.83
NM_001024728	C330021F23Rik	1613	3.58978	0.116213	0.941995	2	4	7	2	0.08	0.15	0.19	0.06
NM_001024806	Cebpz	4059	1732.09	0.323349	0.0342179	1280	1378	2170	2312	20.18	20.95	23.11	28.92
NM_001024837	Adarb1	6573	200.88	-0.0462978	0.853277	162	191	266	199	1.58	1.79	1.75	1.54
NM_001024841	Gm128	1466	1.86561	1.15024	0.58936	1	1	3	3	0.04	0.04	0.09	0.1
NM_001024842	Hoxc11	912	7.08728	-1.47299	0.217351	10	8	7	2	0.7	0.54	0.33	0.11
NM_001024846	Zfp62	4020	880.698	0.0745114	0.612488	719	763	1131	985	11.44	11.71	12.16	12.44
NM_001024848	Apol7b	2220	0	NA	NA	0	0	0	0	0	0	0	0
NM_001024849	Gm14325	4388	49.7471	0.103865	0.815805	36	47	67	54	0.52	0.66	0.66	0.62
NM_001024850	Rhox10	755	0.579251	-2.87929	0.491469	1	1	0	0	0.08	0.08	0	0
NM_001024851	Ankrd34a	2582	16.8507	-0.194317	0.805386	15	16	12	24	0.37	0.38	0.2	0.47
NM_001024853	Timm9	973	210.544	0.625429	0.0222497	135	151	263	329	8.88	9.57	11.68	17.17
NM_001024854	Timm9	791	195.341	0.566103	0.045926	128	144	237	303	10.35	11.23	12.95	19.45
NM_001024856	Ttbk2	11134	702.589	-0.204056	0.18911	637	662	805	723	3.66	3.67	3.13	3.3
NM_001024857	Ttbk2	11061	701.999	-0.201795	0.194179	635	662	805	723	3.67	3.69	3.15	3.32
NM_001024910	Sept10	1809	530.74	0.302132	0.0956296	371	451	708	662	13.12	15.38	16.92	18.58
NM_001024911	Sept10	2528	664.922	0.286246	0.0955386	470	566	875	832	11.9	13.81	14.96	16.71
NM_001024917	N4bp2	5709	1963.66	-0.139605	0.312915	1739	1816	2174	2184	19.49	19.63	16.46	19.42
NM_001024918	Rfx4	3920	3.15778	0.246989	0.879247	2	3	4	4	0.03	0.05	0.04	0.05
NM_001024919	Bod1	1396	460.046	0.183041	0.317574	374	370	642	507	17.14	16.35	19.88	18.44
NM_001024920	Trp53i13	1357	94.6361	-0.205614	0.568445	92	83	130	78	4.34	3.77	4.14	2.92
NM_001024922	Ddx49	2085	791.67	0.0947654	0.543374	662	660	1059	860	20.32	19.53	21.95	20.94
NM_001024926	Cyb5d2	2370	40.1615	-0.0267539	0.955828	34	36	48	45	0.92	0.94	0.88	0.96
NM_001024927	Pitpnm3	6644	4.27287	0.55929	0.697031	2	4	7	5	0.02	0.04	0.05	0.04
NM_001024928	Zfp667	3664	81.1582	-0.0716829	0.861875	85	58	78	105	1.48	0.98	0.92	1.45
NM_001024931	Rbfox3	2990	4.24745	-0.660414	0.666714	5	4	7	1	0.11	0.08	0.1	0.02
NM_001024932	Pilrb2	1801	1.1527	1.55418	0.5914	1	0	2	2	0.04	0	0.05	0.06
NM_001024945	Qsox1	3347	409.011	-0.387451	0.187841	367	435	575	270	7.02	8.02	7.43	4.1
NM_001024950	Zfp563	6376	81.8362	0.102713	0.775152	75	61	102	96	0.75	0.59	0.69	0.76
NM_001024952	Rc3h1	10989	1424.05	0.0597766	0.667214	1134	1276	1762	1636	6.6	7.16	6.93	7.56
NM_001024954	Pbx4	1337	10.1116	-0.416941	0.664749	8	12	8	12	0.38	0.55	0.26	0.46
NM_001024955	Pik3r1	5814	519.548	-0.0628413	0.727998	415	503	623	566	4.57	5.34	4.63	4.94
NM_001025067	Lrig2	7154	509.078	-0.0218803	0.899	433	453	648	537	3.87	3.91	3.92	3.81
NM_001025074	Ntrk2	8724	4.53998	-4.35371	0.0264148	7	8	1	0	0.05	0.06	0	0
NM_001025083	Rhox12	929	0	NA	NA	0	0	0	0	0	0	0	0
NM_001025084	Rhox1	875	0	NA	NA	0	0	0	0	0	0	0	0
NM_001025085	Gm5797	990	0	NA	NA	0	0	0	0	0	0	0	0
NM_001025086	Rhox7a	974	0	NA	NA	0	0	0	0	0	0	0	0
NM_001025093	Atf2	4283	1323.73	-0.00413994	0.978047	1071	1220	1540	1543	16	17.57	15.54	18.29
NM_001025102	Arl14ep	3301	507.216	0.0256473	0.892324	423	445	573	618	8.2	8.32	7.5	9.5
NM_001025103	Cracr2b	1675	25.4669	0.00751948	0.990935	20	24	43	18	0.76	0.88	1.11	0.55
NM_001025156	Ccdc93	7230	648.73	0.238702	0.156748	495	533	818	820	4.38	4.55	4.89	5.76
NM_001025163	Zfp78	4744	13.6317	-0.950257	0.254501	17	14	14	8	0.23	0.18	0.13	0.09
NM_001025192	Cxadr	5557	1096.17	-0.206201	0.165234	991	1037	1192	1183	11.41	11.51	9.27	10.81
NM_001025208	LOC547349	387	2.58751	-0.41336	0.849494	5	0	1	4	0.83	0	0.11	0.52
NM_001025240	Gm5346	2209	0	NA	NA	0	0	0	0	0	0	0	0
NM_001025241	Gm20747	1116	0	NA	NA	0	0	0	0	0	0	0	0
NM_001025244	Krtap31-2	932	0.227698	1.07099	0.829951	0	0	0	1	0	0	0	0.05
NM_001025245	Mbp	4814	59.5707	0.131163	0.764046	51	47	61	83	0.68	0.6	0.55	0.88
NM_001025246	Trp53i11	2652	306.07	-0.731048	0.000513018	321	339	307	234	7.74	7.89	5	4.48
NM_001025250	Vegfa	3520	2315.5	-0.147853	0.375857	2090	2113	3101	2085	37.99	37.04	38.08	30.07
NM_001025251	Mbp	2177	9.59139	0.455413	0.637609	6	8	14	12	0.18	0.23	0.28	0.28
NM_001025254	Mbp	2100	9.29626	0.563984	0.569278	5	8	14	12	0.15	0.24	0.29	0.29
NM_001025255	Mbp	2100	9.59139	0.455413	0.637609	6	8	14	12	0.18	0.24	0.29	0.29
NM_001025256	Mbp	2055	9.29626	0.563984	0.569278	5	8	14	12	0.16	0.24	0.29	0.3
NM_001025257	Vegfa	3318	2221.57	-0.155235	0.357958	2018	2024	2974	1989	38.92	37.64	38.74	30.43
NM_001025258	Mbp	2068	9.59139	0.455413	0.637609	6	8	14	12	0.19	0.24	0.29	0.29
NM_001025259	Mbp	1978	9.29626	0.563984	0.569278	5	8	14	12	0.16	0.25	0.31	0.31
NM_001025260	H2al1e	491	0	NA	NA	0	0	0	0	0	0	0	0
NM_001025261	Tpd52	2422	184.764	-0.17348	0.504745	168	170	192	212	4.44	4.33	3.43	4.44
NM_001025262	Tpd52	2355	183.558	-0.184246	0.475495	167	170	192	208	4.54	4.45	3.52	4.48
NM_001025263	Tpd52	2299	184.378	-0.170167	0.506983	166	171	195	209	4.62	4.59	3.67	4.62
NM_001025264	Tpd52	2284	184.15	-0.173931	0.496898	166	171	195	208	4.65	4.62	3.69	4.62
NM_001025286	Nkain2	1227	0	NA	NA	0	0	0	0	0	0	0	0
NM_001025296	Dffa	2459	274.786	0.257579	0.225491	220	212	367	333	5.72	5.32	6.45	6.88
NM_001025305	Tfap2b	6158	1.27655	-1.0941	0.689849	2	1	2	0	0.02	0.01	0.01	0
NM_001025307	Stx3	3009	180.24	-0.328594	0.232626	180	166	170	201	3.83	3.4	2.44	3.39
NM_001025309	Pja2	4694	1573.55	-0.380918	0.0253153	1526	1548	1924	1302	20.8	20.35	17.72	14.08
NM_001025310	St6galnac6	2375	289.82	-0.393572	0.0694936	266	303	334	255	7.17	7.87	6.08	5.45
NM_001025311	St6galnac6	2286	286.035	-0.378565	0.0835063	263	296	334	251	7.36	7.99	6.32	5.57
NM_001025312	Dclre1b	4117	165.264	-0.00626073	0.980728	139	147	195	190	2.16	2.2	2.05	2.34
NM_001025313	Tapbp	2740	412.421	0.448936	0.0718407	296	306	464	636	6.91	6.89	7.32	11.78
NM_001025351	Defb46	171	0	NA	NA	0	0	0	0	0	0	0	0
NM_001025353	Gm6040	852	0	NA	NA	0	0	0	0	0	0	0	0
NM_001025358	Klc1	2396	1136.05	-0.253158	0.0927386	1018	1117	1369	1067	27.19	28.76	24.7	22.61
NM_001025359	Klc1	2423	1169.35	-0.248075	0.0967277	1047	1147	1410	1102	27.65	29.21	25.15	23.09
NM_001025360	Klc1	2486	1227.9	-0.264128	0.0766907	1121	1194	1482	1141	28.85	29.63	25.77	23.3
NM_001025361	Klc1	2440	1194.6	-0.269414	0.0732242	1092	1164	1441	1106	28.64	29.43	25.53	23.01
NM_001025362	Klc1	1911	1089.66	-0.258602	0.0873642	988	1063	1313	1019	33.08	34.32	29.7	27.07
NM_001025363	Klc1	2373	1166.69	-0.24955	0.0951473	1046	1144	1407	1098	28.2	29.74	25.63	23.49
NM_001025364	Rtn2	1071	78.3754	-0.226131	0.530868	72	74	98	72	4.3	4.26	3.96	3.41
NM_001025365	Miip	1801	80.6695	0.521905	0.169049	67	47	113	109	2.38	1.61	2.71	3.07
NM_001025371	Serinc4	2520	292.7	-0.465861	0.0307576	276	311	328	250	7.01	7.61	5.63	5.04
NM_001025372	Adcyap1r1	6143	219.484	0.43335	0.0801624	149	174	345	249	1.55	1.75	2.43	2.06
NM_001025373	Zfp943	2728	163.365	0.0678713	0.801779	147	128	195	195	3.45	2.89	3.09	3.63
NM_001025375	Wdr61	1318	797.444	0.119504	0.469366	673	646	960	976	32.67	30.24	31.48	37.59
NM_001025376	Wdr61	1207	795.004	0.110972	0.50595	673	646	949	975	35.68	33.02	33.99	41.01
NM_001025378	Orc2	3013	1115.05	0.24621	0.101743	878	883	1410	1412	18.65	18.08	20.23	23.79
NM_001025379	Sema3g	3668	1.63272	-2.76317	0.298821	1	4	1	0	0.02	0.07	0.01	0
NM_001025380	Adam39	2437	0	NA	NA	0	0	0	0	0	0	0	0
NM_001025381	Gpr17	5189	4.05098	-0.819227	0.583492	3	6	5	2	0.04	0.07	0.04	0.02
NM_001025382	Fam196b	5365	0.295125	-1.89874	0.703802	1	0	0	0	0.01	0	0	0
NM_001025383	Gm14685	2767	0	NA	NA	0	0	0	0	0	0	0	0
NM_001025384	DXBay18	2855	0	NA	NA	0	0	0	0	0	0	0	0
NM_001025385	Tas2r137	1000	0	NA	NA	0	0	0	0	0	0	0	0
NM_001025386	Olfr243	949	0	NA	NA	0	0	0	0	0	0	0	0
NM_001025388	Eno1b	1696.5	935.187	0.368369	0.0132769	687	723	1262	1200	25.91	26.29	32.15	35.91
NM_001025391	Sufu	4508	1011.42	0.176915	0.214365	798	842	1344	1170	11.33	11.52	12.89	13.18
NM_001025392	Bclaf1	5439	5920.07	0.16736	0.188857	4729	4902	7287	7318	55.63	55.61	57.91	68.31
NM_001025393	Bclaf1	5293	5680.31	0.168806	0.186114	4536	4700	6994	7026	54.83	54.78	57.12	67.39
NM_001025395	Src	3853	987.819	0.0410487	0.805988	826	856	1373	987	13.72	13.71	15.4	13.01
NM_001025426	Depdc5	8168	705.402	0.0348701	0.840704	569	635	812	851	4.46	4.8	4.3	5.29
NM_001025427	Hmga1	1672	136.359	0.423411	0.141963	106	95	206	161	4.06	3.51	5.33	4.89
NM_001025428	Spag9	6886	1881.31	-0.229807	0.107406	1683	1826	2307	1765	15.64	16.36	14.48	13.01
NM_001025429	Spag9	6883	1881.31	-0.229807	0.107406	1683	1826	2307	1765	15.65	16.37	14.49	13.02
NM_001025430	Spag9	6872	1881.31	-0.229807	0.107406	1683	1826	2307	1765	15.67	16.39	14.51	13.04
NM_001025431	Btbd3	4631	264.846	-0.111964	0.607304	233	242	298	296	3.22	3.22	2.78	3.24
NM_001025432	Crebbp	7474	974.712	-0.0912952	0.527054	842	895	1193	1019	7.21	7.39	6.9	6.92
NM_001025435	BC053393	2035	0.227698	1.07099	0.829951	0	0	0	1	0	0	0	0.02
NM_001025438	Camk2d	5559	420.888	-0.712574	0.00946167	423	481	505	254	4.87	5.34	3.93	2.32
NM_001025439	Camk2d	5571	402.806	-0.685475	0.013611	402	457	490	245	4.62	5.06	3.8	2.23
NM_001025444	Aptx	5544	229.818	-0.0164984	0.942913	197	202	266	267	2.27	2.25	2.07	2.45
NM_001025445	Aptx	5540	229.818	-0.0164984	0.942913	197	202	266	267	2.28	2.25	2.08	2.45
NM_001025559	Sox6	8533	137.475	-2.47661	3.76773e-10	195	208	73	27	1.46	1.5	0.37	0.16
NM_001025560	Sox6	8647	137.191	-2.47309	4.05644e-10	195	207	73	27	1.44	1.48	0.36	0.16
NM_001025561	Pus1	1859	353.048	0.265062	0.24087	289	264	415	480	9.95	8.76	9.65	13.11
NM_001025562	Pus1	1503	334.8	0.265594	0.257301	283	241	395	454	12.05	9.89	11.36	15.34
NM_001025565	Lhx9	4917	2.03169	-0.391004	0.850123	1	3	1	3	0.01	0.04	0.01	0.03
NM_001025567	Dmbx1	4010	14.4603	-0.829158	0.31847	13	19	9	15	0.21	0.29	0.1	0.19
NM_001025568	Pde1c	8834	18.6681	-0.171526	0.811622	21	13	21	20	0.15	0.09	0.1	0.11
NM_001025570	Prrx1	4093	34.6875	-1.65888	0.00196451	44	47	20	19	0.69	0.71	0.21	0.24
NM_001025571	Sh2d2a	4725	1.34859	-2.44461	0.383291	1	3	1	0	0.01	0.04	0.01	0
NM_001025572	Ankrd12	8976	357.515	-0.0386851	0.866836	318	307	369	449	2.27	2.11	1.78	2.54
NM_001025573	Slc23a4	2148	4.37329	0.182287	0.90443	6	1	7	4	0.18	0.03	0.14	0.09
NM_001025574	Bpifb9b	2029	0	NA	NA	0	0	0	0	0	0	0	0
NM_001025575	Cfhr2	1594	0	NA	NA	0	0	0	0	0	0	0	0
NM_001025576	Ccdc141	6303	373.737	-4.92959	1.51113e-65	596	655	38	18	6.05	6.41	0.26	0.14
NM_001025577	Maf	3639	175.82	-0.9881	0.000742666	199	205	176	103	3.5	3.48	2.09	1.44
NM_001025581	Kcnc2	6189	9.14756	-0.424348	0.676429	11	7	7	11	0.11	0.07	0.05	0.09
NM_001025582	Dram2	2452	349.296	-0.24874	0.231841	353	301	403	345	9.21	7.57	7.1	7.14
NM_001025584	Kcnj6	2349	1.07547	-2.04958	0.495549	2	1	1	0	0.05	0.03	0.02	0
NM_001025585	Kcnj6	2044	0.579251	-2.87929	0.491469	1	1	0	0	0.03	0.03	0	0
NM_001025586	Nr2c2ap	1186	135.76	0.189844	0.5092	106	113	164	173	5.72	5.88	5.98	7.41
NM_001025587	Nr2c2ap	1184	135.76	0.189844	0.5092	106	113	164	173	5.73	5.89	5.99	7.42
NM_001025589	Rfxank	3641	274.634	0.0345098	0.874625	245	223	331	318	4.31	3.78	3.93	4.43
NM_001025590	Kcnj6	3632	0.579251	-2.87929	0.491469	1	1	0	0	0.02	0.02	0	0
NM_001025594	Zbtb43	4992	274.39	0.0352047	0.867913	230	238	334	315	2.95	2.94	2.89	3.2
NM_001025597	Ikzf1	5441	128.4	1.366	0.000730931	56	68	150	274	0.66	0.77	1.19	2.56
NM_001025599	Trim26	3204	565.108	-0.0271746	0.869327	486	499	691	619	9.71	9.61	9.32	9.81
NM_001025600	Cadm1	4259	1577.39	-0.686179	0.00199788	1638	1723	1861	1011	24.61	24.96	18.89	12.05
NM_001025602	Il1rl1	5286	1.13849	3.41232	0.373264	0	0	0	5	0	0	0	0.05
NM_001025605	Gm527	1456	60.0078	0.134158	0.745746	45	54	87	61	1.98	2.29	2.58	2.13
NM_001025606	Tmem171	1149	1.27655	-1.0941	0.689849	2	1	2	0	0.11	0.05	0.08	0
NM_001025607	Gm5168	813	0	NA	NA	0	0	0	0	0	0	0	0
NM_001025608	Szrd1	3291	1461.86	0.20382	0.123923	1139	1208	1938	1725	22.15	22.65	25.45	26.61
NM_001025610	Ms4a7	1271	0	NA	NA	0	0	0	0	0	0	0	0
NM_001025612	Snx22	2546	2502.33	-0.0473599	0.728005	2149	2244	3267	2519	54.01	54.38	55.47	50.23
NM_001025613	Otud7b	8086	1041.07	0.0678205	0.632149	853	903	1337	1159	6.75	6.89	7.15	7.28
NM_001025614	Otud7b	8029	1040.57	0.068109	0.630763	852	903	1336	1159	6.79	6.94	7.19	7.33
NM_001025615	Ccdc50	6945	1831.87	-0.3672	0.00510448	1718	1847	1928	1811	15.83	16.41	12	13.24
NM_001025617	Cant1	2932	530.344	-0.014181	0.935543	467	453	688	551	10.19	9.53	10.14	9.54
NM_001025618	Cant1	2890	530.344	-0.014181	0.935543	467	453	688	551	10.34	9.67	10.29	9.68
NM_001025779	Cdc6	4518	599.445	0.561269	0.000667307	419	417	871	800	5.93	5.69	8.33	8.99
NM_001025947	Dnm1l	4005	2334.24	0.132326	0.327958	1864	1983	2849	2845	29.78	30.55	30.75	36.06
NM_001026211	Dnajc19	1273	119.792	0.0524908	0.859341	104	99	156	130	5.23	4.8	5.3	5.18
NM_001026212	Ensa	2271	808.862	-0.128625	0.390714	720	739	967	843	20.29	20.08	18.41	18.85
NM_001026214	Entpd5	4953	177.134	0.0569688	0.825642	147	153	244	181	1.9	1.91	2.13	1.86
NM_001029836	Npnt	4605	99.8323	-1.37611	0.000350005	127	122	89	43	1.76	1.63	0.84	0.47
NM_001029837	Pik3cd	4868	95.778	-0.457472	0.21115	82	110	119	72	1.08	1.39	1.06	0.75
NM_001029838	Pknox2	3535	347.339	-0.428066	0.0559692	324	365	419	280	5.86	6.37	5.12	4.02
NM_001029841	Sla	2856	4.99797	-0.466973	0.727516	6	4	7	3	0.13	0.09	0.11	0.05
NM_001029842	Slc16a6	4208	150.398	-0.15216	0.584339	143	130	163	169	2.17	1.91	1.67	2.04
NM_001029843	Vrk1	3708	1163.05	0.271516	0.052234	893	927	1543	1431	15.41	15.42	17.99	19.59
NM_001029844	Vrk1	3649	1141.49	0.266059	0.0578856	877	913	1513	1401	15.38	15.44	17.92	19.49
NM_001029850	Magi1	7780	722.748	-0.161137	0.299048	639	679	833	763	5.26	5.38	4.63	4.98
NM_001029855	Psme2	784	62.0268	0.242134	0.585676	49	49	62	93	4	3.86	3.42	6.02
NM_001029856	Atad5	7247	977.568	0.286092	0.128772	747	774	1136	1356	6.6	6.59	6.78	9.5
NM_001029867	Ugt2b36	1880	0.201089	0.980438	0.844325	0	0	1	0	0	0	0.02	0
NM_001029868	Pdzd4	3962	128.718	0.399041	0.257488	82	110	139	199	1.32	1.71	1.52	2.55
NM_001029872	Itgad	3931	0.284126	-1.87111	0.708022	0	1	0	0	0	0.02	0	0
NM_001029873	Unc13a	7915	59.2028	-0.808111	0.0491112	69	61	56	45	0.56	0.48	0.31	0.29
NM_001029876	Urb2	5762	725.704	0.387301	0.0347926	526	560	902	1010	5.84	6	6.77	8.9
NM_001029877	Nova2	8366	27.2185	-0.943527	0.137912	24	38	17	26	0.18	0.28	0.09	0.16
NM_001029878	Lonrf2	5065	3.96794	-0.464526	0.757589	3	5	6	2	0.04	0.06	0.05	0.02
NM_001029889	Usf3	12596	809.914	-0.173817	0.268232	693	791	918	861	3.52	3.87	3.15	3.47
NM_001029890	Mex3a	5772	3007.4	-0.0911937	0.446251	2626	2732	3661	3162	29.11	29.2	27.42	27.81
NM_001029893	Psg26	2051	0	NA	NA	0	0	0	0	0	0	0	0
NM_001029895	Ate1	4988	648.503	-0.0492004	0.764752	555	584	753	735	7.12	7.22	6.53	7.48
NM_001029912	Zswim5	5381	49.9786	0.385833	0.466514	29	46	47	83	0.34	0.53	0.38	0.78
NM_001029929	Zmynd15	2785	8.07213	-0.623065	0.559132	6	11	9	6	0.14	0.24	0.14	0.11
NM_001029930	Gm5796	1807	1.27655	-1.0941	0.689849	2	1	2	0	0.07	0.03	0.05	0
NM_001029933	Zfp114	2230	1.60031	0.860138	0.734173	0	2	4	1	0	0.06	0.08	0.02
NM_001029934	Usp32	6888	1002.07	-0.0175296	0.91266	847	894	1134	1186	7.87	8.01	7.12	8.74
NM_001029935	Trim38	1472	1.56068	-1.4982	0.550875	2	2	2	0	0.09	0.08	0.06	0
NM_001029936	Specc1	6734	1295.52	-0.168489	0.421074	1170	1198	1829	1063	11.12	10.98	11.74	8.01
NM_001029937	Sec14l3	3914	0.686305	0.494396	0.901632	0	1	2	0	0	0.02	0.02	0
NM_001029938	Rilp	1477	3.54575	1.05412	0.518759	1	3	4	7	0.04	0.13	0.12	0.24
NM_001029977	Gm4788	2870	0	NA	NA	0	0	0	0	0	0	0	0
NM_001029978	Tceal3	1110	3.6572	-0.293658	0.857076	3	4	7	1	0.17	0.22	0.27	0.05
NM_001029979	Safb2	3249	1178.65	0.0174206	0.906001	991	1032	1385	1381	19.52	19.6	18.43	21.58
NM_001029982	Sec23ip	4556	1500.73	-0.0507057	0.701629	1304	1333	1862	1593	18.31	18.05	17.67	17.75
NM_001029983	Man1b1	3727	1393.52	-0.0422062	0.758006	1169	1274	1753	1467	20.07	21.09	20.33	19.98
NM_001029984	Fcrlb	1277	0	NA	NA	0	0	0	0	0	0	0	0
NM_001029985	Kcp	4848	160.412	-1.01408	0.000468504	177	194	154	97	2.34	2.47	1.37	1.02
NM_001029987	Doxl2	2282	0.201089	0.980438	0.844325	0	0	1	0	0	0	0.02	0
NM_001029988	Fat2	14398	1.58149	2.14106	0.411069	1	0	3	3	0	0	0.01	0.01
NM_001029990	Mettl17	1607	275.42	-0.285042	0.187245	245	278	324	259	9.76	10.67	8.71	8.18
NM_001029993	Zc3h18	3783	1338.68	0.143118	0.291994	1083	1114	1708	1577	18.32	18.17	19.52	21.16
NM_001029994	Zc3h18	3712	1338.38	0.143786	0.289725	1082	1114	1708	1577	18.65	18.52	19.89	21.57
NM_001030014	Mcat	1887	182.052	0.26548	0.329674	132	154	280	189	4.48	5.04	6.41	5.08
NM_001030274	Ndufs5	504	0.295125	-1.89874	0.703802	1	0	0	0	0.13	0	0	0
NM_001030290	Rdh8	1442	0.295125	-1.89874	0.703802	1	0	0	0	0.04	0	0	0
NM_001030291	Enpp7	1363	0	NA	NA	0	0	0	0	0	0	0	0
NM_001030292	Kcnk15	1029	0.201089	0.980438	0.844325	0	0	1	0	0	0	0.04	0
NM_001030293	Spry3	4342	0	NA	NA	0	0	0	0	0	0	0	0
NM_001030294	Olfm4	1632	2.92925	-5.21583	0.0288306	8	2	0	0	0.31	0.08	0	0
NM_001030296	Prr7	1355	32.5942	-0.0299613	0.957039	23	34	35	40	1.09	1.55	1.12	1.5
NM_001030297	Tmprss11c	1603	0	NA	NA	0	0	0	0	0	0	0	0
NM_001030305	Pmp2	1358	0.485216	-0.453767	0.921186	0	1	1	0	0	0.05	0.03	0
NM_001030307	Dkc1	2786	1431.9	0.489504	0.00795188	1008	1049	1753	2125	23.15	23.23	27.2	38.72
NM_001031621	Abca17	5171	0.898393	1.05451	0.771963	1	0	3	0	0.01	0	0.03	0
NM_001031622	Gm16367	2031	0	NA	NA	0	0	0	0	0	0	0	0
NM_001031664	Nudt10	1746	46.8927	-0.312944	0.513815	39	51	62	37	1.43	1.8	1.53	1.08
NM_001031667	Gsk3a	2246	929.96	0.112102	0.444287	774	769	1186	1074	22.05	21.12	22.83	24.28
NM_001031772	Lin28b	5396	981.591	0.211237	0.343169	795	775	1023	1410	9.43	8.86	8.19	13.27
NM_001031808	Mrpl41	2419	157.743	0.0587486	0.829527	124	143	183	192	3.28	3.65	3.27	4.03
NM_001031811	Kcnh8	2136.5	3.85648	0.74844	0.642674	1	4	3	8	0.03	0.12	0.06	0.19
NM_001031814	Smg1	15488	3463.17	0.154328	0.274899	2643	3023	4196	4306	10.92	12.04	11.71	14.11
NM_001031851	Agxt2	1809	0	NA	NA	0	0	0	0	0	0	0	0
NM_001032298	Bglap2	467	0	NA	NA	0	0	0	0	0	0	0	0
NM_001032378	Pecam1	3237	631.432	0.265743	0.171981	476	515	971	656	9.41	9.82	12.97	10.29
NM_001032413	Pear1	4341	138.57	-0.0632572	0.842906	113	132	202	119	1.67	1.88	2.01	1.39
NM_001032414	Pear1	4272	136.176	-0.041464	0.897957	110	129	201	117	1.65	1.86	2.03	1.39
NM_001032727	Sybu	2914	1.62371	2.20786	0.410824	0	1	1	5	0	0.02	0.01	0.09
NM_001033039	Klhdc9	1549	40.4992	-0.383119	0.43368	43	36	41	41	1.78	1.43	1.14	1.34
NM_001033040	Ccdc189	2525	227.44	-0.0596027	0.795557	191	210	263	257	4.84	5.13	4.5	5.17
NM_001033041	Acmsd	2291	5.46318	0.755284	0.553651	4	3	8	8	0.11	0.08	0.15	0.18
NM_001033042	Lrrc14b	2742	68.7237	0.0380713	0.922607	63	54	96	68	1.47	1.22	1.51	1.26
NM_001033043	Rnf17	5109	135.121	0.896991	0.00254943	79	84	195	214	0.99	1.01	1.65	2.13
NM_001033122	Cd69	1613	0	NA	NA	0	0	0	0	0	0	0	0
NM_001033123	Gm14288	423	0	NA	NA	0	0	0	0	0	0	0	0
NM_001033124	Ntrk1	2569	11.081	2.43737	0.0276019	1	5	16	27	0.02	0.12	0.27	0.53
NM_001033126	Cd27	1568	2.20296	0.620059	0.76211	1	2	1	5	0.04	0.08	0.03	0.16
NM_001033128	Bbs1	5578	116.723	-0.171809	0.589767	121	92	137	120	1.39	1.02	1.06	1.09
NM_001033131	Krtdap	448	0.428788	2.00841	0.668296	0	0	1	1	0	0	0.1	0.11
NM_001033132	Commd6	869	179.843	0.0287229	0.911271	163	144	215	209	12	10.22	10.69	12.21
NM_001033135	Rnf149	2422	724.22	-0.428126	0.0068881	674	762	760	685	17.81	19.41	13.56	14.36
NM_001033136	Rmdn3	2237	655.775	0.148384	0.383386	560	513	821	789	16.02	14.15	15.86	17.91
NM_001033139	AI846148	3175	564.923	-0.141608	0.453434	496	528	742	524	10	10.26	10.1	8.38
NM_001033140	Sdhaf1	964	112.334	0.282528	0.36687	85	90	138	149	5.64	5.76	6.19	7.85
NM_001033141	Ecscr	1100	194.95	-0.405193	0.227919	187	197	274	126	10.88	11.05	10.77	5.82
NM_001033142	Rnf166	1775	251.157	-0.14417	0.570654	214	242	345	219	7.71	8.41	8.4	6.26
NM_001033145	1190002N15Rik	3945	763.411	-0.376097	0.0218968	746	743	884	678	12.1	11.62	9.69	8.73
NM_001033148	1700029J07Rik	2731	22.0914	0.0904715	0.889882	16	21	25	28	0.37	0.47	0.4	0.52
NM_001033149	Ttc9	4775	36.9035	0.260686	0.62672	26	32	39	54	0.35	0.41	0.35	0.57
NM_001033150	Plekhm2	4111	378.347	-0.130532	0.494868	337	346	470	378	5.25	5.19	4.94	4.67
NM_001033155	Dnajb14	1841	108.203	-0.0657187	0.836573	94	97	117	129	3.27	3.25	2.75	3.56
NM_001033156	Fbxo33	3440	378.247	-0.232239	0.22341	335	371	419	394	6.23	6.65	5.26	5.81
NM_001033157	5730507C01Rik	2464	4.54978	-1.68376	0.239412	5	7	2	3	0.13	0.18	0.04	0.06
NM_001033158	Rasl12	2422	4.63542	0.00514742	0.996981	4	4	7	4	0.11	0.1	0.12	0.08
NM_001033159	Zfp597	5625	188.973	-0.0596313	0.813947	162	171	209	222	1.84	1.88	1.61	2
NM_001033161	Tradd	1378	42.5059	0.369329	0.435638	33	31	58	54	1.53	1.39	1.82	1.99
NM_001033162	Shcbp1l	2033	7.29057	0.594959	0.608542	5	5	6	14	0.16	0.15	0.13	0.35
NM_001033163	Ephx3	2407	12.1177	3.23836	0.00428478	2	2	16	34	0.05	0.05	0.29	0.72
NM_001033164	2510002D24Rik	1227	51.3644	-0.0652862	0.887673	35	56	57	60	1.83	2.82	2.01	2.48
NM_001033165	Dnajc25	1821	185.828	-0.0445402	0.863431	161	165	252	179	5.66	5.59	5.98	4.99
NM_001033166	Selenoh	679	556.559	0.0941094	0.570987	452	478	719	627	42.59	43.43	45.77	46.88
NM_001033167	Slc22a23	6238	863.715	-0.0830141	0.585835	745	790	1088	881	7.64	7.81	7.54	7.17
NM_001033168	1700066B19Rik	2500	0.723912	0.551123	0.87303	1	0	1	1	0.03	0	0.02	0.02
NM_001033170	Fam83e	2893	7.02844	0.736816	0.556755	7	2	6	14	0.15	0.04	0.09	0.25
NM_001033171	Klrg2	2275	5.58242	0.170126	0.897824	7	2	9	5	0.2	0.05	0.17	0.11
NM_001033172	Rab11fip2	5286	210.978	-0.217241	0.352805	185	207	244	213	2.24	2.42	2	2.05
NM_001033173	Usp31	10181	769.874	0.244213	0.144328	598	619	953	992	3.76	3.75	4.05	4.95
NM_001033174	Osbp	4571	638.186	-0.210748	0.195227	570	613	761	627	7.98	8.27	7.2	6.96
NM_001033175	Cln6	2127	301.092	0.0422319	0.841219	233	280	377	338	7.01	8.12	7.66	8.07
NM_001033176	Slc6a21	1724	0	NA	NA	0	0	0	0	0	0	0	0
NM_001033177	Krt76	2301	0	NA	NA	0	0	0	0	0	0	0	0
NM_001033178	Tmem181a	4386	104.277	-0.418965	0.187579	100	106	102	106	1.46	1.49	1.01	1.23
NM_001033181	Jrkl	2949	0	NA	NA	0	0	0	0	0	0	0	0
NM_001033184	1700057G04Rik	1043	0	NA	NA	0	0	0	0	0	0	0	0
NM_001033185	Ccdc190	1434	2.80742	-0.718431	0.67925	4	2	3	2	0.18	0.09	0.09	0.07
NM_001033186	Skap1	2175	27.08	1.37535	0.0245596	13	13	44	47	0.38	0.37	0.87	1.1
NM_001033189	C77080	5178	442.834	0.807943	0.000940812	267	289	555	748	3.3	3.44	4.63	7.33
NM_001033191	Naa11	3360	0.227698	1.07099	0.829951	0	0	0	1	0	0	0	0.02
NM_001033192	Fam8a1	1374	228.372	-0.141575	0.55419	191	223	247	259	8.89	10.01	7.77	9.57
NM_001033194	Gtf3c3	4744	551.769	-0.00443593	0.979321	448	507	668	620	6.04	6.59	6.09	6.64
NM_001033196	Znfx1	7198	185.941	0.248646	0.331306	158	135	245	227	1.4	1.16	1.47	1.6
NM_001033197	AU015228	2979	8.21481	-1.20889	0.307912	6	14	10	2	0.13	0.29	0.15	0.03
NM_001033199	Clca4b	2981	1.00804	-0.435343	0.872767	1	1	1	1	0.02	0.02	0.01	0.02
NM_001033201	Ncbp1	3086	2171.97	0.0898124	0.496685	1809	1824	2652	2576	37.51	36.47	37.15	42.38
NM_001033202	Usp30	2775	397.142	-0.0438365	0.830212	356	340	535	386	8.21	7.56	8.33	7.06
NM_001033204	Rpusd3	1258	69.2859	-0.478606	0.217025	76	63	67	68	3.87	3.09	2.3	2.74
NM_001033205	Zfp575	2735	8.0085	-0.0289422	0.978895	7	7	14	5	0.16	0.16	0.22	0.09
NM_001033206	Pwwp2b	2330	234.412	1.25429	1.45361e-05	117	122	320	443	3.21	3.23	5.94	9.65
NM_001033207	Nlrc5	6894	0.97822	1.21265	0.732927	1	0	0	3	0.01	0	0	0.02
NM_001033208	Myzap	2268	109.239	-0.088364	0.783103	108	86	133	115	3.05	2.34	2.53	2.57
NM_001033209	Xylb	3839	51.2155	-0.0267776	0.952682	50	39	56	62	0.83	0.63	0.63	0.82
NM_001033210	Pls1	3679	36.0907	-1.10883	0.0375109	44	41	23	30	0.77	0.69	0.27	0.41
NM_001033211	AU022751	1836	1.73656	0.0381703	0.987605	0	3	1	3	0	0.1	0.02	0.08
NM_001033212	Rprml	1069	0.428788	2.00841	0.668296	0	0	1	1	0	0	0.04	0.05
NM_001033213	Ttc7b	3420	624.614	0.409531	0.0116341	445	482	899	771	8.33	8.7	11.36	11.45
NM_001033214	E330034G19Rik	1483	0.284126	-1.87111	0.708022	0	1	0	0	0	0.04	0	0
NM_001033215	Zfp957	2746	1.09948	1.46931	0.666321	1	0	4	0	0.02	0	0.06	0
NM_001033217	Prickle1	4075	1786.91	-0.820656	0.124832	1879	2064	2201	893	29.5	31.25	23.35	11.13
NM_001033219	Slc45a4	4632	217.787	-0.0557743	0.819936	194	189	238	259	2.68	2.52	2.22	2.84
NM_001033220	AU021092	1362	1.34859	-2.44461	0.383291	1	3	1	0	0.05	0.14	0.03	0
NM_001033221	G6b	2246	4.1236	0.048114	0.973666	4	3	7	3	0.11	0.08	0.13	0.07
NM_001033222	Pdzd8	7069	1084.99	0.165959	0.252992	893	872	1382	1299	8.08	7.61	8.45	9.33
NM_001033223	Lin7a	5838	2.44606	-2.30855	0.286115	5	2	2	0	0.05	0.02	0.01	0
NM_001033225	Pnrc1	1921	1347.31	0.100946	0.453586	1085	1161	1728	1536	36.14	37.29	38.88	40.59
NM_001033226	Calr4	1922	2.5169	-0.408954	0.826777	1	4	2	3	0.03	0.13	0.04	0.08
NM_001033227	Slc5a10	2243	3.96012	-0.0889351	0.952478	5	2	5	4	0.14	0.06	0.1	0.09
NM_001033228	Itga1	5951	164.815	-1.57889	7.44866e-05	232	194	145	53	2.49	2.01	1.05	0.45
NM_001033229	Cyp11b1	2387	0.201089	0.980438	0.844325	0	0	1	0	0	0	0.02	0
NM_001033231	Fam195b	1198	591.642	-0.111288	0.568834	534	527	799	543	28.52	27.14	28.83	23.01
NM_001033233	Tmprss11a	2646	0.201089	0.980438	0.844325	0	0	1	0	0	0	0.02	0
NM_001033234	Gm9	1657	0	NA	NA	0	0	0	0	0	0	0	0
NM_001033235	Trim40	2189	0	NA	NA	0	0	0	0	0	0	0	0
NM_001033236	Vcpkmt	1019	162.232	0.757723	0.00531627	107	101	233	242	6.72	6.12	9.88	12.06
NM_001033237	Yeats2	5965	1928.62	-0.149854	0.241907	1729	1774	2221	2054	18.55	18.35	16.09	17.48
NM_001033238	Cblb	6302	1001.06	-0.17537	0.222473	920	913	1166	1035	9.34	8.94	8	8.34
NM_001033239	Csta1	2726	0.201089	0.980438	0.844325	0	0	1	0	0	0	0.02	0
NM_001033240	Wfdc6a	789	0	NA	NA	0	0	0	0	0	0	0	0
NM_001033241	Gm382	4065	0	NA	NA	0	0	0	0	0	0	0	0
NM_001033242	Cln5	2441	538.489	-0.0756117	0.654423	475	479	637	589	12.45	12.11	11.28	12.25
NM_001033243	Ccdc114	2438	80.7326	0.176679	0.619176	60	71	101	99	1.57	1.8	1.79	2.06
NM_001033244	Fancd2	4734	491.145	0.407628	0.0314673	356	373	632	672	4.81	4.86	5.77	7.21
NM_001033245	Hk3	3198	0.227698	1.07099	0.829951	0	0	0	1	0	0	0	0.02
NM_001033246	Ccdc110	2617	1.95445	-2.986	0.227021	2	4	0	1	0.05	0.09	0	0.02
NM_001033247	Cfap44	6546	11.6801	-0.682072	0.454365	8	17	11	10	0.08	0.16	0.07	0.08
NM_001033248	Gm266	1212	53.4323	-0.0218591	0.966712	49	44	92	35	2.59	2.24	3.28	1.47
NM_001033249	Zfp583	2758	71.6173	0.0463487	0.903887	52	70	96	75	1.21	1.57	1.5	1.38
NM_001033250	Lemd1	977	0.227698	1.07099	0.829951	0	0	0	1	0	0	0	0.05
NM_001033251	Gpr174	5043	0	NA	NA	0	0	0	0	0	0	0	0
NM_001033252	Gm732	1657	0	NA	NA	0	0	0	0	0	0	0	0
NM_001033253	Plekhg1	7171	188.792	0.241967	0.330771	138	161	245	233	1.23	1.39	1.48	1.65
NM_001033254	Pak6	4124	9.04916	0.134092	0.897988	4	11	10	12	0.06	0.16	0.1	0.15
NM_001033255	Gm136	1296	0	NA	NA	0	0	0	0	0	0	0	0
NM_001033256	Spata5l1	1318	55.9462	0.237434	0.602056	33	56	68	73	1.6	2.62	2.23	2.81
NM_001033257	Phactr2	8270	478.161	-0.92943	0.00073196	516	568	527	257	3.99	4.24	2.75	1.58
NM_001033258	Arfgef3	8180	7.35399	-1.03492	0.372435	9	8	3	8	0.07	0.06	0.02	0.05
NM_001033259	Mcu	2862	380.227	0.00255619	0.991559	305	352	562	339	6.82	7.59	8.49	6.01
NM_001033260	Stox1	3096	7.75736	-1.58557	0.154161	12	8	4	5	0.25	0.16	0.06	0.08
NM_001033261	Zfc3h1	6919	862.094	-0.0373646	0.850848	705	804	889	1084	6.52	7.17	5.55	7.95
NM_001033262	March9	1992	47.5881	-0.350455	0.450777	46	46	43	54	1.48	1.42	0.93	1.38
NM_001033263	Agap2	5613	13.8628	-0.487103	0.546446	12	16	14	13	0.14	0.18	0.11	0.12
NM_001033264	Gls2	2440	58.1839	0.503847	0.225399	43	40	78	81	1.13	1.01	1.38	1.69
NM_001033266	Gm525	575	0	NA	NA	0	0	0	0	0	0	0	0
NM_001033267	Qrich2	2146	0.887394	1.07695	0.768114	0	1	3	0	0	0.03	0.06	0
NM_001033268	Fam120a	4899	2607.77	0.0330727	0.789252	2238	2212	3313	2866	29.23	27.86	29.23	29.7
NM_001033269	Eif4e1b	1892	0.428788	2.00841	0.668296	0	0	1	1	0	0	0.02	0.03
NM_001033270	Slc4a7	7362	1792.14	-0.0511536	0.701894	1590	1558	2116	1997	13.82	13.06	12.42	13.77
NM_001033271	Tmem55b	1599	403.054	0.0376228	0.839582	334	353	490	464	13.37	13.62	13.25	14.73
NM_001033272	Spata13	7526	2063.05	0.186573	0.189579	1647	1685	2523	2595	14	13.81	14.49	17.51
NM_001033273	5031439G07Rik	5020	784.261	0.00558429	0.973907	666	686	1069	781	8.49	8.43	9.2	7.9
NM_001033274	Brd1	5122	1694.12	-0.000354259	0.99791	1470	1455	2188	1787	18.36	17.53	18.46	17.71
NM_001033275	Gxylt1	6524	1407.6	0.00568888	0.966415	1169	1258	1789	1517	11.47	11.9	11.85	11.8
NM_001033276	Kmt2d	19770	2410.49	-0.0559658	0.677125	1962	2286	2868	2658	6.35	7.13	6.27	6.83
NM_001033277	Spryd3	2424	193.187	0.0260605	0.916408	154	177	257	201	4.07	4.51	4.58	4.21
NM_001033279	D17Wsu92e	3805	1737.6	0.0406853	0.751548	1438	1521	2196	1930	24.18	24.66	24.95	25.75
NM_001033280	Gm94	742	0	NA	NA	0	0	0	0	0	0	0	0
NM_001033281	Prdm6	2592	1691.14	0.340193	0.00993172	1264	1314	2420	2012	31.2	31.28	40.36	39.41
NM_001033283	Oosp3	799	0	NA	NA	0	0	0	0	0	0	0	0
NM_001033284	BC026585	1277	25.2984	-0.282672	0.646794	21	27	24	29	1.05	1.3	0.81	1.15
NM_001033285	Cdc42bpa	8617	1240.14	-0.0629831	0.673437	1067	1122	1614	1238	7.92	8.03	8.1	7.29
NM_001033286	Slc30a10	5829	71.5284	-0.245553	0.543023	70	64	98	57	0.77	0.68	0.73	0.5
NM_001033288	Sbspon	2741	3.6624	1.10286	0.501412	3	1	9	3	0.07	0.02	0.14	0.06
NM_001033289	Slc9a2	3479	0.201089	0.980438	0.844325	0	0	1	0	0	0	0.01	0
NM_001033290	Gpr55	2546	0.485216	-0.453767	0.921186	0	1	1	0	0	0.02	0.02	0
NM_001033291	Usp40	5019	392.018	-0.17328	0.355292	340	378	451	411	4.33	4.65	3.88	4.16
NM_001033292	Espnl	5431	5.63704	0.501688	0.705105	5	3	4	11	0.06	0.03	0.03	0.1
NM_001033293	Uap1l1	1679	231.533	0.00608737	0.980494	190	209	250	289	7.24	7.68	6.44	8.74
NM_001033294	Ddx31	3306	250.212	0.152955	0.51321	202	207	293	320	3.91	3.86	3.83	4.91
NM_001033296	Sel1l2	2197	0	NA	NA	0	0	0	0	0	0	0	0
NM_001033297	Gm561	455	26.3473	0.214375	0.722488	24	18	33	33	3.38	2.44	3.14	3.68
NM_001033298	Kiz	2134	188.531	-0.284898	0.256576	163	195	202	195	4.89	5.64	4.09	4.64
NM_001033299	Zfp217	5677	882.153	0.214272	0.166687	701	709	1113	1098	7.9	7.71	8.47	9.82
NM_001033300	Gmps	4549	2272.44	0.221346	0.0860161	1799	1824	2924	2790	25.3	24.74	27.78	31.14
NM_001033301	Fhdc1	5916	77.8905	0.179045	0.620586	66	60	97	96	0.71	0.63	0.71	0.82
NM_001033302	Ciart	1387	27.2491	0.00194219	0.997453	22	25	26	37	1.01	1.11	0.81	1.35
NM_001033303	Ampd1	2324	2.7666	-0.153179	0.930294	3	2	2	4	0.08	0.05	0.04	0.09
NM_001033304	5330417C22Rik	3303	0.686305	0.494396	0.901632	0	1	2	0	0	0.02	0.03	0
NM_001033305	Ndufb6	653	238.231	0.165488	0.460145	188	200	325	266	18.42	18.9	21.51	20.68
NM_001033306	Shb	2736	159.667	0.166589	0.546053	127	133	234	164	2.97	3	3.7	3.04
NM_001033308	Themis2	2534	1.35379	1.86165	0.49739	1	0	3	2	0.03	0	0.05	0.04
NM_001033310	Cox18	1319	179.46	0.351325	0.200048	119	154	276	198	5.77	7.2	9.04	7.62
NM_001033311	Vsig10	4042	74.8167	-0.257183	0.536331	65	76	107	55	1.03	1.16	1.14	0.69
NM_001033312	Fbxl18	2824	204.197	0.142031	0.578184	168	167	234	264	3.81	3.65	3.58	4.75
NM_001033313	Pdap1	2195	2732.16	0.29482	0.0219512	2071	2167	3562	3465	60.37	60.91	70.14	80.14
NM_001033314	Ccdc61	1994	254.615	0.13444	0.537157	213	206	333	291	6.83	6.37	7.22	7.41
NM_001033315	Hipk4	2408	15.8725	0.465371	0.539414	12	11	22	21	0.32	0.28	0.39	0.44
NM_001033316	Ffar3	1621	1.51406	3.82739	0.180088	0	0	3	4	0	0	0.08	0.13
NM_001033317	Cnga4	2472	0.697303	0.470445	0.905886	1	0	2	0	0.03	0	0.03	0
NM_001033318	Cog7	2865	317.222	0.163076	0.414811	250	267	411	373	5.58	5.75	6.2	6.61
NM_001033319	Ppfia1	5152	1385.78	0.0468672	0.732637	1133	1222	1697	1594	14.07	14.63	14.24	15.71
NM_001033320	Carmil2	2485	62.7465	0.350189	0.395028	54	41	82	82	1.39	1.02	1.43	1.68
NM_001033321	Tmem231	2878	81.9668	0.0352872	0.920394	65	75	110	85	1.45	1.61	1.65	1.5
NM_001033322	Gucy1a2	13713	292.289	0.0333742	0.872805	246	253	384	310	1.15	1.14	1.21	1.15
NM_001033324	Zbtb16	5105	156.665	-0.219305	0.407301	143	148	171	167	1.79	1.79	1.45	1.66
NM_001033325	A630095E13Rik	613	0	NA	NA	0	0	0	0	0	0	0	0
NM_001033326	Dhrsx	2194	0	NA	NA	0	0	0	0	0	0	0	0
NM_001033328	Tmem185a	1981	781.779	0.825807	0.000260077	495	478	981	1329	15.99	14.89	21.41	34.06
NM_001033329	Arhgef9	5061	107.703	-0.510476	0.11031	95	124	110	98	1.2	1.51	0.94	0.98
NM_001033330	Frmpd4	8590	1.90643	0.252121	0.90524	2	1	4	1	0.01	0.01	0.02	0.01
NM_001033331	Gas2l3	6732	212.215	-0.180026	0.506522	193	196	203	258	1.83	1.8	1.3	1.95
NM_001033332	Tmtc3	2773	283.388	0.123561	0.60548	209	260	323	364	4.82	5.78	5.03	6.66
NM_001033333	Myrfl	3087	2.41966	0.863142	0.698479	0	3	1	6	0	0.06	0.01	0.1
NM_001033334	Syndig1l	2493	12.4524	3.73759	0.00185989	1	2	18	35	0.03	0.05	0.31	0.71
NM_001033335	Serpina3f	2205	5.60124	-0.0997643	0.939059	6	4	10	3	0.17	0.11	0.2	0.07
NM_001033336	Abcc4	5696	67.3465	0.351154	0.38897	54	48	78	97	0.61	0.52	0.59	0.86
NM_001033337	Ttc38	3735	46.7876	-0.21645	0.637703	40	47	60	42	0.69	0.78	0.69	0.57
NM_001033338	Rimbp3	5845	7.48845	0.894268	0.459773	5	4	5	17	0.05	0.04	0.04	0.15
NM_001033339	Mmp25	3645	20.7772	0.308531	0.657191	16	16	21	32	0.28	0.27	0.25	0.45
NM_001033340	Lrrc30	1756	0	NA	NA	0	0	0	0	0	0	0	0
NM_001033341	Zfp407	7897	619.139	-0.116535	0.470896	557	555	739	652	4.51	4.34	4.05	4.19
NM_001033342	Cdc42bpg	5955	258.233	0.212432	0.412463	201	212	282	360	2.16	2.2	2.05	3.07
NM_001033343	Sec31b	3895	18.3834	-0.394834	0.575631	19	17	18	19	0.31	0.27	0.2	0.25
NM_001033344	Dusp27	4017	150.674	-0.537822	0.0516296	159	149	165	124	2.53	2.29	1.78	1.57
NM_001033345	Catip	2089	8.89008	-0.688156	0.492008	8	11	9	7	0.25	0.32	0.19	0.17
NM_001033346	Lrrc55	2895	79.9212	-0.193187	0.667814	84	63	124	54	1.86	1.34	1.85	0.95
NM_001033347	D430041D05Rik	10099	20.4875	0.962972	0.200273	10	14	21	41	0.06	0.09	0.09	0.21
NM_001033348	Ralgapa2	9567	394.561	-0.127071	0.54099	352	359	414	463	2.35	2.32	1.87	2.46
NM_001033349	Ankub1	1753	0	NA	NA	0	0	0	0	0	0	0	0
NM_001033350	Bank1	3248	0	NA	NA	0	0	0	0	0	0	0	0
NM_001033351	Grin3a	7640	83.0842	0.385789	0.349977	47	78	140	83	0.39	0.63	0.79	0.55
NM_001033352	Klhl21	3889	427.546	-0.183162	0.321739	394	391	521	419	6.48	6.2	5.79	5.47
NM_001033354	Iqsec3	6829	5.06482	-1.94927	0.17369	5	9	4	1	0.05	0.08	0.03	0.01
NM_001033355	Zfp568	7164	2937.15	0.196494	0.155516	2323	2404	3597	3712	20.75	20.7	21.7	26.31
NM_001033356	Ntn5	1960	1.1695	-3.89133	0.226248	3	1	0	0	0.1	0.03	0	0
NM_001033359	Cntn5	3583	0.485216	-0.453767	0.921186	0	1	1	0	0	0.02	0.01	0
NM_001033360	Gpr101	5406	0	NA	NA	0	0	0	0	0	0	0	0
NM_001033361	Pgr15l	5372	0.511825	-0.368646	0.934779	0	1	0	1	0	0.01	0	0.01
NM_001033362	Gm614	743	0.712914	0.572195	0.868792	0	1	1	1	0	0.08	0.06	0.07
NM_001033364	Cdhr2	4093	0.579251	-2.87929	0.491469	1	1	0	0	0.02	0.02	0	0
NM_001033365	Mroh5	2229	0	NA	NA	0	0	0	0	0	0	0	0
NM_001033366	Dpcr1	2603	0.857575	3.00845	0.394326	0	0	2	2	0	0	0.03	0.04
NM_001033367	Nlrc4	3827	0.455397	2.08805	0.669158	0	0	0	2	0	0	0	0.03
NM_001033369	Acvr1c	8648	0.496214	-0.47983	0.916033	1	0	1	0	0.01	0	0	0
NM_001033371	Lrrc36	2069	1.6029	-1.36158	0.592384	1	3	0	2	0.03	0.09	0	0.05
NM_001033372	Gm648	1033	0.603268	2.50739	0.605812	0	0	3	0	0	0	0.13	0
NM_001033373	Cdk15	1461	0.227698	1.07099	0.829951	0	0	0	1	0	0	0	0.03
NM_001033374	Gm694	901	0	NA	NA	0	0	0	0	0	0	0	0
NM_001033375	Washc4	5823	1552.89	0.110379	0.456952	1211	1370	1867	1892	13.31	14.52	13.86	16.5
NM_001033378	A430078G23Rik	2954	0	NA	NA	0	0	0	0	0	0	0	0
NM_001033379	Dcp1b	3300	74.6081	-0.137622	0.704815	65	70	85	81	1.26	1.31	1.11	1.25
NM_001033380	Itpripl2	6861	703.691	-0.756346	0.000859297	755	772	791	450	7.04	6.94	4.98	3.33
NM_001033382	Cacna2d4	5763	1.00804	-0.435343	0.872767	1	1	1	1	0.01	0.01	0.01	0.01
NM_001033383	Zfp865	3953	400.763	0.023528	0.902028	326	361	530	419	5.28	5.63	5.8	5.38
NM_001033385	Tbc1d32	7204	173.737	0.0153233	0.953626	156	142	200	207	1.39	1.22	1.2	1.46
NM_001033389	Fubp3	3801	1455.92	0.0386543	0.790135	1174	1308	1726	1716	19.76	21.23	19.63	22.92
NM_001033391	Ipcef1	1164	0.511825	-0.368646	0.934779	0	1	0	1	0	0.05	0	0.04
NM_001033393	Tmem104	4554	128.495	-0.258863	0.368172	112	130	146	128	1.57	1.76	1.39	1.43
NM_001033394	Tmem88b	3467	7.18914	-2.01319	0.152771	9	11	7	0	0.17	0.2	0.09	0
NM_001033397	Krt26	2590	1.07547	-2.04958	0.495549	2	1	1	0	0.05	0.02	0.02	0
NM_001033399	Gfod1	6650	141.359	-0.389196	0.175753	128	149	137	148	1.23	1.38	0.89	1.13
NM_001033400	Nutm2	2539	0	NA	NA	0	0	0	0	0	0	0	0
NM_001033404	Gm813	696	0	NA	NA	0	0	0	0	0	0	0	0
NM_001033405	Treml2	4502	19.6458	0.0861606	0.90264	15	18	31	17	0.21	0.25	0.3	0.19
NM_001033407	Gm815	612	0	NA	NA	0	0	0	0	0	0	0	0
NM_001033408	Rbm44	3833	1.90643	0.252121	0.90524	2	1	4	1	0.03	0.02	0.05	0.01
NM_001033409	Lgr6	3603	1.56068	-1.4982	0.550875	2	2	2	0	0.04	0.03	0.02	0
NM_001033410	Rnf224	2017	2.13553	1.44643	0.537821	0	2	1	6	0	0.06	0.02	0.15
NM_001033411	Gm826	1092	1.00804	-0.435343	0.872767	1	1	1	1	0.06	0.06	0.04	0.05
NM_001033412	Gm829	1085	0	NA	NA	0	0	0	0	0	0	0	0
NM_001033415	Shisa3	3750	6.11587	0.444496	0.739504	2	7	4	12	0.03	0.12	0.05	0.16
NM_001033416	Gal3st4	3157	53.4544	-0.438363	0.310024	58	48	54	52	1.18	0.94	0.74	0.84
NM_001033418	Bsph1	816	0	NA	NA	0	0	0	0	0	0	0	0
NM_001033419	Ceacam16	1627	1.20913	0.126857	0.959822	1	1	2	1	0.04	0.04	0.05	0.03
NM_001033420	Dock1	6761	1293.3	0.0904429	0.51559	1071	1092	1599	1517	10.14	9.96	10.22	11.39
NM_001033421	Pate2	2209	7.21832	-0.159511	0.897187	11	2	9	7	0.32	0.06	0.18	0.16
NM_001033422	Thoc2	7578	2367.95	-0.0831407	0.530504	2061	2146	2701	2665	17.4	17.47	15.41	17.85
NM_001033423	Gm773	941	0.295125	-1.89874	0.703802	1	0	0	0	0.07	0	0	0
NM_001033424	Fnd3c2	3636	0	NA	NA	0	0	0	0	0	0	0	0
NM_001033425	Zscan10	2727	381.16	0.522135	0.0537481	269	271	418	618	6.31	6.13	6.63	11.51
NM_001033426	Grxcr2	1993	0	NA	NA	0	0	0	0	0	0	0	0
NM_001033427	Lyg2	2556	0	NA	NA	0	0	0	0	0	0	0	0
NM_001033428	Tmem211	1820	0.874376	-3.47225	0.329897	2	1	0	0	0.07	0.03	0	0
NM_001033429	Trim75	2500	0.227698	1.07099	0.829951	0	0	0	1	0	0	0	0.02
NM_001033430	Kdm7a	9531	704.631	-0.591458	0.000678955	732	730	634	675	4.91	4.73	2.88	3.6
NM_001033431	Nlrp12	4317	0.683095	2.67491	0.564034	0	0	0	3	0	0	0	0.04
NM_001033432	Heca	3661	528.692	0.033733	0.845213	449	453	636	613	7.85	7.63	7.51	8.5
NM_001033433	Tmem102	1937	12.9723	0.439263	0.598663	10	9	19	16	0.33	0.29	0.42	0.42
NM_001033434	Gm884	4560	0.739523	0.648056	0.868288	0	1	0	2	0	0.01	0	0.02
NM_001033435	Milr1	1550	4.83651	0.126107	0.925177	4	4	8	4	0.17	0.16	0.22	0.13
NM_001033436	Atxn7l1	2557	42.335	-0.563722	0.2627	46	41	33	46	1.15	0.99	0.56	0.91
NM_001033437	Lsmem1	1207	0.511825	-0.368646	0.934779	0	1	0	1	0	0.05	0	0.04
NM_001033438	Gm906	3146	0	NA	NA	0	0	0	0	0	0	0	0
NM_001033439	Lrch1	4685	142.037	-0.484888	0.0824842	141	145	136	140	1.93	1.91	1.25	1.52
NM_001033440	Gm1587	1349	0	NA	NA	0	0	0	0	0	0	0	0
NM_001033441	Alg10b	3722	1007.78	-0.0679512	0.656468	877	904	1145	1150	15.08	14.98	13.3	15.69
NM_001033442	Gm1604b	775	0	NA	NA	0	0	0	0	0	0	0	0
NM_001033443	Cdkl4	2919	4.46094	-0.113117	0.934418	4	4	5	5	0.09	0.08	0.07	0.09
NM_001033444	Capn13	2589	0	NA	NA	0	0	0	0	0	0	0	0
NM_001033445	Garem1	4775	246.484	-0.403305	0.159719	241	244	328	176	3.23	3.15	2.97	1.87
NM_001033446	Arl14epl	2240	0.723912	0.551123	0.87303	1	0	1	1	0.03	0	0.02	0.02
NM_001033447	Gm960	2246	2.83724	-1.31373	0.5078	4	3	4	0	0.11	0.08	0.08	0
NM_001033448	Ap5b1	3088	12.7504	0.00301474	0.997124	11	11	17	13	0.23	0.22	0.24	0.21
NM_001033449	Tmem237	1853	329.578	-0.124983	0.543668	314	279	391	347	10.84	9.29	9.12	9.51
NM_001033450	Ifi211	1780	0.201089	0.980438	0.844325	0	0	1	0	0	0	0.02	0
NM_001033451	Zfp408	3734	450.846	0.0747201	0.676566	385	373	577	506	6.6	6.16	6.68	6.88
NM_001033452	Accsl	2208	1.80399	-0.818575	0.705179	1	3	1	2	0.03	0.08	0.02	0.05
NM_001033453	Pdp1	4194	180.378	-0.017805	0.944146	165	148	217	202	2.52	2.18	2.24	2.45
NM_001033455	Ccdc27	2070	0.402178	1.92508	0.694329	0	0	2	0	0	0	0.04	0
NM_001033457	Nom1	3529	825.043	0.200952	0.223041	664	661	1010	1046	12.04	11.56	12.37	15.05
NM_001033458	Gm1673	467	17.536	-1.2942	0.0822579	23	20	15	9	3.15	2.64	1.39	0.98
NM_001033460	Drc1	2467	5.29133	-0.558635	0.683108	2	9	5	5	0.05	0.23	0.09	0.1
NM_001033461	Lrrc43	2032	0.295125	-1.89874	0.703802	1	0	0	0	0.03	0	0	0
NM_001033463	Tatdn2	3099	712.119	-0.0218783	0.892272	589	651	918	741	12.16	12.96	12.8	12.14
NM_001033464	Cracr2a	1085	3.24601	1.44132	0.395765	2	1	5	6	0.12	0.06	0.2	0.28
NM_001033465	6430531B16Rik	1152	2.57853	0.986109	0.590887	1	2	4	4	0.06	0.11	0.15	0.18
NM_001033466	Zbtb2	3222	333.425	0.113401	0.57755	281	272	456	358	5.58	5.21	6.12	5.64
NM_001033468	Adgrg5	2798	6.4212	-1.70378	0.161756	7	10	3	4	0.16	0.22	0.05	0.07
NM_001033469	Foxr1	1659	0.227698	1.07099	0.829951	0	0	0	1	0	0	0	0.03
NM_001033471	Cpxcr1	1591	0	NA	NA	0	0	0	0	0	0	0	0
NM_001033472	A830080D01Rik	3352	325.449	0.175002	0.384526	256	272	410	396	4.89	5.01	5.29	6
NM_001033473	Odf3l2	1242	0	NA	NA	0	0	0	0	0	0	0	0
NM_001033474	Atxn7l3b	3596	1695.66	-0.284777	0.0339443	1597	1619	1978	1610	28.42	27.78	23.78	22.73
NM_001033475	Tmed8	7171	515.793	0.41881	0.0517835	376	386	614	754	3.35	3.32	3.7	5.34
NM_001033477	Gm1322	1962	0	NA	NA	0	0	0	0	0	0	0	0
NM_001033478	Fam47e	1496	0	NA	NA	0	0	0	0	0	0	0	0
NM_001033479	Gm1527	2103	0	NA	NA	0	0	0	0	0	0	0	0
NM_001033481	Myrf	5569	1404.68	-0.744387	0.193838	1473	1566	1816	702	16.92	17.35	14.1	6.4
NM_001033484	Iqgap3	5636	580.405	0.198768	0.232033	467	466	751	699	5.3	5.1	5.76	6.3
NM_001033485	BC048644	2256	0.511825	-0.368646	0.934779	0	1	0	1	0	0.03	0	0.02
NM_001033488	Mfsd2b	3109	63.3456	-0.173927	0.659857	58	58	80	60	1.19	1.15	1.11	0.98
NM_001033489	Rnf207	2460	27.5912	-0.450242	0.444273	29	26	33	22	0.75	0.65	0.58	0.45
NM_001033490	Pusl1	1216	135.094	0.0754901	0.800717	113	114	149	173	5.95	5.78	5.3	7.22
NM_001033492	Mageb4	2396	0	NA	NA	0	0	0	0	0	0	0	0
NM_001033493	Adgrf2	3275	1.46344	0.600599	0.800452	1	1	1	3	0.02	0.02	0.01	0.05
NM_001033496	Zfp213	2666	65.5842	0.156023	0.701657	59	48	97	66	1.42	1.11	1.57	1.26
NM_001033498	Gramd2	1355	1.51525	-0.48033	0.852338	3	0	2	1	0.14	0	0.06	0.04
NM_001033499	Sh2d1b2	394	0	NA	NA	0	0	0	0	0	0	0	0
NM_001033500	Wdr72	5196	0.629877	2.56616	0.522374	0	0	2	1	0	0	0.02	0.01
NM_001033525	Kcnk6	4084	40.847	-0.519568	0.289549	42	41	36	42	0.66	0.62	0.38	0.52
NM_001033528	Usp36	5586	703.046	0.0964946	0.581441	531	644	849	846	6.08	7.11	6.57	7.69
NM_001033530	AW146154	3405	43.7882	0.015522	0.974741	41	34	45	57	0.77	0.62	0.57	0.85
NM_001033531	Klhl32	2275	13.9177	1.28197	0.15764	6	8	14	31	0.17	0.22	0.27	0.69
NM_001033532	AW554918	5338	289.573	-0.103406	0.616098	253	265	341	312	3.03	3.06	2.76	2.97
NM_001033533	Ccdc102a	2293	394.471	-0.196851	0.382537	383	344	524	344	10.69	9.26	9.88	7.62
NM_001033534	Layn	1776	12.9322	0.564098	0.551011	8	10	9	26	0.29	0.35	0.22	0.74
NM_001033535	Tnfaip8l3	2221	8.22898	-1.00925	0.344465	10	9	9	4	0.29	0.25	0.18	0.09
NM_001033536	Rfx7	7989	1393	0.16061	0.280617	1104	1168	1691	1736	8.84	9.02	9.15	11.03
NM_001033537	Pgap3	2414	98.3408	-0.415577	0.19585	98	96	102	95	2.6	2.45	1.83	2
NM_001033539	Bex6	978	0	NA	NA	0	0	0	0	0	0	0	0
NM_001033540	Gm5113	2950	37.775	-0.213921	0.679887	34	36	35	46	0.74	0.75	0.51	0.79
NM_001033541	Gm5127	1803	0	NA	NA	0	0	0	0	0	0	0	0
NM_001033542	Slc47a2	2358	0.511825	-0.368646	0.934779	0	1	0	1	0	0.03	0	0.02
NM_001033543	Il20rb	2469	79.9797	0.488547	0.17119	54	61	110	108	1.4	1.52	1.93	2.22
NM_001033547	Ccdc185	2052	0	NA	NA	0	0	0	0	0	0	0	0
NM_001033548	Dnaaf3	2175	34.7173	-0.332828	0.558531	26	41	29	42	0.76	1.16	0.58	0.98
NM_001033550	Lrrc8b	2834	171.103	-0.166282	0.529465	138	175	195	182	3.12	3.81	2.97	3.26
NM_001033573	Zdhhc6	2273	463.817	0.184286	0.295758	364	386	603	551	10.25	10.48	11.47	12.31
NM_001033597	Acsl6	2569	15.3115	-0.392623	0.660264	13	17	7	23	0.32	0.41	0.12	0.45
NM_001033598	Acsl6	2538	15.5392	-0.343905	0.700962	13	17	7	24	0.33	0.41	0.12	0.48
NM_001033599	Acsl6	2744	15.0838	-0.443027	0.618991	13	17	7	22	0.3	0.38	0.11	0.41
NM_001033600	Acsl4	4969	1208.66	-0.0763638	0.621552	1057	1085	1341	1400	13.61	13.47	11.67	14.3
NM_001033606	Acsl3	3793	3025.91	0.262376	0.0837671	2315	2437	3657	4018	39.05	39.64	41.68	53.78
NM_001033621	Myot	2195	1.13651	-3.85392	0.311575	0	4	0	0	0	0.11	0	0
NM_001033630	2310061I04Rik	1232	142.84	0.204781	0.472374	115	114	171	185	5.97	5.71	6	7.62
NM_001033632	Ifitm6	537	0	NA	NA	0	0	0	0	0	0	0	0
NM_001033633	Slc2a13	6529	24.0805	-1.19146	0.0795925	27	31	25	10	0.26	0.29	0.17	0.08
NM_001033634	Zyg11b	10638	1347.95	-0.0169898	0.903524	1132	1210	1593	1536	6.81	7.02	6.47	7.33
NM_001033636	Prex2	6529	37.4867	-0.652815	0.196647	42	37	34	34	0.41	0.35	0.23	0.26
NM_001033638	Crxos	937	0	NA	NA	0	0	0	0	0	0	0	0
NM_001033654	Pus10	3157	763.385	0.176064	0.277047	630	607	953	937	12.77	11.86	13.05	15.07
NM_001033668	Dnah1	12792	59.2775	-1.00769	0.0179396	63	74	57	36	0.32	0.36	0.19	0.14
NM_001033669	Fbxw10	3252	1.66773	-0.0879704	0.97187	1	2	4	0	0.02	0.04	0.05	0
NM_001033711	Evi2a	2292	2.2736	-0.785778	0.683562	2	3	3	1	0.06	0.08	0.06	0.02
NM_001033713	Mef2a	5524	1240.16	-0.179028	0.220119	1081	1195	1521	1211	12.52	13.35	11.9	11.13
NM_001033759	Tmem2	6594	1527.7	-0.476097	0.000329025	1495	1575	1555	1433	14.51	14.74	10.19	11.03
NM_001033764	4931408C20Rik	4327	0	NA	NA	0	0	0	0	0	0	0	0
NM_001033765	1700071K01Rik	1035	0	NA	NA	0	0	0	0	0	0	0	0
NM_001033766	4930596D02Rik	1157	0	NA	NA	0	0	0	0	0	0	0	0
NM_001033767	Gm4951	2643	0	NA	NA	0	0	0	0	0	0	0	0
NM_001033768	Pin1rt1	1079	5.67789	-0.323475	0.801869	3	8	8	4	0.18	0.46	0.32	0.19
NM_001033769	B020031M17Rik	921	0	NA	NA	0	0	0	0	0	0	0	0
NM_001033770	Gm904	643	0	NA	NA	0	0	0	0	0	0	0	0
NM_001033773	Ube2u	1505	0.697303	0.470445	0.905886	1	0	2	0	0.04	0	0.06	0
NM_001033774	Gm1661	1415	0	NA	NA	0	0	0	0	0	0	0	0
NM_001033775	Trim80	1922	0.579251	-2.87929	0.491469	1	1	0	0	0.03	0.03	0	0
NM_001033776	Vrtn	3024	485.274	2.06987	0.00202249	142	181	545	1240	3	3.69	7.79	20.82
NM_001033779	Gm5544	887	2.01608	-0.435253	0.826504	2	2	2	2	0.14	0.14	0.1	0.11
NM_001033780	I830077J02Rik	1058	3.25701	1.4292	0.446261	3	0	5	6	0.18	0	0.2	0.29
NM_001033782	Gm5592	3028	0	NA	NA	0	0	0	0	0	0	0	0
NM_001033783	Gm5615	2337	0	NA	NA	0	0	0	0	0	0	0	0
NM_001033785	Akap14	1784	1.96084	-3.05495	0.22975	5	1	1	0	0.18	0.03	0.02	0
NM_001033786	Smim9	696	0.201089	0.980438	0.844325	0	0	1	0	0	0	0.06	0
NM_001033789	Gm5820	2180	2.5071	-3.44635	0.132061	3	5	1	0	0.09	0.14	0.02	0
NM_001033790	B020004J07Rik	1969	0.485216	-0.453767	0.921186	0	1	1	0	0	0.03	0.02	0
NM_001033791	Gm12888	1175	0	NA	NA	0	0	0	0	0	0	0	0
NM_001033793	Ubtfl1	2634	0	NA	NA	0	0	0	0	0	0	0	0
NM_001033794	Fbxw18	1507	0	NA	NA	0	0	0	0	0	0	0	0
NM_001033795	Zcchc16	3625	4.07557	-1.86951	0.229515	6	5	1	3	0.11	0.09	0.01	0.04
NM_001033799	Cldn34b4	1098	0	NA	NA	0	0	0	0	0	0	0	0
NM_001033805	Tmem253	1218	10.0474	-0.428693	0.655279	7	13	10	10	0.37	0.66	0.35	0.42
NM_001033807	4930567H17Rik	837	0	NA	NA	0	0	0	0	0	0	0	0
NM_001033813	Zfp872	2954	0	NA	NA	0	0	0	0	0	0	0	0
NM_001033814	4930432M17Rik	1119	0.227698	1.07099	0.829951	0	0	0	1	0	0	0	0.05
NM_001033819	9130409I23Rik	1893	0	NA	NA	0	0	0	0	0	0	0	0
NM_001033820	Zfp551	2330	38.3139	-0.0390492	0.938332	36	31	52	37	0.99	0.82	0.96	0.81
NM_001033851	Cpne8	694	0.780341	-1.45862	0.664654	1	1	1	0	0.09	0.09	0.06	0
NM_001033865	Rps27a	814	25.7598	0.421339	0.507127	18	20	27	41	1.41	1.52	1.43	2.56
NM_001033872	Smagp	1023	20.3425	0.0123834	0.985229	17	18	27	21	1.06	1.09	1.14	1.04
NM_001033874	Ak8	1555	10.8868	0.135707	0.883508	7	11	17	10	0.29	0.44	0.47	0.33
NM_001033875	Ctrc	870	0	NA	NA	0	0	0	0	0	0	0	0
NM_001033876	Kcnk9	1206	2.25597	-3.27799	0.18318	6	1	1	0	0.32	0.05	0.04	0
NM_001033877	Adamts17	6004	152.332	-0.486602	0.105968	145	162	129	165	1.55	1.66	0.93	1.4
NM_001033878	Vmn2r66	2549	0	NA	NA	0	0	0	0	0	0	0	0
NM_001033879	Tubal3	3090	0.603268	2.50739	0.605812	0	0	3	0	0	0	0.04	0
NM_001033880	4930415L06Rik	2614	0	NA	NA	0	0	0	0	0	0	0	0
NM_001033904	Khdc1c	839	0	NA	NA	0	0	0	0	0	0	0	0
NM_001033908	Med22	1361	314.298	0.174934	0.416731	276	233	412	368	12.98	10.56	13.09	13.73
NM_001033922	Treml4	1722	1.54186	-0.433029	0.866264	3	0	1	2	0.11	0	0.03	0.06
NM_001033929	Thnsl2	2007	22.0324	0.17145	0.802901	12	24	32	23	0.38	0.74	0.69	0.58
NM_001033954	Calca	987	3.25502	-0.70011	0.676797	3	4	5	1	0.19	0.25	0.22	0.05
NM_001033960	Rabgap1	4217	686.306	-0.0761831	0.628667	611	605	828	736	9.27	8.85	8.49	8.86
NM_001033962	Ube3a	4897	1413.16	-0.0285975	0.848727	1246	1217	1611	1650	16.28	15.33	14.22	17.11
NM_001033966	Ak2	1300	718.669	0.264486	0.0913907	542	586	954	880	26.68	27.81	31.72	34.37
NM_001033978	H2-Eb2	3373	0.863378	-3.45622	0.334054	1	2	0	0	0.02	0.04	0	0
NM_001033979	Ldlrad2	1822	1.40762	3.72911	0.293124	0	0	7	0	0	0	0.17	0
NM_001033980	Fam92b	1179	0.227698	1.07099	0.829951	0	0	0	1	0	0	0	0.04
NM_001033981	Hbq1b	743	0	NA	NA	0	0	0	0	0	0	0	0
NM_001033983	7420426K07Rik	1501	0	NA	NA	0	0	0	0	0	0	0	0
NM_001033988	Ncoa4	4031	17.7303	0.622339	0.405184	15	9	24	26	0.24	0.14	0.26	0.33
NM_001034013	Asic2	2631	1.93884	-3.03863	0.216339	3	3	1	0	0.07	0.07	0.02	0
NM_001034029	Il17re	1883	0.496214	-0.47983	0.916033	1	0	1	0	0.03	0	0.02	0
NM_001034030	Limk2	3884	1172.18	-0.350868	0.0150968	1128	1141	1342	1077	18.58	18.12	14.94	14.08
NM_001034031	Il17re	1956	0.496214	-0.47983	0.916033	1	0	1	0	0.03	0	0.02	0
NM_001034037	1700024G13Rik	393	0	NA	NA	0	0	0	0	0	0	0	0
NM_001034059	Ccdc160	1532	8.72598	-0.996266	0.426147	10	10	1	12	0.42	0.4	0.03	0.4
NM_001034060	Rufy4	2292	1.39922	0.547248	0.836086	0	2	3	1	0	0.05	0.06	0.02
NM_001034085	Ppp2r1b	3628	744.867	0.207086	0.208198	585	609	923	938	10.32	10.36	11	13.13
NM_001034097	Tnfsfm13	2220	48.7979	0.11564	0.802055	39	42	74	46	1.12	1.17	1.44	1.05
NM_001034100	H2al1n	507	0	NA	NA	0	0	0	0	0	0	0	0
NM_001034101	Gm13119	2066	0	NA	NA	0	0	0	0	0	0	0	0
NM_001034102	Gm5800	844	0	NA	NA	0	0	0	0	0	0	0	0
NM_001034103	Gm5941	554	0	NA	NA	0	0	0	0	0	0	0	0
NM_001034115	Shank1	7569	29.3986	0.105328	0.854574	23	26	44	28	0.19	0.21	0.25	0.19
NM_001034168	Ank2	5455	117.821	-0.520623	0.0808778	113	127	124	103	1.33	1.44	0.98	0.96
NM_001034851	Fam134b	3128	56.1568	-0.699177	0.0919918	59	61	51	49	1.21	1.2	0.7	0.8
NM_001034856	Btg1-ps2	1187	0	NA	NA	0	0	0	0	0	0	0	0
NM_001034858	Armc2	4844	2.61415	-1.71149	0.409527	2	5	3	0	0.03	0.06	0.03	0
NM_001034859	Gm4841	2834	4.76187	-1.4357	0.294499	6	6	3	3	0.14	0.13	0.05	0.05
NM_001034860	Gm4858	1805	0	NA	NA	0	0	0	0	0	0	0	0
NM_001034862	Erich1	1571	126.409	0.319775	0.281282	99	95	160	167	4.03	3.73	4.4	5.4
NM_001034863	Tmem136	3495	162.817	-0.338195	0.19252	152	162	172	164	2.78	2.86	2.13	2.38
NM_001034864	Gm4907	1306	6.83237	-0.0677577	0.956504	9	3	12	4	0.44	0.14	0.4	0.16
NM_001034866	Pnldc1	1668	25.716	-0.496379	0.405681	25	27	27	23	0.96	1	0.7	0.7
NM_001034867	Pm20d2	5563	57.9064	0.174494	0.695019	42	52	60	82	0.48	0.58	0.47	0.75
NM_001034868	Mrgprx2	4555	0	NA	NA	0	0	0	0	0	0	0	0
NM_001034869	Gm4981	1810	0.227698	1.07099	0.829951	0	0	0	1	0	0	0	0.03
NM_001034871	Clpsl2	439	0	NA	NA	0	0	0	0	0	0	0	0
NM_001034872	Gm853	2196	1.75077	-0.908993	0.709396	1	3	3	0	0.03	0.08	0.06	0
NM_001034874	Shisa6	7480	25.3067	-0.543012	0.398642	23	29	33	16	0.2	0.24	0.19	0.11
NM_001034875	Bpifb4	2097	0	NA	NA	0	0	0	0	0	0	0	0
NM_001034876	Ccdc24	1269	94.8159	-0.0755484	0.828061	87	81	132	86	4.39	3.94	4.5	3.44
NM_001034878	Dnaic2	2856	1.85	1.10642	0.638322	2	0	4	2	0.04	0	0.06	0.04
NM_001034880	Gm5460	1896	0	NA	NA	0	0	0	0	0	0	0	0
NM_001034881	Gm5464	2153	1.26235	0.22218	0.936925	1	1	0	3	0.03	0.03	0	0.07
NM_001034882	Kbtbd6	2979	37.092	0.362092	0.477266	30	26	55	43	0.64	0.54	0.8	0.73
NM_001034885	Pnpla1	4471	0	NA	NA	0	0	0	0	0	0	0	0
NM_001034891	Ermard	1571	96.3681	0.279539	0.413723	82	68	119	127	3.34	2.67	3.27	4.1
NM_001034893	Zfp936	3095	16.5138	-0.461989	0.551748	19	14	22	11	0.39	0.28	0.31	0.18
NM_001034894	Foxr2	3202	2.2736	-0.785778	0.683562	2	3	3	1	0.04	0.06	0.04	0.02
NM_001034895	Zfr2	3321	36.5852	-0.916708	0.0976375	32	51	38	22	0.62	0.95	0.49	0.34
NM_001034896	Tmem92	2036	0	NA	NA	0	0	0	0	0	0	0	0
NM_001034898	Ms4a15	1704	0.201089	0.980438	0.844325	0	0	1	0	0	0	0.03	0
NM_001034899	Gm16432	1653	0	NA	NA	0	0	0	0	0	0	0	0
NM_001034900	Zfp345	2700	30.1781	0.92046	0.127635	17	19	36	55	0.4	0.43	0.58	1.03
NM_001034902	Gm5878	4638	0.201089	0.980438	0.844325	0	0	1	0	0	0	0.01	0
NM_001034903	Mansc4	1118	2.54672	-1.0385	0.589527	1	5	3	1	0.06	0.28	0.12	0.05
NM_001034904	Gm5891	1720	0	NA	NA	0	0	0	0	0	0	0	0
NM_001034905	Spag11b	1736	0	NA	NA	0	0	0	0	0	0	0	0
NM_001034906	Trim43a	1827	0.863378	-3.45622	0.334054	1	2	0	0	0.04	0.07	0	0
NM_001034907	Zc3h12b	3355	33.7801	-0.59634	0.272977	41	29	34	29	0.78	0.53	0.44	0.44
NM_001034909	Gm6034	1628	0.201089	0.980438	0.844325	0	0	1	0	0	0	0.03	0
NM_001034910	Defb42	609	0	NA	NA	0	0	0	0	0	0	0	0
NM_001034962	Sorbs1	5257	459.178	-0.388121	0.041619	449	450	538	398	5.46	5.28	4.42	3.84
NM_001034963	Sorbs1	5287	458.693	-0.388009	0.0415139	449	449	537	398	5.43	5.24	4.39	3.82
NM_001034964	Sorbs1	5251	460.417	-0.390147	0.0416436	450	452	541	397	5.48	5.31	4.45	3.84
NM_001035122	Golm1	3545	2184.36	0.0293177	0.814164	1807	1928	2761	2407	32.62	33.55	33.67	34.47
NM_001035123	Setd6	1660	118.673	0.24642	0.437231	104	83	147	153	4.01	3.08	3.83	4.68
NM_001035226	Xpo1	4878	7087.51	0.225087	0.075251	5557	5729	8887	8927	72.89	72.46	78.75	92.91
NM_001035228	St3gal5	2232	667.787	0.128299	0.442147	547	555	922	717	15.68	15.34	17.86	16.31
NM_001035231	Zfp748	4609	190.049	0.15767	0.561787	155	155	211	254	2.15	2.07	1.98	2.8
NM_001035239	Trpm3	6715	1.46463	-4.21573	0.158442	4	1	0	0	0.04	0.01	0	0
NM_001035240	Trpm3	6714	1.46463	-4.21573	0.158442	4	1	0	0	0.04	0.01	0	0
NM_001035241	Trpm3	6685	1.46463	-4.21573	0.158442	4	1	0	0	0.04	0.01	0	0
NM_001035242	Trpm3	6679	1.46463	-4.21573	0.158442	4	1	0	0	0.04	0.01	0	0
NM_001035243	Trpm3	6650	1.46463	-4.21573	0.158442	4	1	0	0	0.04	0.01	0	0
NM_001035244	Trpm3	3630	1.1585	-3.8793	0.221784	2	2	0	0	0.04	0.03	0	0
NM_001035245	Trpm3	1618	0.295125	-1.89874	0.703802	1	0	0	0	0.04	0	0	0
NM_001035246	Trpm3	3841	0.295125	-1.89874	0.703802	1	0	0	0	0.02	0	0	0
NM_001035509	Zcchc18	2850	30.1931	-0.672617	0.236515	32	32	24	30	0.72	0.69	0.36	0.53
NM_001035510	Zcchc18	3323	32.9235	-0.57533	0.311854	32	36	24	37	0.62	0.67	0.31	0.57
NM_001035525	AU040320	3671	395.642	-0.190186	0.350761	394	333	476	391	6.87	5.6	5.6	5.41
NM_001035526	AU040320	3789	395.921	-0.192459	0.348509	396	332	477	390	6.69	5.41	5.44	5.23
NM_001035532	Akap2	6824	3210.8	-1.01576	5.41937e-07	3715	3703	3206	1834	34.83	33.48	20.31	13.64
NM_001035533	Akap2	6804	3210.8	-1.01576	5.41937e-07	3715	3703	3206	1834	34.94	33.58	20.37	13.68
NM_001035854	Ap2b1	5385	4822.87	0.0512352	0.660311	3995	4187	6244	5264	47.47	47.97	50.12	49.63
NM_001036293	Nrbf2	1783	52.8238	0.548851	0.202947	39	35	79	68	1.4	1.21	1.92	1.94
NM_001036684	Atp2b2	8882	1.1475	-3.86717	0.231656	1	3	0	0	0.01	0.02	0	0
NM_001036740	B3gnt8	1471	11.92	-0.050302	0.955923	10	11	20	8	0.43	0.46	0.59	0.28
NM_001037098	Nacc2	6885	71.9143	-0.157068	0.683995	60	71	73	85	0.56	0.64	0.46	0.63
NM_001037099	Cacnb4	7992	12.9573	-0.336091	0.68664	12	13	16	11	0.1	0.1	0.09	0.07
NM_001037127	Musk	3404	0.59025	-2.90402	0.552638	2	0	0	0	0.04	0	0	0
NM_001037128	Musk	3360	0.59025	-2.90402	0.552638	2	0	0	0	0.04	0	0	0
NM_001037129	Musk	3337	0.59025	-2.90402	0.552638	2	0	0	0	0.04	0	0	0
NM_001037130	Musk	3308	0.59025	-2.90402	0.552638	2	0	0	0	0.04	0	0	0
NM_001037134	Ccne2	3099	831.606	0.0978805	0.516664	664	724	1051	960	13.71	14.41	14.66	15.73
NM_001037136	Agap1	9403	898.443	-0.0221782	0.885274	730	835	1141	950	4.97	5.48	5.25	5.13
NM_001037143	Pinlyp	723	0	NA	NA	0	0	0	0	0	0	0	0
NM_001037166	Gm4925	1558	3.96592	-1.45197	0.334937	6	4	3	2	0.25	0.16	0.08	0.07
NM_001037167	Samt2	888	0	NA	NA	0	0	0	0	0	0	0	0
NM_001037168	Psg27	1935	0	NA	NA	0	0	0	0	0	0	0	0
NM_001037170	Tomm40l	2908	216.576	0.286893	0.218628	162	175	284	272	3.56	3.71	4.22	4.75
NM_001037177	Nfatc2	3374	20.5053	0.102275	0.884693	20	14	20	29	0.38	0.26	0.26	0.44
NM_001037178	Nfatc2	2739	16.3525	0.320208	0.67978	15	10	18	24	0.35	0.23	0.28	0.44
NM_001037221	Samd4	7105	473.018	-0.554531	0.0283774	488	484	591	319	4.39	4.2	3.6	2.28
NM_001037247	Defb36	464	0	NA	NA	0	0	0	0	0	0	0	0
NM_001037248	Gm4567	1589	0	NA	NA	0	0	0	0	0	0	0	0
NM_001037279	Selenoh	654	510.623	0.0814586	0.632685	420	437	660	570	41.09	41.23	43.62	44.25
NM_001037294	Alpk2	7232	132.454	-5.80161	3.96396e-28	212	238	9	2	1.88	2.03	0.05	0.01
NM_001037298	Piezo1	8163	2919.17	0.0703167	0.662518	2413	2506	4195	2861	18.91	18.94	22.21	17.79
NM_001037321	Fbxo40	2513	0.295125	-1.89874	0.703802	1	0	0	0	0.03	0	0	0
NM_001037326	Cstf3	774	171.845	-0.150673	0.571072	156	156	181	198	12.9	12.43	10.11	12.99
NM_001037493	Slc41a3	2213	16.4768	-0.906355	0.236348	22	15	16	11	0.64	0.42	0.31	0.25
NM_001037502	Defb28	392	0	NA	NA	0	0	0	0	0	0	0	0
NM_001037539	Prok2	1445	0.295125	-1.89874	0.703802	1	0	0	0	0.04	0	0	0
NM_001037634	Oosp2	667	0	NA	NA	0	0	0	0	0	0	0	0
NM_001037665	Zfp1	1865	277.072	0.248808	0.250412	221	216	352	350	7.58	7.15	8.16	9.53
NM_001037707	Zfp27	3522	97.1968	0.102168	0.763342	74	88	110	124	1.34	1.54	1.35	1.79
NM_001037709	Rusc2	5287	100.371	-0.616607	0.0911053	104	106	122	66	1.26	1.24	1	0.63
NM_001037711	Cgn	5015	194.948	-0.0132178	0.957824	168	170	220	232	2.14	2.09	1.9	2.35
NM_001037712	Kcnh6	2839	0.522823	-0.394824	0.929655	1	0	0	1	0.02	0	0	0.02
NM_001037713	Xaf1	2590	1.69113	0.93079	0.683421	1	1	1	4	0.02	0.02	0.02	0.08
NM_001037716	Gm10439	1794	0	NA	NA	0	0	0	0	0	0	0	0
NM_001037717	Slc38a6	2941	163.349	0.155281	0.547115	129	138	214	189	2.81	2.89	3.15	3.26
NM_001037719	Btla	3227	0.295125	-1.89874	0.703802	1	0	0	0	0.02	0	0	0
NM_001037722	Adam15	2982	223.08	-0.139714	0.567282	190	214	236	258	4.08	4.43	3.42	4.39
NM_001037723	Adcy7	6003	52.079	0.197442	0.672646	38	46	85	47	0.41	0.47	0.61	0.4
NM_001037724	Adcy7	5939	52.079	0.197442	0.672646	38	46	85	47	0.41	0.48	0.62	0.4
NM_001037725	Fam117b	5524	536.522	-0.0832612	0.62649	472	481	622	595	5.47	5.37	4.87	5.47
NM_001037726	Creb1	8248	1133.72	0.0284523	0.84184	936	1003	1375	1300	7.26	7.5	7.21	8
NM_001037727	Arhgap25	3682	7.15554	-0.362684	0.755023	5	9	11	4	0.09	0.15	0.13	0.06
NM_001037736	Arhgef10	5381	226.941	-0.230039	0.438292	191	233	322	174	2.27	2.67	2.59	1.64
NM_001037737	Arnt	4345	986.716	0.0867049	0.549993	834	818	1260	1119	12.28	11.62	12.53	13.07
NM_001037740	Strip2	5262	2.73999	-0.176056	0.91901	3	2	3	3	0.04	0.02	0.02	0.03
NM_001037741	Gpx4	1004	202.677	0.258647	0.281199	150	169	284	234	9.56	10.39	12.23	11.83
NM_001037742	Tyw5	1403	218.928	0.0359079	0.879563	196	177	286	234	8.94	7.78	8.81	8.47
NM_001037744	Timm8a2	911	1.04565	-0.384851	0.909731	2	0	0	2	0.14	0	0	0.11
NM_001037745	Zfp791	2325	9.01592	-0.272159	0.783342	9	8	9	10	0.25	0.21	0.17	0.22
NM_001037746	Prps1l3	4002	880.371	0.165856	0.278886	700	733	1100	1073	11.19	11.3	11.88	13.61
NM_001037747	Card9	1598	1.86561	1.15024	0.58936	1	1	3	3	0.04	0.04	0.08	0.1
NM_001037748	Gm20736	821.4	0	NA	NA	0	0	0	0	0	0	0	0
NM_001037749	Slc22a14	2185	0.769342	-1.43692	0.708467	0	2	1	0	0	0.06	0.02	0
NM_001037751	Defb48	441	0	NA	NA	0	0	0	0	0	0	0	0
NM_001037752	Defb45	384	0	NA	NA	0	0	0	0	0	0	0	0
NM_001037754	Baiap2	3050	159.948	-0.214029	0.437103	141	156	205	144	2.96	3.16	2.91	2.4
NM_001037755	Baiap2	2049	195.012	-0.14542	0.546954	167	187	234	200	5.22	5.63	4.94	4.96
NM_001037756	Brms1l	2554	492.122	-0.146878	0.393736	442	451	585	509	11.07	10.89	9.9	10.12
NM_001037757	Washc1	2874	402.069	0.0817844	0.668654	352	322	524	445	7.84	6.91	7.88	7.86
NM_001037758	Btrc	6308	440.011	0.049101	0.797253	389	357	524	520	3.95	3.49	3.59	4.19
NM_001037759	Sgk3	5377	183.886	0.692684	0.0684258	107	136	178	342	1.27	1.56	1.43	3.23
NM_001037761	Capzb	1777	3811	-0.00968302	0.951275	3243	3361	5324	3638	116.77	116.69	129.51	103.94
NM_001037762	Zdhhc12	1145	224.854	0.179262	0.441803	182	182	278	279	10.17	9.81	10.49	12.37
NM_001037764	Rai1	7118	1723.49	-0.0861953	0.51084	1490	1576	2136	1785	13.39	13.66	12.97	12.73
NM_001037800	Cd209b	1948	0	NA	NA	0	0	0	0	0	0	0	0
NM_001037801	Cd6	2903	0.656486	2.62015	0.507779	0	0	1	2	0	0	0.01	0.03
NM_001037809	Cdh3	4019	718.005	-0.811902	0.178806	752	829	914	337	11.97	12.73	9.83	4.26
NM_001037810	Spn	1476	1.17931	1.59182	0.58639	1	0	1	3	0.04	0	0.03	0.1
NM_001037812	Tmem237	1808	325.438	-0.12744	0.538551	311	275	385	343	11.01	9.38	9.2	9.63
NM_001037822	Krtap5-5	1174	0	NA	NA	0	0	0	0	0	0	0	0
NM_001037841	Cklf	1866	33.1804	0.0617426	0.90777	29	27	39	40	0.99	0.89	0.9	1.09
NM_001037842	Nat8f3	1834	0	NA	NA	0	0	0	0	0	0	0	0
NM_001037846	Cnot2	2798	1816.54	0.131937	0.310738	1486	1507	2299	2141	33.98	33.23	35.52	38.85
NM_001037847	Cnot2	2728	1814.22	0.132983	0.306987	1485	1503	2298	2138	34.83	33.99	36.41	39.79
NM_001037848	Cnot2	1052	205.011	0.156169	0.510488	160	175	260	245	9.73	10.26	10.68	11.82
NM_001037859	Csf1r	3851	5.22048	-1.35349	0.309887	6	7	5	2	0.1	0.11	0.06	0.03
NM_001037863	Atp11c	6015	773.039	0.226738	0.200231	604	626	924	1015	6.43	6.42	6.64	8.57
NM_001037865	Col28a1	4193	1.34859	-2.44461	0.383291	1	3	1	0	0.02	0.04	0.01	0
NM_001037877	Tcf25	3042	2981	-0.0151806	0.90177	2468	2710	3744	3205	51.91	54.96	53.2	53.49
NM_001037878	Tcf25	2831	2219.78	-0.03202	0.80092	1853	2025	2779	2366	41.88	44.13	42.43	42.43
NM_001037905	Dab2	3847	582.75	-0.570566	0.0392854	572	632	759	359	9.51	10.14	8.53	4.74
NM_001037906	Nell1	2790	15.7555	-3.08182	0.00157742	18	31	7	1	0.41	0.69	0.11	0.02
NM_001037907	Ripply2	496	0.295125	-1.89874	0.703802	1	0	0	0	0.13	0	0	0
NM_001037909	C130026I21Rik	1878	0.284126	-1.87111	0.708022	0	1	0	0	0	0.03	0	0
NM_001037913	Ccdc107	806	92.8596	0.0666798	0.844777	68	89	123	100	5.4	6.81	6.6	6.3
NM_001037914	Mcidas	2345	0	NA	NA	0	0	0	0	0	0	0	0
NM_001037915	Ripply1	673	9.96213	-1.41834	0.170918	15	10	10	3	1.43	0.92	0.64	0.23
NM_001037916	Ccdc17	1988	5.99844	0.411666	0.760561	1	8	8	8	0.03	0.25	0.17	0.2
NM_001037917	Gm6377	2797	1.50425	-0.464083	0.84004	2	1	2	1	0.05	0.02	0.03	0.02
NM_001037918	Lipt1	1551	39.8352	-0.00998061	0.983583	35	34	50	43	1.44	1.35	1.39	1.41
NM_001037919	Gm6460	814	0	NA	NA	0	0	0	0	0	0	0	0
NM_001037922	Cks1brt	2393	3.23941	-0.734465	0.700952	4	3	6	0	0.11	0.08	0.11	0
NM_001037923	Lekr1	2458	9.96353	-1.21493	0.205302	13	11	7	7	0.34	0.28	0.12	0.14
NM_001037925	BC147527	1652	0	NA	NA	0	0	0	0	0	0	0	0
NM_001037926	Zfp987	2827	0	NA	NA	0	0	0	0	0	0	0	0
NM_001037927	Wdr93	2265	10.5306	0.351506	0.707304	8	8	18	10	0.23	0.22	0.34	0.22
NM_001037928	Gm11992	2391	2.43185	-1.37906	0.519558	4	2	0	3	0.11	0.05	0	0.06
NM_001037929	Gm14092	1809	0	NA	NA	0	0	0	0	0	0	0	0
NM_001037931	Gm6878	2012	0.295125	-1.89874	0.703802	1	0	0	0	0.03	0	0	0
NM_001037932	Gm11437	1218	0	NA	NA	0	0	0	0	0	0	0	0
NM_001037933	Defb23	620	0.201089	0.980438	0.844325	0	0	1	0	0	0	0.07	0
NM_001037937	Deptor	8360	39.008	-0.28975	0.556461	39	35	42	40	0.3	0.26	0.22	0.24
NM_001037938	Dhrs4	1382	209.861	-0.494852	0.0537985	214	210	246	165	9.91	9.38	7.69	6.06
NM_001037940	Dnajb6	2696	85.7981	0.222144	0.522876	62	75	121	96	1.47	1.72	1.94	1.81
NM_001037941	Dnajb6	1111	69.3082	0.355605	0.357975	50	55	86	95	2.88	3.05	3.35	4.34
NM_001037955	Dusp22	3049	250.435	-0.0155341	0.943217	208	227	308	275	4.37	4.59	4.37	4.58
NM_001037957	Dyrk1b	2511	167.762	-0.611547	0.0176804	176	174	158	152	4.48	4.28	2.72	3.07
NM_001037987	Edil3	5345	185.347	-0.802606	0.00183531	202	205	185	133	2.42	2.37	1.5	1.26
NM_001037997	Fer	3065	508.536	-0.141779	0.420133	438	484	627	508	9.14	9.74	8.84	8.41
NM_001037999	Dbi	587	902.233	0.11785	0.439438	726	769	1225	980	79.14	80.83	90.21	84.76
NM_001038010	Kat2a	3025	1087.82	0.25471	0.104767	787	928	1391	1371	16.65	18.93	19.88	23.01
NM_001038015	Gnpda2	1829	195.694	-0.286787	0.249265	191	180	203	208	6.68	6.07	4.8	5.77
NM_001038018	Grk6	2983	1305.32	0.0495145	0.748003	1112	1103	1788	1336	23.85	22.81	25.91	22.74
NM_001038230	Anapc11	3379	563.778	0.251222	0.144122	443	446	802	637	8.39	8.14	10.26	9.57
NM_001038231	Banf1	761	1234.79	0.232884	0.0958777	978	982	1609	1509	82.23	79.61	91.39	100.67
NM_001038492	Ctsa	3531	1049.63	-0.133705	0.344226	922	975	1257	1088	16.71	17.04	15.39	15.64
NM_001038499	Arsi	1719	23.4808	-0.0977129	0.876697	18	24	27	26	0.67	0.86	0.68	0.77
NM_001038500	Esp1	1044	0	NA	NA	0	0	0	0	0	0	0	0
NM_001038587	Adar	5901	671.483	-0.0129211	0.942109	586	578	751	805	6.35	6.04	5.5	6.93
NM_001038589	Usp14	4063	2274.6	0.134467	0.293009	1866	1878	2862	2700	29.39	28.52	30.45	33.74
NM_001038590	Cldn19	862	0	NA	NA	0	0	0	0	0	0	0	0
NM_001038592	Glrx2	3597	148.704	0.0496996	0.857478	133	119	178	175	2.37	2.04	2.14	2.47
NM_001038593	Glrx2	3500	147.991	0.0471445	0.86529	133	118	177	174	2.43	2.08	2.19	2.52
NM_001038594	Glrx2	3439	147.991	0.0471445	0.86529	133	118	177	174	2.47	2.12	2.22	2.57
NM_001038602	Marveld2	3052	121.014	-0.182282	0.535401	113	109	137	128	2.37	2.2	1.94	2.13
NM_001038604	Clec5a	3811	0.284126	-1.87111	0.708022	0	1	0	0	0	0.02	0	0
NM_001038607	Kcnh1	7145	6.28116	-0.0122719	0.992221	3	8	11	4	0.03	0.07	0.07	0.03
NM_001038608	Txnl4a	1677	1644.4	0.0933866	0.475095	1373	1374	2090	1882	52.39	50.55	53.87	56.97
NM_001038609	Mapt	5366	48.5496	0.511257	0.265378	39	30	75	59	0.47	0.34	0.6	0.56
NM_001038610	Dach1	5279	68.0758	-1.36568	0.0012752	89	80	36	52	1.08	0.93	0.29	0.5
NM_001038612	Olfm1	1042	31.3441	0.16998	0.755851	24	27	44	34	1.47	1.6	1.83	1.66
NM_001038613	Olfm1	2678	228.888	0.326924	0.247111	185	165	252	337	4.42	3.8	4.07	6.39
NM_001038614	Olfm1	1001	33.3602	0.133577	0.801044	26	29	46	36	1.66	1.79	1.99	1.83
NM_001038616	Dmrtc1a	1060	0	NA	NA	0	0	0	0	0	0	0	0
NM_001038619	Dnm3	7496	9.41208	-1.76222	0.0845844	15	10	5	5	0.13	0.08	0.03	0.03
NM_001038621	Rabgap1l	6327	308.922	-0.191754	0.440753	268	301	293	375	2.71	2.94	2	3.01
NM_001038624	Ric3	5259	103.875	0.233185	0.531846	74	91	105	154	0.9	1.07	0.86	1.49
NM_001038625	Sertad2	5515	1003.54	0.019864	0.89464	855	866	1322	1051	9.92	9.69	10.36	9.68
NM_001038627	Smurf1	5313	1348.91	-0.221798	0.252575	1224	1285	1821	1126	14.74	14.92	14.82	10.76
NM_001038635	Stk35	5438	573.418	0.0476409	0.78424	482	492	773	597	5.67	5.58	6.14	5.57
NM_001038637	Gng2	3671	1020.42	-0.0943071	0.582883	899	921	1369	958	15.67	15.48	16.12	13.25
NM_001038641	Slx4ip	2830	87.7691	-0.0649543	0.846941	76	79	108	93	1.72	1.72	1.65	1.67
NM_001038642	Ets1	4790	2174.09	0.169938	0.213149	1735	1799	3042	2368	23.18	23.17	27.45	25.1
NM_001038643	Slco3a1	2844	87.7693	-0.235055	0.528053	82	82	121	70	1.84	1.78	1.84	1.25
NM_001038651	Zfp953	4635	60.2351	0.0850224	0.838951	46	55	66	78	0.64	0.73	0.62	0.85
NM_001038653	Slc16a3	2473	2352.93	0.351568	0.0171309	1817	1751	2999	3145	47.01	43.68	52.42	64.56
NM_001038654	Slc16a3	2379	2334.67	0.347432	0.0182795	1806	1740	2975	3114	48.57	45.12	54.05	66.45
NM_001038655	Gng7	3419	56.8089	-0.268499	0.523715	57	50	58	62	1.07	0.9	0.73	0.92
NM_001038658	Faim2	4618	0.496214	-0.47983	0.916033	1	0	1	0	0.01	0	0.01	0
NM_001038660	Slc7a15	2342	0.295125	-1.89874	0.703802	1	0	0	0	0.03	0	0	0
NM_001038663	Mapk1	1922	1708.88	0.104047	0.447723	1384	1461	2087	2045	46.07	46.9	46.94	54.02
NM_001038664	Gngt2	564	51.2284	0.0164065	0.971515	45	43	77	45	5.11	4.7	5.9	4.05
NM_001038676	Obox7	1258	0	NA	NA	0	0	0	0	0	0	0	0
NM_001038695	Kdm3a	4801	1792.4	0.020456	0.895193	1537	1535	2017	2183	20.48	19.73	18.16	23.08
NM_001038696	Rnpc3	3871	615.719	0.00329944	0.983696	523	539	756	686	8.64	8.59	8.44	9
NM_001038697	Fthl17f	730	0	NA	NA	0	0	0	0	0	0	0	0
NM_001038698	Elavl4	3999	15.3477	-0.505022	0.544086	16	15	9	20	0.26	0.23	0.1	0.25
NM_001038699	Fn3k	3850	1.94865	0.322426	0.875083	1	2	2	3	0.02	0.03	0.02	0.04
NM_001038700	Fnbp1	4512	741.394	-0.444573	0.0467303	713	764	945	544	10.11	10.45	9.05	6.12
NM_001038701	Gabrb3	5504	62.7249	-0.843777	0.0441235	75	64	65	41	0.87	0.72	0.51	0.38
NM_001038703	Gpr146	4141	28.2775	-0.317198	0.590533	32	22	32	27	0.49	0.33	0.33	0.33
NM_001038708	Cdc42se1	2751	1228.66	0.112802	0.448622	1007	1032	1694	1307	23.42	23.14	26.62	24.12
NM_001038710	Tmod2	9944	331.328	-0.28868	0.163795	310	319	340	355	1.99	1.98	1.48	1.81
NM_001038839	P2rx7	2553	15.2937	-0.507898	0.524121	17	14	20	10	0.43	0.34	0.34	0.2
NM_001038845	P2rx7	1618	8.43988	-0.280621	0.783928	8	8	11	7	0.32	0.31	0.29	0.22
NM_001038846	Rcsd1	2572	319.12	-3.08915	9.45362e-22	455	533	114	46	11.32	12.79	1.92	0.91
NM_001038887	P2rx7	802	1.85462	1.16852	0.616635	0	2	3	3	0	0.15	0.16	0.19
NM_001038993	Rnf38	4945	1651.13	-0.133325	0.326225	1419	1566	2027	1668	18.36	19.54	17.72	17.12
NM_001038995	Gm4787	2493	5.76093	-0.568762	0.658866	3	9	7	4	0.08	0.22	0.12	0.08
NM_001038996	Try10	883	0	NA	NA	0	0	0	0	0	0	0	0
NM_001038997	Gm5771	817	0.712914	0.572195	0.868792	0	1	1	1	0	0.08	0.05	0.06
NM_001038998	Svbp	798	178.265	-0.0946038	0.742902	161	157	254	154	12.91	12.14	13.76	9.8
NM_001038999	Atp8a1	8137	192.951	-0.473686	0.116653	194	193	153	220	1.53	1.46	0.81	1.37
NM_001039000	Kif5a	6280	48.9728	-0.304693	0.550705	56	37	40	61	0.57	0.36	0.28	0.49
NM_001039038	Nhlrc4	2137	0.485216	-0.453767	0.921186	0	1	1	0	0	0.03	0.02	0
NM_001039039	Kctd21	2969	63.0991	0.0726373	0.859338	60	46	86	66	1.29	0.96	1.25	1.13
NM_001039042	Klk13	1025	0.295125	-1.89874	0.703802	1	0	0	0	0.06	0	0	0
NM_001039045	Pigc	3284	148.894	0.0909668	0.734688	124	125	195	165	2.42	2.35	2.57	2.55
NM_001039047	Trim58	2184	0.227698	1.07099	0.829951	0	0	0	1	0	0	0	0.02
NM_001039048	Trim63	1875	30.5914	-0.668414	0.246572	30	35	36	20	1.02	1.15	0.83	0.54
NM_001039049	Cox8c	472	0	NA	NA	0	0	0	0	0	0	0	0
NM_001039050	Pkib	5574	2.0349	-1.22676	0.597442	1	4	3	0	0.01	0.04	0.02	0
NM_001039051	Pkib	5380	2.0349	-1.22676	0.597442	1	4	3	0	0.01	0.05	0.02	0
NM_001039052	Pkib	5240	2.0349	-1.22676	0.597442	1	4	3	0	0.01	0.05	0.02	0
NM_001039053	Pkib	5275	2.0349	-1.22676	0.597442	1	4	3	0	0.01	0.05	0.02	0
NM_001039056	Kcnj15	5038	2.06151	-1.18027	0.569242	1	4	2	1	0.01	0.05	0.02	0.01
NM_001039057	Kcnj15	5130	2.06151	-1.18027	0.569242	1	4	2	1	0.01	0.05	0.02	0.01
NM_001039059	Klhl15	3131	37.8087	-0.249516	0.616283	33	38	44	37	0.67	0.75	0.61	0.6
NM_001039060	Klhl15	3995	49.8397	-0.132535	0.762028	44	46	56	55	0.7	0.71	0.61	0.7
NM_001039061	Klhl15	2358	43.6352	0.0189617	0.967838	33	42	56	47	0.9	1.1	1.03	1.01
NM_001039071	Ldb3	4839	278.726	-4.00181	1.21618e-31	437	470	58	20	5.78	5.99	0.52	0.21
NM_001039072	Ldb3	4891	269.716	-3.95403	1.24244e-28	421	455	59	19	5.51	5.74	0.52	0.2
NM_001039073	Ldb3	4720	264.712	-3.96364	1.28268e-29	416	444	57	19	5.64	5.8	0.52	0.2
NM_001039074	Ldb3	4937	269.716	-3.95403	1.24244e-28	421	455	59	19	5.46	5.69	0.52	0.2
NM_001039075	Ldb3	1493	46.7393	-3.67837	1.72356e-10	70	80	11	5	3	3.31	0.32	0.17
NM_001039076	Ldb3	1612	59.8897	-3.87718	1.51449e-13	90	104	12	6	3.57	3.98	0.32	0.19
NM_001039077	Prosc	1440	177.729	0.0649637	0.79461	149	151	231	195	6.62	6.47	6.93	6.87
NM_001039078	Prosc	1405	158.062	0.0626968	0.81021	132	135	200	178	6.01	5.93	6.15	6.43
NM_001039079	Prkcz	4094	36.2572	-0.0247365	0.963556	33	30	34	49	0.52	0.45	0.36	0.61
NM_001039080	Rbms2	5374	1686.42	0.210146	0.104346	1318	1383	2273	1965	15.69	15.88	18.28	18.56
NM_001039081	Mier1	4635	1121.14	0.0509937	0.738907	898	1005	1328	1333	12.4	13.38	12.38	14.6
NM_001039084	Mrpl1	1570	213.181	0.236199	0.389218	162	176	234	300	6.6	6.92	6.44	9.7
NM_001039086	Rapgef1	6205	1387.45	0.0800426	0.55048	1161	1168	1779	1560	11.97	11.61	12.39	12.76
NM_001039087	Rapgef1	6223	1395.84	0.0800514	0.550442	1170	1173	1788	1571	12.03	11.63	12.42	12.82
NM_001039088	Seh1l	3531	2309.65	0.157163	0.255848	1914	1855	2841	2839	34.68	32.41	34.78	40.82
NM_001039089	Sel1l	6277	1844.49	0.357476	0.00803045	1370	1423	2702	2163	13.97	13.99	18.61	17.49
NM_001039090	Skil	6919	1694.04	-0.146625	0.258397	1483	1592	1984	1779	13.71	14.2	12.39	13.05
NM_001039092	Tom1l2	4924	217.698	0.0294992	0.899074	188	184	284	232	2.44	2.31	2.49	2.39
NM_001039093	Tom1l2	2609	60.2507	0.0356132	0.933229	42	61	68	74	1.03	1.44	1.13	1.44
NM_001039094	Negr1	4993	3.63319	-1.31869	0.410309	4	5	4	1	0.05	0.06	0.03	0.01
NM_001039095	Glt6d1	1084	0	NA	NA	0	0	0	0	0	0	0	0
NM_001039103	Rasa4	2755	16.6381	0.182153	0.812744	10	17	18	23	0.23	0.38	0.28	0.42
NM_001039104	Trpm1	5666	0.712914	0.572195	0.868792	0	1	1	1	0	0.01	0.01	0.01
NM_001039105	Kcnrg	1794	3.10135	0.743213	0.654423	2	2	4	5	0.07	0.07	0.1	0.14
NM_001039106	Ddhd1	5001	169.504	-0.107238	0.697117	134	170	183	197	1.71	2.1	1.58	2
NM_001039114	Acsbg2	2591	0	NA	NA	0	0	0	0	0	0	0	0
NM_001039115	Zkscan4	2451	12.3144	-0.801787	0.347872	14	13	11	10	0.37	0.33	0.19	0.21
NM_001039116	Dmrtc1b	1175	0	NA	NA	0	0	0	0	0	0	0	0
NM_001039119	Defb33	421	0	NA	NA	0	0	0	0	0	0	0	0
NM_001039120	Defb26	643	0	NA	NA	0	0	0	0	0	0	0	0
NM_001039121	Defb43	404	0.284126	-1.87111	0.708022	0	1	0	0	0	0.15	0	0
NM_001039122	Defb25	289	0.227698	1.07099	0.829951	0	0	0	1	0	0	0	0.18
NM_001039123	Defb18	255	0	NA	NA	0	0	0	0	0	0	0	0
NM_001039124	Kncn	863	0.201089	0.980438	0.844325	0	0	1	0	0	0	0.05	0
NM_001039125	Defb47	355	0.201089	0.980438	0.844325	0	0	1	0	0	0	0.12	0
NM_001039126	Asb1	5964	253.024	-0.288272	0.237807	255	225	317	220	2.74	2.33	2.3	1.87
NM_001039128	Tas2r122	928	0.295125	-1.89874	0.703802	1	0	0	0	0.07	0	0	0
NM_001039129	Hnrnpa1	1947	495.833	0.291256	0.105459	353	418	672	605	11.6	13.25	14.92	15.78
NM_001039137	Scoc	1835	47.0637	-0.346472	0.461724	47	44	61	37	1.64	1.48	1.44	1.02
NM_001039138	Camk2g	3650	802.807	-0.121794	0.45813	687	759	1025	783	12.04	12.83	12.14	10.89
NM_001039139	Camk2g	3582	791.697	-0.117389	0.478403	674	750	1014	772	12.04	12.92	12.24	10.94
NM_001039143	Nlrp5	3456	0	NA	NA	0	0	0	0	0	0	0	0
NM_001039147	Morf4l1	1968	121.587	0.0994309	0.73747	93	110	161	134	3.02	3.45	3.54	3.46
NM_001039149	Cd226	2140	0.712914	0.572195	0.868792	0	1	1	1	0	0.03	0.02	0.02
NM_001039150	Cd44	5036	2414.04	-0.0291815	0.882918	2031	2182	3562	2101	25.81	26.73	30.57	21.18
NM_001039151	Cd44	4396	2347.4	-0.0420853	0.837195	1980	2135	3484	2002	28.82	29.96	34.26	23.12
NM_001039153	Tctn1	4054	302.449	-0.0140745	0.947449	259	266	405	303	4.09	4.05	4.32	3.79
NM_001039154	Cdh8	3807	4.99036	1.27793	0.375414	3	2	4	12	0.05	0.03	0.05	0.16
NM_001039155	Triobp	3797	231.47	0.373458	0.124666	153	196	345	269	2.58	3.18	3.93	3.6
NM_001039156	Triobp	7300	1558.03	0.165063	0.25359	1224	1314	2187	1685	10.73	11.11	12.95	11.72
NM_001039157	Ube2j2	3373	245.75	0.165031	0.45543	199	201	312	295	3.77	3.68	4	4.44
NM_001039158	Ube2j2	3348	251.795	0.184327	0.399041	201	206	323	303	3.84	3.8	4.17	4.59
NM_001039159	Ube2j2	3211	243.181	0.17754	0.424572	196	198	309	294	3.91	3.8	4.16	4.65
NM_001039160	Gvin1	8841	0	NA	NA	0	0	0	0	0	0	0	0
NM_001039162	Clip2	4875	817.845	0.010122	0.963567	687	721	1235	711	9.02	9.12	10.95	7.4
NM_001039167	Rbfox3	4528	4.24745	-0.660414	0.666714	5	4	7	1	0.07	0.05	0.07	0.01
NM_001039168	Rbfox3	4384	4.24745	-0.660414	0.666714	5	4	7	1	0.07	0.06	0.07	0.01
NM_001039169	Eif4e2	2251	1432.89	0.162605	0.234288	1158	1177	1948	1603	32.92	32.26	37.41	36.15
NM_001039170	Eif4e2	1800	1398.22	0.152487	0.267801	1133	1154	1898	1556	40.28	39.55	45.58	43.89
NM_001039173	Dok6	987	0	NA	NA	0	0	0	0	0	0	0	0
NM_001039175	Elovl1	1610	654.002	0.0446469	0.79509	552	560	890	672	21.94	21.46	23.89	21.19
NM_001039176	Elovl1	1807	816.898	0.0539412	0.738677	697	687	1104	852	24.68	23.46	26.41	23.94
NM_001039179	Bicd2	6343	1309.79	-0.0640625	0.70318	1151	1161	1782	1238	11.61	11.29	12.14	9.91
NM_001039180	Bicd2	4520	1182.12	-0.0885319	0.614273	1047	1057	1612	1092	14.82	14.43	15.42	12.27
NM_001039181	Npr3	6913	24.3482	-2.67835	0.00230813	33	40	15	1	0.31	0.36	0.09	0.01
NM_001039184	Cep350	13267	1466.49	0.0152163	0.91666	1234	1285	1706	1731	5.95	5.98	5.56	6.62
NM_001039185	Ceacam1	3725	23.379	0.158554	0.810047	22	16	24	33	0.38	0.27	0.28	0.45
NM_001039186	Ceacam1	3673	23.379	0.158554	0.810047	22	16	24	33	0.38	0.27	0.28	0.46
NM_001039187	Ceacam1	3135	22.7225	0.0797169	0.904635	22	16	23	31	0.45	0.31	0.32	0.5
NM_001039188	Rreb1	7446	537.445	0.104432	0.60151	419	476	605	689	3.6	3.94	3.51	4.7
NM_001039189	Fars2	1255	57.2356	0.149488	0.72697	38	56	75	66	1.94	2.75	2.58	2.67
NM_001039192	Gmfg	974	5.79274	0.303837	0.806614	3	6	8	7	0.2	0.38	0.36	0.36
NM_001039194	Aifm2	3140	3.33485	-0.632692	0.694143	3	4	2	4	0.06	0.08	0.03	0.06
NM_001039195	Gria2	3476	5.37495	0.0923122	0.941694	4	5	7	6	0.07	0.09	0.09	0.09
NM_001039198	Zfhx2	8712	196.76	-0.483287	0.0679339	193	203	174	207	1.42	1.44	0.86	1.21
NM_001039200	Emc1	6203	631.114	-0.135628	0.411952	539	603	773	638	5.56	6	5.39	5.22
NM_001039201	Hdhd2	2348	251.845	0.0409087	0.854007	207	222	336	264	5.64	5.83	6.19	5.71
NM_001039202	Hdhd2	1709	82.4432	-0.0889692	0.808458	63	84	89	97	2.36	3.03	2.25	2.88
NM_001039209	Zfp982	1237	11.8954	-0.493575	0.569106	12	12	11	12	0.62	0.6	0.38	0.49
NM_001039214	Mex3c	4076	2047.86	0.123528	0.336992	1674	1711	2738	2271	26.28	25.9	29.04	28.29
NM_001039218	Spink14	559	0	NA	NA	0	0	0	0	0	0	0	0
NM_001039219	Gm6086	4049	0	NA	NA	0	0	0	0	0	0	0	0
NM_001039220	AI429214	1956	26.731	-0.3149	0.607678	31	20	32	24	1.01	0.63	0.71	0.62
NM_001039223	Gm14137	3064	41.8519	0.217263	0.676475	31	36	71	36	0.65	0.72	1	0.6
NM_001039228	Gm6583	2258	1.1527	1.55418	0.5914	1	0	2	2	0.03	0	0.04	0.04
NM_001039231	Zfp951	2896	16.719	0.260053	0.788639	19	7	8	33	0.42	0.15	0.12	0.58
NM_001039238	Dcpp2	605	0	NA	NA	0	0	0	0	0	0	0	0
NM_001039239	Zfp808	3108	114.588	-0.111246	0.724863	87	119	137	121	1.79	2.36	1.91	1.98
NM_001039240	Gm7073	1413	0	NA	NA	0	0	0	0	0	0	0	0
NM_001039242	March10	1279	11.4398	-1.29018	0.200069	17	11	13	3	0.85	0.53	0.44	0.12
NM_001039243	Erich4	906	0.295125	-1.89874	0.703802	1	0	0	0	0.07	0	0	0
NM_001039244	Tmem267	910	37.2847	0.285373	0.570517	30	28	52	44	2.11	1.9	2.47	2.45
NM_001039347	Kcnd3	7160	35.2081	0.170435	0.751238	34	23	44	43	0.3	0.2	0.27	0.3
NM_001039351	Nolc1	3644	2974.38	0.377266	0.0110763	2179	2290	3756	4064	38.26	38.77	44.55	56.62
NM_001039352	Nolc1	3650	2970.15	0.377016	0.0112662	2178	2285	3748	4060	38.18	38.62	44.39	56.47
NM_001039353	Nolc1	3647	2969.92	0.37682	0.0112786	2178	2285	3748	4059	38.21	38.66	44.42	56.5
NM_001039354	Lin7a	5880	2.44606	-2.30855	0.286115	5	2	2	0	0.05	0.02	0.01	0
NM_001039356	Hmga1	1786	146.103	0.429018	0.122585	110	105	222	172	3.94	3.63	5.37	4.89
NM_001039363	Tsc2	6095	1636.06	0.0130853	0.920999	1374	1439	2099	1755	14.42	14.57	14.89	14.62
NM_001039364	Mobp	3202	0	NA	NA	0	0	0	0	0	0	0	0
NM_001039365	Mobp	1493	0	NA	NA	0	0	0	0	0	0	0	0
NM_001039368	Polr2k	620	13.5223	-0.0988844	0.909579	15	9	11	19	1.55	0.9	0.77	1.56
NM_001039371	Slc22a15	6624	44.3859	-0.364575	0.452927	51	35	50	41	0.49	0.33	0.33	0.31
NM_001039373	Mtcp1	1628	41.0884	-0.0526907	0.920354	40	32	37	56	1.57	1.21	0.98	1.75
NM_001039376	Pde4dip	8312	436.97	1.05959	0.000461098	271	217	513	844	2.09	1.61	2.67	5.16
NM_001039385	Vgf	2549	199.196	-0.598187	0.484612	214	200	309	75	5.37	4.84	5.24	1.49
NM_001039386	Nsmf	2915	442.117	0.0523534	0.779242	364	386	597	461	7.99	8.17	8.85	8.03
NM_001039387	Nsmf	2910	441.89	0.0509026	0.785534	364	386	597	460	8	8.18	8.87	8.03
NM_001039388	Wdr37	4618	491.101	0.0918735	0.607317	379	443	635	552	5.25	5.92	5.94	6.07
NM_001039389	Wdr37	3795	101.045	0.0980294	0.768779	71	98	133	112	1.2	1.59	1.51	1.5
NM_001039390	Pkig	1132	126.058	-0.473657	0.10714	130	123	140	108	7.35	6.7	5.35	4.84
NM_001039391	Pkig	1047	125.546	-0.474204	0.108556	130	122	140	107	7.94	7.19	5.78	5.19
NM_001039392	Tmsb10	622	443.482	-0.00465988	0.98293	361	407	634	412	37.14	40.37	44.06	33.63
NM_001039394	Rab43	4600	95.7886	-0.216407	0.508417	83	95	115	93	1.15	1.27	1.08	1.03
NM_001039466	Trim46	2710	42.3104	-0.271876	0.565073	38	42	50	40	0.9	0.96	0.8	0.75
NM_001039472	Kif21b	9082	3025.3	0.233066	0.171104	2383	2420	4663	3060	16.79	16.44	22.19	17.11
NM_001039474	Tcerg1	4385	4203.78	0.227735	0.0684343	3301	3386	5353	5231	48.17	47.64	52.77	60.56
NM_001039478	Lrif1	1596	360.611	0.246202	0.202266	271	299	476	439	10.86	11.56	12.89	13.96
NM_001039482	Klhl20	4023	390.119	-0.218863	0.243592	346	379	437	406	5.5	5.81	4.7	5.12
NM_001039483	Tmco1	4465	915.676	0.0198825	0.892381	758	813	1168	993	10.86	11.23	11.31	11.29
NM_001039484	Kcnj10	5403	4.10419	-0.781406	0.593779	3	6	3	4	0.04	0.07	0.02	0.04
NM_001039485	Piezo2	10668	189.885	-1.17267	3.61261e-06	227	227	133	139	1.36	1.31	0.54	0.66
NM_001039488	Lrif1	3353	550.583	0.18949	0.260835	422	467	733	641	8.05	8.59	9.45	9.71
NM_001039493	Plekhm3	8552	236.08	-0.309068	0.166702	228	223	265	229	1.71	1.61	1.34	1.36
NM_001039494	Tex40	774	2.14974	0.571262	0.771066	1	2	3	3	0.08	0.16	0.17	0.2
NM_001039495	Ccdc108	5683	4.93894	-2.21742	0.127122	7	7	1	3	0.08	0.08	0.01	0.03
NM_001039501	Wfdc10	455	0	NA	NA	0	0	0	0	0	0	0	0
NM_001039502	Krtap1-4	1126	0	NA	NA	0	0	0	0	0	0	0	0
NM_001039507	Lipe	2773	36.2318	0.155982	0.76638	34	25	44	45	0.78	0.56	0.69	0.82
NM_001039509	Pnkd	2944	228.23	-0.315953	0.164321	216	221	243	232	4.69	4.63	3.57	4
NM_001039510	Adora1	4999	108.088	-0.730746	0.0180814	112	121	98	92	1.43	1.49	0.85	0.93
NM_001039511	Ivns1abp	2783	2958.77	-0.232	0.0681803	2692	2828	3224	3129	61.89	62.69	50.07	57.08
NM_001039512	Ivns1abp	3371	5883.44	-0.176841	0.134039	5245	5539	6624	6279	99.56	101.38	84.94	94.56
NM_001039514	Dhps	1321	290.696	0.0699066	0.746749	232	258	342	352	11.24	12.05	11.19	13.53
NM_001039515	Arl4a	3689	154.65	-0.894492	0.00113275	175	172	122	130	3.04	2.88	1.43	1.79
NM_001039519	Gtf2a2	888	351.095	0.0478039	0.807189	303	293	457	380	21.83	20.36	22.25	21.73
NM_001039520	Dnm2	3519	1235.06	-0.0703694	0.639179	1105	1079	1596	1236	20.09	18.92	19.6	17.83
NM_001039521	Rrn3	3578	1586.94	0.0696895	0.60276	1348	1325	1977	1823	24.11	22.85	23.88	25.87
NM_001039522	Leo1	2178	1087.12	0.135511	0.353895	881	908	1348	1309	25.88	25.72	26.75	30.51
NM_001039530	Parp14	7232	21.6252	0.496114	0.491656	13	18	20	38	0.12	0.15	0.12	0.27
NM_001039532	Zfp784	2142	42.7664	0.148081	0.760312	38	32	63	43	1.14	0.92	1.27	1.02
NM_001039533	Pdxdc1	3566	1490.99	-0.172536	0.190643	1332	1397	1759	1525	23.9	24.17	21.32	21.71
NM_001039534	Pstk	1121	206.427	-0.149006	0.525701	180	195	240	218	10.27	10.73	9.25	9.87
NM_001039536	Pigl	1648	98.6404	0.365847	0.290516	66	83	119	139	2.56	3.11	3.12	4.28
NM_001039537	Lif	4092	29.8412	0.771426	0.176029	21	17	46	42	0.33	0.26	0.49	0.52
NM_001039543	Mlf1	1151	54.3317	-0.472036	0.267477	53	56	51	55	2.95	3	1.92	2.43
NM_001039544	Mup3	898	0	NA	NA	0	0	0	0	0	0	0	0
NM_001039545	Myh2	6041	5.89318	-3.67658	0.0182948	6	13	1	1	0.06	0.13	0.01	0.01
NM_001039546	Myo6	7833	520.382	-1.22165	1.03793e-11	624	634	415	319	5.1	4.99	2.29	2.07
NM_001039551	Cnnm3	5280	435.121	0.23719	0.22453	356	333	539	558	4.31	3.89	4.41	5.37
NM_001039552	Ermard	2493	95.8453	0.283136	0.406487	81	68	119	126	2.08	1.68	2.06	2.57
NM_001039553	4930467E23Rik	2577	0.511825	-0.368646	0.934779	0	1	0	1	0	0.02	0	0.02
NM_001039554	Angptl7	2055	0.925002	1.11251	0.723739	1	0	2	1	0.03	0	0.04	0.02
NM_001039555	Cyp2c68	1758	0	NA	NA	0	0	0	0	0	0	0	0
NM_001039556	Rad54b	2908	366.633	0.3244	0.0942878	281	281	485	467	6.18	5.96	7.21	8.15
NM_001039557	Mroh8	3435	18.4251	-0.176877	0.815682	11	23	26	15	0.2	0.41	0.33	0.22
NM_001039558	Smco3	2048	6.45041	-0.222582	0.84733	6	6	8	6	0.19	0.18	0.17	0.15
NM_001039560	Gcnt7	2214	3.61318	0.583422	0.707062	2	3	4	6	0.06	0.08	0.08	0.14
NM_001039562	Ankrd37	897	36.8151	-0.103677	0.839579	28	38	43	40	2	2.61	2.07	2.26
NM_001039563	Spag11b	637	0	NA	NA	0	0	0	0	0	0	0	0
NM_001039566	Defb30	997	0.295125	-1.89874	0.703802	1	0	0	0	0.06	0	0	0
NM_001039578	Evi5l	1529	64.0294	-0.393806	0.357032	53	73	82	49	2.22	2.95	2.32	1.63
NM_001039581	Abca3	6372	183.504	-0.11038	0.667272	158	171	199	212	1.59	1.66	1.35	1.69
NM_001039586	Glyctk	4083	6.00482	0.388309	0.747143	4	5	9	7	0.06	0.08	0.1	0.09
NM_001039593	1700015E13Rik	709	1.57629	-1.42497	0.539656	1	3	1	1	0.09	0.26	0.06	0.07
NM_001039594	Lce3a	545	0	NA	NA	0	0	0	0	0	0	0	0
NM_001039595	Gm13043	2049	0	NA	NA	0	0	0	0	0	0	0	0
NM_001039644	Edem3	6582	1172.44	-0.256351	0.0685642	1064	1141	1367	1139	10.34	10.7	8.98	8.79
NM_001039645	Asphd1	512	1.26556	-1.07946	0.694408	1	2	2	0	0.12	0.24	0.17	0
NM_001039646	Gbp10	3515	4.85934	2.22308	0.171307	0	3	12	7	0	0.05	0.15	0.1
NM_001039647	Gbp11	2695	11.3818	0.847185	0.351371	8	6	16	18	0.19	0.14	0.26	0.34
NM_001039652	Oprm1	2656	0	NA	NA	0	0	0	0	0	0	0	0
NM_001039653	Lhx3	2219	0.227698	1.07099	0.829951	0	0	0	1	0	0	0	0.02
NM_001039655	Rasgrf1	995	0.940612	1.18175	0.706297	0	1	1	2	0	0.06	0.04	0.1
NM_001039657	Mtl5	2223	3.57236	1.06804	0.520674	1	3	3	8	0.03	0.08	0.06	0.18
NM_001039658	Mtl5	2030	1.49325	-0.450627	0.84485	1	2	2	1	0.03	0.06	0.04	0.03
NM_001039666	Krt40	1312	0	NA	NA	0	0	0	0	0	0	0	0
NM_001039669	Iffo1	2854	179.756	-0.0287976	0.910275	141	173	224	193	3.16	3.74	3.39	3.43
NM_001039676	Slc39a2	2328	3.91151	-0.0930162	0.949876	3	4	6	3	0.08	0.11	0.11	0.07
NM_001039677	Slc30a2	3303	170.656	0.494343	0.0650464	115	130	272	198	2.23	2.43	3.56	3.04
NM_001039678	Urad	762	1.67873	-0.102219	0.967267	2	1	4	0	0.17	0.08	0.23	0
NM_001039683	Eif4e1b	1854	0.428788	2.00841	0.668296	0	0	1	1	0	0	0.02	0.03
NM_001039684	Mks1	2345	62.5975	0.32618	0.409014	45	51	86	77	1.23	1.34	1.59	1.67
NM_001039688	Rhox4a	885	0.201089	0.980438	0.844325	0	0	1	0	0	0	0.05	0
NM_001039689	Rhox4c	897	0.455397	2.08805	0.669158	0	0	0	2	0	0	0	0.11
NM_001039692	Arhgap12	5011	975.708	0.0717	0.620023	808	835	1216	1122	10.32	10.28	10.49	11.37
NM_001039695	Rhox4d	753	0.201089	0.980438	0.844325	0	0	1	0	0	0	0.06	0
NM_001039696	Rhox4f	923	0	NA	NA	0	0	0	0	0	0	0	0
NM_001039698	Rhox4g	972	0	NA	NA	0	0	0	0	0	0	0	0
NM_001039700	Pkd1l3	6571	111.691	-0.244824	0.422858	108	101	124	115	1.05	0.95	0.82	0.89
NM_001039701	Il1rn	2474	0.522823	-0.394824	0.929655	1	0	0	1	0.03	0	0	0.02
NM_001039710	Coq10b	1726	271.486	0.0145677	0.948207	219	248	368	274	8.12	8.86	9.22	8.06
NM_001039723	Tmem120b	1846	136.194	-0.169014	0.5463	123	126	167	134	4.26	4.21	3.91	3.69
NM_001039824	Fdx1l	775	236.708	0.187975	0.411893	196	186	330	262	16.18	14.81	18.41	17.16
NM_001039878	Strn4	3494	1716.95	0.0399758	0.769125	1388	1538	2248	1837	25.42	27.16	27.81	26.69
NM_001039889	Smok3b	2326	0	NA	NA	0	0	0	0	0	0	0	0
NM_001039934	Map2	5503	49.8949	0.298543	0.520908	45	32	61	67	0.52	0.36	0.48	0.62
NM_001039939	Asxl1	6660	2351.44	0.172985	0.200766	1831	1988	2917	2897	17.59	18.42	18.93	22.08
NM_001039941	Cypt8	586	0	NA	NA	0	0	0	0	0	0	0	0
NM_001039942	Cypt9	531	0	NA	NA	0	0	0	0	0	0	0	0
NM_001039943	Cypt7	571	0	NA	NA	0	0	0	0	0	0	0	0
NM_001039944	Cypt10	529	0	NA	NA	0	0	0	0	0	0	0	0
NM_001039951	Zfp606	2316	76.5682	-0.191764	0.596405	71	70	95	73	1.96	1.86	1.77	1.6
NM_001039959	Ahnak	1045	213.3	0.315796	0.176875	166	162	287	266	10.16	9.56	11.87	12.92
NM_001039965	Zfp869	3172	270.762	0.309818	0.16519	197	221	402	303	3.97	4.3	5.48	4.85
NM_001039967	Zfp869	3279	272.561	0.302025	0.174541	200	222	404	304	3.9	4.18	5.33	4.71
NM_001040026	Sco1	4272	270.1	0.374995	0.0847263	207	199	397	319	3.1	2.87	4.02	3.79
NM_001040027	Defb41	252	0	NA	NA	0	0	0	0	0	0	0	0
NM_001040055	Spint5	437	0	NA	NA	0	0	0	0	0	0	0	0
NM_001040072	Nynrin	7403	2685.21	0.136368	0.262778	2202	2215	3484	3098	19.03	18.46	20.34	21.25
NM_001040085	Sytl2	4710	20.32	-1.30749	0.0830617	27	23	21	7	0.37	0.3	0.19	0.08
NM_001040087	Sytl2	2926	12.3162	-1.0961	0.269387	16	13	16	3	0.35	0.27	0.24	0.05
NM_001040088	Sytl2	2854	11.1577	-0.883091	0.391567	14	11	16	3	0.31	0.24	0.24	0.05
NM_001040089	Rhox3f	827	0	NA	NA	0	0	0	0	0	0	0	0
NM_001040106	Aak1	19322	1856.78	-0.0859564	0.517059	1575	1729	2313	1913	5.22	5.52	5.17	5.03
NM_001040111	Arap1	5801	330.241	0.0238738	0.909355	298	267	437	345	3.29	2.84	3.26	3.02
NM_001040112	Arap1	5281	313.824	0.0648195	0.769264	286	243	425	329	3.47	2.84	3.48	3.16
NM_001040130	Tmem141	786	23.9829	-0.314782	0.612708	20	26	26	24	1.63	2.04	1.43	1.55
NM_001040131	Eif4g2	7623	23459.7	0.0680086	0.538225	19535	20020	30596	25708	163.97	162.03	173.49	171.21
NM_001040136	Pdzd9	1609	30.864	0.0612121	0.914962	29	23	32	41	1.15	0.88	0.86	1.29
NM_001040137	Pdzd9	1321	23.5702	-0.033021	0.959482	24	17	24	30	1.16	0.79	0.79	1.15
NM_001040187	Ddx17	4751	7230.47	-0.0193739	0.86252	6188	6382	8997	7825	83.34	82.88	81.86	83.62
NM_001040395	Nadk2	3660	1097.94	0.373866	0.0585198	795	857	1274	1597	13.9	14.45	15.05	22.15
NM_001040396	Selenot	3538	1439.66	0.050191	0.756728	1162	1282	1627	1780	21.01	22.36	19.88	25.54
NM_001040397	Filip1l	3939	390.472	-0.68574	0.0339494	436	395	506	210	7.08	6.19	5.55	2.71
NM_001040398	Setd1b	8839	693.774	-0.0710922	0.665603	599	629	893	697	4.34	4.39	4.37	4
NM_001040399	Larp1b	1693	42.7156	0.0700268	0.891024	32	40	41	60	1.21	1.46	1.05	1.8
NM_001040400	Tet2	9168	424.771	-0.32118	0.0784642	400	415	486	400	2.79	2.79	2.29	2.22
NM_001040403	Flot2	2596	1579.48	0.230486	0.0774198	1240	1270	2124	1869	30.56	30.18	35.37	36.55
NM_001040426	Thsd4	8776	135.051	-0.592612	0.0581381	155	125	152	102	1.13	0.88	0.75	0.59
NM_001040434	Rgag1	4138	1.12609	1.51516	0.608171	1	0	3	1	0.02	0	0.03	0.01
NM_001040435	Tacc3	2632	2235.34	0.292367	0.0210932	1747	1722	3106	2661	42.47	40.37	51.01	51.33
NM_001040459	Shroom4	8267	307.68	-0.0219096	0.91675	244	292	371	343	1.89	2.18	1.94	2.11
NM_001040611	Peg10	6662	52965	-0.0309767	0.783999	44436	48051	62971	59445	426.79	445	408.58	453.01
NM_001040631	C1qtnf5	1254	0.284126	-1.87111	0.708022	0	1	0	0	0	0.05	0	0
NM_001040632	C1qtnf5	1345	0.284126	-1.87111	0.708022	0	1	0	0	0	0.05	0	0
NM_001040654	Cdkn2a	845	10.6384	0.848862	0.424183	9	4	8	23	0.68	0.29	0.41	1.38
NM_001040669	Gm5169	879	0	NA	NA	0	0	0	0	0	0	0	0
NM_001040682	Clmn	11854	108.72	-0.439124	0.152487	109	107	114	102	0.59	0.56	0.42	0.44
NM_001040683	Med15	3274	743.283	-0.0500695	0.764787	646	660	980	738	12.63	12.44	12.94	11.44
NM_001040684	Hsd3b7	1762	53.6206	0.461334	0.283803	35	43	73	72	1.27	1.51	1.79	2.07
NM_001040686	Zfp692	1873	245.537	0.0480509	0.832567	200	217	288	294	6.83	7.15	6.65	7.97
NM_001040689	Rspo4	2364	0.227698	1.07099	0.829951	0	0	0	1	0	0	0	0.02
NM_001040690	Rap1gds1	3657	1412.58	0.121982	0.36033	1159	1177	1841	1607	20.28	19.86	21.76	22.31
NM_001040691	Ung	1925	393.536	0.248152	0.195697	310	311	501	496	10.3	9.97	11.25	13.08
NM_001040692	Slc6a18	4300	0	NA	NA	0	0	0	0	0	0	0	0
NM_001040695	Uevld	4593	92.5987	0.354437	0.311614	78	62	118	124	1.09	0.83	1.11	1.37
NM_001040696	Nlrp1b	4142	0	NA	NA	0	0	0	0	0	0	0	0
NM_001040699	Mtmr7	3430	162.799	-0.37674	0.219865	140	178	142	186	2.61	3.2	1.79	2.75
NM_001040700	BC051019	1934	3.2084	1.4384	0.397041	1	2	6	5	0.03	0.06	0.13	0.13
NM_001042407	Pex10	1639	106.896	0.117253	0.725537	86	91	116	142	3.36	3.43	3.06	4.4
NM_001042408	Txnl4a	1653	1644.2	0.0930434	0.476777	1373	1374	2089	1882	53.15	51.28	54.63	57.8
NM_001042411	P3h1	2810	783.713	-0.616714	0.00586608	828	810	933	534	18.85	17.78	14.35	9.65
NM_001042418	Cabyr	1634	4.42853	1.03658	0.467457	3	2	8	6	0.12	0.08	0.21	0.19
NM_001042419	Cabyr	810	1.1417	1.57165	0.588193	0	1	2	2	0	0.08	0.11	0.13
NM_001042420	Cabyr	1515	4.1444	1.35346	0.375675	3	1	8	6	0.13	0.04	0.23	0.2
NM_001042421	Kntc1	6895	1292.65	0.406991	0.00494276	924	996	1732	1707	8.57	8.91	10.86	12.57
NM_001042438	Zhx1	5224	683.706	-0.226827	0.156898	639	634	810	668	7.83	7.49	6.7	6.49
NM_001042451	Snca	1278	39.8742	0.250383	0.611601	29	34	59	43	1.45	1.64	2	1.71
NM_001042484	Golga7	1810	261.124	-0.065603	0.764692	235	226	332	267	8.31	7.7	7.93	7.49
NM_001042485	Tmem183a	3156	1251.24	0.0823579	0.562391	1058	1040	1539	1467	21.45	20.33	21.08	23.6
NM_001042487	Dlgap4	3606	1176.37	-0.102403	0.54064	1060	1043	1566	1108	18.81	17.85	18.77	15.6
NM_001042488	Dlgap4	2905	1127.3	-0.0992399	0.56172	1019	994	1508	1058	22.44	21.11	22.44	18.49
NM_001042489	Hvcn1	2780	284.323	0.0241103	0.916491	243	244	400	276	5.59	5.42	6.22	5.04
NM_001042491	Anapc5	2703	3075.36	-0.024301	0.843921	2602	2755	3919	3235	61.59	62.88	62.67	60.76
NM_001042499	Rabl3	2012	373.496	0.0690574	0.716957	298	332	481	415	9.48	10.18	10.33	10.47
NM_001042501	Fam133b	2289	489.605	0.173816	0.34684	403	391	599	611	11.27	10.54	11.31	13.55
NM_001042502	Pitx2	2312	914.516	-0.105618	0.568659	818	819	1248	832	22.64	21.86	23.33	18.27
NM_001042503	Trim71	5186	1818.96	0.370199	0.00453065	1303	1439	2550	2252	16.08	17.12	21.25	22.05
NM_001042504	Pitx2	1802	871.835	-0.102228	0.588175	775	784	1197	789	27.52	26.84	28.71	22.23
NM_001042513	Txnrd1	3400	3948.71	0.18945	0.107393	3185	3185	5208	4640	59.94	57.8	66.21	69.28
NM_001042514	Txnrd1	3489	3952.89	0.189331	0.107655	3189	3188	5213	4645	58.48	56.37	64.58	67.59
NM_001042523	Txnrd1	3617	3934.4	0.190288	0.105952	3171	3174	5182	4632	56.1	54.14	61.93	65.02
NM_001042527	Blm	4574	1679.23	0.397189	0.00958957	1174	1331	2171	2275	16.42	17.95	20.52	25.25
NM_001042528	Cacna1b	9721	85.6772	-0.113673	0.741615	70	84	105	88	0.46	0.53	0.47	0.46
NM_001042534	Capg	1388	156.35	0.0846095	0.748499	130	132	193	183	5.99	5.87	6.01	6.69
NM_001042541	Akap1	3745	524.355	0.345446	0.0671006	403	394	660	706	6.89	6.49	7.62	9.57
NM_001042542	Akap4	2848	0	NA	NA	0	0	0	0	0	0	0	0
NM_001042556	Rpf2	1818	498.099	0.431201	0.03272	369	363	622	707	12.99	12.32	14.79	19.74
NM_001042557	Map2k7	1700	375.92	-0.116566	0.540196	344	331	453	392	12.95	12.01	11.52	11.71
NM_001042558	Apaf1	6528	1239.02	-0.0757421	0.581326	1078	1118	1530	1298	10.57	10.57	10.13	10.09
NM_001042564	Cd27	1258	1.63471	2.19203	0.413413	1	0	1	5	0.05	0	0.03	0.2
NM_001042565	Wsb1	2337	1983.03	-0.130575	0.452139	1783	1796	2696	1776	48.82	47.41	49.87	38.58
NM_001042577	Lhx9	2070	1.00804	-0.435343	0.872767	1	1	1	1	0.03	0.03	0.02	0.02
NM_001042580	Cd63	930	523.64	-0.164668	0.380591	445	512	667	495	30.62	33.97	31	27.02
NM_001042591	Arrdc3	4079	946.601	-0.255764	0.0780466	883	896	1089	933	13.85	13.55	11.54	11.61
NM_001042592	Arrdc4	3893	215.612	0.05719	0.804807	177	188	266	248	2.91	2.98	2.95	3.23
NM_001042593	Hbs1l	2764	1230.23	0.271423	0.0803703	918	1008	1538	1597	21.25	22.5	24.05	29.33
NM_001042605	Cd74	1404	32.8937	0.190101	0.721884	28	25	43	39	1.28	1.1	1.32	1.41
NM_001042606	Sstr2	1339	2.50908	0.187876	0.923213	3	1	1	5	0.14	0.05	0.03	0.19
NM_001042607	Ryk	3241	2181.12	0.275574	0.0301217	1705	1702	3035	2565	33.66	32.4	40.48	40.18
NM_001042612	Nlrp9c	3009	0	NA	NA	0	0	0	0	0	0	0	0
NM_001042613	Selenop	2006	318.115	-0.535117	0.0117008	292	359	311	296	9.31	11.04	6.7	7.49
NM_001042614	Selenop	2089	318.115	-0.535117	0.0117008	292	359	311	296	8.94	10.6	6.44	7.19
NM_001042615	Htra3	2200	20.8911	0.00800844	0.991042	19	17	35	15	0.55	0.48	0.69	0.35
NM_001042617	Cadps	5427	45.1903	-0.993105	0.0323344	49	55	40	31	0.58	0.63	0.32	0.29
NM_001042620	Dhx15	2995	4090.01	0.0597202	0.622869	3366	3552	4994	4757	71.91	73.17	72.08	80.64
NM_001042623	Phc1	3727	1364.42	0.0384854	0.780785	1160	1164	1658	1572	19.91	19.27	19.23	21.41
NM_001042630	Lcn5	908	0	NA	NA	0	0	0	0	0	0	0	0
NM_001042634	Clk1	1816	1540.45	-0.110742	0.443876	1330	1433	1717	1737	46.86	48.68	40.87	48.56
NM_001042649	Dcun1d2	2943	197.026	0.0749936	0.764628	171	160	231	240	3.72	3.35	3.39	4.14
NM_001042650	Dcun1d2	2847	192.793	0.0826344	0.744029	167	156	226	236	3.75	3.38	3.43	4.21
NM_001042651	Dcun1d2	2929	196.891	0.0903047	0.718788	169	160	231	242	3.69	3.37	3.41	4.19
NM_001042652	Nusap1	2849	1337.44	0.310375	0.0288169	1012	1050	1747	1709	22.73	22.74	26.51	30.45
NM_001042653	Oip5	1549	246.797	0.504661	0.0322878	181	171	326	348	7.48	6.81	9.1	11.41
NM_001042655	Tbc1d17	2582	330.99	0.13114	0.5089	259	287	438	373	6.42	6.86	7.33	7.33
NM_001042659	Fzd5	6803	93.1035	-0.440303	0.189708	92	93	89	95	0.87	0.84	0.57	0.71
NM_001042660	Smad7	4435	1219	0.243304	0.139315	931	998	1818	1296	13.43	13.88	17.72	14.84
NM_001042670	Mterf1b	1364	5.40477	-0.191362	0.88116	4	6	8	4	0.19	0.27	0.25	0.15
NM_001042672	Gpcpd1	3371	371.49	-0.220045	0.290209	356	334	468	340	6.76	6.11	6	5.12
NM_001042673	Fancc	3150	93.5648	0.225198	0.501382	71	78	115	120	1.44	1.53	1.58	1.93
NM_001042674	Rbpms	2455	3330.14	-0.242357	0.106622	3098	3134	4200	2990	80.74	78.76	73.95	61.83
NM_001042675	Rbpms	1087	1611.77	-0.202495	0.239094	1435	1545	2116	1422	84.47	87.69	84.14	66.41
[truncated: 29,509 more rows]
