# Supplementary material for: Pioneering function of Isl1 in the epigenetic control of cardiomyocyte cell fate
Source: Cell Res. 2019 Apr 25;29(6):486–501. doi: 10.1038/s41422-019-0168-1 (PMC6796926; doi:10.1038/s41422-019-0168-1)
Supplement: Supplementary file 14 — Supplementary information, Table S6 [file 41422_2019_168_MOESM14_ESM.xlsx]

## Sheet: Sheet1
Supplementary information, Table S6. RNA-seq analysis of FACS sorted Nkx2-5–GFP+ CPCs derived by differentiation of control or Baf60c KD Nkx2-5–GFP mESCs
Refseq	gene_name	lentgh	baseMean	log2FoldChange	pvalue	CTRL_1_raw	CTRL_2_raw	Baf60c_KD_1_raw	Baf60c_KD_2_raw	CTRL_1_rpkm	CTRL_2_rpkm	Baf60c_KD_1_rpkm	Baf60c_KD_2_rpkm
NM_001001130	Zfp85	2212	70.6807	-0.20288	0.520096	81	57	56	93	1.57614	1.16789	1.11455	1.38308
NM_001001144	Scap	4201	561.544	0.159387	0.146486	482	480	560	767	4.93843	5.17848	5.86859	6.00608
NM_001001152	Zfp458	3482	37.9352	-0.477378	0.250198	39	41	30	41	0.482092	0.533665	0.379307	0.38735
NM_001001160	Fbxo41	6656	3.55034	-1.21975	0.383593	3	6	1	4	0.0194	0.0408556	0.00661432	0.0197695
NM_001001176	Taf9b	2574	76.2655	-0.25896	0.377164	81	70	64	92	1.35447	1.23255	1.09464	1.17578
NM_001001177	BC051142	1878	22.5475	-0.636786	0.257231	24	26	11	30	0.55006	0.627468	0.257867	0.525502
NM_001001178	Ccdc148	3903	2.86431	0.680659	0.650805	2	2	3	5	0.0220559	0.0232244	0.0338393	0.0421425
NM_001001179	BC048546	4660	0	NA	NA	0	0	0	0	0	0	0	0
NM_001001180	Zfp941	3904	76.7112	0.579203	0.0573223	49	62	96	107	0.540232	0.719773	1.08258	0.901618
NM_001001181	BC031181	1042	160.056	-0.98944	1.46214e-06	200	186	106	133	8.26145	8.0902	4.47854	4.19887
NM_001001182	Baz2b	7942	2111.84	-0.247698	3.27573e-05	2095	2063	1809	2520	11.354	11.7729	10.0278	10.438
NM_001001183	Tmem204	1774	32.6755	-0.116942	0.795886	36	26	27	44	0.87346	0.664253	0.670052	0.81592
NM_001001184	Primpol	3780	1191.46	0.207765	0.00697144	1009	995	1246	1603	11.4893	11.9301	14.5119	13.9505
NM_001001185	BC048507	595	73.2657	-0.613393	0.0481558	78	82	65	62	5.6425	6.24613	4.80944	3.42786
NM_001001186	Zfp456	4073	61.7475	0.0659584	0.844149	61	49	51	93	0.644629	0.54525	0.551257	0.751133
NM_001001187	Zfp738	4498	196.922	-0.144053	0.440739	182	192	191	224	1.74159	1.93462	1.86944	1.63824
NM_001001295	Dis3l	3556	437.427	-0.155278	0.210463	445	392	392	535	5.38632	4.99618	4.85314	4.94926
NM_001001297	Thnsl1	2322	118.706	-0.158291	0.499716	114	113	107	144	2.11318	2.20562	2.02871	2.04009
NM_001001309	Itga8	5800	179.018	1.13844	9.69863e-09	109	94	238	312	0.808896	0.734537	1.80654	1.7696
NM_001001319	Pramel4	2393	0	NA	NA	0	0	0	0	0	0	0	0
NM_001001320	Tbx10	1768	0.835748	-3.32703	0.260165	1	2	0	0	0.0243451	0.0512698	0	0
NM_001001321	Slc35d2	2262	61.5076	-0.137376	0.67716	66	51	60	70	1.25587	1.02186	1.16777	1.01801
NM_001001322	Adamts13	4549	0.52888	-0.163067	0.964296	1	0	1	0	0.0094619	0	0.00967793	0
NM_001001326	St5	4233	437.161	0.471526	0.000154355	353	312	487	649	3.58939	3.34057	5.065	5.04365
NM_001001327	Vkorc1l1	4805	1281.87	0.12311	0.0979189	1178	1050	1267	1726	10.5523	9.90398	11.6087	11.8167
NM_001001332	BC117090	382	0	NA	NA	0	0	0	0	0	0	0	0
NM_001001333	Hexdc	2145	223.658	-0.289155	0.102183	250	197	198	251	5.01657	4.16249	4.06384	3.84942
NM_001001334	Spag6	1638	1.5787	0.967723	0.65026	2	0	1	4	0.0525545	0	0.0268772	0.0803331
NM_001001335	Plekha8	6611	732.553	-0.166344	0.0838962	741	665	665	878	4.82442	4.55899	4.42846	4.36894
NM_001001444	Defb29	401	0	NA	NA	0	0	0	0	0	0	0	0
NM_001001445	Trpv1	3569	0	NA	NA	0	0	0	0	0	0	0	0
NM_001001446	Cyp2c44	1953	0	NA	NA	0	0	0	0	0	0	0	0
NM_001001447	Zscan22	3465	244.54	0.197896	0.233133	217	196	262	319	2.69557	2.5637	3.32887	3.02856
NM_001001449	AF067063	881	0	NA	NA	0	0	0	0	0	0	0	0
NM_001001450	Ssxb2	920	0	NA	NA	0	0	0	0	0	0	0	0
NM_001001451	Tas2r138	994	0	NA	NA	0	0	0	0	0	0	0	0
NM_001001452	Tas2r143	880	0	NA	NA	0	0	0	0	0	0	0	0
NM_001001453	Tas2r144	958	0	NA	NA	0	0	0	0	0	0	0	0
NM_001001454	Ttyh1	2996	12.4336	0.574164	0.435605	7	11	15	18	0.100566	0.166404	0.220418	0.197642
NM_001001488	Atp8b1	6410	0.283974	-1.76041	0.721304	0	1	0	0	0	0.00707059	0	0
NM_001001489	Mfsd4b5	2366	0	NA	NA	0	0	0	0	0	0	0	0
NM_001001490	Oxgr1	3726	0.26108	1.30826	0.792531	0	0	1	0	0	0	0.0118156	0
NM_001001491	Tpm4	2072	6673.55	-0.251588	1.50883e-12	6749	6410	5771	7873	140.199	140.211	122.62	124.997
NM_001001492	Lca5l	3157	16.1495	-1.60432	0.0159092	20	24	7	11	0.272678	0.344549	0.0976162	0.114622
NM_001001493	Wdr83os	693	123.45	0.101038	0.678463	99	117	107	183	6.14888	7.65185	6.7975	8.68693
NM_001001495	Tnip3	3759	0	NA	NA	0	0	0	0	0	0	0	0
NM_001001496	Gja6	2013	1.85595	1.25159	0.512454	1	1	2	4	0.0213821	0.0225149	0.0437406	0.0653679
NM_001001559	Usp17ld	1635	0	NA	NA	0	0	0	0	0	0	0	0
NM_001001565	Chpf	3228	497.264	-0.201471	0.0860147	496	468	463	566	6.61367	6.57092	6.3146	5.76808
NM_001001566	Chpf	3086	496.613	-0.199179	0.0889677	493	469	461	568	6.87615	6.88796	6.57663	6.05482
NM_001001602	Dab2ip	6378	1725.85	0.0743484	0.267267	1557	1490	1767	2171	10.5075	10.588	12.1969	11.1976
NM_001001650	Prss48	942	0	NA	NA	0	0	0	0	0	0	0	0
NM_001001714	Sohlh1	1277	0	NA	NA	0	0	0	0	0	0	0	0
NM_001001735	Whsc1l1	3640	667.371	-0.129992	0.201202	651	615	586	846	7.69793	7.65751	7.08753	7.6457
NM_001001737	Zfp950	4899	111.69	-0.14205	0.563186	99	113	103	134	0.869805	1.04541	0.925611	0.8998
NM_001001738	Itprip	3762	274.481	0.526716	0.000787959	205	203	302	425	2.34547	2.44563	3.53416	3.71637
NM_001001792	Zfp239	2807	286.171	-0.0106406	0.944215	273	248	279	357	4.18615	4.00427	4.37583	4.18383
NM_001001796	Prrxl1	1541	0.283974	-1.76041	0.721304	0	1	0	0	0	0.0294111	0	0
NM_001001798	Atp11c	5911	1147.22	-0.27273	0.000929861	1110	1165	967	1364	8.0827	8.93262	7.20218	7.59105
NM_001001803	Spink7	253	0	NA	NA	0	0	0	0	0	0	0	0
NM_001001804	Ephx4	1249	1.59248	-1.31646	0.546467	0	4	1	1	0	0.145148	0.0352481	0.0263382
NM_001001805	Olfr576	937	0	NA	NA	0	0	0	0	0	0	0	0
NM_001001806	Zfp36l2	3528	813.02	0.395632	1.47392e-05	658	616	881	1186	8.02771	7.91345	10.9937	11.0587
NM_001001807	Olfr279	931	0	NA	NA	0	0	0	0	0	0	0	0
NM_001001808	Olfr221	934	0	NA	NA	0	0	0	0	0	0	0	0
NM_001001809	Olfr218	940	0	NA	NA	0	0	0	0	0	0	0	0
NM_001001810	Olfr1206	922	0	NA	NA	0	0	0	0	0	0	0	0
NM_001001880	Mpzl1	2243	2979.91	0.0137112	0.781715	2785	2595	2877	3816	53.4429	52.4351	56.4689	55.9664
NM_001001881	2510009E07Rik	5160	132.051	-0.255968	0.301826	105	154	122	145	0.875858	1.35265	1.0409	0.924415
NM_001001882	Rtel1	4403	1117.01	0.208912	0.0178971	1048	835	1172	1500	10.2449	8.59512	11.7186	11.207
NM_001001883	Hecw2	11148	36.875	-0.277442	0.520771	30	43	30	45	0.115829	0.174818	0.118474	0.13279
NM_001001884	Nckap5l	4839	516.695	0.207971	0.0674878	446	424	522	719	3.9671	3.97122	4.74912	4.88789
NM_001001885	Tmem151a	3941	35.7804	2.21619	5.83787e-06	10	13	49	85	0.109216	0.149503	0.547379	0.709514
NM_001001892	H2-K1	1636	424.749	-0.108279	0.391117	417	382	407	503	10.971	10.5826	10.9524	10.1142
NM_001001932	Eea1	7805	1463.02	-0.559276	7.21001e-16	1600	1560	1141	1502	8.82351	9.05869	6.43593	6.33061
NM_001001979	Megf10	7487	22.6471	2.26167	0.000423813	3	11	41	41	0.0172468	0.0665884	0.241087	0.180146
NM_001001980	Limch1	6114	191.171	0.901917	1.4554e-05	101	140	224	337	0.711034	1.03781	1.61295	1.81323
NM_001001981	Utp14b	3690	489.229	0.069954	0.569935	431	433	516	594	5.02742	5.31833	6.15633	5.29552
NM_001001982	A430105I19Rik	4703	20.8023	-0.74345	0.192134	23	24	18	16	0.210498	0.231286	0.168498	0.111916
NM_001001983	Pi4ka	6374	1610.09	-0.274311	4.03595e-05	1679	1519	1420	1833	11.3379	10.8009	9.80787	9.46017
NM_001001984	Kdm2a	7242	2253.96	-0.250256	1.61413e-05	2222	2216	1996	2601	13.2063	13.8684	12.1339	11.8149
NM_001001985	Nat8l	6524	10.7258	-2.40592	0.00709123	17	16	1	7	0.112158	0.111153	0.00674815	0.0352966
NM_001001986	Nol4l	5605	1127.43	0.953608	9.4907e-33	711	681	1448	1870	5.45994	5.50662	11.3734	10.9753
NM_001001999	Gp1bb	2082	18.0102	-0.408527	0.502466	16	21	17	17	0.330776	0.457143	0.359473	0.268607
NM_001002004	2610507B11Rik	7402	3528.75	-0.380254	2.67978e-15	3679	3555	3015	3820	21.3932	21.7673	17.9323	16.9771
NM_001002005	Panx2	3407	70.0937	-2.16066	3.33959e-10	122	87	21	37	1.54128	1.15734	0.27136	0.357255
NM_001002008	Zfp948	2589	668.817	0.150791	0.138373	599	552	649	932	9.95839	9.6632	11.036	11.8422
NM_001002011	Lmna	3159	366.009	-0.0816217	0.545301	341	341	345	449	4.64621	4.89236	4.80804	4.67569
NM_001002012	Hspa2	2518	107.472	0.342908	0.167941	93	79	118	150	1.58972	1.42195	2.06312	1.95968
NM_001002238	Tdrd1	4887	10.8158	0.671039	0.398229	6	9	15	14	0.0528449	0.0834669	0.135129	0.0942398
NM_001002239	Rpl17	766	52.889	-0.182095	0.6075	49	53	43	69	2.75335	3.13589	2.47137	2.96325
NM_001002240	Tdrd1	4860	10.8158	0.671039	0.398229	6	9	15	14	0.0531385	0.0839306	0.135879	0.0947633
NM_001002241	Tdrd1	5161	10.8158	0.671039	0.398229	6	9	15	14	0.0500393	0.0790356	0.127955	0.0892365
NM_001002267	Tmem158	1730	45.2081	0.313735	0.411056	35	38	48	64	0.870795	0.995523	1.2215	1.21698
NM_001002268	Adgrg6	6478	35.7598	-1.35944	0.00231875	47	46	23	21	0.312285	0.321833	0.15631	0.106642
NM_001002272	Tro	7189	2255.51	0.273591	2.4315e-06	1965	1742	2373	3146	11.7649	10.9823	14.5321	14.3959
NM_001002764	Smg6	5778	1495.54	0.00314984	0.964447	1342	1366	1411	1943	9.99699	10.7149	10.751	11.0623
NM_001002786	Rab44	4095	0	NA	NA	0	0	0	0	0	0	0	0
NM_001002787	Ccin	2027	13.0463	-1.66368	0.0243046	19	17	6	8	0.403454	0.38011	0.130315	0.129833
NM_001002791	Defb22	621	0	NA	NA	0	0	0	0	0	0	0	0
NM_001002842	Pram1	2266	52.8521	-0.0142261	0.968087	47	49	56	60	0.892755	0.980054	1.08799	0.871044
NM_001002846	Fbxl12	2092	369.66	-0.343173	0.0112776	398	352	323	403	8.18871	7.62597	6.79735	6.33712
NM_001002894	Nlrp14	3269	0	NA	NA	0	0	0	0	0	0	0	0
NM_001002895	AI413582	630	34.2605	0.113016	0.798531	36	24	33	47	2.45955	1.72657	2.30607	2.45418
NM_001002896	Bfsp2	1561	0	NA	NA	0	0	0	0	0	0	0	0
NM_001002897	Atg9b	3886	13.1147	0.228999	0.752475	15	7	16	15	0.166143	0.0816412	0.181266	0.12698
NM_001002898	Sirpb1a	1224	0	NA	NA	0	0	0	0	0	0	0	0
NM_001002900	Higd1c	500	0	NA	NA	0	0	0	0	0	0	0	0
NM_001002927	Penk	1408	6.11017	0.580636	0.581338	6	3	5	12	0.183418	0.0965678	0.156338	0.280367
NM_001002929	Nup85	2138	1534.52	0.261818	0.000200519	1353	1180	1636	2097	27.2386	25.0143	33.6879	32.2656
NM_001003393	Igfl3	569	0	NA	NA	0	0	0	0	0	0	0	0
NM_001003405	Try5	794	0	NA	NA	0	0	0	0	0	0	0	0
NM_001003664	Gm5409	739	0	NA	NA	0	0	0	0	0	0	0	0
NM_001003666	Zfp457	2110	13.3354	-1.10026	0.120549	17	16	8	11	0.346785	0.343678	0.166919	0.171498
NM_001003667	Krt77	1709	0.2678	-1.71797	0.73091	1	0	0	0	0.0251856	0	0	0
NM_001003668	Krt87	1815	0	NA	NA	0	0	0	0	0	0	0	0
NM_001003670	Gm5414	1649	0	NA	NA	0	0	0	0	0	0	0	0
NM_001003671	Pcdhac1	5290	1073.65	-1.50513	3.46436e-71	1450	1430	517	738	11.7979	12.2516	4.30262	4.58933
NM_001003672	Pcdhac2	5416	2051.32	-1.53247	1.22625e-139	2824	2705	1008	1349	22.443	22.6361	8.19371	8.19373
NM_001003685	Ghrhr	1583	0	NA	NA	0	0	0	0	0	0	0	0
NM_001003717	Osbpl8	7090	1921.43	-0.729153	7.22201e-33	2222	2124	1402	1827	13.4894	13.5776	8.70563	8.47697
NM_001003719	Ralgapa1	8189	1562.77	-0.247837	0.000193585	1594	1484	1370	1825	8.37822	8.21329	7.36526	7.33129
NM_001003817	Erbb2	4969	1306.45	-0.312113	2.11082e-05	1320	1303	1129	1474	11.434	11.8847	10.0028	9.75836
NM_001003824	Kcnq2	3037	0	NA	NA	0	0	0	0	0	0	0	0
NM_001003825	Kcnq2	3023	0	NA	NA	0	0	0	0	0	0	0	0
NM_001003893	Masp2	3046	779.282	0.272075	0.0034744	661	620	808	1101	9.34041	9.2252	11.6783	11.8907
NM_001003898	Tardbp	6486	6276.05	0.161154	7.65421e-06	5517	5231	6352	8464	36.6117	36.5529	43.1154	42.9287
NM_001003899	Tardbp	6477	6121.53	0.162872	7.50656e-06	5381	5096	6197	8263	35.7588	35.659	42.1217	41.9674
NM_001003908	Cltc	6110	9676.41	-0.117521	0.000317219	9242	9013	9014	11706	65.1057	66.8563	64.9494	63.0254
NM_001003909	Ankib1	6604	643.516	0.0745343	0.46929	605	533	634	842	3.94314	3.65792	4.2265	4.19424
NM_001003910	Ttc41	4347	81.5173	-0.396535	0.162524	83	85	65	93	0.821831	0.886223	0.658298	0.703788
NM_001003911	Adamts7	5320	164.877	0.566516	0.00523818	118	123	182	260	0.954695	1.04787	1.50612	1.60772
NM_001003912	Arhgef11	5558	831.355	0.038903	0.66805	782	706	819	1062	6.05595	5.75705	6.4873	6.28571
NM_001003913	Mars	2916	3601.03	-0.422528	2.49164e-20	3883	3601	2930	3957	57.3158	55.9693	44.2363	44.6403
NM_001003915	Slc5a12	5087	0.26108	1.30826	0.792531	0	0	1	0	0	0	0.0086544	0
NM_001003916	Zc4h2	2217	661.159	0.577833	1.3719e-08	497	465	771	996	9.64906	9.50607	15.3104	14.7789
NM_001003917	Atg9a	3838	681.447	-0.259079	0.00906885	682	664	599	787	7.64845	7.8411	6.87101	6.74556
NM_001003918	Usp7	5394	4368.45	-0.220848	2.19126e-07	4319	4206	3882	5135	34.4641	35.3405	31.6842	31.3168
NM_001003919	Ddx11	4121	750.121	0.337902	0.000423631	630	572	820	1048	6.58009	6.29082	8.76011	8.36579
NM_001003920	Brsk1	2975	523.569	-0.0690387	0.544623	506	466	507	631	7.32079	7.09926	7.50273	6.97736
NM_001003933	Rtn3	4971	3772.66	-0.112274	0.0115927	3656	3453	3478	4629	31.656	31.4823	30.8024	30.6332
NM_001003934	Rtn3	5027	3772.95	-0.112482	0.0114385	3656	3454	3478	4629	31.3034	31.1406	30.4592	30.2919
NM_001003939	Ttc41	1858	39.5486	-0.331281	0.415469	40	40	31	48	0.926635	0.975727	0.734538	0.849853
NM_001003947	Cyp4x1	1511	20.8596	0.686943	0.239041	18	11	30	26	0.512746	0.329945	0.874088	0.566053
NM_001003948	Pid1	2662	43.2707	1.90987	6.77245e-06	17	16	65	88	0.274875	0.272412	1.07499	1.08748
NM_001003949	Tmem259	2210	1521.9	-0.0421767	0.542456	1490	1313	1444	1908	29.0194	26.9269	28.7656	28.4011
NM_001003950	Rab3ip	2678	544.784	-0.165159	0.134676	540	505	487	663	8.67915	8.54663	8.00602	8.14426
NM_001003951	Ces5a	1262	0	NA	NA	0	0	0	0	0	0	0	0
NM_001003952	Sval3	544	0	NA	NA	0	0	0	0	0	0	0	0
NM_001003953	Kdm2b	5148	879.998	0.509461	1.24124e-08	688	629	1017	1287	5.75233	5.53766	8.69723	8.2241
NM_001003955	Rab11fip5	6116	126.958	0.159507	0.486922	115	103	120	182	0.809328	0.76328	0.863798	0.978932
NM_001003960	Dnmt3b	4239	1670.8	-0.354069	4.237e-08	1733	1667	1401	1880	17.5966	17.8232	14.5503	14.5896
NM_001003961	Dnmt3b	4298	1720.9	-0.351504	3.40036e-08	1785	1714	1451	1930	17.8758	18.0742	14.8628	14.772
NM_001003963	Dnmt3b	4111	1720.9	-0.351504	3.40036e-08	1785	1714	1451	1930	18.689	18.8963	15.5388	15.4439
NM_001003972	Senp7	1222	187.141	0.0290706	0.878321	180	156	191	229	6.34009	5.78585	6.88114	6.16471
NM_001003973	Senp7	1142	181.037	0.0656777	0.733087	173	148	185	227	6.5204	5.87367	7.13188	6.53895
NM_001004025	Ppp3r2	2981	0.806134	0.855183	0.781276	0	1	2	0	0	0.0152038	0.029537	0
NM_001004061	Fam170a	1336	0	NA	NA	0	0	0	0	0	0	0	0
NM_001004062	Crtc1	5658	465.524	-0.41671	0.000549294	500	465	396	492	3.80366	3.72481	3.08128	2.86056
NM_001004066	Zfp386	4673	633.373	-0.396733	0.000155028	651	653	541	677	5.99625	6.33332	5.09683	4.76586
NM_001004139	Zfp619	5958	158.066	0.267012	0.191434	131	129	169	216	0.946379	0.981303	1.24878	1.19262
NM_001004140	Ckap2	2590	1283.37	0.0699938	0.352329	1169	1104	1212	1741	19.4271	19.3189	20.6016	22.113
NM_001004141	Cyp2j11	1924	0	NA	NA	0	0	0	0	0	0	0	0
NM_001004142	Nlrp1a	4790	0.195504	1.09702	0.825892	0	0	0	1	0	0	0	0.00686773
NM_001004143	Usp22	4427	4677.76	0.0362455	0.381599	4359	4020	4590	5987	42.381	41.1557	45.6459	44.4886
NM_001004144	Git1	3628	1504.17	-0.00705386	0.91868	1418	1319	1397	1970	16.823	16.4775	16.9523	17.8627
NM_001004145	Nlrp4g	2862	0	NA	NA	0	0	0	0	0	0	0	0
NM_001004147	Fbll1	1502	0.283974	-1.76041	0.721304	0	1	0	0	0	0.0301748	0	0
NM_001004148	Slc13a5	3255	2.07557	0.537124	0.767203	1	2	4	1	0.0132234	0.0278479	0.0541013	0.0101064
NM_001004149	Zfp366	2751	1.03125	-1.92562	0.465535	1	2	0	1	0.015646	0.0329498	0	0.011958
NM_001004150	A4galt	2087	24.7164	0.786026	0.133069	19	14	30	40	0.391855	0.304032	0.632845	0.630501
NM_001004151	Rtp1	3116	0.283974	-1.76041	0.721304	0	1	0	0	0	0.0145451	0	0
NM_001004152	Psg22	1864	0.283974	-1.76041	0.721304	0	1	0	0	0	0.0243147	0	0
NM_001004153	AU018091	3434	3.05981	0.837057	0.568404	2	2	3	6	0.0250682	0.0263963	0.0384609	0.0574777
NM_001004154	Rragb	2268	366.299	-0.0702732	0.607225	332	348	335	466	6.30071	6.95425	6.5028	6.75914
NM_001004155	9930012K11Rik	1977	45.9001	1.02493	0.00838411	31	24	58	80	0.674915	0.550197	1.29158	1.33116
NM_001004157	Scarf1	2871	16.3854	-0.324271	0.608297	18	15	16	16	0.269857	0.236795	0.24535	0.183331
NM_001004158	Gm5142	622	0	NA	NA	0	0	0	0	0	0	0	0
NM_001004159	Clec4b2	1036	0	NA	NA	0	0	0	0	0	0	0	0
NM_001004164	Gnptab	5181	500.861	0.776402	3.42155e-11	345	325	597	820	2.86616	2.84304	5.07293	5.20653
NM_001004173	Sgpp2	3991	9.79448	-0.89096	0.280468	12	11	8	7	0.129418	0.124918	0.0882484	0.0576985
NM_001004174	AA467197	633	0.806134	0.855183	0.781276	0	1	2	0	0	0.0715995	0.139099	0
NM_001004176	Maml3	6505	728.543	0.0224761	0.818496	646	664	698	945	4.27444	4.62631	4.72396	4.77896
NM_001004177	Celsr2	10366	205.637	-1.3569	2.30457e-13	287	250	112	146	1.19169	1.09306	0.47567	0.46333
NM_001004178	AA415398	1893	34.6198	-0.877582	0.0639007	45	37	14	43	1.02319	0.88586	0.325594	0.747251
NM_001004180	Fam222a	2688	7.95861	-0.511827	0.571947	8	9	5	10	0.128102	0.151749	0.0818916	0.122382
NM_001004182	Tmem178b	3087	0.26108	1.30826	0.792531	0	0	1	0	0	0	0.0142614	0
NM_001004184	Slc28a1	2826	2.51237	-0.32822	0.839266	1	4	2	3	0.0152308	0.0641508	0.0311571	0.0349219
NM_001004185	Whamm	3057	180.961	-1.32649	3.87655e-10	217	250	114	113	3.05533	3.70645	1.64175	1.21599
NM_001004187	2610020H08Rik	1768	276.447	0.028396	0.855186	254	242	279	342	6.18366	6.20365	6.94737	6.36345
NM_001004190	Zfp560	4723	182.38	0.0433271	0.823723	152	173	180	233	1.38522	1.66013	1.67785	1.62288
NM_001004191	Gm5617	630	97.2705	0.382601	0.158202	84	69	120	122	5.73896	4.96389	8.3857	6.37042
NM_001004192	BC048562	682	0	NA	NA	0	0	0	0	0	0	0	0
NM_001004193	Rhox8	1200	0	NA	NA	0	0	0	0	0	0	0	0
NM_001004194	Nlrp4e	3371	0	NA	NA	0	0	0	0	0	0	0	0
NM_001004293	Amigo1	5547	90.4778	-1.77358	2.65946e-09	144	110	47	43	1.11737	0.89877	0.373025	0.255011
NM_001004357	Cntnap2	6959	6.26413	2.70252	0.032004	0	3	8	17	0	0.0195384	0.0506106	0.080362
NM_001004359	Gprasp1	5777	2726.29	0.0433665	0.411392	2569	2305	2647	3543	19.1406	18.0835	20.1721	20.1752
NM_001004361	Tpgs2	4018	329.034	0.528199	0.00026622	246	243	355	519	2.63524	2.74101	3.88971	4.24919
NM_001004362	2610008E11Rik	4221	1243.09	0.569206	7.76186e-14	965	852	1425	1896	9.84025	9.14825	14.8627	14.7765
NM_001004363	Nuak1	5009	1298.97	1.50102	7.58042e-84	640	591	1804	2500	5.4995	5.3475	15.8556	16.4187
NM_001004364	Asap2	5506	630.205	0.266713	0.0097272	535	503	653	888	4.18227	4.14043	5.22126	5.30549
NM_001004365	Actr3b	2100	61.4832	0.052107	0.875831	48	61	63	76	0.983821	1.31651	1.32075	1.19054
NM_001004366	Scube3	2959	36.9733	5.02454	6.05224e-10	2	2	67	94	0.0290924	0.0306337	0.996847	1.04504
NM_001004367	Cxxc4	5612	540.406	0.231934	0.0383544	461	441	543	767	3.53572	3.56152	4.25972	4.496
NM_001004435	Pik3r6	3200	1.42226	-0.442624	0.84036	1	2	0	3	0.0134507	0.0283266	0	0.0308404
NM_001004436	Wapl	6330	3393.15	-0.114688	0.017371	3214	3182	3102	4189	21.8543	22.783	21.5743	21.7698
NM_001004455	Cys1	1760	1.37647	2.01742	0.398292	1	0	2	3	0.0244558	0	0.0500283	0.0560734
NM_001004468	Tacc2	9079	2051.66	0.0569008	0.336578	1845	1802	1990	2692	8.74687	8.99561	9.64969	9.75406
NM_001004721	Pigu	1607	751.501	0.20547	0.030449	661	606	761	1042	17.7043	17.0911	20.8481	21.3305
NM_001004761	Gpr158	7128	0.195504	1.09702	0.825892	0	0	0	1	0	0	0	0.0046151
NM_001004762	Pla2g4c	3356	16.6306	-0.748291	0.236268	22	16	11	17	0.28216	0.216079	0.144301	0.166639
NM_001005223	Znhit3	976	215.847	0.114499	0.511842	196	180	218	283	8.64372	8.35866	9.83343	9.53861
NM_001005225	Olfr1197	943	0	NA	NA	0	0	0	0	0	0	0	0
NM_001005227	Olfr1200	1009	0	NA	NA	0	0	0	0	0	0	0	0
NM_001005230	Olfr1024	982	0	NA	NA	0	0	0	0	0	0	0	0
NM_001005232	Dbx1	2071	0	NA	NA	0	0	0	0	0	0	0	0
NM_001005247	Hps5	4782	440.932	-0.0176756	0.886275	399	405	419	561	3.59135	3.83848	3.85747	3.85924
NM_001005248	Hps5	4758	444.276	-0.0137226	0.911331	401	408	422	567	3.62756	3.88642	3.90469	3.92019
NM_001005341	Ypel2	4895	865.371	0.0305529	0.730141	813	741	830	1128	7.14878	6.86087	7.4649	7.58062
NM_001005342	Ypel4	745	33.6201	1.13498	0.0136794	16	22	45	58	0.924396	1.33838	2.65922	2.56106
NM_001005343	Sp9	2809	0.913168	3.16523	0.262493	0	0	2	2	0	0	0.0313456	0.0234222
NM_001005358	Zfp960	2674	118.11	-0.186606	0.426939	116	112	106	141	1.8672	1.89832	1.74519	1.73463
NM_001005370	Spin2c	1302	511.952	1.18296	8.25779e-23	279	288	701	882	9.22332	10.0253	23.7031	22.2847
NM_001005371	Gm13084	1808	0	NA	NA	0	0	0	0	0	0	0	0
NM_001005385	Gprasp1	5663	2704.63	0.0477985	0.368361	2548	2280	2627	3524	19.3663	18.2475	20.4226	20.4709
NM_001005419	Ado	4442	1847.81	-0.0781211	0.203604	1769	1673	1730	2288	17.1413	17.0699	17.1461	16.9444
NM_001005420	Ppp1r26	5461	248.773	0.460113	0.00497997	194	186	270	376	1.52906	1.54367	2.17666	2.26498
NM_001005421	Amica1	2445	0.283974	-1.76041	0.721304	0	1	0	0	0	0.0185368	0	0
NM_001005422	Stmnd1	1356	1.47166	-0.320151	0.87611	2	1	1	2	0.063484	0.0334237	0.0324667	0.0485198
NM_001005423	Mreg	2486	51.8183	-0.612778	0.0941906	68	46	42	49	1.17734	0.83863	0.743784	0.648401
NM_001005424	Gm996	4681	12.0296	-0.850418	0.250976	14	14	9	10	0.128731	0.135551	0.0846452	0.0702765
NM_001005425	Zfp663	3304	0.456584	2.16516	0.558884	0	0	1	1	0	0	0.0133247	0.00995654
NM_001005426	Zcwpw1	2199	369.9	0.132021	0.326798	340	301	364	503	6.655	6.20376	7.28743	7.52474
NM_001005475	Iqsec2	5192	66.7664	0.697863	0.030958	44	48	88	94	0.364764	0.419006	0.746185	0.595582
NM_001005477	Barhl2	2309	0	NA	NA	0	0	0	0	0	0	0	0
NM_001005481	Olfr132	940	0	NA	NA	0	0	0	0	0	0	0	0
NM_001005485	Olfr111	1038	0	NA	NA	0	0	0	0	0	0	0	0
NM_001005488	Olfr467	919	0	NA	NA	0	0	0	0	0	0	0	0
NM_001005506	Txlna	4841	1988.78	0.187824	0.00164988	1746	1628	2010	2732	15.524	15.2417	18.2793	18.565
NM_001005507	Smg7	5767	2056.08	-0.122862	0.0392296	1985	1904	1843	2571	14.8151	14.9634	14.0693	14.6656
NM_001005508	Arhgap30	4473	13.694	-0.962706	0.168884	19	14	8	13	0.182831	0.141854	0.0787389	0.0956077
NM_001005509	Eif2a	2283	3023.08	-0.0132294	0.789231	2861	2648	2909	3813	53.9394	52.5686	56.0966	54.9426
NM_001005510	Syne2	21600	1146.14	-0.00441895	0.956284	1023	1056	1119	1433	2.03853	2.21577	2.28074	2.18243
NM_001005511	Lmtk3	4822	312.785	0.425376	0.00361664	244	240	346	455	2.17799	2.25579	3.15898	3.10408
NM_001005520	Olfr231	922	0	NA	NA	0	0	0	0	0	0	0	0
NM_001005524	Olfr194	919	0	NA	NA	0	0	0	0	0	0	0	0
NM_001005525	Rsrc2	2164	2548.65	-0.00637921	0.906144	2337	2293	2461	3218	46.4832	48.0243	50.0671	48.919
NM_001005568	Olfr1281	916	0	NA	NA	0	0	0	0	0	0	0	0
NM_001005569	Olfr366	928	0	NA	NA	0	0	0	0	0	0	0	0
NM_001005570	Olfr707	922	0	NA	NA	0	0	0	0	0	0	0	0
NM_001005605	Aebp2	6369	1618.11	0.0859024	0.205724	1474	1376	1538	2205	9.9614	9.79177	10.6312	11.389
NM_001005608	Itgb4	6118	11.8147	0.456137	0.541887	9	9	15	15	0.063318	0.0666725	0.107939	0.0806548
NM_001005740	Phactr1	5278	14.3292	-1.72105	0.0151933	22	18	6	9	0.17941	0.154567	0.0500473	0.0560947
NM_001005748	Phactr1	3828	12.1008	-2.15115	0.00720188	21	15	4	6	0.236125	0.177596	0.046003	0.0515618
NM_001005767	Parl	1310	546.567	-0.129143	0.248628	543	494	481	692	17.8411	17.0911	16.1649	17.3773
NM_001005784	Patj	3313	595.285	0.740395	8.02691e-12	402	406	714	951	5.22274	5.55416	9.48801	9.44295
NM_001005787	Patj	2815	189.143	0.649959	0.000576624	139	128	227	288	2.12535	2.06085	3.55014	3.3656
NM_001005788	Zfp69	2356	76.1819	0.229245	0.437714	60	67	78	106	1.09615	1.28888	1.45753	1.48006
NM_001005846	Mcoln2	2476	0.545054	-0.197516	0.956324	0	1	1	0	0	0.0183047	0.0177807	0
NM_001005847	Aga	1279	172.284	-0.379014	0.0528383	175	178	143	192	5.88927	6.30759	4.92225	4.93832
NM_001005854	Gm609	2115	0	NA	NA	0	0	0	0	0	0	0	0
NM_001005858	Ifit3b	2009	0.195504	1.09702	0.825892	0	0	0	1	0	0	0	0.0163745
NM_001005859	Rpl34	485	21.5429	0.230695	0.681891	22	14	26	25	1.95243	1.30828	2.3601	1.69569
NM_001005860	Clec4a4	1084	0	NA	NA	0	0	0	0	0	0	0	0
NM_001005863	Mtus1	6534	537.874	-1.29204	1.1089e-29	707	678	301	396	4.6573	4.70289	2.02808	1.99372
NM_001005864	Mtus1	4142	522.867	-1.36244	1.09349e-31	695	670	284	370	7.22219	7.33126	3.01861	2.9386
NM_001005865	Mtus1	4157	543.801	-1.35329	2.0594e-32	721	696	298	385	7.46534	7.58828	3.15598	3.0467
NM_001005867	Zmiz2	3936	849.19	-0.209961	0.0209109	863	791	726	1043	9.43735	9.10826	8.12045	8.71721
NM_001005868	Erbin	6635	2011.59	-0.0893065	0.15766	1847	1910	1875	2481	11.9817	13.0469	12.4411	12.3008
NM_001005916	Zbtb9	2780	383.34	0.257889	0.053298	342	292	403	530	5.29512	4.76049	6.38203	6.27162
NM_001006664	Epb41l1	6499	637.792	0.333047	0.00193273	491	531	690	897	3.25184	3.70307	4.67413	4.5404
NM_001006668	Kcnq2	3001	0	NA	NA	0	0	0	0	0	0	0	0
NM_001006669	Kcnq2	2930	0	NA	NA	0	0	0	0	0	0	0	0
NM_001006674	Kcnq2	2487	0	NA	NA	0	0	0	0	0	0	0	0
NM_001007077	Gm13023	1832	0	NA	NA	0	0	0	0	0	0	0	0
NM_001007154	Phactr3	4628	3.05742	-0.301519	0.839483	1	5	3	3	0.00930038	0.0489655	0.0285382	0.0213244
NM_001007220	Adam22	2825	44.2576	0.308168	0.435118	44	28	49	60	0.670391	0.449214	0.763618	0.698685
NM_001007221	Adam22	2718	44.2576	0.308168	0.435118	44	28	49	60	0.696783	0.466899	0.793679	0.72619
NM_001007222	Tdpoz2	1142	0	NA	NA	0	0	0	0	0	0	0	0
NM_001007223	Clec3a	2925	0.195504	1.09702	0.825892	0	0	0	1	0	0	0	0.0112466
NM_001007266	Taar2	1017	0	NA	NA	0	0	0	0	0	0	0	0
NM_001007268	Dusp13	1734	0.479478	-0.363356	0.923095	0	1	0	1	0	0.0261375	0	0.0189714
NM_001007460	Zdhhc23	1273	5.27724	-0.406656	0.717674	8	3	5	5	0.270493	0.106809	0.172918	0.129208
NM_001007461	Gsdma3	1465	0	NA	NA	0	0	0	0	0	0	0	0
NM_001007462	Pabpn1l	1135	3.4951	-0.736057	0.588909	5	3	2	4	0.189613	0.119795	0.0775769	0.115934
NM_001007463	Spag8	1334	6.12606	0.0302407	0.977645	8	3	9	4	0.258124	0.101925	0.29702	0.0986399
NM_001007465	Rffl	3483	362.443	0.0349318	0.796574	338	312	342	481	4.17693	4.0599	4.32286	4.54297
NM_001007472	Noto	1597	0	NA	NA	0	0	0	0	0	0	0	0
NM_001007567	Slc7a6os	1518	573.49	-0.0912518	0.398562	543	530	524	720	15.3965	15.8241	15.197	15.603
NM_001007568	Zfp251	3495	508.708	0.00776823	0.947048	497	424	499	639	6.12073	5.49835	6.28567	6.01454
NM_001007569	Pnmal1	1682	0.740558	0.702036	0.814129	0	1	1	1	0	0.0269456	0.0261741	0.0195579
NM_001007570	Slc25a42	3162	105.685	-0.493051	0.0594203	134	91	86	110	1.82405	1.30435	1.19739	1.1444
NM_001007571	D8Ertd738e	656	548.682	0.277603	0.0118897	467	433	575	770	30.6413	29.9156	38.5889	38.6132
NM_001007572	Trpv5	2583	0	NA	NA	0	0	0	0	0	0	0	0
NM_001007573	Maneal	2721	6.62561	1.01609	0.316849	5	3	8	12	0.0790926	0.0499697	0.129437	0.145078
NM_001007574	A830010M20Rik	6748	265.228	0.0367362	0.820684	239	235	277	318	1.52446	1.57836	1.80719	1.55025
NM_001007575	Zfp58	2353	219.322	0.0481011	0.78134	196	195	212	287	3.58532	3.75601	3.96655	4.01244
NM_001007576	Gucy2f	9976	0.195504	1.09702	0.825892	0	0	0	1	0	0	0	0.00329756
NM_001007577	Tceanc	4040	408.395	-0.698314	2.56326e-07	500	417	320	371	5.327	4.67809	3.48712	3.02093
NM_001007578	Armcx6	2028	83.1575	-0.138771	0.642838	67	90	86	88	1.422	2.01135	1.86693	1.42746
NM_001007579	BC080695	2097	0	NA	NA	0	0	0	0	0	0	0	0
NM_001007580	Fndc3c1	4783	2335.95	0.873552	5.83518e-52	1496	1494	2907	3847	13.4625	14.1568	26.7574	26.4588
NM_001007581	Trp53rka	1864	181.513	0.153853	0.425667	171	141	189	237	3.94861	3.42837	4.4639	4.18264
NM_001007582	AY761184	496	0	NA	NA	0	0	0	0	0	0	0	0
NM_001007583	Best3	2707	0.52888	-0.163067	0.964296	1	0	1	0	0.0159003	0	0.0162634	0
NM_001007584	Gm11541	1677	0	NA	NA	0	0	0	0	0	0	0	0
NM_001007589	Akirin2	1712	2983.04	-0.208969	3.82444e-05	2960	2843	2591	3614	74.4187	75.264	66.6288	69.4437
NM_001007596	Rtn1	1542	10.6705	1.93994	0.0246155	5	3	19	18	0.139566	0.0881761	0.54246	0.384005
NM_001008230	Rtp2	2424	0.992185	-0.25289	0.92223	2	0	1	1	0.0355133	0	0.0181621	0.0135711
NM_001008231	Daam2	6017	627.935	0.43213	4.24533e-05	501	468	718	887	3.58387	3.52517	5.25343	4.84945
NM_001008232	Asap3	5555	31.7525	-0.00692348	0.987976	35	23	30	41	0.271193	0.187654	0.237758	0.2428
NM_001008233	Plekhn1	2192	185.272	-0.23953	0.202931	186	178	159	222	3.6523	3.68039	3.19341	3.33166
NM_001008238	Bnip2	5758	1395.97	-0.195445	0.00651411	1373	1328	1284	1616	10.2634	10.453	9.8173	9.23248
NM_001008419	Aox2	4738	2.73871	-1.40049	0.40905	2	5	3	0	0.0181689	0.0478287	0.0278756	0
NM_001008420	Cdh12	5625	0.26108	1.30826	0.792531	0	0	1	0	0	0	0.00782665	0
NM_001008421	Nol10	2963	811.067	0.126945	0.168537	730	676	834	1053	10.6044	10.3402	12.3918	11.6908
NM_001008422	Scaf1	4164	1966.77	0.00126923	0.983107	1832	1733	1906	2488	18.9369	18.8626	20.1517	19.6557
NM_001008423	Ccdc177	4395	0	NA	NA	0	0	0	0	0	0	0	0
NM_001008424	Cdsn	2674	1.01508	-1.90442	0.472376	2	1	0	1	0.0321931	0.0169493	0	0.0123023
NM_001008425	Thoc6	1416	647.92	-0.176966	0.0837799	650	597	598	758	19.7581	19.1084	18.5924	17.6098
NM_001008426	Teddm1b	2524	0	NA	NA	0	0	0	0	0	0	0	0
NM_001008427	Zfp975	3139	172.112	-0.126944	0.518384	163	163	150	220	2.23507	2.35348	2.10377	2.30558
NM_001008428	Fbxw20	1499	0	NA	NA	0	0	0	0	0	0	0	0
NM_001008429	Taar3	1030	0	NA	NA	0	0	0	0	0	0	0	0
NM_001008497	P2ry14	1807	1.00836	-0.283151	0.908077	1	1	1	1	0.0238197	0.0250816	0.0243635	0.018205
NM_001008498	Wdr34	1789	339.697	0.36693	0.0117132	300	239	377	476	7.2178	6.05482	9.27747	8.75276
NM_001008499	Taar4	1042	0	NA	NA	0	0	0	0	0	0	0	0
NM_001008501	Zfp760	4201	777.605	0.729813	3.0787e-14	522	538	933	1235	5.34825	5.80422	9.77749	9.67081
NM_001008502	Bbs12	2430	198.196	0.567403	0.00224497	148	142	214	319	2.6215	2.64848	3.87709	4.3185
NM_001008506	Zc3h14	3146	2867.02	-0.130633	0.00952638	2787	2649	2601	3526	38.1305	38.1625	36.3982	36.8699
NM_001008533	Adora1	5815	1099.36	-1.11004	1.09927e-39	1435	1290	703	845	10.6218	10.0543	5.32236	4.7803
NM_001008542	Mxi1	5148	648.372	-0.119595	0.24173	613	611	594	796	5.12526	5.37919	5.0798	5.08655
NM_001008543	Mxi1	4835	619.929	-0.10958	0.29925	575	591	569	765	5.11877	5.53994	5.18101	5.20491
NM_001008545	Tardbp	6504	6367.08	0.159419	8.47422e-06	5601	5310	6435	8589	37.0663	37.0022	43.5579	43.4421
NM_001008546	Tardbp	6416	6159.35	0.164277	6.0801e-06	5401	5135	6231	8327	36.233	36.2735	42.7555	42.6946
NM_001008547	1700001J03Rik	771	2.18933	0.727596	0.673017	2	1	3	3	0.111653	0.0587841	0.171303	0.128002
NM_001008548	Pde2a	4175	35.2298	-1.78893	8.99608e-05	52	47	17	18	0.536094	0.510217	0.179263	0.141829
NM_001008549	Zfp658	3374	72.4841	0.554819	0.0761595	45	61	85	107	0.574066	0.819405	1.1091	1.04325
NM_001008550	Zfyve26	9324	575.454	0.228716	0.0440009	526	436	619	763	2.42816	2.11933	2.92272	2.69197
NM_001008700	Il4ra	5081	36.6563	-0.347138	0.420297	33	41	35	36	0.27955	0.36572	0.303262	0.233078
NM_001008702	Dab2	3773	1591.39	1.68007	1.79055e-122	729	645	2318	3109	8.31639	7.74795	27.0474	27.1071
NM_001008705	Bud31	723	509.98	-0.106927	0.350561	506	454	468	631	30.1236	28.4598	28.4975	28.7104
NM_001008706	Calm5	545	0	NA	NA	0	0	0	0	0	0	0	0
NM_001008785	Kbtbd8	4726	200.786	-0.0423856	0.815193	195	175	184	260	1.77597	1.67826	1.71405	1.80979
NM_001008791	Whrn	4074	125.636	0.282426	0.22165	107	99	123	188	1.13046	1.10136	1.32918	1.51805
NM_001008792	Whrn	4054	126.294	0.284013	0.218821	108	99	123	190	1.14666	1.10679	1.33573	1.54177
NM_001008793	Whrn	4039	125.44	0.278184	0.228592	107	99	123	187	1.14026	1.1109	1.34069	1.52306
NM_001008973	Tmem232	2571	1.18097	1.72898	0.491268	1	0	2	2	0.0167414	0	0.0342473	0.0255904
NM_001009544	4921501E09Rik	3913	0	NA	NA	0	0	0	0	0	0	0	0
NM_001009545	Adam6b	2269	0.195504	1.09702	0.825892	0	0	0	1	0	0	0	0.0144982
NM_001009546	Naaladl1	2219	70.0729	0.249878	0.417515	55	61	70	101	1.06684	1.24591	1.3888	1.49731
NM_001009547	Adam26b	2401	0	NA	NA	0	0	0	0	0	0	0	0
NM_001009548	Adam20	2585	0	NA	NA	0	0	0	0	0	0	0	0
NM_001009549	Zfp36l3	2609	0.52216	2.33464	0.540295	0	0	2	0	0	0	0.0337485	0
NM_001009550	Mup21	747	0	NA	NA	0	0	0	0	0	0	0	0
NM_001009573	Unc13d	3932	25.0587	0.475425	0.358798	17	21	25	41	0.186093	0.242058	0.279914	0.34302
NM_001009574	Taar5	1012	0	NA	NA	0	0	0	0	0	0	0	0
NM_001009575	Armcx5	2818	316.447	0.247766	0.0920434	282	243	341	424	4.30727	3.90822	5.32736	4.94964
NM_001009818	Sept11	5154	4720.32	0.242443	2.63587e-09	4027	3818	4861	6591	33.6304	33.5742	41.5221	42.0683
NM_001009819	A3galt2	3383	4.14631	-0.219531	0.868916	1	7	2	7	0.0127231	0.0937799	0.0260271	0.0680682
NM_001009927	Mief2	2516	162.197	-0.508958	0.0135002	192	154	134	164	3.28462	2.77411	2.34473	2.14428
NM_001009929	Brsk2	4119	0.535601	-2.69477	0.475177	2	0	0	0	0.0208993	0	0	0
NM_001009930	Brsk2	4484	0.535601	-2.69477	0.475177	2	0	0	0	0.0191981	0	0	0
NM_001009935	Txnip	2791	7144.22	-0.797423	1.31286e-115	8557	7899	5008	6660	131.964	128.27	78.9956	78.4988
NM_001009940	Il19	1017	1.76076	4.12103	0.0691432	0	0	3	5	0	0	0.129867	0.161733
NM_001009947	Dock11	6610	1234.6	0.613855	3.4805e-14	850	917	1442	1893	5.53492	6.28756	9.60422	9.42101
NM_001009948	Nrsn2	1375	5.06186	1.0451	0.377609	2	4	4	12	0.0626068	0.131847	0.128072	0.287096
NM_001009949	Slc25a51	4432	1023.98	0.0596943	0.465057	951	869	992	1348	9.23581	8.88657	9.85395	10.0055
NM_001009950	Slc38a8	2609	0.283974	-1.76041	0.721304	0	1	0	0	0	0.0173716	0	0
NM_001009951	Cep44	1386	662.469	0.133239	0.186886	599	548	653	900	18.6019	17.9197	20.7419	21.3613
NM_001009952	Scgb2b20	515	0	NA	NA	0	0	0	0	0	0	0	0
NM_001009978	Pde1a	1597	0	NA	NA	0	0	0	0	0	0	0	0
NM_001009979	Pde1a	1623	0	NA	NA	0	0	0	0	0	0	0	0
NM_001009981	Slc10a7	3547	378.819	-0.117426	0.374547	362	353	343	471	4.3928	4.51053	4.25727	4.36826
NM_001010825	Ficd	3156	49.9465	0.0522169	0.88618	43	46	44	71	0.586443	0.660594	0.613782	0.740065
NM_001010826	Kctd14	2306	0.2678	-1.71797	0.73091	1	0	0	0	0.0186653	0	0	0
NM_001010827	Taar7b	1075	0	NA	NA	0	0	0	0	0	0	0	0
NM_001010828	Taar6	1036	0	NA	NA	0	0	0	0	0	0	0	0
NM_001010829	Taar7a	1075	0	NA	NA	0	0	0	0	0	0	0	0
NM_001010830	Taar8a	1033	0	NA	NA	0	0	0	0	0	0	0	0
NM_001010831	Taar9	1045	0	NA	NA	0	0	0	0	0	0	0	0
NM_001010833	Mdc1	7334	4472.65	0.40812	2.94153e-22	3578	3393	4943	6447	20.9988	20.968	29.6721	28.9178
NM_001010834	Slc10a5	3920	0.819574	-3.30413	0.26641	2	1	0	0	0.0219603	0.0115619	0	0
NM_001010835	Taar7e	1075	0	NA	NA	0	0	0	0	0	0	0	0
NM_001010836	Ppp1r13l	3115	243.106	-0.363384	0.0500413	298	200	214	259	4.11768	2.90995	3.0245	2.73521
NM_001010837	Taar8b	1033	0	NA	NA	0	0	0	0	0	0	0	0
NM_001010838	Taar7d	1075	0	NA	NA	0	0	0	0	0	0	0	0
NM_001010839	Taar7f	1075	0	NA	NA	0	0	0	0	0	0	0	0
NM_001010840	Taar8c	1106	0	NA	NA	0	0	0	0	0	0	0	0
NM_001010930	Mrps33	930	8.12017	0.555782	0.537779	7	5	8	14	0.323973	0.243669	0.378709	0.495215
NM_001010937	Gjb6	2102	0.870486	1.11329	0.707857	0	1	0	3	0	0.0215616	0	0.0469502
NM_001010941	Gpr12	2465	0	NA	NA	0	0	0	0	0	0	0	0
NM_001010973	Hrh2	2784	0.26108	1.30826	0.792531	0	0	1	0	0	0	0.0158135	0
NM_001011517	Olfr1193	955	0	NA	NA	0	0	0	0	0	0	0	0
NM_001011518	Olfr94	1159	0	NA	NA	0	0	0	0	0	0	0	0
NM_001011519	Olfr1148	943	0	NA	NA	0	0	0	0	0	0	0	0
NM_001011520	Olfr310	1079	0	NA	NA	0	0	0	0	0	0	0	0
NM_001011523	Olfr913	1272	0	NA	NA	0	0	0	0	0	0	0	0
NM_001011524	Olfr1418	955	0	NA	NA	0	0	0	0	0	0	0	0
NM_001011525	Olfr1415	934	0	NA	NA	0	0	0	0	0	0	0	0
NM_001011527	Olfr503	970	0	NA	NA	0	0	0	0	0	0	0	0
NM_001011528	Olfr456	1049	0	NA	NA	0	0	0	0	0	0	0	0
NM_001011529	Olfr1251	955	0	NA	NA	0	0	0	0	0	0	0	0
NM_001011530	Olfr723	1003	0	NA	NA	0	0	0	0	0	0	0	0
NM_001011531	Olfr329-ps	1034	0	NA	NA	0	0	0	0	0	0	0	0
NM_001011532	Olfr1037	1122	0	NA	NA	0	0	0	0	0	0	0	0
NM_001011533	Olfr688	964	0	NA	NA	0	0	0	0	0	0	0	0
NM_001011534	Olfr988	928	0	NA	NA	0	0	0	0	0	0	0	0
NM_001011535	Olfr1182	1173	0	NA	NA	0	0	0	0	0	0	0	0
NM_001011536	Olfr566	949	0	NA	NA	0	0	0	0	0	0	0	0
NM_001011542	Olfr1532-ps1	922	0	NA	NA	0	0	0	0	0	0	0	0
NM_001011662	Olfr180	1138	0	NA	NA	0	0	0	0	0	0	0	0
NM_001011684	Nms	989	0	NA	NA	0	0	0	0	0	0	0	0
NM_001011687	Rnase13	611	0	NA	NA	0	0	0	0	0	0	0	0
NM_001011695	Olfr1000	943	0	NA	NA	0	0	0	0	0	0	0	0
NM_001011707	Cyp2c66	1619	0	NA	NA	0	0	0	0	0	0	0	0
NM_001011721	Olfr102	1024	0	NA	NA	0	0	0	0	0	0	0	0
NM_001011732	Xkr7	2706	0	NA	NA	0	0	0	0	0	0	0	0
NM_001011733	Olfr288	2078	0	NA	NA	0	0	0	0	0	0	0	0
NM_001011734	Olfr1116	922	0	NA	NA	0	0	0	0	0	0	0	0
NM_001011735	Olfr1066	940	0	NA	NA	0	0	0	0	0	0	0	0
NM_001011736	Olfr205	916	0	NA	NA	0	0	0	0	0	0	0	0
NM_001011737	Olfr1357	1156	0	NA	NA	0	0	0	0	0	0	0	0
NM_001011738	Olfr744	970	0	NA	NA	0	0	0	0	0	0	0	0
NM_001011739	Olfr885	928	0	NA	NA	0	0	0	0	0	0	0	0
NM_001011740	Olfr225	1258	0	NA	NA	0	0	0	0	0	0	0	0
NM_001011741	Olfr1386	1125	0	NA	NA	0	0	0	0	0	0	0	0
NM_001011742	Olfr479	982	0	NA	NA	0	0	0	0	0	0	0	0
NM_001011743	Olfr324	1119	0	NA	NA	0	0	0	0	0	0	0	0
NM_001011748	Olfr867	994	0	NA	NA	0	0	0	0	0	0	0	0
NM_001011749	Olfr704	946	0	NA	NA	0	0	0	0	0	0	0	0
NM_001011750	Olfr294	1006	0	NA	NA	0	0	0	0	0	0	0	0
NM_001011751	Olfr298	997	0	NA	NA	0	0	0	0	0	0	0	0
NM_001011752	Olfr293	1009	0	NA	NA	0	0	0	0	0	0	0	0
NM_001011753	Olfr115	992	0	NA	NA	0	0	0	0	0	0	0	0
NM_001011754	Olfr735	1063	0	NA	NA	0	0	0	0	0	0	0	0
NM_001011755	Olfr671	940	0	NA	NA	0	0	0	0	0	0	0	0
NM_001011756	Olfr948	964	0	NA	NA	0	0	0	0	0	0	0	0
NM_001011757	Olfr663	1033	0	NA	NA	0	0	0	0	0	0	0	0
NM_001011758	Olfr1016	928	0	NA	NA	0	0	0	0	0	0	0	0
NM_001011759	Olfr1031	1009	0	NA	NA	0	0	0	0	0	0	0	0
NM_001011760	Olfr314	1128	0	NA	NA	0	0	0	0	0	0	0	0
NM_001011761	Olfr1229	934	0	NA	NA	0	0	0	0	0	0	0	0
NM_001011767	Olfr299	991	0	NA	NA	0	0	0	0	0	0	0	0
NM_001011769	Olfr317	1125	0	NA	NA	0	0	0	0	0	0	0	0
NM_001011770	Olfr332	1597	0	NA	NA	0	0	0	0	0	0	0	0
NM_001011771	Olfr1089	934	0	NA	NA	0	0	0	0	0	0	0	0
NM_001011773	Olfr1287	916	0	NA	NA	0	0	0	0	0	0	0	0
NM_001011774	Olfr1028	973	0	NA	NA	0	0	0	0	0	0	0	0
NM_001011775	Olfr1419	1030	0	NA	NA	0	0	0	0	0	0	0	0
NM_001011776	Olfr527	916	0	NA	NA	0	0	0	0	0	0	0	0
NM_001011777	Olfr1042	1094	0	NA	NA	0	0	0	0	0	0	0	0
NM_001011778	Olfr285	958	0	NA	NA	0	0	0	0	0	0	0	0
NM_001011779	Olfr286	1445	0	NA	NA	0	0	0	0	0	0	0	0
NM_001011780	Olfr287	1771	0	NA	NA	0	0	0	0	0	0	0	0
NM_001011782	Olfr543	1127	0.870486	1.11329	0.707857	0	1	0	3	0	0.0402152	0	0.0875681
NM_001011784	Olfr1039	958	0	NA	NA	0	0	0	0	0	0	0	0
NM_001011785	Olfr987	928	0	NA	NA	0	0	0	0	0	0	0	0
NM_001011787	Olfr1307	937	0	NA	NA	0	0	0	0	0	0	0	0
NM_001011788	Olfr1432	1042	0	NA	NA	0	0	0	0	0	0	0	0
NM_001011789	Olfr222	955	0	NA	NA	0	0	0	0	0	0	0	0
NM_001011790	Olfr1382	934	0	NA	NA	0	0	0	0	0	0	0	0
NM_001011791	Olfr193	928	0	NA	NA	0	0	0	0	0	0	0	0
NM_001011792	Olfr207	916	0	NA	NA	0	0	0	0	0	0	0	0
NM_001011793	Olfr598	958	0	NA	NA	0	0	0	0	0	0	0	0
NM_001011794	Olfr1322	931	0	NA	NA	0	0	0	0	0	0	0	0
NM_001011795	Olfr1275	937	0	NA	NA	0	0	0	0	0	0	0	0
NM_001011796	Olfr1249	955	0	NA	NA	0	0	0	0	0	0	0	0
NM_001011797	Olfr782	943	0	NA	NA	0	0	0	0	0	0	0	0
NM_001011798	Olfr884	928	0	NA	NA	0	0	0	0	0	0	0	0
NM_001011799	Olfr453	952	0	NA	NA	0	0	0	0	0	0	0	0
NM_001011800	Olfr212	2668	0.2678	-1.71797	0.73091	1	0	0	0	0.0161327	0	0	0
NM_001011801	Olfr213	982	0	NA	NA	0	0	0	0	0	0	0	0
NM_001011802	Olfr1318	1107	0	NA	NA	0	0	0	0	0	0	0	0
NM_001011803	Olfr1306	937	0	NA	NA	0	0	0	0	0	0	0	0
NM_001011804	Olfr1211	934	0	NA	NA	0	0	0	0	0	0	0	0
NM_001011805	Olfr1385	928	0	NA	NA	0	0	0	0	0	0	0	0
NM_001011806	Olfr901	934	0	NA	NA	0	0	0	0	0	0	0	0
NM_001011807	Olfr191	928	0	NA	NA	0	0	0	0	0	0	0	0
NM_001011808	Olfr198	919	0	NA	NA	0	0	0	0	0	0	0	0
NM_001011809	Olfr728	934	0	NA	NA	0	0	0	0	0	0	0	0
NM_001011810	Olfr485	952	0	NA	NA	0	0	0	0	0	0	0	0
NM_001011811	Olfr487	943	0	NA	NA	0	0	0	0	0	0	0	0
NM_001011812	Olfr951	943	0	NA	NA	0	0	0	0	0	0	0	0
NM_001011813	Olfr93	937	0	NA	NA	0	0	0	0	0	0	0	0
NM_001011814	Olfr524	955	0	NA	NA	0	0	0	0	0	0	0	0
NM_001011815	Olfr533	961	0	NA	NA	0	0	0	0	0	0	0	0
NM_001011816	Olfr1181	934	0	NA	NA	0	0	0	0	0	0	0	0
NM_001011818	Olfr316	919	0	NA	NA	0	0	0	0	0	0	0	0
NM_001011819	Olfr312	925	0	NA	NA	0	0	0	0	0	0	0	0
NM_001011820	Olfr1359	940	0	NA	NA	0	0	0	0	0	0	0	0
NM_001011821	Olfr804	943	0	NA	NA	0	0	0	0	0	0	0	0
NM_001011822	Olfr787	937	0	NA	NA	0	0	0	0	0	0	0	0
NM_001011823	Olfr834	937	0	NA	NA	0	0	0	0	0	0	0	0
NM_001011824	Olfr832	937	0	NA	NA	0	0	0	0	0	0	0	0
NM_001011825	Olfr1105	937	0	NA	NA	0	0	0	0	0	0	0	0
NM_001011826	Olfr967	931	0	NA	NA	0	0	0	0	0	0	0	0
NM_001011827	Olfr963	934	0	NA	NA	0	0	0	0	0	0	0	0
NM_001011828	Olfr304	1000	0	NA	NA	0	0	0	0	0	0	0	0
NM_001011829	Olfr761	970	0	NA	NA	0	0	0	0	0	0	0	0
NM_001011830	Olfr119	1030	0	NA	NA	0	0	0	0	0	0	0	0
NM_001011831	Olfr1500	934	0	NA	NA	0	0	0	0	0	0	0	0
NM_001011832	Olfr1490	949	0	NA	NA	0	0	0	0	0	0	0	0
NM_001011833	Olfr1137	931	0	NA	NA	0	0	0	0	0	0	0	0
NM_001011834	Olfr1152	931	0	NA	NA	0	0	0	0	0	0	0	0
NM_001011835	Olfr1162	943	0	NA	NA	0	0	0	0	0	0	0	0
NM_001011836	Olfr1129	943	0	NA	NA	0	0	0	0	0	0	0	0
NM_001011837	Olfr748	922	0	NA	NA	0	0	0	0	0	0	0	0
NM_001011839	Olfr1437	937	0	NA	NA	0	0	0	0	0	0	0	0
NM_001011840	Olfr1463	931	0	NA	NA	0	0	0	0	0	0	0	0
NM_001011841	Olfr1465	922	0	NA	NA	0	0	0	0	0	0	0	0
NM_001011842	Olfr1474	943	0	NA	NA	0	0	0	0	0	0	0	0
NM_001011845	Olfr597	946	0	NA	NA	0	0	0	0	0	0	0	0
NM_001011846	Olfr517	943	0	NA	NA	0	0	0	0	0	0	0	0
NM_001011847	Olfr591	943	0	NA	NA	0	0	0	0	0	0	0	0
NM_001011848	Olfr675	940	0	NA	NA	0	0	0	0	0	0	0	0
NM_001011849	Olfr792	934	0	NA	NA	0	0	0	0	0	0	0	0
NM_001011850	Olfr1505	949	0	NA	NA	0	0	0	0	0	0	0	0
NM_001011851	Olfr412	937	0	NA	NA	0	0	0	0	0	0	0	0
NM_001011852	Olfr1029	1058	0	NA	NA	0	0	0	0	0	0	0	0
NM_001011853	Olfr1425	934	0	NA	NA	0	0	0	0	0	0	0	0
NM_001011854	Olfr605	1008	0	NA	NA	0	0	0	0	0	0	0	0
NM_001011855	Olfr169	940	0	NA	NA	0	0	0	0	0	0	0	0
NM_001011856	Olfr1331	952	0	NA	NA	0	0	0	0	0	0	0	0
NM_001011857	Olfr685	949	0	NA	NA	0	0	0	0	0	0	0	0
NM_001011858	Olfr504	955	0	NA	NA	0	0	0	0	0	0	0	0
NM_001011859	Olfr965	937	0	NA	NA	0	0	0	0	0	0	0	0
NM_001011860	Olfr1222	934	0	NA	NA	0	0	0	0	0	0	0	0
NM_001011861	Olfr331	973	0	NA	NA	0	0	0	0	0	0	0	0
NM_001011862	Olfr699	949	0	NA	NA	0	0	0	0	0	0	0	0
NM_001011863	Olfr406	970	0	NA	NA	0	0	0	0	0	0	0	0
NM_001011864	Olfr917	928	0	NA	NA	0	0	0	0	0	0	0	0
NM_001011865	Olfr624	925	0	NA	NA	0	0	0	0	0	0	0	0
NM_001011866	Olfr309	925	0	NA	NA	0	0	0	0	0	0	0	0
NM_001011867	Olfr538	931	0	NA	NA	0	0	0	0	0	0	0	0
NM_001011868	Olfr1178	970	0	NA	NA	0	0	0	0	0	0	0	0
NM_001011869	Olfr452	952	0	NA	NA	0	0	0	0	0	0	0	0
NM_001011870	Olfr1329	940	0	NA	NA	0	0	0	0	0	0	0	0
NM_001011871	Olfr506	943	0	NA	NA	0	0	0	0	0	0	0	0
NM_001011872	Olfr1034	1020	0	NA	NA	0	0	0	0	0	0	0	0
NM_001011873	Xkr9	1920	0	NA	NA	0	0	0	0	0	0	0	0
NM_001011874	Xkr4	3629	2.33304	-0.635034	0.723593	0	5	2	2	0	0.0624449	0.0242628	0.0181297
NM_001011875	Rnase12	542	0	NA	NA	0	0	0	0	0	0	0	0
NM_001011876	Ang6	710	0	NA	NA	0	0	0	0	0	0	0	0
NM_001011877	Rnase11	710	0	NA	NA	0	0	0	0	0	0	0	0
NM_001012236	Trex1	1056	81.631	-0.102926	0.723817	84	70	65	114	3.42381	3.00433	2.70987	3.55132
NM_001012265	Olfr857	928	0	NA	NA	0	0	0	0	0	0	0	0
NM_001012266	Olfr835	934	0	NA	NA	0	0	0	0	0	0	0	0
NM_001012269	Olfr1513	940	0	NA	NA	0	0	0	0	0	0	0	0
NM_001012273	Birc5	3411	1509.84	0.345899	5.52731e-07	1268	1146	1590	2198	16.0004	15.2271	20.5217	21.198
NM_001012305	Slc39a12	2661	0.992185	-0.25289	0.92223	2	0	1	1	0.0323504	0	0.0165445	0.0123624
NM_001012306	Hsd3b3	1485	1.22676	-1.01496	0.667457	1	2	0	2	0.0289846	0.0610404	0	0.0443049
NM_001012307	Defa23	414	0	NA	NA	0	0	0	0	0	0	0	0
NM_001012309	Nsrp1	3107	552.295	0.0816985	0.486052	475	496	581	678	6.58031	7.23526	8.23253	7.17855
NM_001012310	Slc25a47	1572	23.2263	0.217073	0.686287	23	16	27	28	0.629752	0.461298	0.756153	0.585941
NM_001012311	Pgbd1	3111	149.257	0.352816	0.0947237	128	110	162	212	1.77094	1.60253	2.29252	2.24174
NM_001012322	Sctr	1906	0	NA	NA	0	0	0	0	0	0	0	0
NM_001012323	Mup20	877	0	NA	NA	0	0	0	0	0	0	0	0
NM_001012324	Ecm2	3584	1.57631	-1.30115	0.528659	1	3	1	1	0.0120095	0.0379374	0.0122837	0.00917869
NM_001012325	Zfp708	2532	138.978	-0.0876743	0.697901	116	143	126	176	1.97192	2.55968	2.19081	2.28664
NM_001012330	Zbtb18	3836	760.782	-0.728887	1.17873e-14	881	840	550	730	9.88534	9.92464	6.31223	6.26027
NM_001012335	Mdk	871	4660.13	0.0160865	0.693363	4298	4106	4502	5973	212.394	213.656	227.555	225.592
NM_001012336	Mdk	868	4640.29	0.0164942	0.68659	4278	4089	4483	5949	212.136	213.507	227.378	225.462
NM_001012363	Slc2a9	3389	0.456584	2.16516	0.558884	0	0	1	1	0	0	0.0129905	0.00970682
NM_001012392	Bpifb1	1655	0	NA	NA	0	0	0	0	0	0	0	0
NM_001012396	Hacd1	878	215.152	-0.808907	5.82064e-06	241	255	152	197	11.8145	13.1631	7.62162	7.38109
NM_001012400	AU022252	1860	319.512	-0.274012	0.0577833	338	297	277	370	7.82164	7.23698	6.5564	6.54391
NM_001012401	Hspb6	1320	191.379	-0.531076	0.00426569	209	201	154	195	6.81501	6.90138	5.13624	4.8597
NM_001012402	Hs3st6	1216	5.52517	0.9102	0.418469	3	4	4	13	0.10619	0.149087	0.144819	0.351689
NM_001012434	Kctd14	2339	0.2678	-1.71797	0.73091	1	0	0	0	0.018402	0	0	0
NM_001012448	Zfp708	2444	131.867	-0.0427213	0.853678	108	134	122	169	1.90203	2.48495	2.19764	2.27475
NM_001012449	Zfp708	2437	138.978	-0.0876743	0.697901	116	143	126	176	2.04879	2.65947	2.27622	2.37578
NM_001012450	Ankrd6	4714	547.338	0.753664	1.07459e-10	351	387	655	882	3.20488	3.72079	6.11717	6.15499
NM_001012451	Ankrd6	4426	543.573	0.759577	8.40202e-11	348	383	654	874	3.38425	3.92194	6.50526	6.49604
NM_001012477	Cxcl12	5664	423.77	0.11219	0.373007	375	364	409	579	2.84972	2.91268	3.17906	3.36282
NM_001012517	Fut10	3617	273.676	0.317032	0.0460593	236	207	274	410	2.80839	2.5938	3.33504	3.72893
NM_001012518	Ehmt1	5078	2934.35	0.018009	0.718415	2744	2547	2811	3797	23.2587	22.7327	24.3706	24.5978
NM_001012520	Klri1	830	0	NA	NA	0	0	0	0	0	0	0	0
NM_001012623	Rims1	3768	0.936062	1.23605	0.650576	0	1	1	2	0	0.0120283	0.0116839	0.0174609
NM_001012624	Rims1	3697	0.936062	1.23605	0.650576	0	1	1	2	0	0.0122593	0.0119083	0.0177963
NM_001012625	Rims1	3546	0.936062	1.23605	0.650576	0	1	1	2	0	0.0127813	0.0124154	0.0185541
NM_001012638	Acd	1412	394.578	0.0149403	0.91229	364	349	348	548	11.0959	11.2022	10.8503	12.7672
NM_001012640	AY761185	481	0	NA	NA	0	0	0	0	0	0	0	0
NM_001012667	Smim19	1452	217.061	0.115302	0.528595	218	161	220	284	6.46225	5.02543	6.67044	6.43428
NM_001012704	Wfdc13	1070	0	NA	NA	0	0	0	0	0	0	0	0
NM_001012723	Wfdc16	1115	0	NA	NA	0	0	0	0	0	0	0	0
NM_001012725	Wfdc6b	801	0	NA	NA	0	0	0	0	0	0	0	0
NM_001012726	Aym1	525	0	NA	NA	0	0	0	0	0	0	0	0
NM_001012765	Adcy5	5037	115.443	-1.79128	2.31282e-12	156	168	53	62	1.33305	1.51165	0.463236	0.404919
NM_001012766	Ear12	469	0	NA	NA	0	0	0	0	0	0	0	0
NM_001013012	Zfp787	1894	304.008	-0.0743178	0.616786	303	263	289	372	6.88584	6.29346	6.71763	6.46117
NM_001013013	Dhrs7c	1115	0.2678	-1.71797	0.73091	1	0	0	0	0.0386028	0	0	0
NM_001013019	Lrrn4cl	2579	13.9686	-1.12415	0.109365	21	14	7	13	0.350479	0.246031	0.119494	0.165821
NM_001013022	Odf3b	1033	14.2283	0.294704	0.670661	8	15	15	20	0.333337	0.65812	0.639278	0.63691
NM_001013023	Mterf1a	1372	24.9964	0.620559	0.238413	22	14	25	44	0.690181	0.462475	0.802203	1.05499
NM_001013024	Usp13	4663	2070.63	-0.333298	2.06995e-08	2116	2071	1728	2377	19.5319	20.1293	16.3146	16.7692
NM_001013025	Tgfbrap1	5523	401.616	-0.209823	0.124259	432	350	379	448	3.36669	2.87215	3.02108	2.6684
NM_001013026	Ttf2	4516	1104.05	0.174757	0.0313585	1007	877	1100	1525	9.59776	8.80156	10.7235	11.1087
NM_001013028	Tmem263	3773	777.246	0.0962997	0.306456	690	673	748	1054	7.87148	8.0843	8.72797	9.18972
NM_001013256	Ctc1	4142	2141.85	0.0617096	0.301601	2011	1795	2053	2852	20.8976	19.6412	21.8211	22.651
NM_001013360	Npcd	4572	280.204	0.256933	0.104594	219	243	299	381	2.06173	2.40887	2.87914	2.74137
NM_001013362	Npcd	4862	322.546	0.226329	0.127439	254	284	338	438	2.2486	2.64739	3.06056	2.96352
NM_001013365	Osm	1902	0	NA	NA	0	0	0	0	0	0	0	0
NM_001013366	Wdr91	2620	480.604	0.0950699	0.42664	455	389	477	633	7.47488	6.72918	8.01522	7.94787
NM_001013367	Prkaa1	4644	959.804	-0.0551076	0.521148	924	852	868	1247	8.56395	8.31498	8.2286	8.8333
NM_001013368	E2f8	3676	1029.14	0.232162	0.00502889	885	833	1031	1465	10.3624	10.2703	12.3476	13.1102
NM_001013369	Pfdn4	813	528.811	0.0806201	0.474942	467	465	515	702	24.7241	25.9225	27.8879	28.405
NM_001013370	Sesn1	2600	490.392	0.181153	0.121962	419	414	507	656	6.93641	7.21674	8.58486	8.30002
NM_001013371	Dtx3l	5174	34.8275	0.375786	0.390811	26	29	34	55	0.216292	0.25403	0.289302	0.349691
NM_001013372	Nrp	1167	49.1935	-0.115198	0.752114	51	42	44	62	1.88102	1.63114	1.65989	1.74771
NM_001013373	Tmprss13	3229	0	NA	NA	0	0	0	0	0	0	0	0
NM_001013374	Lman2l	2247	624.238	-0.775296	7.41405e-13	777	655	433	599	14.8837	13.2115	8.48366	8.76945
NM_001013375	Utp18	2597	1286.72	-0.267683	0.00030019	1335	1215	1142	1463	22.126	21.204	19.3594	18.5319
NM_001013376	Rpp38	1023	156.725	0.477477	0.0213683	130	108	175	233	5.46968	4.78478	7.53114	7.49254
NM_001013377	Arhgef39	1611	521.546	-0.23763	0.045736	539	484	493	568	14.4008	13.6164	13.4726	11.5985
NM_001013378	Uspl1	3245	1564.08	-0.0526706	0.453946	1513	1375	1534	1882	20.0687	19.2045	20.8118	19.0789
NM_001013379	Zfp930	2990	948.191	0.0799025	0.345291	849	823	926	1255	12.2217	12.4751	13.6345	13.8077
NM_001013380	Dync1li2	4618	1731.14	0.0745621	0.24228	1589	1470	1720	2246	14.8103	14.427	16.3973	15.9994
NM_001013381	Rsad1	4140	59.4846	-0.321863	0.340185	58	62	44	76	0.603006	0.678743	0.467898	0.603895
NM_001013382	Lrrc52	1133	0	NA	NA	0	0	0	0	0	0	0	0
NM_001013384	Podnl1	2068	0.2678	-1.71797	0.73091	1	0	0	0	0.0208134	0	0	0
NM_001013385	Grm4	3193	1.67662	0.985788	0.632446	0	2	2	3	0	0.0283887	0.0275759	0.030908
NM_001013386	Rasl10b	3475	148.643	-1.14893	8.38688e-08	196	176	87	120	2.4277	2.29547	1.10221	1.13599
NM_001013387	Zfp182	5913	173.56	-0.222795	0.252319	177	162	158	199	1.28843	1.24171	1.17638	1.10712
NM_001013389	Mrs2	2148	355.765	-0.434016	0.00273213	409	335	268	415	8.19565	7.06845	5.49287	6.35568
NM_001013390	Scn4b	4237	0	NA	NA	0	0	0	0	0	0	0	0
NM_001013391	Cpsf6	6522	4423.84	0.25137	9.21228e-08	3616	3705	4532	6241	23.8639	25.7467	30.592	31.4791
NM_001013393	Gm11487	1315	0	NA	NA	0	0	0	0	0	0	0	0
NM_001013405	Tcaim	3026	86.3495	-0.326005	0.250446	79	95	67	106	1.12371	1.42288	0.974775	1.15235
NM_001013411	Nkain2	3196	0.551774	-2.73066	0.430026	1	1	0	0	0.0134675	0.014181	0	0
NM_001013412	Ccl26	278	0	NA	NA	0	0	0	0	0	0	0	0
NM_001013414	Neurl4	5236	1857.37	-0.021082	0.735769	1762	1631	1806	2306	14.4844	14.1178	15.1851	14.488
NM_001013441	Ric8b	4831	567.962	-0.176545	0.103696	567	526	520	670	5.05173	4.93472	4.73876	4.56233
NM_001013575	Olfr112	3170	0	NA	NA	0	0	0	0	0	0	0	0
NM_001013577	Inip	3209	581.987	0.328598	0.00249773	471	465	603	851	6.3175	6.56746	8.27268	8.72385
NM_001013580	Pard3	3613	1509.66	-0.382667	2.75372e-08	1627	1473	1278	1647	19.3827	18.4777	15.5726	14.996
NM_001013581	Pard3	3183	1431.17	-0.402892	7.14544e-09	1541	1416	1183	1573	20.8382	20.1623	16.3624	16.257
NM_001013607	Vmo1	667	0.195504	1.09702	0.825892	0	0	0	1	0	0	0	0.04932
NM_001013608	Ercc6l2	5546	1481.51	-0.0713492	0.30606	1383	1370	1358	1880	10.7334	11.1958	10.78	11.1513
NM_001013609	Tex24	1762	0.195504	1.09702	0.825892	0	0	0	1	0	0	0	0.0186699
NM_001013616	Trim6	3817	807.784	0.156011	0.0914541	736	651	820	1083	8.29946	7.72988	9.4578	9.33372
NM_001013741	Ddn	3736	2.23511	-0.679437	0.688687	2	3	1	3	0.0230418	0.0363939	0.011784	0.0264157
NM_001013745	Zfp57	1839	1258.85	0.405095	1.06292e-07	1030	937	1330	1891	24.1074	23.0925	31.8397	33.8266
NM_001013749	Tmem151b	4846	46.4587	0.012119	0.974242	46	38	46	58	0.408572	0.355397	0.417901	0.393725
NM_001013750	Gm597	2878	0	NA	NA	0	0	0	0	0	0	0	0
NM_001013751	Syna	2915	1.42226	-0.442624	0.84036	1	2	0	3	0.0147658	0.0310961	0	0.0338557
NM_001013753	Pcdh17	9503	4.55559	0.0692442	0.953839	4	4	6	4	0.0181173	0.0190771	0.0277964	0.0138467
NM_001013755	5730409E04Rik	2846	51.0248	0.481276	0.18479	36	41	60	72	0.544455	0.652924	0.928143	0.832235
NM_001013756	Grhl3	2761	9.67899	1.54041	0.0894958	3	6	8	26	0.046768	0.0984915	0.127562	0.309781
NM_001013757	Vwde	3965	0.26108	1.30826	0.792531	0	0	1	0	0	0	0.0111034	0
NM_001013758	Lingo3	3433	6.63154	-0.988211	0.321708	8	8	4	6	0.100302	0.105616	0.0512961	0.0574945
NM_001013759	Gas2l2	2935	0.52888	-0.163067	0.964296	1	0	1	0	0.0146651	0	0.015	0
NM_001013760	Cldn34b3	1006	0	NA	NA	0	0	0	0	0	0	0	0
NM_001013761	Gmnc	4321	0	NA	NA	0	0	0	0	0	0	0	0
NM_001013762	Gm4952	1569	0.724384	0.72921	0.808357	1	0	1	1	0.0274329	0	0.0280592	0.0209665
NM_001013764	Ces1a	1963	2.3485	4.52171	0.0313599	0	0	6	4	0	0	0.134564	0.0670329
NM_001013765	Zscan4c	2270	0	NA	NA	0	0	0	0	0	0	0	0
NM_001013766	Samd3	2610	0.2678	-1.71797	0.73091	1	0	0	0	0.0164913	0	0	0
NM_001013767	Capn11	2551	0.551774	-2.73066	0.430026	1	1	0	0	0.0168727	0.0177666	0	0
NM_001013769	Rsl1	2039	45.9879	-0.0387118	0.921099	39	45	52	47	0.823269	1.00025	1.12275	0.758279
NM_001013770	Lipo3	2829	23.995	-0.495446	0.373573	33	18	25	18	0.502083	0.288372	0.38905	0.209309
NM_001013771	Gm973	3573	8.2446	0.779288	0.386542	6	5	11	12	0.0722791	0.0634236	0.135537	0.110483
NM_001013773	Nxpe5	2304	0.463304	-0.329203	0.931116	1	0	0	1	0.0186815	0	0	0.014278
NM_001013774	Kpna7	2233	0.463304	-0.329203	0.931116	1	0	0	1	0.0192755	0	0	0.0147319
NM_001013776	Fbxw24	1478	0	NA	NA	0	0	0	0	0	0	0	0
NM_001013777	Zfp488	4297	0	NA	NA	0	0	0	0	0	0	0	0
NM_001013778	Tvp23a	3292	442.464	0.183287	0.136543	378	373	458	592	4.94227	5.13527	6.12497	5.91576
NM_001013779	Aim2	2526	26.1498	1.64125	0.00233522	13	10	43	44	0.221516	0.179424	0.749434	0.573017
NM_001013780	Slc25a34	2675	1.47838	-1.39639	0.526074	3	1	0	2	0.0482716	0.016943	0	0.0245954
NM_001013783	Fam71b	2186	0.195504	1.09702	0.825892	0	0	0	1	0	0	0	0.0150487
NM_001013784	Ccdc92b	3996	9.32563	-0.330906	0.693682	11	8	6	13	0.118484	0.0907358	0.0661035	0.10702
NM_001013785	Akr1c19	1231	0.551774	-2.73066	0.430026	1	1	0	0	0.0349652	0.0368176	0	0
NM_001013786	Zscan26	3978	2447.8	0.237184	1.50351e-05	2133	1944	2555	3363	23.0792	22.1486	28.2764	27.8106
NM_001013787	Vmn1r209	937	0	NA	NA	0	0	0	0	0	0	0	0
NM_001013792	Otulin	1480	277.473	0.27286	0.077173	238	218	291	388	6.92165	6.67588	8.65625	8.62419
NM_001013797	Spink6	580	0	NA	NA	0	0	0	0	0	0	0	0
NM_001013799	Mettl21c	1079	0.195504	1.09702	0.825892	0	0	0	1	0	0	0	0.0304879
NM_001013802	Macrod2	1873	7.29741	-1.14308	0.242707	6	12	5	5	0.137882	0.290374	0.117525	0.0878174
NM_001013804	Flg2	7660	0	NA	NA	0	0	0	0	0	0	0	0
NM_001013806	Ankrd13c	2639	819.556	-0.197122	0.0312693	841	748	735	972	13.7167	12.8462	12.2616	12.1165
NM_001013810	Gm5591	3436	0	NA	NA	0	0	0	0	0	0	0	0
NM_001013811	Fam169b	2808	3.54362	-0.758945	0.582312	2	6	2	4	0.0306568	0.096843	0.0313568	0.046861
NM_001013813	Maml2	5939	80.8631	0.28674	0.315894	64	68	84	115	0.463832	0.518931	0.622679	0.636991
NM_001013814	Amt	1314	365.708	-0.273448	0.0450531	379	348	301	444	12.4148	12.0032	10.0849	11.1157
NM_001013816	Gm5622	1574	0	NA	NA	0	0	0	0	0	0	0	0
NM_001013817	Sp140	2397	4.19932	0.607583	0.627186	3	3	6	5	0.0538701	0.056724	0.1102	0.06862
NM_001013820	Slc22a28	1992	0	NA	NA	0	0	0	0	0	0	0	0
NM_001013823	Krtap4-16	948	0	NA	NA	0	0	0	0	0	0	0	0
NM_001013824	Gm5662	1837	0	NA	NA	0	0	0	0	0	0	0	0
NM_001013826	Dupd1	1097	0.195504	1.09702	0.825892	0	0	0	1	0	0	0	0.0299876
NM_001013829	Shf	1550	157.454	0.049181	0.811735	142	139	143	218	3.94322	4.06441	4.06165	4.62672
NM_001013832	Gpr31b	958	0	NA	NA	0	0	0	0	0	0	0	0
NM_001013833	Prkg1	6958	1101.57	-0.971153	1.58672e-33	1351	1296	693	976	8.35728	8.44179	4.38477	4.61439
NM_001014390	Dyrk2	2132	876.839	-0.776416	6.36983e-18	1037	973	594	858	20.9356	20.6842	12.2659	13.2388
NM_001014394	Adgrf3	3083	0.283974	-1.76041	0.721304	0	1	0	0	0	0.0147008	0	0
NM_001014395	Fbxw22	1812	0	NA	NA	0	0	0	0	0	0	0	0
NM_001014397	Zfp985	2819	147.454	-0.397655	0.0675302	143	160	131	151	2.18341	2.5724	2.04585	1.7621
NM_001014398	Trcg1	2686	0.26108	1.30826	0.792531	0	0	1	0	0	0	0.0163905	0
NM_001014399	Abi3bp	3854	10.684	0.371817	0.654515	13	4	15	11	0.145186	0.0470394	0.171348	0.0938922
NM_001014422	Abi3bp	4416	11.1406	0.477189	0.558558	13	4	16	12	0.126709	0.041053	0.159511	0.0893924
NM_001014423	Abi3bp	4652	11.1406	0.477189	0.558558	13	4	16	12	0.120281	0.0389703	0.151418	0.0848575
NM_001014424	Abi3bp	4463	11.1406	0.477189	0.558558	13	4	16	12	0.125375	0.0406207	0.157831	0.088451
NM_001014761	Scn2b	4556	14.3776	1.14934	0.111717	5	11	23	20	0.0472368	0.109427	0.22225	0.144409
NM_001014836	4930404N11Rik	689	36.007	0.0187986	0.964799	36	29	35	46	2.24894	1.90762	2.23639	2.19628
NM_001014900	Zmynd12	1495	1.01508	-1.90442	0.472376	2	1	0	1	0.0575815	0.0303161	0	0.0220043
NM_001014973	Snx13	6198	968.462	-0.11629	0.177447	916	909	923	1146	6.36119	6.64701	6.55615	6.08249
NM_001014974	Ttll4	4231	1008.6	0.311787	0.000156053	853	780	1075	1422	8.67761	8.35537	11.1857	11.0562
NM_001014976	Espl1	6597	2467.41	0.243258	7.71667e-06	2126	1973	2593	3380	13.8711	13.5548	17.3043	16.8546
NM_001014981	Wdr7	7078	587.243	-0.237957	0.02729	615	539	514	692	3.73989	3.45137	3.19706	3.21621
NM_001014995	Fam189b	3045	351.675	0.243924	0.0797183	310	275	351	506	4.38196	4.09317	5.07479	5.46653
NM_001014996	Cenpj	4344	377.333	-0.136265	0.303635	368	349	337	469	3.6463	3.64124	3.41538	3.55166
NM_001014997	Gm156	674	0	NA	NA	0	0	0	0	0	0	0	0
NM_001015039	Zfyve28	3965	1.79037	1.19507	0.542947	1	1	1	5	0.0108555	0.0114306	0.0111034	0.0414835
NM_001015046	Rap1gap2	6383	46.9741	-1.03573	0.00708354	53	61	33	35	0.357392	0.433131	0.227608	0.180381
NM_001015099	G2e3	6617	1874.5	0.14906	0.0170316	1625	1599	1856	2561	10.5703	10.9522	12.3485	12.732
NM_001015507	Vprbp	5367	1699.79	-0.00129871	0.983905	1565	1518	1642	2153	12.551	12.819	13.4691	13.1966
NM_001015681	E130308A19Rik	3714	598.064	0.250508	0.0223771	481	508	639	809	5.57439	6.1992	7.57456	7.16564
NM_001015876	Tyw1	3028	667.82	0.0569215	0.582121	638	550	674	843	9.06899	8.23229	9.79947	9.15841
NM_001015889	Taf9	1226	538.452	0.0593941	0.594158	482	474	529	699	16.922	17.5227	18.9961	18.7558
NM_001017362	Arid3c	1741	2.06763	1.43412	0.453411	0	2	2	5	0	0.0520649	0.0505743	0.0944756
NM_001017393	Gm21943	1202	0	NA	NA	0	0	0	0	0	0	0	0
NM_001017394	Gm20815	1792	0	NA	NA	0	0	0	0	0	0	0	0
NM_001017407	Tbata	909	0	NA	NA	0	0	0	0	0	0	0	0
NM_001017409	Tbata	976	0	NA	NA	0	0	0	0	0	0	0	0
NM_001017419	Tbata	1414	0	NA	NA	0	0	0	0	0	0	0	0
NM_001017422	Ear4	465	0	NA	NA	0	0	0	0	0	0	0	0
NM_001017426	Kdm6b	6619	2628.96	0.137087	0.0101407	2346	2195	2690	3453	15.2556	15.0299	17.892	17.1614
NM_001017427	Rasef	5163	207.843	0.306665	0.0987365	154	182	226	286	1.28385	1.59766	1.9271	1.82227
NM_001017429	Cox17	431	990.895	0.0930332	0.262586	911	829	985	1301	90.9778	87.1748	100.614	99.2998
NM_001017433	Tbata	1516	0	NA	NA	0	0	0	0	0	0	0	0
NM_001017441	Tbata	990	0	NA	NA	0	0	0	0	0	0	0	0
NM_001017525	Btbd11	3918	22.6388	0.632817	0.250102	13	19	28	33	0.142815	0.219788	0.314624	0.277075
NM_001017955	Zscan18	3618	371.01	-0.0905659	0.503185	342	351	353	448	4.06866	4.39696	4.29541	4.07341
NM_001017959	Lamp2	1777	1297.19	-0.0789348	0.276615	1239	1178	1210	1611	30.0108	30.045	29.9776	29.8234
NM_001017966	Ddi2	3527	1345.52	-0.0206521	0.773764	1266	1193	1256	1738	15.4498	15.3302	15.6777	16.2104
NM_001017968	Zdhhc18	2837	311.155	0.214673	0.142281	262	260	325	421	3.97499	4.15363	5.04339	4.8817
NM_001017983	Foxred2	4782	314.339	0.135033	0.354158	290	254	315	421	2.61025	2.40734	2.90001	2.89615
NM_001017985	C2cd3	7775	1001.21	0.0693705	0.404951	886	885	987	1304	4.90487	5.1589	5.58876	5.51729
NM_001018002	Dppa4	1370	4.00109	-0.267768	0.834931	6	2	4	4	0.188506	0.0661642	0.12854	0.0960479
NM_001018013	Izumo1	1481	10.0942	0.221901	0.783626	9	8	8	17	0.261566	0.244821	0.237812	0.377609
NM_001018019	Grxcr1	1065	0	NA	NA	0	0	0	0	0	0	0	0
NM_001018031	Otol1	2154	0	NA	NA	0	0	0	0	0	0	0	0
NM_001018042	Sp3	4166	2730.57	0.0450297	0.413059	2412	2458	2685	3507	24.9202	26.7409	28.3742	27.6927
NM_001018063	Cxx1b	1229	192.151	-0.490239	0.0108845	231	177	159	197	8.09011	6.52733	5.69566	5.27306
NM_001018079	Lce3f	607	0	NA	NA	0	0	0	0	0	0	0	0
NM_001018087	Ldoc1	1332	1.39265	1.99813	0.401221	0	1	2	3	0	0.0340259	0.0661035	0.074091
NM_001024134	Trim15	1834	5.36571	-0.673583	0.545674	8	4	5	4	0.187752	0.0988495	0.120024	0.0717479
NM_001024135	Kbtbd7	4525	304.212	0.167849	0.26869	282	239	291	434	2.68241	2.39383	2.83122	3.15515
NM_001024136	Anks6	3535	120.227	0.372439	0.115517	92	98	124	181	1.12019	1.25647	1.5443	1.68437
NM_001024137	Pla2g4d	3264	0.52216	2.33464	0.540295	0	0	2	0	0	0	0.026976	0
NM_001024138	Gpr139	1035	0	NA	NA	0	0	0	0	0	0	0	0
NM_001024139	Adamts15	5918	178.795	1.48135	2.70006e-13	85	86	248	342	0.618213	0.658624	1.84491	1.90108
NM_001024141	Nxf3	2957	201.68	1.22127	1.0268e-10	119	101	262	372	1.73217	1.54805	3.90075	4.13847
NM_001024142	Fbxo10	4621	276.922	0.471757	0.00235114	218	203	307	413	2.03055	1.99101	2.92483	2.9401
NM_001024145	Pla2g4f	3103	1.03125	-1.92562	0.465535	1	2	0	1	0.0138711	0.0292121	0	0.0106015
NM_001024147	Gm5868	1375	10.823	-1.29841	0.102556	16	12	6	8	0.500854	0.395542	0.192109	0.191397
NM_001024148	Ugt2a2	2527	0	NA	NA	0	0	0	0	0	0	0	0
NM_001024205	Nufip2	10393	2076.15	-0.151153	0.0151679	1949	2009	1898	2497	8.0717	8.76099	8.03996	7.90362
NM_001024206	Trappc1	738	486.292	0.151746	0.199463	413	422	488	657	24.0873	25.9161	29.1113	29.2858
NM_001024225	Defa24	415	0.283974	-1.76041	0.721304	0	1	0	0	0	0.109211	0	0
NM_001024230	Gm5431	2964	0	NA	NA	0	0	0	0	0	0	0	0
NM_001024385	Crls1	1898	691.36	0.129435	0.196989	603	595	668	954	13.6746	14.2081	15.4945	16.5349
NM_001024458	Add1	3953	3398.43	-0.120957	0.010953	3244	3175	3135	4141	35.3222	36.4025	34.9148	34.4609
NM_001024468	Bcat1	7820	2344.71	-0.239062	1.40881e-05	2360	2244	2063	2746	12.9897	13.0056	11.6142	11.5516
NM_001024474	Diras2	4344	395.866	-1.63432	3.01513e-33	561	526	177	256	5.55862	5.48795	1.79383	1.93865
NM_001024478	Cdhr3	2931	3.34777	-0.831191	0.585022	6	2	0	6	0.0881109	0.0309263	0	0.0673417
NM_001024504	Dcun1d2	3025	233.038	-0.428021	0.0121378	235	249	195	248	3.34377	3.73068	2.83797	2.69696
NM_001024508	Brd9	2410	821.179	-0.252571	0.00681891	803	816	695	987	14.3414	15.3457	12.696	13.4725
NM_001024512	Fam149b	2414	493.083	-0.0518556	0.656914	455	455	459	625	8.11275	8.54256	8.37093	8.51709
NM_001024526	Larp4	6512	1659.4	0.0170185	0.795959	1503	1488	1582	2155	9.93433	10.3562	10.6952	10.8863
NM_001024539	Shc2	3942	577.819	0.135672	0.209789	525	474	590	760	5.73241	5.44974	6.58922	6.34228
NM_001024560	Snx32	1635	85.0787	-0.188577	0.498828	79	85	79	98	2.07971	2.35622	2.1272	1.97177
NM_001024602	Cep170b	6619	1031.28	0.262424	0.00132892	887	814	1093	1418	5.768	5.57373	7.26986	7.04746
NM_001024604	Ankrd28	5199	1536.14	0.219361	0.00133408	1289	1284	1591	2102	10.6715	11.1933	13.4725	13.3003
NM_001024606	Pdp2	3494	215.049	0.106161	0.545589	201	175	216	282	2.4761	2.27002	2.72163	2.65506
NM_001024614	1700007G11Rik	853	0.724384	0.72921	0.808357	1	0	1	1	0.0504598	0	0.0516119	0.0385655
NM_001024616	Rabl6	3138	2322.62	-0.0811828	0.160097	2230	2099	2235	2792	30.5877	30.3161	31.3562	29.2692
NM_001024617	Inpp4b	4402	1.39937	0.641285	0.76358	1	1	1	3	0.00977787	0.0102959	0.0100011	0.0224192
NM_001024618	Xirp2	11944	0.803401	-3.27958	0.309047	3	0	0	0	0.010811	0	0	0
NM_001024619	Tsku	2506	557.203	-0.286354	0.00901827	567	543	491	629	9.73859	9.82048	8.62579	8.25692
NM_001024622	Pcnp	2264	564.216	0.0943915	0.416663	485	505	519	795	9.22061	10.1095	10.0923	11.5515
NM_001024624	Cdkl5	3225	73.3184	-0.914561	0.00320463	77	96	51	62	1.02767	1.34914	0.696208	0.632427
NM_001024626	Zfp873	2295	207.507	0.0623637	0.726309	184	184	203	271	3.45088	3.6337	3.89414	3.8845
NM_001024645	Carmil3	4556	374.113	0.49506	0.000220502	287	276	425	552	2.71139	2.74561	4.1068	3.98569
NM_001024672	Methig1	1443	1.19441	-0.981007	0.699483	3	0	0	2	0.0894848	0	0	0.0455945
NM_001024673	Ifnl2	576	0	NA	NA	0	0	0	0	0	0	0	0
NM_001024698	Cpa2	1312	59.204	0.367021	0.314024	33	60	67	81	1.08262	2.07268	2.24822	2.03095
NM_001024699	Zbtb45	2136	141.741	0.42733	0.0545756	119	101	141	227	2.39795	2.14306	2.90614	3.49601
NM_001024702	C1ql4	714	0.535601	-2.69477	0.475177	2	0	0	0	0.120566	0	0	0
NM_001024703	Mctp2	5764	9.06056	0.0719038	0.932333	7	9	8	13	0.0522719	0.0707673	0.0611033	0.0741939
NM_001024705	Prpmp5	1279	0	NA	NA	0	0	0	0	0	0	0	0
NM_001024706	Gm5458	997	1.66478	-2.57678	0.259453	1	4	1	0	0.0431717	0.181836	0.0441574	0
NM_001024707	Lrp3	3984	424.626	0.343302	0.0070413	367	313	449	615	3.96498	3.56073	4.96164	5.07814
NM_001024709	Krtap10-10	1302	0	NA	NA	0	0	0	0	0	0	0	0
NM_001024712	Gm3696	2130	11.6165	0.151569	0.840261	12	8	13	14	0.242491	0.170225	0.268697	0.216221
NM_001024714	Cma2	940	0	NA	NA	0	0	0	0	0	0	0	0
NM_001024716	Triobp	2539	971.929	0.0169869	0.852329	868	881	998	1170	14.7147	15.7263	17.3048	15.159
NM_001024717	Gal3st3	2417	27.7184	0.142518	0.775232	24	24	21	46	0.427394	0.450037	0.382509	0.62608
NM_001024719	Cyp2c67	1695	0	NA	NA	0	0	0	0	0	0	0	0
NM_001024720	Hmcn1	18205	79.8865	0.349583	0.230486	61	66	93	105	0.144223	0.164311	0.224901	0.189735
NM_001024721	Ifi214	1287	0	NA	NA	0	0	0	0	0	0	0	0
NM_001024726	Zfp607a	3504	162.911	-0.522349	0.00997662	179	169	136	161	2.19879	2.18593	1.70873	1.51151
NM_001024728	C330021F23Rik	1613	15.9954	0.515739	0.425178	13	11	15	28	0.346899	0.309081	0.409407	0.571047
NM_001024806	Cebpz	4059	2106.08	0.0743879	0.206881	1932	1792	2025	2819	20.4872	20.0093	21.9636	22.8468
NM_001024837	Adarb1	6573	304.488	0.00198839	0.989382	268	283	296	384	1.75495	1.95136	1.98256	1.92184
NM_001024841	Gm128	1466	0.835748	-3.32703	0.260165	1	2	0	0	0.0293603	0.0618315	0	0
NM_001024842	Hoxc11	912	0.26108	1.30826	0.792531	0	0	1	0	0	0	0.0482729	0
NM_001024846	Zfp62	4020	1503.97	0.00662512	0.923362	1363	1357	1442	1929	14.5937	15.2992	15.792	15.7854
NM_001024848	Apol7b	2220	0	NA	NA	0	0	0	0	0	0	0	0
NM_001024849	Gm14325	4388	165.41	-0.0255009	0.900744	140	162	155	212	1.37327	1.67326	1.55512	1.58934
NM_001024850	Rhox10	755	0	NA	NA	0	0	0	0	0	0	0	0
NM_001024851	Ankrd34a	2582	186.477	-0.219344	0.252014	179	184	177	205	2.98395	3.2298	3.01797	2.61184
NM_001024853	Timm9	973	447.228	-0.010895	0.930272	441	374	436	558	19.5083	17.421	19.7275	18.8656
NM_001024854	Timm9	791	387.47	-0.0473295	0.723105	388	327	374	476	21.113	18.7364	20.8158	19.7961
NM_001024856	Ttbk2	11134	820.744	-0.10454	0.251891	786	757	739	1035	3.03854	3.08147	2.92208	3.058
NM_001024857	Ttbk2	11061	818.704	-0.102236	0.262871	784	754	738	1033	3.05082	3.08952	2.93738	3.07224
NM_001024910	Sept10	1809	1062.6	0.222663	0.00571519	904	875	1079	1485	21.5092	21.9222	26.2592	27.0045
NM_001024911	Sept10	2528	1446.31	0.220179	0.00157948	1225	1198	1478	2006	20.8571	21.478	25.7392	26.1037
NM_001024917	N4bp2	5709	2850.28	-0.0741728	0.152898	2685	2614	2711	3484	20.2432	20.752	20.9059	20.0755
NM_001024918	Rfx4	3920	0	NA	NA	0	0	0	0	0	0	0	0
NM_001024919	Bod1	1396	666.013	0.10567	0.29129	602	562	661	883	18.5612	18.2459	20.8456	20.8077
NM_001024920	Trp53i13	1357	116.931	0.0877156	0.712089	109	97	110	161	3.45733	3.23971	3.56871	3.90296
NM_001024922	Ddx49	2085	935.114	0.0456665	0.592631	860	810	893	1236	17.7536	17.6073	18.8558	19.5012
NM_001024926	Cyb5d2	2370	63.5542	-0.136493	0.671015	66	55	56	80	1.19864	1.05179	1.04025	1.11043
NM_001024927	Pitpnm3	6644	8.83704	-0.549794	0.520776	9	10	7	9	0.0583052	0.0682157	0.0463839	0.0445617
NM_001024928	Zfp667	3664	112.863	-0.0947181	0.697212	115	97	98	148	1.35094	1.19986	1.17752	1.32879
NM_001024931	Rbfox3	2990	2.24183	-1.41266	0.43276	3	3	0	3	0.0431861	0.0454741	0	0.0330064
NM_001024932	Pilrb2	1801	0	NA	NA	0	0	0	0	0	0	0	0
NM_001024945	Qsox1	3347	428.162	-0.0521978	0.680457	421	371	386	559	5.41403	5.0238	5.07727	5.4942
NM_001024950	Zfp563	6376	182.49	0.224577	0.246685	162	144	174	270	1.09361	1.02359	1.20143	1.39304
NM_001024952	Rc3h1	10989	1135.69	-0.209978	0.0104321	1076	1130	1025	1325	4.21452	4.66052	4.10643	3.96649
NM_001024954	Pbx4	1337	6.57903	-0.269481	0.786052	7	6	7	6	0.225352	0.203392	0.230497	0.147628
NM_001024955	Pik3r1	5814	198.403	-0.349218	0.0559675	200	203	164	227	1.48064	1.58247	1.24184	1.2844
NM_001025067	Lrig2	7154	1207.92	-0.0715346	0.341595	1158	1087	1140	1491	6.96713	6.88644	7.01543	6.8561
NM_001025074	Ntrk2	8724	2.9634	2.15798	0.209238	1	1	1	11	0.00493377	0.00519515	0.00504641	0.0414787
NM_001025083	Rhox12	929	0	NA	NA	0	0	0	0	0	0	0	0
NM_001025084	Rhox1	875	0	NA	NA	0	0	0	0	0	0	0	0
NM_001025085	Gm5797	990	0	NA	NA	0	0	0	0	0	0	0	0
NM_001025086	Rhox7a	974	0	NA	NA	0	0	0	0	0	0	0	0
NM_001025093	Atf2	4283	1688.85	-0.118227	0.0662322	1630	1559	1533	2094	16.3807	16.4973	15.7577	16.0834
NM_001025102	Arl14ep	3301	2068.56	-0.584697	1.73678e-23	2329	2174	1582	2120	30.3681	29.8489	21.0989	21.1271
NM_001025103	Cracr2b	1675	13.9507	0.831352	0.245932	6	12	20	19	0.154181	0.324699	0.525671	0.373153
NM_001025156	Ccdc93	7230	847.502	-0.306047	0.000606797	863	836	729	965	5.13768	5.24061	4.43903	4.39074
NM_001025163	Zfp78	4744	23.7507	0.910521	0.0912521	18	12	31	38	0.163313	0.114644	0.287684	0.263504
NM_001025192	Cxadr	5557	1648.89	-0.313687	1.78341e-06	1669	1644	1407	1881	12.9274	13.4084	11.1469	11.1352
NM_001025208	LOC547349	387	3.90228	-0.354431	0.78327	4	4	2	6	0.44488	0.46845	0.227519	0.510022
NM_001025240	Gm5346	2209	0	NA	NA	0	0	0	0	0	0	0	0
NM_001025241	Gm20747	1116	0	NA	NA	0	0	0	0	0	0	0	0
NM_001025244	Krtap31-2	932	0	NA	NA	0	0	0	0	0	0	0	0
NM_001025245	Mbp	4814	20.873	1.10896	0.0559505	14	10	30	33	0.125175	0.0941473	0.274355	0.225505
NM_001025246	Trp53i11	2652	415.7	0.328265	0.00996593	355	314	447	587	5.76168	5.36624	7.42049	7.28137
NM_001025250	Vegfa	3520	4466.69	-0.388245	5.1485e-19	4747	4436	3805	4820	58.0458	57.1167	47.5894	45.0457
NM_001025251	Mbp	2177	3.60848	1.77041	0.24032	3	0	7	5	0.059314	0	0.141559	0.0755545
NM_001025254	Mbp	2100	2.87738	3.23239	0.101007	1	0	7	4	0.0204963	0	0.14675	0.0626598
NM_001025255	Mbp	2100	3.60848	1.77041	0.24032	3	0	7	5	0.0614888	0	0.14675	0.0783248
NM_001025256	Mbp	2055	3.3474	1.63279	0.290034	3	0	6	5	0.0628353	0	0.12854	0.0800399
NM_001025257	Vegfa	3318	4226.34	-0.382982	1.38846e-17	4469	4205	3617	4558	57.9733	57.4386	47.9922	45.1904
NM_001025258	Mbp	2068	3.60848	1.77041	0.24032	3	0	7	5	0.0624403	0	0.14902	0.0795368
NM_001025259	Mbp	1978	3.3474	1.63279	0.290034	3	0	6	5	0.0652814	0	0.133544	0.0831557
NM_001025260	H2al1e	491	0	NA	NA	0	0	0	0	0	0	0	0
NM_001025261	Tpd52	2422	139.66	-1.05457	2.69672e-06	167	174	95	106	2.96781	3.25603	1.72682	1.43973
NM_001025262	Tpd52	2355	139.376	-1.05024	2.96921e-06	167	173	95	106	3.05225	3.32942	1.77595	1.48069
NM_001025263	Tpd52	2299	139.595	-1.0559	2.44914e-06	167	174	94	107	3.1266	3.43024	1.80006	1.53106
NM_001025264	Tpd52	2284	139.311	-1.05157	2.69827e-06	167	173	94	107	3.14713	3.43292	1.81188	1.54112
NM_001025286	Nkain2	1227	0	NA	NA	0	0	0	0	0	0	0	0
NM_001025296	Dffa	2459	376.896	-0.433404	0.00128594	408	377	323	390	7.14161	6.94859	5.78286	5.21741
NM_001025305	Tfap2b	6158	0	NA	NA	0	0	0	0	0	0	0	0
NM_001025307	Stx3	3009	274.641	-0.188526	0.227388	269	261	257	314	3.8479	3.93126	3.76019	3.43286
NM_001025309	Pja2	4694	2892.75	-0.307262	8.53837e-10	2979	2824	2486	3294	27.3163	27.2669	23.3161	23.085
NM_001025310	St6galnac6	2375	712.226	-0.083422	0.389185	678	651	661	886	12.2874	12.4231	12.2528	12.2721
NM_001025311	St6galnac6	2286	692.755	-0.0880556	0.369389	668	627	643	859	12.5775	12.431	12.3832	12.3613
NM_001025312	Dclre1b	4117	327.442	0.196102	0.175154	280	274	317	470	2.92733	3.01636	3.38982	3.75548
NM_001025313	Tapbp	2740	305.636	-0.132214	0.369816	307	273	284	367	4.82261	4.51571	4.56317	4.4062
NM_001025351	Defb46	171	0	NA	NA	0	0	0	0	0	0	0	0
NM_001025353	Gm6040	852	0	NA	NA	0	0	0	0	0	0	0	0
NM_001025358	Klc1	2396	1156.7	-0.0901053	0.254026	1072	1089	1089	1412	19.2576	20.5994	20.0097	19.3864
NM_001025359	Klc1	2423	1193.42	-0.0815019	0.288307	1113	1111	1118	1473	19.7713	20.7814	20.3136	19.9985
NM_001025360	Klc1	2486	1312.75	-0.12149	0.0946292	1254	1226	1211	1599	21.7115	22.3513	21.4458	21.159
NM_001025361	Klc1	2440	1276.03	-0.130466	0.0795299	1213	1204	1182	1538	21.3976	22.3641	21.3268	20.7355
NM_001025362	Klc1	1911	1122.3	-0.108155	0.180682	1048	1061	1064	1343	23.6045	25.1634	24.512	23.1187
NM_001025363	Klc1	2373	1183.74	-0.0815522	0.290975	1101	1105	1105	1466	19.9703	21.1047	20.5004	20.3229
NM_001025364	Rtn2	1071	232.365	-0.457987	0.00649375	254	234	187	251	10.2079	9.9024	7.68689	7.70962
NM_001025365	Miip	1801	295.989	0.19906	0.192838	270	231	288	424	6.45274	5.81316	7.04007	7.74463
NM_001025371	Serinc4	2520	382.969	-0.115804	0.378493	379	344	349	474	6.47341	6.18688	6.0971	6.18766
NM_001025372	Adcyap1r1	6143	153.776	1.00141	2.57316e-06	101	85	199	259	0.707677	0.627122	1.42617	1.38697
NM_001025373	Zfp943	2728	291.669	0.0771662	0.614379	258	256	303	362	4.0707	4.25314	4.88986	4.36529
NM_001025375	Wdr61	1318	981.957	0.155471	0.0650974	860	824	1019	1287	28.0852	28.3352	34.0375	32.1227
NM_001025376	Wdr61	1207	973.335	0.15773	0.061768	854	814	1009	1279	30.454	30.5655	36.8029	34.8587
NM_001025378	Orc2	3013	1224.41	-0.122427	0.101454	1198	1117	1134	1485	17.114	16.8023	16.5696	16.2135
NM_001025379	Sema3g	3668	15.5394	0.994033	0.149124	14	5	21	25	0.164283	0.061781	0.252051	0.224212
NM_001025380	Adam39	2437	0	NA	NA	0	0	0	0	0	0	0	0
NM_001025381	Gpr17	5189	3.89123	1.36882	0.314662	3	1	4	9	0.0248847	0.00873434	0.0339371	0.0570568
NM_001025382	Fam196b	5365	17.4502	-0.85734	0.166512	24	17	11	17	0.192547	0.143613	0.0902654	0.104238
NM_001025383	Gm14685	2767	0	NA	NA	0	0	0	0	0	0	0	0
NM_001025384	DXBay18	2855	0	NA	NA	0	0	0	0	0	0	0	0
NM_001025385	Tas2r137	1000	0.567948	-2.76571	0.453665	0	2	0	0	0	0.090645	0	0
NM_001025386	Olfr243	949	0	NA	NA	0	0	0	0	0	0	0	0
NM_001025388	Eno1b	1696.5	2071	-0.0259591	0.670586	2011	1781	2005	2574	51.0214	47.58	52.0306	49.9118
NM_001025391	Sufu	4508	1048.71	-0.0868852	0.286858	1039	922	974	1301	9.92032	9.2696	9.51204	9.49384
NM_001025392	Bclaf1	5439	4086.77	-0.0791928	0.0898606	3795	3817	3742	5164	30.0322	31.8066	30.2889	31.2331
NM_001025393	Bclaf1	5293	3924.38	-0.0695876	0.136716	3640	3646	3617	4961	29.6001	31.2197	30.0847	30.833
NM_001025395	Src	3853	1026.8	-0.139834	0.0935776	973	979	913	1278	10.8695	11.5159	10.4321	10.9114
NM_001025426	Depdc5	8168	889.704	0.227412	0.0134592	718	767	907	1242	3.78358	4.25592	4.88866	5.00212
NM_001025427	Hmga1	1672	473.746	0.33879	0.0052327	369	389	503	681	9.49914	10.5445	13.2443	13.3986
NM_001025428	Spag9	6886	1734.02	-0.493107	3.30215e-14	1866	1812	1343	1888	11.6638	11.9263	8.58633	9.01952
NM_001025429	Spag9	6883	1734.02	-0.493107	3.30215e-14	1866	1812	1343	1888	11.6689	11.9315	8.59007	9.02345
NM_001025430	Spag9	6872	1734.02	-0.493107	3.30215e-14	1866	1812	1343	1888	11.6875	11.9506	8.60382	9.0379
NM_001025431	Btbd3	4631	462.244	-0.0441644	0.713566	444	408	425	596	4.1267	3.993	4.04029	4.2337
NM_001025432	Crebbp	7474	798.968	-0.298814	0.0012028	804	794	683	920	4.63017	4.81483	4.02315	4.04933
NM_001025435	BC053393	2035	0	NA	NA	0	0	0	0	0	0	0	0
NM_001025438	Camk2d	5559	615.489	-0.783725	1.92711e-13	718	695	415	601	5.55932	5.66633	3.28662	3.55653
NM_001025439	Camk2d	5571	590.212	-0.791796	5.1611e-13	690	668	392	580	5.33102	5.43447	3.09779	3.42486
NM_001025444	Aptx	5544	459.173	-0.143765	0.231526	448	426	424	550	3.47816	3.48257	3.36698	3.26353
NM_001025445	Aptx	5540	459.724	-0.147065	0.22072	449	427	424	550	3.48844	3.49327	3.36942	3.26589
NM_001025559	Sox6	8533	748.869	0.309926	0.00108623	626	587	797	1056	3.15767	3.11781	4.11202	4.07109
NM_001025560	Sox6	8647	751.291	0.305465	0.00126324	630	589	800	1056	3.13595	3.08719	4.07308	4.01742
NM_001025561	Pus1	1859	415.57	0.373241	0.0039294	355	303	436	617	8.21946	7.38715	10.3254	10.9183
NM_001025562	Pus1	1503	387.151	0.343566	0.00985948	332	288	403	569	9.50765	8.68455	11.8044	12.4538
NM_001025565	Lhx9	4917	0.456584	2.16516	0.558884	0	0	1	1	0	0	0.00895361	0.00669034
NM_001025567	Dmbx1	4010	0.674982	0.532378	0.870556	0	1	0	2	0	0.0113024	0	0.0164072
NM_001025568	Pde1c	8834	29.5613	-0.75133	0.127342	26	41	18	32	0.126681	0.210349	0.0897044	0.119163
NM_001025570	Prrx1	4093	5.3025	1.47518	0.227393	2	3	12	4	0.0210321	0.0332195	0.129074	0.0321489
NM_001025571	Sh2d2a	4725	6.86539	0.124197	0.898896	8	4	7	9	0.0728756	0.0383683	0.0652221	0.0626598
NM_001025572	Ankrd12	8976	399.388	-0.347353	0.00693965	413	398	337	449	1.98044	2.00962	1.6529	1.64555
NM_001025573	Slc23a4	2148	2.37811	1.7207	0.327216	1	1	4	4	0.0200383	0.0210999	0.0819831	0.0612596
NM_001025574	Bpifb9b	2029	0	NA	NA	0	0	0	0	0	0	0	0
NM_001025575	Cfhr2	1594	0	NA	NA	0	0	0	0	0	0	0	0
NM_001025576	Ccdc141	6303	7693.19	-0.893054	6.71308e-144	9297	8837	5261	6754	63.4877	63.5436	36.7468	35.2503
NM_001025577	Maf	3639	121.457	-1.67621	1.58164e-11	168	168	48	83	1.98711	2.09238	0.580708	0.750317
NM_001025581	Kcnc2	6189	2.5456	-0.249201	0.874895	3	2	3	2	0.0208639	0.0146461	0.0213402	0.0106306
NM_001025582	Dram2	2452	502.371	-0.55556	1.53551e-06	558	527	381	531	9.79508	9.74101	6.84074	7.12398
NM_001025584	Kcnj6	2349	2.95278	0.177377	0.903756	2	3	3	4	0.0366472	0.0578832	0.0562259	0.0560177
NM_001025585	Kcnj6	2044	0	NA	NA	0	0	0	0	0	0	0	0
NM_001025586	Nr2c2ap	1186	285.248	-0.189654	0.21275	276	275	255	341	10.0166	10.509	9.46573	9.45841
NM_001025587	Nr2c2ap	1184	284.964	-0.18698	0.219272	276	274	255	341	10.0335	10.4885	9.48172	9.47439
NM_001025589	Rfxank	3641	492.613	-0.160969	0.180673	518	427	444	597	6.12355	5.31522	5.3686	5.39389
NM_001025590	Kcnj6	3632	0	NA	NA	0	0	0	0	0	0	0	0
NM_001025594	Zbtb43	4992	451.3	-0.0329943	0.787158	417	411	415	586	3.59547	3.73148	3.65992	3.86164
NM_001025597	Ikzf1	5441	2.63919	1.90882	0.262611	1	1	5	4	0.00791071	0.00832981	0.0404566	0.0241841
NM_001025599	Trim26	3204	626.016	0.131209	0.219328	535	547	652	804	7.18713	7.73764	8.95888	8.2549
NM_001025600	Cadm1	4259	6284.62	-1.26357	1.26938e-234	8220	7877	3451	4836	83.0727	83.8238	35.6727	37.3531
NM_001025602	Il1rl1	5286	0	NA	NA	0	0	0	0	0	0	0	0
NM_001025605	Gm527	1456	58.8547	0.273143	0.419161	52	45	55	91	1.53722	1.40076	1.66303	2.05603
NM_001025606	Tmem171	1149	1.23982	3.58914	0.166144	0	0	4	1	0	0	0.153263	0.0286305
NM_001025607	Gm5168	813	0	NA	NA	0	0	0	0	0	0	0	0
NM_001025608	Szrd1	3291	1556.19	-0.0426459	0.533098	1471	1395	1421	2021	19.2388	19.2115	19.0092	20.2017
NM_001025610	Ms4a7	1271	0	NA	NA	0	0	0	0	0	0	0	0
NM_001025612	Snx22	2546	2639.53	0.0018541	0.972056	2492	2293	2564	3333	42.1293	40.8187	44.3362	43.0651
NM_001025613	Otud7b	8086	1225.22	-0.0360958	0.629372	1164	1086	1172	1530	6.19603	6.08709	6.38105	6.22453
NM_001025614	Otud7b	8029	1224.96	-0.0366934	0.623669	1164	1086	1171	1530	6.24002	6.13031	6.42087	6.26871
NM_001025615	Ccdc50	6945	3947.63	-0.295604	9.42513e-11	4011	3881	3314	4635	24.8585	25.3271	21.0077	21.9546
NM_001025617	Cant1	2932	680.048	0.2587	0.012305	614	511	707	951	9.01361	7.89898	10.6158	10.67
NM_001025618	Cant1	2890	680.048	0.2587	0.012305	614	511	707	951	9.1446	8.01377	10.7701	10.8251
NM_001025779	Cdc6	4518	369.969	1.02895	1.00084e-13	224	217	490	616	2.13401	2.17684	4.77472	4.48521
NM_001025947	Dnm1l	4005	3261.96	-0.258623	1.52023e-07	3248	3196	2798	3857	34.9066	36.1675	30.757	31.6808
NM_001026211	Dnajc19	1273	251.554	0.0250976	0.876776	230	222	248	318	7.77667	7.90385	8.57673	8.21764
NM_001026212	Ensa	2271	1310.88	-0.0545517	0.459221	1270	1155	1201	1684	24.0703	23.0504	23.2822	24.3935
NM_001026214	Entpd5	4953	113.938	-0.215486	0.38929	103	119	89	150	0.895083	1.08891	0.79108	0.996257
NM_001029836	Npnt	4605	157.97	0.71137	0.00066716	112	105	200	235	1.04685	1.03341	1.91205	1.67875
NM_001029837	Pik3cd	4868	148.925	1.73214	2.95325e-14	68	57	229	280	0.601246	0.530687	2.07102	1.89215
NM_001029838	Pknox2	3535	764.957	0.452835	1.62379e-06	613	559	847	1130	7.46389	7.16698	10.5485	10.5157
NM_001029841	Sla	2856	1.1359	-3.77054	0.435706	0	4	0	0	0	0.0634769	0	0
NM_001029842	Slc16a6	4208	383.993	-0.119382	0.362853	367	358	353	470	3.75392	3.85586	3.69315	3.67427
NM_001029843	Vrk1	3708	1578.79	0.243792	0.000244526	1352	1271	1623	2210	15.6939	15.5353	19.2698	19.6065
NM_001029844	Vrk1	3649	1538.43	0.248852	0.000216605	1313	1238	1584	2157	15.4876	15.3766	19.1108	19.4458
NM_001029850	Magi1	7780	862.203	0.236067	0.00897592	710	725	890	1196	3.92801	4.2235	5.03627	5.05708
NM_001029855	Psme2	784	52.3108	-0.186178	0.605211	47	54	41	70	2.58033	3.1217	2.30232	2.93718
NM_001029856	Atad5	7247	1155.11	0.310171	5.56564e-05	965	906	1224	1636	5.73143	5.6661	7.4357	7.42632
NM_001029867	Ugt2b36	1880	0	NA	NA	0	0	0	0	0	0	0	0
NM_001029868	Pdzd4	3962	86.4461	0.13102	0.64486	70	79	97	102	0.760462	0.903705	1.07784	0.846904
NM_001029872	Itgad	3931	10.9189	-2.89225	0.00177863	16	19	1	5	0.175191	0.219061	0.0111994	0.0418423
NM_001029873	Unc13a	7915	206.509	-0.923818	9.75484e-07	225	264	139	179	1.22356	1.5117	0.773148	0.743962
NM_001029876	Urb2	5762	732.266	0.133919	0.162386	661	606	736	977	4.93767	4.76665	5.62345	5.57789
NM_001029877	Nova2	8366	22.023	0.347953	0.526981	15	20	24	31	0.0771734	0.108349	0.126297	0.121897
NM_001029878	Lonrf2	5065	2.50963	-1.62547	0.345843	4	3	0	3	0.0339918	0.0268445	0	0.0194845
NM_001029889	Usf3	12596	1043.93	0.0627504	0.440554	932	919	1032	1350	3.18477	3.30672	3.607	3.52573
NM_001029890	Mex3a	5772	3279.17	0.289862	1.37463e-08	2656	2693	3405	4676	19.806	21.1458	25.971	26.65
NM_001029893	Psg26	2051	0	NA	NA	0	0	0	0	0	0	0	0
NM_001029895	Ate1	4988	1135.93	-0.642866	4.06836e-15	1277	1232	896	1075	11.0194	11.1943	7.90824	7.08974
NM_001029912	Zswim5	5381	105.194	-0.791164	0.00165251	124	118	71	102	0.991866	0.993878	0.58089	0.623571
NM_001029929	Zmynd15	2785	3.92085	0.500664	0.705176	4	2	2	9	0.06182	0.0325476	0.0316157	0.106308
NM_001029930	Gm5796	1807	5.16659	-1.54716	0.18271	7	7	2	4	0.166738	0.175571	0.0487271	0.0728199
NM_001029933	Zfp114	2230	8.60514	0.333955	0.716386	8	6	4	19	0.154411	0.121944	0.0789685	0.280283
NM_001029934	Usp32	6888	1026.08	-0.189006	0.0212879	1021	961	942	1196	6.38009	6.32331	6.02083	5.71198
NM_001029935	Trim38	1472	5.47859	-0.606581	0.579731	5	7	3	7	0.146203	0.215528	0.0897247	0.156437
NM_001029936	Specc1	6734	257.076	0.684964	5.37435e-05	185	172	333	367	1.18248	1.15763	2.17706	1.79284
NM_001029937	Sec14l3	3914	0	NA	NA	0	0	0	0	0	0	0	0
NM_001029938	Rilp	1477	5.08485	-1.58323	0.185207	8	6	1	5	0.233133	0.184113	0.029807	0.111362
NM_001029977	Gm4788	2870	0	NA	NA	0	0	0	0	0	0	0	0
NM_001029978	Tceal3	1110	28.8448	1.37864	0.00630664	12	17	37	57	0.465321	0.694129	1.4675	1.68928
NM_001029979	Safb2	3249	1090.95	0.00546633	0.944721	1012	963	1044	1401	13.4068	13.4335	14.1465	14.1852
NM_001029982	Sec23ip	4556	1240.24	-0.0177261	0.815748	1201	1065	1159	1604	11.3463	10.5945	11.1995	11.5816
NM_001029983	Man1b1	3727	1765.77	0.0736458	0.259682	1651	1471	1776	2262	19.067	17.8882	20.9789	19.9656
NM_001029984	Fcrlb	1277	0.942782	-0.430107	0.870417	1	1	0	2	0.0337057	0.0354914	0	0.0515214
NM_001029985	Kcp	4848	736.748	0.169491	0.0834598	666	592	773	964	5.91297	5.53443	7.01965	6.54128
NM_001029987	Doxl2	2282	0.26108	1.30826	0.792531	0	0	1	0	0	0	0.0192922	0
NM_001029988	Fat2	14398	0	NA	NA	0	0	0	0	0	0	0	0
NM_001029990	Mettl17	1607	398.462	-0.0336677	0.794424	368	363	372	510	9.85658	10.2378	10.1912	10.4401
NM_001029993	Zc3h18	3783	1112.98	0.209002	0.00765439	972	901	1150	1517	11.0592	10.7945	13.3832	13.1916
NM_001029994	Zc3h18	3712	1112.72	0.209758	0.00743608	971	901	1150	1517	11.2591	11.001	13.6392	13.4439
NM_001030014	Mcat	1887	409.309	-0.124211	0.340922	387	386	396	474	8.82741	9.27106	9.23893	8.26333
NM_001030274	Ndufs5	504	0.674982	0.532378	0.870556	0	1	0	2	0	0.0899256	0	0.130541
NM_001030290	Rdh8	1442	0	NA	NA	0	0	0	0	0	0	0	0
NM_001030291	Enpp7	1363	0	NA	NA	0	0	0	0	0	0	0	0
NM_001030292	Kcnk15	1029	0	NA	NA	0	0	0	0	0	0	0	0
NM_001030293	Spry3	4342	0	NA	NA	0	0	0	0	0	0	0	0
NM_001030294	Olfm4	1632	0.283974	-1.76041	0.721304	0	1	0	0	0	0.0277711	0	0
NM_001030296	Prr7	1355	39.798	-0.72609	0.0740919	47	43	29	38	1.49298	1.43828	0.942231	0.922556
NM_001030297	Tmprss11c	1603	0	NA	NA	0	0	0	0	0	0	0	0
NM_001030305	Pmp2	1358	0	NA	NA	0	0	0	0	0	0	0	0
NM_001030307	Dkc1	2786	1577.04	0.158402	0.0176612	1369	1334	1582	2141	21.1503	21.7014	24.9991	25.2804
NM_001031621	Abca17	5171	12.3653	0.3169	0.662482	10	10	12	19	0.0832376	0.0876475	0.102166	0.120873
NM_001031622	Gm16367	2031	0	NA	NA	0	0	0	0	0	0	0	0
NM_001031664	Nudt10	1746	58.2186	0.121256	0.720029	53	48	64	70	1.30655	1.24598	1.61374	1.31887
NM_001031667	Gsk3a	2246	1035.65	0.147613	0.0795006	962	823	1032	1406	18.4357	16.6075	20.2287	20.5932
NM_001031772	Lin28b	5396	1614.19	0.379023	4.82575e-08	1282	1264	1680	2421	10.2261	10.6167	13.7068	14.7595
NM_001031808	Mrpl41	2419	194.315	0.0617446	0.744276	168	177	175	273	2.98929	3.31628	3.18494	3.71258
NM_001031811	Kcnh8	2136.5	0	NA	NA	0	0	0	0	0	0	0	0
NM_001031814	Smg1	15488	3824.93	-0.244235	2.74748e-07	3804	3713	3454	4348	10.5716	10.8653	9.81806	9.23512
NM_001031851	Agxt2	1809	0	NA	NA	0	0	0	0	0	0	0	0
NM_001032298	Bglap2	467	0	NA	NA	0	0	0	0	0	0	0	0
NM_001032378	Pecam1	3237	127.911	0.772661	0.00118872	95	77	138	228	1.26321	1.07811	1.87687	2.31708
NM_001032413	Pear1	4341	67.0829	0.317748	0.322183	47	61	69	98	0.466018	0.636875	0.699774	0.742651
NM_001032414	Pear1	4272	65.0824	0.335829	0.306435	44	60	67	96	0.443318	0.636552	0.690466	0.739245
NM_001032727	Sybu	2914	1.30418	3.69089	0.139233	0	0	2	4	0	0	0.0302161	0.0451564
NM_001033039	Klhdc9	1549	57.6329	0.0966329	0.780086	57	44	65	66	1.58386	1.28741	1.8474	1.40165
NM_001033040	Ccdc189	2525	280.755	-0.0360225	0.820759	244	271	254	369	4.15932	4.86432	4.42864	4.80744
NM_001033041	Acmsd	2291	2.48947	0.290472	0.857497	1	3	3	3	0.0187875	0.0593485	0.0576494	0.0430769
NM_001033042	Lrrc14b	2742	133.728	-0.326436	0.144016	146	124	119	145	2.29182	2.0496	1.91064	1.7396
NM_001033043	Rnf17	5109	55.5294	-0.585196	0.096245	58	63	36	65	0.488637	0.55888	0.310217	0.418529
NM_001033122	Cd69	1613	0	NA	NA	0	0	0	0	0	0	0	0
NM_001033123	Gm14288	423	0	NA	NA	0	0	0	0	0	0	0	0
NM_001033124	Ntrk1	2569	7.52021	0.78265	0.405758	5	5	10	11	0.0837722	0.0882104	0.17137	0.140857
NM_001033126	Cd27	1568	3.50615	-3.89855	0.0354561	6	6	0	1	0.164702	0.173428	0	0.0209799
NM_001033128	Bbs1	5578	347.545	-0.0652183	0.644734	311	333	316	446	2.39981	2.7057	2.49406	2.6303
NM_001033131	Krtdap	448	0	NA	NA	0	0	0	0	0	0	0	0
NM_001033132	Commd6	869	267.593	-0.313601	0.0483554	263	274	234	298	13.0266	14.2904	11.8548	11.2809
NM_001033135	Rnf149	2422	1047.13	0.0763033	0.353377	967	884	997	1416	17.1849	16.5422	18.1226	19.2326
NM_001033136	Rmdn3	2237	629.682	-0.247731	0.0167787	629	610	564	720	12.1026	12.3588	11.0997	10.588
NM_001033139	AI846148	3175	736.961	-0.0364711	0.726145	757	600	686	945	10.2623	8.56488	9.51215	9.79122
NM_001033140	Sdhaf1	964	195.347	-0.311427	0.090118	196	196	170	219	8.75131	9.21495	7.76373	7.47335
NM_001033141	Ecscr	1100	132.966	0.443762	0.0513284	112	93	136	210	4.38248	3.83181	5.44308	6.28022
NM_001033142	Rnf166	1775	340.281	-0.493547	0.000490489	385	338	260	375	9.33591	8.63043	6.44872	6.94995
NM_001033145	1190002N15Rik	3945	843.98	0.464298	3.05718e-07	644	642	931	1259	7.0264	7.37568	10.3897	10.4985
NM_001033148	1700029J07Rik	2731	84.4303	-0.219719	0.449133	79	85	87	84	1.24509	1.41062	1.40248	1.01183
NM_001033149	Ttc9	4775	5.85704	0.193687	0.85518	7	3	6	8	0.0630985	0.0284749	0.0553193	0.0551144
NM_001033150	Plekhm2	4111	578.704	-0.310433	0.00415609	599	564	478	682	6.27153	6.21793	5.11893	5.4574
NM_001033155	Dnajb14	1841	192.941	-0.34209	0.064606	194	197	161	220	4.53568	4.84983	3.85009	3.93113
NM_001033156	Fbxo33	3440	318.578	-0.55366	0.000201723	380	309	242	337	4.75466	4.07112	3.0971	3.2227
NM_001033157	5730507C01Rik	2464	1.56959	-0.263033	0.901785	0	3	2	1	0	0.0551816	0.0357345	0.0133508
NM_001033158	Rasl12	2422	16.368	-0.308336	0.625527	19	14	13	20	0.337655	0.26198	0.236302	0.271647
NM_001033159	Zfp597	5625	283.906	-0.232485	0.129841	299	258	250	334	2.28793	2.07879	1.95666	1.95332
NM_001033161	Tradd	1378	35.5026	0.0664975	0.876894	32	31	32	50	0.999528	1.01959	1.02235	1.19363
NM_001033162	Shcbp1l	2033	13.8224	-1.17808	0.0964051	22	13	8	11	0.465779	0.289814	0.173241	0.177993
NM_001033163	Ephx3	2407	1.52257	2.17905	0.35347	0	1	1	5	0	0.0188295	0.0182904	0.0683349
NM_001033164	2510002D24Rik	1227	193.047	-0.112343	0.544119	185	179	170	247	6.48965	6.61184	6.09962	6.62218
NM_001033165	Dnajc25	1821	112.193	-0.249731	0.300114	113	108	99	130	2.67093	2.68799	2.39345	2.34845
NM_001033166	Selenoh	679	1071.09	0.246879	0.00541115	931	849	1029	1596	59.0166	56.6698	66.7182	77.3235
NM_001033167	Slc22a23	6238	239.486	0.18639	0.264878	209	197	255	312	1.4421	1.43131	1.79967	1.64535
NM_001033168	1700066B19Rik	2500	4.01566	1.94971	0.161579	2	1	7	7	0.0344337	0.018129	0.12327	0.09211
NM_001033170	Fam83e	2893	1.46494	0.719177	0.730094	1	1	2	2	0.014878	0.0156663	0.0304355	0.0227421
NM_001033171	Klrg2	2275	1.64427	1.03439	0.618336	2	0	2	3	0.0378393	0	0.0387032	0.0433799
NM_001033172	Rab11fip2	5286	335.582	-0.282537	0.0451106	335	333	283	396	2.7278	2.85516	2.35699	2.46443
NM_001033173	Usp31	10181	803.953	0.183486	0.0534164	695	669	860	1040	2.93825	2.97817	3.71883	3.3604
NM_001033174	Osbp	4571	1287.19	-0.380268	2.07836e-07	1372	1270	1058	1447	12.9192	12.5923	10.19	10.4137
NM_001033175	Cln6	2127	632.41	0.174042	0.091437	561	517	651	846	11.3524	11.0163	13.4745	13.0843
NM_001033176	Slc6a21	1724	0	NA	NA	0	0	0	0	0	0	0	0
NM_001033177	Krt76	2301	0	NA	NA	0	0	0	0	0	0	0	0
NM_001033178	Tmem181a	4386	312.833	0.0445784	0.765812	309	251	296	417	3.03238	2.5937	2.97113	3.12763
NM_001033181	Jrkl	2949	0	NA	NA	0	0	0	0	0	0	0	0
NM_001033184	1700057G04Rik	1043	0	NA	NA	0	0	0	0	0	0	0	0
NM_001033185	Ccdc190	1434	0.806134	0.855183	0.781276	0	1	2	0	0	0.0316057	0.0614016	0
NM_001033186	Skap1	2175	106.21	0.972309	0.000182695	71	59	147	164	1.40505	1.22944	2.97548	2.48047
NM_001033189	C77080	5178	196.791	0.342145	0.0621342	166	149	211	281	1.37988	1.30418	1.79399	1.78522
NM_001033191	Naa11	3360	0	NA	NA	0	0	0	0	0	0	0	0
NM_001033192	Fam8a1	1374	643.884	-0.354153	0.000506898	680	631	538	727	21.3018	20.814	17.2383	17.4059
NM_001033194	Gtf3c3	4744	839.882	0.0715174	0.425732	776	710	831	1092	7.04063	6.78309	7.71178	7.57228
NM_001033196	Znfx1	7198	193.184	-0.369872	0.0449317	205	190	165	211	1.22585	1.19634	1.00918	0.964315
NM_001033197	AU015228	2979	2.28452	-0.599775	0.718701	3	2	2	2	0.0433456	0.030428	0.0295568	0.0220855
NM_001033199	Clca4b	2981	0.26108	1.30826	0.792531	0	0	1	0	0	0	0.0147685	0
NM_001033201	Ncbp1	3086	2045.48	-0.0614667	0.296731	1925	1863	1919	2557	26.8491	27.3609	27.3765	27.2573
NM_001033202	Usp30	2775	654.368	-0.122163	0.253974	661	576	638	753	10.2526	9.40748	10.1218	8.92649
NM_001033204	Rpusd3	1258	118.883	-0.152811	0.55169	141	87	115	135	4.82428	3.13439	4.02453	3.53022
NM_001033205	Zfp575	2735	28.1368	0.516895	0.285528	22	20	32	42	0.346226	0.331426	0.5151	0.505173
NM_001033206	Pwwp2b	2330	348.848	0.0838953	0.542646	313	301	350	451	5.78206	5.85497	6.61318	6.3675
NM_001033207	Nlrc5	6894	1.18097	1.72898	0.491268	1	0	2	2	0.00624343	0	0.012772	0.00954349
NM_001033208	Myzap	2268	48.0428	-0.158783	0.671	44	48	38	65	0.835033	0.959207	0.737631	0.942798
NM_001033209	Xylb	3839	55.3617	1.06672	0.0027369	37	28	74	93	0.414837	0.330563	0.848618	0.796918
NM_001033210	Pls1	3679	1.81327	0.281685	0.887865	1	2	0	5	0.0116994	0.0246385	0	0.0447084
NM_001033211	AU022751	1836	0.658808	0.562034	0.864521	1	0	0	2	0.0234435	0	0	0.0358349
NM_001033212	Rprml	1069	0.391008	1.97458	0.643719	0	0	0	2	0	0	0	0.0615461
NM_001033213	Ttc7b	3420	907.778	-0.0948679	0.289664	891	812	800	1175	11.2136	10.7608	10.2982	11.3021
NM_001033214	E330034G19Rik	1483	0	NA	NA	0	0	0	0	0	0	0	0
NM_001033215	Zfp957	2746	3.23914	0.989477	0.496985	3	1	3	7	0.0470235	0.0165049	0.0480971	0.0838583
NM_001033217	Prickle1	4075	1461.5	0.376846	5.34232e-08	1202	1105	1595	2094	12.6961	12.2899	17.2318	16.9043
NM_001033219	Slc45a4	4632	303.722	-0.193894	0.219695	326	264	246	395	3.02931	2.58315	2.33811	2.80529
NM_001033220	AU021092	1362	1.32707	1.92806	0.429459	0	1	1	4	0	0.0332764	0.0323237	0.0966121
NM_001033221	G6b	2246	4.47507	0.0119515	0.99268	5	3	8	1	0.0958196	0.0605376	0.156812	0.0146467
NM_001033222	Pdzd8	7069	1266.4	0.0862353	0.242728	1144	1085	1230	1692	6.96566	6.95642	7.6603	7.87392
NM_001033223	Lin7a	5838	1.17425	3.52165	0.174378	0	0	3	2	0	0	0.0226233	0.0112698
NM_001033225	Pnrc1	1921	953.705	-0.0840683	0.318826	930	851	886	1185	20.8377	20.0778	20.3051	20.2927
NM_001033226	Calr4	1922	0	NA	NA	0	0	0	0	0	0	0	0
NM_001033227	Slc5a10	2243	4.2155	0.599292	0.634218	2	4	6	5	0.0383791	0.0808248	0.117766	0.0733313
NM_001033228	Itga1	5951	967.873	0.101278	0.2282	856	837	967	1271	6.19125	6.37455	7.15377	7.02594
NM_001033229	Cyp11b1	2387	0	NA	NA	0	0	0	0	0	0	0	0
NM_001033231	Fam195b	1198	955.345	-0.0282499	0.745873	913	836	947	1157	32.8026	31.6274	34.801	31.7706
NM_001033233	Tmprss11a	2646	0	NA	NA	0	0	0	0	0	0	0	0
NM_001033234	Gm9	1657	0	NA	NA	0	0	0	0	0	0	0	0
NM_001033235	Trim40	2189	0	NA	NA	0	0	0	0	0	0	0	0
NM_001033236	Vcpkmt	1019	202.772	0.225081	0.218319	165	174	201	290	6.96954	7.73907	8.68401	9.36208
NM_001033237	Yeats2	5965	2970.62	0.380976	4.3532e-13	2421	2258	3323	4161	17.4694	17.1565	24.5255	22.9475
NM_001033238	Cblb	6302	1807.39	0.0186465	0.764347	1682	1576	1728	2344	11.4879	11.3342	12.0716	12.2357
NM_001033239	Csta1	2726	0.545054	-0.197516	0.956324	0	1	1	0	0	0.016626	0.01615	0
NM_001033240	Wfdc6a	789	0	NA	NA	0	0	0	0	0	0	0	0
NM_001033241	Gm382	4065	0	NA	NA	0	0	0	0	0	0	0	0
NM_001033242	Cln5	2441	508.874	0.229647	0.0491236	454	396	542	682	8.00539	7.35261	9.7753	9.19105
NM_001033243	Ccdc114	2438	81.5409	0.145206	0.619326	75	66	70	125	1.3241	1.22694	1.26405	1.68665
NM_001033244	Fancd2	4734	1014.88	0.470387	1.07317e-08	788	755	1133	1502	7.1646	7.22824	10.5366	10.4373
NM_001033245	Hk3	3198	0	NA	NA	0	0	0	0	0	0	0	0
NM_001033246	Ccdc110	2617	1.57631	-1.30115	0.528659	1	3	1	1	0.0164471	0.0519555	0.0168227	0.0125703
NM_001033247	Cfap44	6546	11.4352	1.63951	0.0469945	5	5	22	15	0.0328767	0.0346185	0.14796	0.0753813
NM_001033248	Gm266	1212	18.4273	0.38737	0.515608	15	14	19	28	0.5327	0.523527	0.69016	0.759983
NM_001033249	Zfp583	2758	152.148	0.0646503	0.755529	140	130	145	204	2.18488	2.1363	2.31458	2.43324
NM_001033250	Lemd1	977	0	NA	NA	0	0	0	0	0	0	0	0
NM_001033251	Gpr174	5043	0	NA	NA	0	0	0	0	0	0	0	0
NM_001033252	Gm732	1657	0	NA	NA	0	0	0	0	0	0	0	0
NM_001033253	Plekhg1	7171	41.6185	0.275213	0.498918	28	40	43	59	0.168063	0.25281	0.26399	0.270658
NM_001033254	Pak6	4124	1.44877	0.74561	0.733021	2	0	2	2	0.020874	0	0.0213506	0.0159536
NM_001033255	Gm136	1296	0	NA	NA	0	0	0	0	0	0	0	0
NM_001033256	Spata5l1	1318	134.153	-0.24538	0.306021	161	104	124	149	5.25781	3.57628	4.14195	3.71894
NM_001033257	Phactr2	8270	1093.22	0.585997	2.16267e-13	803	782	1261	1672	4.17931	4.28564	6.71287	6.65088
NM_001033258	Arfgef3	8180	4.98054	-1.40869	0.232857	5	8	3	3	0.0263094	0.0443252	0.0161461	0.0120647
NM_001033259	Mcu	2862	468.261	0.280065	0.0204717	382	385	479	673	5.74497	6.09684	7.36825	7.7356
NM_001033260	Stox1	3096	1.59487	0.945028	0.642856	1	1	1	4	0.0139025	0.0146391	0.0142199	0.0425018
NM_001033261	Zfc3h1	6919	1936.32	-0.0097389	0.871888	1791	1732	1849	2466	11.1416	11.3454	11.765	11.7246
NM_001033262	March9	1992	100.44	-0.202055	0.430385	105	90	93	115	2.26879	2.0477	2.05538	1.89914
NM_001033263	Agap2	5613	4.42956	1.595	0.212581	2	2	6	9	0.0153366	0.0161491	0.0470603	0.0527468
NM_001033264	Gls2	2440	38.1834	-0.16492	0.694037	38	35	40	39	0.670329	0.650118	0.72172	0.525803
NM_001033266	Gm525	575	0	NA	NA	0	0	0	0	0	0	0	0
NM_001033267	Qrich2	2146	3.46548	0.142535	0.916703	4	2	4	4	0.0802277	0.0422391	0.0820595	0.0613167
NM_001033268	Fam120a	4899	3166.49	0.100736	0.0372898	2832	2711	3114	4221	24.8817	25.0805	27.984	28.3437
NM_001033269	Eif4e1b	1892	0	NA	NA	0	0	0	0	0	0	0	0
NM_001033270	Slc4a7	7362	2994.13	0.106714	0.0445248	2583	2642	2970	3973	15.1016	16.2649	17.7607	17.753
NM_001033271	Tmem55b	1599	523.381	0.272128	0.0159146	442	418	550	730	11.8978	11.8479	15.143	15.0184
NM_001033272	Spata13	7526	2786.35	-0.0919681	0.0753328	2734	2484	2573	3463	15.6361	14.959	15.0513	15.1369
NM_001033273	5031439G07Rik	5020	611.135	0.460342	1.45501e-05	497	437	675	909	4.26135	3.94541	5.91968	5.95674
NM_001033274	Brd1	5122	1987.28	-0.212311	0.000525627	1933	1933	1778	2335	16.2438	17.1043	15.2824	14.9967
NM_001033275	Gxylt1	6524	1533.31	0.306537	6.04219e-06	1268	1219	1602	2196	8.36565	8.46845	10.8105	11.073
NM_001033276	Kmt2d	19770	2082.21	-0.170668	0.00543262	1989	2009	1836	2556	4.33034	4.60561	4.0885	4.25307
NM_001033277	Spryd3	2424	216.635	0.0657269	0.705598	199	185	214	281	3.53358	3.45902	3.88669	3.81349
NM_001033279	D17Wsu92e	3805	2028.6	0.0632122	0.294533	1900	1702	1966	2676	21.4928	20.273	22.7472	23.1356
NM_001033280	Gm94	742	0	NA	NA	0	0	0	0	0	0	0	0
NM_001033281	Prdm6	2592	2654.06	0.509335	1.44105e-21	2090	1885	2992	3979	34.7061	32.9602	50.8189	50.4995
NM_001033283	Oosp3	799	0	NA	NA	0	0	0	0	0	0	0	0
NM_001033284	BC026585	1277	235.207	-0.0245779	0.886887	204	225	235	283	6.87596	7.98556	8.10169	7.29028
NM_001033285	Cdc42bpa	8617	1020.77	0.0433429	0.599892	925	899	967	1357	4.6204	4.72844	4.94048	5.18051
NM_001033286	Slc30a10	5829	19.8958	-1.00706	0.0849369	24	24	15	14	0.177219	0.186608	0.113291	0.0790101
NM_001033288	Sbspon	2741	6.78436	-1.13035	0.265937	8	9	2	8	0.125625	0.148815	0.0321232	0.0960129
NM_001033289	Slc9a2	3479	0	NA	NA	0	0	0	0	0	0	0	0
NM_001033290	Gpr55	2546	0.545054	-0.197516	0.956324	0	1	1	0	0	0.0178015	0.0172918	0
NM_001033291	Usp40	5019	941.19	-0.133221	0.123257	924	861	891	1108	7.92408	7.77499	7.81554	7.26225
NM_001033292	Espnl	5431	11.528	0.274721	0.717223	12	7	13	15	0.0951033	0.058416	0.105381	0.0908573
NM_001033293	Uap1l1	1679	226.926	0.349975	0.0479653	167	194	245	323	4.28115	5.23679	6.42412	6.32849
NM_001033294	Ddx31	3306	257.501	-0.0913573	0.569824	256	226	245	311	3.33297	3.09827	3.26258	3.09461
NM_001033296	Sel1l2	2197	0	NA	NA	0	0	0	0	0	0	0	0
NM_001033297	Gm561	455	96.0285	0.0679224	0.794649	88	82	97	122	8.32464	8.16801	9.38553	8.82058
NM_001033298	Kiz	2134	475.287	0.189757	0.113888	418	387	505	622	8.43094	8.21922	10.4183	9.58836
NM_001033299	Zfp217	5677	1757.65	0.169197	0.00809128	1532	1470	1746	2425	11.6154	11.7358	13.5402	14.0521
NM_001033300	Gmps	4549	2726.05	0.184767	0.000510944	2317	2308	2792	3689	21.9232	22.995	27.0208	26.6773
NM_001033301	Fhdc1	5916	4.51963	-0.639258	0.591958	5	5	3	5	0.0363778	0.038305	0.022325	0.0278029
NM_001033302	Ciart	1387	67.1636	-1.1789	0.000270633	93	76	44	47	2.88603	2.48343	1.39661	1.11473
NM_001033303	Ampd1	2324	0.283974	-1.76041	0.721304	0	1	0	0	0	0.0195019	0	0
NM_001033304	5330417C22Rik	3303	0.763452	-1.36796	0.661087	0	2	0	1	0	0.0274432	0	0.00995956
NM_001033305	Ndufb6	653	486.714	-0.11689	0.327871	452	465	462	578	29.7934	32.2741	31.1478	29.1181
NM_001033306	Shb	2736	54.6335	0.0101932	0.976896	58	41	55	67	0.912444	0.679175	0.885004	0.805577
NM_001033308	Themis2	2534	7.11144	2.05343	0.0535244	3	2	13	12	0.0509576	0.0357715	0.225858	0.155784
NM_001033310	Cox18	1319	356.328	0.072072	0.596906	325	305	356	459	10.6055	10.4802	11.8824	11.4477
NM_001033311	Vsig10	4042	68.4147	0.523046	0.0952474	57	45	79	101	0.606978	0.50458	0.860457	0.822003
NM_001033312	Fbxl18	2824	295.714	0.0272962	0.855479	274	257	295	370	4.17619	4.12461	4.59892	4.31008
NM_001033313	Pdap1	2195	2352.45	0.0473021	0.412475	2130	2068	2216	3152	41.7676	42.7002	44.4461	47.2389
NM_001033314	Ccdc61	1994	486.314	0.129445	0.270249	430	412	498	635	9.28191	9.36453	10.9952	10.476
NM_001033315	Hipk4	2408	11.6003	0.154509	0.838704	13	7	13	14	0.232371	0.131751	0.237676	0.191258
NM_001033316	Ffar3	1621	1.70313	2.36805	0.294575	1	0	4	2	0.0265529	0	0.108636	0.0405878
NM_001033317	Cnga4	2472	0.674982	0.532378	0.870556	0	1	0	2	0	0.0183343	0	0.0266152
NM_001033318	Cog7	2865	688.08	-0.0177489	0.857348	643	613	645	887	9.66008	9.69728	9.91137	10.1847
NM_001033319	Ppfia1	5152	1297.08	0.116899	0.10908	1146	1111	1285	1735	9.57421	9.77355	10.9806	11.0783
NM_001033320	Carmil2	2485	18.8737	-0.841162	0.157149	25	19	14	16	0.43302	0.34653	0.248028	0.211808
NM_001033321	Tmem231	2878	172.456	0.95659	4.20306e-06	122	91	232	273	1.82458	1.43306	3.54892	3.12047
NM_001033322	Gucy1a2	13713	130.784	0.421208	0.0626147	103	100	136	201	0.323295	0.330508	0.436621	0.482183
NM_001033324	Zbtb16	5105	22.4024	0.557227	0.31574	21	12	28	31	0.177059	0.106537	0.241469	0.199763
NM_001033325	A630095E13Rik	613	0	NA	NA	0	0	0	0	0	0	0	0
NM_001033326	Dhrsx	2194	0	NA	NA	0	0	0	0	0	0	0	0
NM_001033328	Tmem185a	1981	520.83	0.0939481	0.405821	467	447	510	694	10.1467	10.2267	11.334	11.5245
NM_001033329	Arhgef9	5061	243.664	0.0094418	0.954358	230	211	226	323	1.95608	1.88956	1.96594	2.09949
NM_001033330	Frmpd4	8590	0	NA	NA	0	0	0	0	0	0	0	0
NM_001033331	Gas2l3	6732	942.09	-0.143457	0.0956647	908	886	832	1177	5.80545	5.96491	5.44099	5.7515
NM_001033332	Tmtc3	2773	298.059	0.104066	0.486429	272	249	305	383	4.22195	4.06971	4.84226	4.54357
NM_001033333	Myrfl	3087	9.96869	-1.56823	0.0636373	15	12	6	5	0.209146	0.176181	0.0855683	0.0532822
NM_001033334	Syndig1l	2493	1.91481	2.5432	0.241787	0	1	4	3	0	0.0181799	0.0706376	0.0395865
NM_001033335	Serpina3f	2205	0	NA	NA	0	0	0	0	0	0	0	0
NM_001033336	Abcc4	5696	54.658	0.467901	0.201937	46	37	74	64	0.347602	0.294405	0.571953	0.369623
NM_001033337	Ttc38	3735	108.83	0.477983	0.0600475	92	73	133	147	1.06021	0.885821	1.56769	1.29472
NM_001033338	Rimbp3	5845	1.29905	-2.32676	0.33793	2	2	0	1	0.0147279	0.0155081	0	0.00562813
NM_001033339	Mmp25	3645	4.58361	1.20117	0.329241	2	3	7	7	0.0236171	0.0373025	0.0845472	0.0631756
NM_001033340	Lrrc30	1756	0	NA	NA	0	0	0	0	0	0	0	0
NM_001033341	Zfp407	7897	489.157	-0.18681	0.120166	473	472	413	617	2.57806	2.70891	2.30243	2.57023
NM_001033342	Cdc42bpg	5955	254.087	-0.0945348	0.569545	223	252	233	317	1.61182	1.91793	1.72255	1.75116
NM_001033343	Sec31b	3895	90.5189	-0.35503	0.19791	98	86	86	89	1.08296	1.0007	0.972052	0.751677
NM_001033344	Dusp27	4017	474.372	-0.524934	1.19658e-05	521	495	357	517	5.58252	5.58492	3.91259	4.23387
NM_001033345	Catip	2089	5.05913	0.417582	0.724948	5	3	2	12	0.103021	0.0650874	0.0421493	0.188969
NM_001033346	Lrrc55	2895	14.8891	1.10993	0.106047	7	10	21	24	0.104074	0.156554	0.319352	0.272716
NM_001033347	D430041D05Rik	10099	13.2626	0.467969	0.515381	7	13	16	18	0.0298342	0.0583417	0.0697493	0.0586331
NM_001033348	Ralgapa2	9567	912.058	-0.549966	1.72706e-10	1011	955	707	949	4.54851	4.5242	3.25344	3.26316
NM_001033349	Ankub1	1753	0.195504	1.09702	0.825892	0	0	0	1	0	0	0	0.0187658
NM_001033350	Bank1	3248	0	NA	NA	0	0	0	0	0	0	0	0
NM_001033351	Grin3a	7640	47.2332	-0.5657	0.130969	48	54	37	48	0.270422	0.320342	0.21321	0.206679
NM_001033352	Klhl21	3889	925.522	-0.0529697	0.539136	903	808	863	1171	9.99411	9.41645	9.76948	9.9053
NM_001033354	Iqsec3	6829	0.479478	-0.363356	0.923095	0	1	0	1	0	0.00663677	0	0.00481716
NM_001033355	Zfp568	7164	3625.74	-0.222811	1.28696e-06	3605	3478	3165	4329	21.6593	22.0033	19.4499	19.8784
NM_001033356	Ntn5	1960	1.11972	-3.74782	0.161054	1	3	0	0	0.0219603	0.0693712	0	0
NM_001033359	Cntn5	3583	0.195504	1.09702	0.825892	0	0	0	1	0	0	0	0.00918125
NM_001033360	Gpr101	5406	0	NA	NA	0	0	0	0	0	0	0	0
NM_001033361	Pgr15l	5372	0.283974	-1.76041	0.721304	0	1	0	0	0	0.0084368	0	0
NM_001033362	Gm614	743	0	NA	NA	0	0	0	0	0	0	0	0
NM_001033364	Cdhr2	4093	0.567948	-2.76571	0.453665	0	2	0	0	0	0.0221464	0	0
NM_001033365	Mroh5	2229	0	NA	NA	0	0	0	0	0	0	0	0
NM_001033366	Dpcr1	2603	3.9742	1.35831	0.316136	2	2	8	4	0.0330712	0.0348233	0.135305	0.0505515
NM_001033367	Nlrc4	3827	0	NA	NA	0	0	0	0	0	0	0	0
NM_001033369	Acvr1c	8648	0.26108	1.30826	0.792531	0	0	1	0	0	0	0.00509076	0
NM_001033371	Lrrc36	2069	0	NA	NA	0	0	0	0	0	0	0	0
NM_001033372	Gm648	1033	0	NA	NA	0	0	0	0	0	0	0	0
NM_001033373	Cdk15	1461	1.63755	2.31337	0.307456	1	0	3	3	0.0294608	0	0.0904002	0.0675491
NM_001033374	Gm694	901	0.2678	-1.71797	0.73091	1	0	0	0	0.0477716	0	0	0
NM_001033375	Washc4	5823	1966.81	-0.100076	0.0939708	1888	1803	1810	2438	13.9556	14.0334	13.6845	13.7732
NM_001033378	A430078G23Rik	2954	0	NA	NA	0	0	0	0	0	0	0	0
NM_001033379	Dcp1b	3300	132.631	-0.110674	0.635604	146	105	113	175	1.90429	1.44208	1.50752	1.74451
NM_001033380	Itpripl2	6861	303.432	0.0861561	0.575435	260	274	277	428	1.6311	1.80999	1.77742	2.05213
NM_001033382	Cacna2d4	5763	1.25326	0.381838	0.870493	2	0	2	1	0.0149374	0	0.0152785	0.00570821
NM_001033383	Zfp865	3953	631.06	0.118483	0.249789	572	526	630	839	6.22821	6.03077	7.01637	6.98206
NM_001033385	Tbc1d32	7204	364.371	0.0526547	0.699832	317	331	357	472	1.894	2.08242	2.18169	2.15535
NM_001033389	Fubp3	3801	2067.91	-0.107462	0.297297	1867	2017	1846	2625	21.1417	24.0504	21.3812	22.7185
NM_001033391	Ipcef1	1164	0	NA	NA	0	0	0	0	0	0	0	0
NM_001033393	Tmem104	4554	220.873	-0.0847923	0.624725	211	201	214	263	1.99427	2.0004	2.0688	1.89981
NM_001033394	Tmem88b	3467	4.73652	-1.63597	0.183529	8	5	3	2	0.0993185	0.0653627	0.0380948	0.0189769
NM_001033397	Krt26	2590	0	NA	NA	0	0	0	0	0	0	0	0
NM_001033399	Gfod1	6650	331.546	-0.0608322	0.665783	314	300	310	416	2.03237	2.04462	2.05229	2.05788
NM_001033400	Nutm2	2539	0	NA	NA	0	0	0	0	0	0	0	0
NM_001033404	Gm813	696	0	NA	NA	0	0	0	0	0	0	0	0
NM_001033405	Treml2	4502	6.34323	-0.0920851	0.927853	8	4	5	9	0.0764854	0.0402688	0.0488948	0.0657636
NM_001033407	Gm815	612	0	NA	NA	0	0	0	0	0	0	0	0
NM_001033408	Rbm44	3833	4.38811	1.10614	0.37795	2	3	7	6	0.0224587	0.0354729	0.0804003	0.0514945
NM_001033409	Lgr6	3603	0	NA	NA	0	0	0	0	0	0	0	0
NM_001033410	Rnf224	2017	8.01003	0.938553	0.316287	7	3	12	11	0.149378	0.0674108	0.261923	0.179405
NM_001033411	Gm826	1092	0	NA	NA	0	0	0	0	0	0	0	0
NM_001033412	Gm829	1085	0	NA	NA	0	0	0	0	0	0	0	0
NM_001033415	Shisa3	3750	2.11191	-1.87319	0.308356	3	3	1	1	0.0344337	0.036258	0.01174	0.00877238
NM_001033416	Gal3st4	3157	42.1799	0.561513	0.1604	33	29	43	71	0.449918	0.41633	0.599642	0.739831
NM_001033418	Bsph1	816	0	NA	NA	0	0	0	0	0	0	0	0
NM_001033419	Ceacam16	1627	1.28561	0.327269	0.887907	0	2	2	1	0	0.055713	0.0541179	0.0202191
NM_001033420	Dock1	6761	1703.97	0.108632	0.0924541	1521	1452	1724	2221	9.68306	9.73351	11.226	10.8065
NM_001033421	Pate2	2209	8.01464	0.714393	0.441369	4	7	7	16	0.0779397	0.14362	0.139509	0.238272
NM_001033422	Thoc2	7578	3479.78	-0.0305008	0.529905	3185	3188	3323	4368	18.0904	19.0668	19.3052	18.9617
NM_001033423	Gm773	941	0	NA	NA	0	0	0	0	0	0	0	0
NM_001033424	Fnd3c2	3636	0.456584	2.16516	0.558884	0	0	1	1	0	0	0.0121081	0.00904742
NM_001033425	Zscan10	2727	262.241	0.310837	0.053788	215	209	293	352	3.3935	3.47356	4.73022	4.24625
NM_001033426	Grxcr2	1993	0	NA	NA	0	0	0	0	0	0	0	0
NM_001033427	Lyg2	2556	0	NA	NA	0	0	0	0	0	0	0	0
NM_001033428	Tmem211	1820	1.3808	-2.24426	0.351629	1	3	1	0	0.0236495	0.0747074	0.0241895	0
NM_001033429	Trim75	2500	0.26108	1.30826	0.792531	0	0	1	0	0	0	0.01761	0
NM_001033430	Kdm7a	9531	1935.3	-0.497457	8.17906e-15	2024	2081	1538	2050	9.14042	9.89572	7.10422	7.07561
NM_001033431	Nlrp12	4317	0	NA	NA	0	0	0	0	0	0	0	0
NM_001033432	Heca	3661	1030.87	-0.21738	0.00879487	1006	1004	890	1248	11.8275	12.4293	10.7026	11.2141
NM_001033433	Tmem102	1937	7.64263	-0.482851	0.604162	6	10	7	7	0.133326	0.233983	0.159099	0.118882
NM_001033434	Gm884	4560	0	NA	NA	0	0	0	0	0	0	0	0
NM_001033435	Milr1	1550	1.82793	-1.6029	0.407561	3	2	1	1	0.0833074	0.0584807	0.0284032	0.0212235
NM_001033436	Atxn7l1	2557	38.3855	0.101354	0.806474	33	34	41	47	0.555491	0.602646	0.705914	0.604666
NM_001033437	Lsmem1	1207	1.63243	-2.5523	0.259255	3	2	1	0	0.106981	0.0750994	0.0364747	0
NM_001033438	Gm906	3146	0	NA	NA	0	0	0	0	0	0	0	0
NM_001033439	Lrch1	4685	336.332	0.0394073	0.788529	289	311	348	408	2.65511	3.0086	3.27015	2.86483
NM_001033440	Gm1587	1349	0	NA	NA	0	0	0	0	0	0	0	0
NM_001033441	Alg10b	3722	1819.13	-0.543589	8.03745e-18	1967	1945	1411	1901	22.7469	23.6841	16.6897	16.8017
NM_001033442	Gm1604b	775	0	NA	NA	0	0	0	0	0	0	0	0
NM_001033443	Cdkl4	2919	7.06363	0.637311	0.509224	5	5	9	10	0.0737276	0.0776336	0.13574	0.112698
NM_001033444	Capn13	2589	0	NA	NA	0	0	0	0	0	0	0	0
NM_001033445	Garem1	4775	160.115	-0.0627735	0.758969	162	135	155	194	1.46028	1.28137	1.42908	1.33652
NM_001033446	Arl14epl	2240	0.26108	1.30826	0.792531	0	0	1	0	0	0	0.019654	0
NM_001033447	Gm960	2246	3.60487	0.683467	0.612097	2	3	4	6	0.0383278	0.0605376	0.0784059	0.08788
NM_001033448	Ap5b1	3088	23.6804	-1.04518	0.0502567	30	28	13	22	0.418156	0.410955	0.185338	0.234366
NM_001033449	Tmem237	1853	428.356	0.00150505	0.990347	404	373	405	555	9.38426	9.1232	9.62228	9.85295
NM_001033450	Ifi211	1780	0	NA	NA	0	0	0	0	0	0	0	0
NM_001033451	Zfp408	3734	439.111	0.0621502	0.637071	373	404	460	534	4.29961	4.90367	5.42353	4.70452
NM_001033452	Accsl	2208	1.53724	-0.227448	0.910699	2	1	2	1	0.0389875	0.0205265	0.0398776	0.0148987
NM_001033453	Pdp1	4194	91.3711	-0.29794	0.265345	96	87	76	108	0.985229	0.940166	0.797781	0.847118
NM_001033455	Ccdc27	2070	0.978744	3.25029	0.244591	0	0	3	1	0	0	0.0638042	0.015892
NM_001033457	Nom1	3529	712.986	0.166175	0.0923375	632	588	695	999	7.70832	7.55161	8.67025	9.31242
NM_001033458	Gm1673	467	60.7815	0.164533	0.616768	56	48	64	79	5.16137	4.65842	6.03339	5.56492
NM_001033460	Drc1	2467	7.5715	0.173591	0.855765	6	7	4	15	0.104683	0.128601	0.0713821	0.200019
NM_001033461	Lrrc43	2032	0	NA	NA	0	0	0	0	0	0	0	0
NM_001033463	Tatdn2	3099	545.591	-0.416015	0.000175084	586	546	438	610	8.13898	7.98519	6.2223	6.47525
NM_001033464	Cracr2a	1085	4.73219	-0.432274	0.718998	8	2	4	5	0.317362	0.0835438	0.162304	0.151596
NM_001033465	6430531B16Rik	1152	8.72957	0.540317	0.538597	7	6	7	17	0.261541	0.236055	0.267512	0.485451
NM_001033466	Zbtb2	3222	418.615	-0.404593	0.00152864	425	439	347	458	5.67751	6.17523	4.74135	4.67615
NM_001033468	Adgrg5	2798	29.156	-0.100038	0.835389	34	21	27	36	0.523029	0.340162	0.424829	0.423256
NM_001033469	Foxr1	1659	0.195504	1.09702	0.825892	0	0	0	1	0	0	0	0.0198291
NM_001033471	Cpxcr1	1591	0	NA	NA	0	0	0	0	0	0	0	0
NM_001033472	A830080D01Rik	3352	466.462	-0.357528	0.00439781	454	494	407	503	5.8297	6.67939	5.34551	4.93642
NM_001033473	Odf3l2	1242	0.195504	1.09702	0.825892	0	0	0	1	0	0	0	0.0264866
NM_001033474	Atxn7l3b	3596	3915.47	-0.101986	0.0204852	3814	3540	3635	4807	45.6515	44.6167	44.5024	43.9747
NM_001033475	Tmed8	7171	520.685	-0.307792	0.00683024	533	511	459	578	3.1992	3.22965	2.81794	2.65153
NM_001033477	Gm1322	1962	0	NA	NA	0	0	0	0	0	0	0	0
NM_001033478	Fam47e	1496	0	NA	NA	0	0	0	0	0	0	0	0
NM_001033479	Gm1527	2103	0	NA	NA	0	0	0	0	0	0	0	0
NM_001033481	Myrf	5569	2989.81	1.28011	2.18682e-134	1654	1510	4093	5368	12.7836	12.2889	32.3566	31.7091
NM_001033484	Iqgap3	5636	1005.14	0.289752	0.000455988	857	784	1069	1401	6.54492	6.30462	8.35036	8.17741
NM_001033485	BC048644	2256	5.4328	-0.0431703	0.968213	5	5	5	7	0.0953949	0.100449	0.0975729	0.102072
NM_001033488	Mfsd2b	3109	20.8494	-0.291359	0.617712	29	13	18	24	0.401487	0.189512	0.254889	0.253945
NM_001033489	Rnf207	2460	61.296	-0.742415	0.0248313	66	73	42	61	1.15479	1.34494	0.751645	0.815724
NM_001033490	Pusl1	1216	146.808	0.132519	0.531704	133	121	152	190	4.70774	4.50989	5.50311	5.14006
NM_001033492	Mageb4	2396	0	NA	NA	0	0	0	0	0	0	0	0
NM_001033493	Adgrf2	3275	1.25326	0.381838	0.870493	2	0	2	1	0.0262853	0	0.0268854	0.0100447
NM_001033496	Zfp213	2666	97.6704	-0.225206	0.383604	97	94	84	118	1.56605	1.59802	1.38713	1.45603
NM_001033498	Gramd2	1355	1.33501	0.452571	0.845552	1	1	3	0	0.0317654	0.0334483	0.0974721	0
NM_001033499	Sh2d1b2	394	0	NA	NA	0	0	0	0	0	0	0	0
NM_001033500	Wdr72	5196	0.658808	0.562034	0.864521	1	0	0	2	0.00828371	0	0	0.0126622
NM_001033525	Kcnk6	4084	15.6855	0.761695	0.266217	12	9	26	16	0.126471	0.0998782	0.280276	0.128879
NM_001033528	Usp36	5586	1280.19	-0.254066	0.00123507	1365	1163	1154	1448	10.5178	9.4361	9.09501	8.52739
NM_001033530	AW146154	3405	80.4076	0.550459	0.0614961	52	66	90	124	0.657325	0.878498	1.16365	1.19799
NM_001033531	Klhl32	2275	8.28526	-0.389416	0.658841	8	9	7	9	0.151357	0.179298	0.135461	0.13014
NM_001033532	AW554918	5338	626.973	0.00186896	0.985911	555	580	603	799	4.47516	4.92451	4.97322	4.92399
NM_001033533	Ccdc102a	2293	612.601	0.631772	5.59966e-09	425	446	699	970	7.97773	8.81546	13.4206	13.9161
NM_001033534	Layn	1776	8.55298	0.847999	0.352489	3	8	9	16	0.0727064	0.204155	0.223099	0.296364
NM_001033535	Tnfaip8l3	2221	14.6782	0.481974	0.485911	7	15	17	21	0.135657	0.306095	0.336976	0.311042
NM_001033536	Rfx7	7989	1626.03	-0.065846	0.333617	1506	1507	1563	1978	8.11385	8.54938	8.61321	8.14484
NM_001033537	Pgap3	2414	265.364	-0.369422	0.0265514	310	234	226	291	5.52737	4.39332	4.12164	3.96556
NM_001033539	Bex6	978	0	NA	NA	0	0	0	0	0	0	0	0
NM_001033540	Gm5113	2950	130.964	-0.0629634	0.778339	129	114	121	166	1.88218	1.75145	1.80577	1.85112
NM_001033541	Gm5127	1803	0	NA	NA	0	0	0	0	0	0	0	0
NM_001033542	Slc47a2	2358	2.36504	-0.44182	0.800414	2	3	0	5	0.0365074	0.0576622	0	0.0697549
NM_001033543	Il20rb	2469	15.1855	-0.673737	0.310669	21	13	12	14	0.366094	0.238636	0.213973	0.186533
NM_001033547	Ccdc185	2052	0	NA	NA	0	0	0	0	0	0	0	0
NM_001033548	Dnaaf3	2175	36.165	0.16548	0.697467	34	28	35	51	0.672843	0.583462	0.708447	0.771364
NM_001033550	Lrrc8b	2834	92.8931	-0.686729	0.0113664	102	106	61	100	1.54915	1.6952	0.947608	1.16078
NM_001033573	Zdhhc6	2273	674.39	-0.0515633	0.607296	626	618	645	833	11.8541	12.3226	12.4928	12.0557
NM_001033597	Acsl6	2569	13.0889	-0.530564	0.452113	13	15	10	14	0.217808	0.264631	0.17137	0.179272
NM_001033598	Acsl6	2538	13.3567	-0.580087	0.406024	14	15	10	14	0.237427	0.267864	0.173463	0.181462
NM_001033599	Acsl6	2744	13.0889	-0.530564	0.452113	13	15	10	14	0.203917	0.247754	0.160441	0.167839
NM_001033600	Acsl4	4969	1295.26	-0.29133	9.36315e-05	1286	1298	1107	1500	11.1395	11.8391	9.80792	9.93049
NM_001033606	Acsl3	3793	2963.58	0.0640253	0.233523	2593	2657	2929	3836	29.4248	31.7485	33.9966	33.2693
NM_001033621	Myot	2195	3.32682	-5.32134	0.00589747	5	7	0	0	0.098046	0.144536	0	0
NM_001033630	2310061I04Rik	1232	231.482	-0.00975793	0.95383	213	208	224	291	7.44154	7.65185	8.00453	7.77018
NM_001033632	Ifitm6	537	0	NA	NA	0	0	0	0	0	0	0	0
NM_001033633	Slc2a13	6529	19.2003	-0.562129	0.356953	26	16	10	26	0.171404	0.111068	0.0674298	0.131001
NM_001033634	Zyg11b	10638	1275.99	-0.347989	1.98658e-06	1328	1264	1075	1436	5.37319	5.38519	4.44884	4.44061
NM_001033636	Prex2	6529	39.5704	1.29981	0.0749414	11	30	44	85	0.0725171	0.208252	0.296691	0.428273
NM_001033638	Crxos	937	0	NA	NA	0	0	0	0	0	0	0	0
NM_001033654	Pus10	3157	1061.4	-0.168954	0.0343846	1054	984	960	1274	14.3701	14.1265	13.3874	13.2753
NM_001033668	Dnah1	12792	176.451	-0.171706	0.401028	159	180	141	235	0.534999	0.637746	0.485265	0.604335
NM_001033669	Fbxw10	3252	1.61104	0.917725	0.664853	0	2	1	4	0	0.0278736	0.0135378	0.040463
NM_001033711	Evi2a	2292	1.73274	0.142156	0.9404	2	1	2	2	0.0375586	0.0197742	0.0384162	0.0287054
NM_001033713	Mef2a	5524	1861.93	-0.763725	4.76275e-30	2085	2162	1292	1802	16.246	17.7385	10.2969	10.7312
NM_001033759	Tmem2	6594	3679.99	0.516526	3.40741e-28	2883	2611	4208	5462	18.8187	17.9462	28.0948	27.249
NM_001033764	4931408C20Rik	4327	0	NA	NA	0	0	0	0	0	0	0	0
NM_001033765	1700071K01Rik	1035	0.283974	-1.76041	0.721304	0	1	0	0	0	0.0437899	0	0
NM_001033766	4930596D02Rik	1157	0	NA	NA	0	0	0	0	0	0	0	0
NM_001033767	Gm4951	2643	0	NA	NA	0	0	0	0	0	0	0	0
NM_001033768	Pin1rt1	1079	9.41956	0.154208	0.856015	5	11	10	12	0.199454	0.462046	0.408016	0.365854
NM_001033769	B020031M17Rik	921	0	NA	NA	0	0	0	0	0	0	0	0
NM_001033770	Gm904	643	0	NA	NA	0	0	0	0	0	0	0	0
NM_001033773	Ube2u	1505	1.39937	0.641285	0.76358	1	1	1	3	0.0285995	0.0301146	0.0292524	0.0655742
NM_001033774	Gm1661	1415	1.32556	-0.696769	0.775723	3	0	2	0	0.0912555	0	0.062226	0
NM_001033775	Trim80	1922	0	NA	NA	0	0	0	0	0	0	0	0
NM_001033776	Vrtn	3024	257.777	0.578573	0.000339044	195	180	301	388	2.77554	2.69777	4.38211	4.22084
NM_001033779	Gm5544	887	0.456584	2.16516	0.558884	0	0	1	1	0	0	0.0496335	0.0370873
NM_001033780	I830077J02Rik	1058	0.283974	-1.76041	0.721304	0	1	0	0	0	0.0428379	0	0
NM_001033782	Gm5592	3028	0	NA	NA	0	0	0	0	0	0	0	0
NM_001033783	Gm5615	2337	0	NA	NA	0	0	0	0	0	0	0	0
NM_001033785	Akap14	1784	3.65154	-0.105448	0.938631	6	1	3	5	0.144761	0.025405	0.0740329	0.0921985
NM_001033786	Smim9	696	0	NA	NA	0	0	0	0	0	0	0	0
NM_001033789	Gm5820	2180	0.958956	-0.467059	0.866503	0	2	0	2	0	0.0415803	0	0.0301802
NM_001033790	B020004J07Rik	1969	0	NA	NA	0	0	0	0	0	0	0	0
NM_001033791	Gm12888	1175	0	NA	NA	0	0	0	0	0	0	0	0
NM_001033793	Ubtfl1	2634	0	NA	NA	0	0	0	0	0	0	0	0
NM_001033794	Fbxw18	1507	0	NA	NA	0	0	0	0	0	0	0	0
NM_001033795	Zcchc16	3625	6.07304	-0.53891	0.601049	6	7	5	6	0.0712422	0.0875193	0.060724	0.0544492
NM_001033799	Cldn34b4	1098	0	NA	NA	0	0	0	0	0	0	0	0
NM_001033805	Tmem253	1218	10.8979	-0.048835	0.949837	8	12	10	14	0.282707	0.446527	0.361452	0.37812
NM_001033807	4930567H17Rik	837	0	NA	NA	0	0	0	0	0	0	0	0
NM_001033813	Zfp872	2954	0.391008	1.97458	0.643719	0	0	0	2	0	0	0	0.0222725
NM_001033814	4930432M17Rik	1119	0	NA	NA	0	0	0	0	0	0	0	0
NM_001033819	9130409I23Rik	1893	0	NA	NA	0	0	0	0	0	0	0	0
NM_001033820	Zfp551	2330	89.7827	-0.0894151	0.741605	84	84	78	118	1.55174	1.63394	1.4738	1.666
NM_001033851	Cpne8	694	2.40772	0.253498	0.87563	2	2	2	4	0.124041	0.130612	0.126873	0.189605
NM_001033865	Rps27a	814	42.7171	0.328319	0.408588	38	31	40	68	2.00934	1.72604	2.16339	2.7481
NM_001033872	Smagp	1023	10.6338	0.330341	0.674336	8	9	13	13	0.336596	0.398732	0.559456	0.418038
NM_001033874	Ak8	1555	22.4148	-0.469438	0.389364	20	27	18	24	0.553597	0.78695	0.509613	0.507726
NM_001033875	Ctrc	870	0	NA	NA	0	0	0	0	0	0	0	0
NM_001033876	Kcnk9	1206	8.92588	-1.70684	0.0701899	12	13	1	9	0.42828	0.488551	0.0365049	0.245496
NM_001033877	Adamts17	6004	220.615	3.92448	9.98156e-14	15	34	404	519	0.107534	0.256656	2.96237	2.84364
NM_001033878	Vmn2r66	2549	0	NA	NA	0	0	0	0	0	0	0	0
NM_001033879	Tubal3	3090	0	NA	NA	0	0	0	0	0	0	0	0
NM_001033880	4930415L06Rik	2614	0	NA	NA	0	0	0	0	0	0	0	0
NM_001033904	Khdc1c	839	0	NA	NA	0	0	0	0	0	0	0	0
NM_001033908	Med22	1361	327.096	-0.0869626	0.543335	324	288	295	417	10.2466	9.59066	9.5425	10.0792
NM_001033922	Treml4	1722	0.78996	0.884347	0.775487	1	0	2	0	0.0249955	0	0.0511323	0
NM_001033929	Thnsl2	2007	144.304	0.0722042	0.73572	132	123	148	181	2.83088	2.77761	3.24648	2.96674
NM_001033954	Calca	987	2.7411	-0.0135397	0.992886	3	2	3	3	0.130827	0.0918389	0.133814	0.0999891
NM_001033960	Rabgap1	4217	1120.8	-0.16421	0.0445036	1066	1082	975	1399	10.8805	11.6289	10.1789	10.9135
NM_001033962	Ube3a	4897	2505.99	-0.139305	0.0137652	2362	2399	2266	3072	20.7608	22.2031	20.3717	20.6367
NM_001033966	Ak2	1300	880.196	0.32298	0.000234907	736	683	933	1256	24.3685	23.8117	31.5963	31.783
NM_001033978	H2-Eb2	3373	0.652088	2.69093	0.402168	0	0	1	2	0	0	0.0130522	0.0195057
NM_001033979	Ldlrad2	1822	0	NA	NA	0	0	0	0	0	0	0	0
NM_001033980	Fam92b	1179	0	NA	NA	0	0	0	0	0	0	0	0
NM_001033981	Hbq1b	743	0	NA	NA	0	0	0	0	0	0	0	0
NM_001033983	7420426K07Rik	1501	0	NA	NA	0	0	0	0	0	0	0	0
NM_001033988	Ncoa4	4031	33.1266	-0.0366011	0.934571	35	26	32	41	0.373723	0.292331	0.349491	0.334595
NM_001034013	Asic2	2631	1.49456	-1.41045	0.515903	2	2	0	2	0.0327193	0.0344527	0	0.0250068
NM_001034029	Il17re	1883	7.50207	6.19783	0.000226172	0	0	19	13	0	0	0.444224	0.227113
NM_001034030	Limk2	3884	1240.35	0.121421	0.102529	1113	1042	1250	1637	12.3342	12.1591	14.1687	13.8649
NM_001034031	Il17re	1956	7.69758	6.23597	0.000192986	0	0	19	14	0	0	0.427645	0.235455
NM_001034037	1700024G13Rik	393	0	NA	NA	0	0	0	0	0	0	0	0
NM_001034059	Ccdc160	1532	61.7179	0.554422	0.0946171	52	39	68	97	1.46096	1.15377	1.95411	2.08287
NM_001034060	Rufy4	2292	0.717664	2.80716	0.366937	0	0	2	1	0	0	0.0384162	0.0143527
NM_001034085	Ppp2r1b	3628	685.284	-0.223113	0.0246547	702	638	596	821	8.32845	7.97017	7.23232	7.44431
NM_001034097	Tnfsfm13	2220	86.1024	0.390699	0.158401	67	68	95	123	1.29902	1.38826	1.88395	1.82264
NM_001034100	H2al1n	507	0	NA	NA	0	0	0	0	0	0	0	0
NM_001034101	Gm13119	2066	0	NA	NA	0	0	0	0	0	0	0	0
NM_001034102	Gm5800	844	0	NA	NA	0	0	0	0	0	0	0	0
NM_001034103	Gm5941	554	0	NA	NA	0	0	0	0	0	0	0	0
NM_001034115	Shank1	7569	57.5222	0.885678	0.011651	36	37	81	83	0.204719	0.221553	0.471135	0.360735
NM_001034168	Ank2	5455	671.273	-0.43941	2.35414e-05	737	664	577	689	5.81523	5.5168	4.65671	4.15502
NM_001034851	Fam134b	3128	49.5241	-0.672275	0.0695553	55	55	42	42	0.756816	0.796911	0.591127	0.441704
NM_001034856	Btg1-ps2	1187	0.2678	-1.71797	0.73091	1	0	0	0	0.0362613	0	0	0
NM_001034858	Armc2	4844	9.43018	0.698491	0.422051	4	9	8	19	0.0355427	0.0842078	0.0727084	0.129032
NM_001034859	Gm4841	2834	0.26108	1.30826	0.792531	0	0	1	0	0	0	0.0155345	0
NM_001034860	Gm4858	1805	0	NA	NA	0	0	0	0	0	0	0	0
NM_001034862	Erich1	1571	126.264	0.276728	0.226847	102	105	130	180	2.79459	3.02919	3.64305	3.76916
NM_001034863	Tmem136	3495	421.279	-0.341608	0.0067623	453	402	353	479	5.57886	5.21306	4.44658	4.50855
NM_001034864	Gm4907	1306	1.08065	-1.79228	0.490742	2	1	1	0	0.0659145	0.0347033	0.0337097	0
NM_001034866	Pnldc1	1668	18.0339	0.13989	0.816467	14	17	19	23	0.361265	0.46192	0.501483	0.453608
NM_001034867	Pm20d2	5563	88.8383	-0.723014	0.00828541	109	92	64	86	0.843357	0.749536	0.506488	0.508555
NM_001034868	Mrgprx2	4555	0	NA	NA	0	0	0	0	0	0	0	0
NM_001034869	Gm4981	1810	0	NA	NA	0	0	0	0	0	0	0	0
NM_001034871	Clpsl2	439	0	NA	NA	0	0	0	0	0	0	0	0
NM_001034872	Gm853	2196	0	NA	NA	0	0	0	0	0	0	0	0
NM_001034874	Shisa6	7480	26.7808	0.402655	0.426256	21	21	23	47	0.12084	0.127242	0.135371	0.206702
NM_001034875	Bpifb4	2097	0.283974	-1.76041	0.721304	0	1	0	0	0	0.021613	0	0
NM_001034876	Ccdc24	1269	89.12	0.173932	0.520976	78	74	88	124	2.64562	2.64292	3.05295	3.21446
NM_001034878	Dnaic2	2856	3.49783	0.124403	0.927138	2	4	4	4	0.0301416	0.0634769	0.0616595	0.0460734
NM_001034880	Gm5460	1896	0	NA	NA	0	0	0	0	0	0	0	0
NM_001034881	Gm5464	2153	4.462	-1.11562	0.367499	6	5	4	2	0.11995	0.105254	0.0817927	0.0305587
NM_001034882	Kbtbd6	2979	70.3227	0.641811	0.0399719	57	43	78	115	0.823566	0.654202	1.15272	1.26992
NM_001034885	Pnpla1	4471	0.2678	-1.71797	0.73091	1	0	0	0	0.00962697	0	0	0
NM_001034891	Ermard	1571	219.675	-0.0595266	0.733587	204	202	217	261	5.58918	5.82759	6.0811	5.46529
NM_001034893	Zfp936	3095	2.16954	-0.756783	0.676346	2	3	0	4	0.027814	0.0439313	0	0.0425156
NM_001034894	Foxr2	3202	1.85322	-0.440054	0.907868	4	0	0	4	0.0537691	0	0	0.0410948
NM_001034895	Zfr2	3321	205.239	0.257683	0.150418	174	165	217	282	2.25515	2.2518	2.87667	2.79337
NM_001034896	Tmem92	2036	0	NA	NA	0	0	0	0	0	0	0	0
NM_001034898	Ms4a15	1704	0.456584	2.16516	0.558884	0	0	1	1	0	0	0.0258362	0.0193054
NM_001034899	Gm16432	1653	0.283974	-1.76041	0.721304	0	1	0	0	0	0.0274183	0	0
NM_001034900	Zfp345	2700	39.9888	-0.380387	0.348168	44	38	36	41	0.701428	0.637872	0.586999	0.499538
NM_001034902	Gm5878	4638	0.2678	-1.71797	0.73091	1	0	0	0	0.00928033	0	0	0
NM_001034903	Mansc4	1118	0.926609	-0.406361	0.8851	2	0	0	2	0.0769985	0	0	0.0588487
NM_001034904	Gm5891	1720	0	NA	NA	0	0	0	0	0	0	0	0
NM_001034905	Spag11b	1736	0	NA	NA	0	0	0	0	0	0	0	0
NM_001034906	Trim43a	1827	1.18769	0.280201	0.906275	2	0	1	2	0.0471179	0	0.0240968	0.0360114
NM_001034907	Zc3h12b	3355	72.1923	0.330937	0.275005	57	59	73	108	0.731268	0.797028	0.957919	1.05896
NM_001034909	Gm6034	1628	0.803401	-3.27958	0.309047	3	0	0	0	0.079316	0	0	0
NM_001034910	Defb42	609	0.2678	-1.71797	0.73091	1	0	0	0	0.0706768	0	0	0
NM_001034962	Sorbs1	5257	2259.99	-0.590103	1.39247e-23	2452	2471	1705	2335	20.076	21.3034	14.2786	14.6116
NM_001034963	Sorbs1	5287	2263.5	-0.59329	7.71594e-24	2458	2477	1705	2336	20.0109	21.2339	14.1976	14.5349
NM_001034964	Sorbs1	5251	2248.4	-0.58947	1.34266e-23	2442	2455	1698	2322	20.0169	21.1896	14.2362	14.5468
NM_001035122	Golm1	3545	1528.16	0.248409	0.000247952	1312	1223	1565	2153	15.9299	15.6359	19.4355	19.9791
NM_001035123	Setd6	1660	282.688	0.0892701	0.583008	257	241	247	414	6.66376	6.57995	6.55069	8.20429
NM_001035226	Xpo1	4878	10638.8	-0.0244953	0.412655	9922	9534	10127	13454	87.5491	88.5824	91.3982	90.7315
NM_001035228	St3gal5	2232	574.51	1.04993	8.14126e-21	340	338	763	963	6.5566	6.86335	15.0497	14.1932
NM_001035231	Zfp748	4609	321.303	0.0716526	0.617308	289	279	320	415	2.69889	2.74354	3.05662	2.96203
NM_001035239	Trpm3	6715	2.41444	-0.363268	0.82398	3	2	1	4	0.0192296	0.0134989	0.0065562	0.0195958
NM_001035240	Trpm3	6714	2.41444	-0.363268	0.82398	3	2	1	4	0.0192324	0.0135009	0.00655718	0.0195987
NM_001035241	Trpm3	6685	2.41444	-0.363268	0.82398	3	2	1	4	0.0193159	0.0135595	0.00658563	0.0196837
NM_001035242	Trpm3	6679	2.41444	-0.363268	0.82398	3	2	1	4	0.0193332	0.0135716	0.00659154	0.0197014
NM_001035243	Trpm3	6650	2.41444	-0.363268	0.82398	3	2	1	4	0.0194175	0.0136308	0.00662029	0.0197873
NM_001035244	Trpm3	3630	1.86939	-0.420323	0.829787	3	1	0	4	0.035572	0.0124855	0	0.0362495
NM_001035245	Trpm3	1618	0.463304	-0.329203	0.931116	1	0	0	1	0.0266021	0	0	0.0203315
NM_001035246	Trpm3	3841	0.463304	-0.329203	0.931116	1	0	0	1	0.011206	0	0	0.00856454
NM_001035509	Zcchc18	2850	27.5455	0.34824	0.478892	21	23	26	44	0.317153	0.365761	0.401631	0.507874
NM_001035510	Zcchc18	3323	29.0104	0.366499	0.443983	22	24	28	46	0.284962	0.327337	0.370959	0.455382
NM_001035525	AU040320	3671	835.512	-0.115792	0.211781	851	727	775	1017	9.97791	8.97561	9.29428	9.1135
NM_001035526	AU040320	3789	840.622	-0.122259	0.184617	856	735	777	1022	9.72396	8.79178	9.02807	8.87309
NM_001035532	Akap2	6824	12928	0.0860693	0.00356777	11589	11160	12542	17293	73.0973	74.1206	80.9145	83.3643
NM_001035533	Akap2	6804	12928.7	0.0859889	0.00359416	11591	11160	12542	17294	73.3248	74.3385	81.1523	83.6141
NM_001035854	Ap2b1	5385	3022.9	-0.240157	9.7914e-07	3062	2877	2650	3550	24.4745	24.2141	21.665	21.6866
NM_001036293	Nrbf2	1783	72.8994	0.185195	0.538799	65	59	69	106	1.56912	1.49974	1.70371	1.9557
NM_001036684	Atp2b2	8882	0.26108	1.30826	0.792531	0	0	1	0	0	0	0.00495664	0
NM_001036740	B3gnt8	1471	133.775	-0.263829	0.236702	144	121	120	151	4.21351	3.72809	3.59143	3.37686
NM_001037098	Nacc2	6885	178.081	-0.60831	0.00160784	196	194	133	183	1.22531	1.27706	0.850445	0.874371
NM_001037099	Cacnb4	7992	5.57579	0.915928	0.404789	4	3	8	8	0.0215426	0.017013	0.044069	0.0329293
NM_001037127	Musk	3404	0	NA	NA	0	0	0	0	0	0	0	0
NM_001037128	Musk	3360	0	NA	NA	0	0	0	0	0	0	0	0
NM_001037129	Musk	3337	0	NA	NA	0	0	0	0	0	0	0	0
NM_001037130	Musk	3308	0	NA	NA	0	0	0	0	0	0	0	0
NM_001037134	Ccne2	3099	499.943	0.0433762	0.71516	455	439	457	686	6.31952	6.42032	6.49222	7.28201
NM_001037136	Agap1	9403	712.243	0.0711607	0.462564	647	613	699	933	2.96164	2.95466	3.27272	3.2641
NM_001037143	Pinlyp	723	0	NA	NA	0	0	0	0	0	0	0	0
NM_001037166	Gm4925	1558	11.6385	-0.00292187	0.996911	8	13	11	15	0.221012	0.378172	0.310831	0.316718
NM_001037167	Samt2	888	0	NA	NA	0	0	0	0	0	0	0	0
NM_001037168	Psg27	1935	0	NA	NA	0	0	0	0	0	0	0	0
NM_001037170	Tomm40l	2908	318.196	-0.377002	0.0182226	379	276	249	375	5.60969	4.30159	3.76967	4.24214
NM_001037177	Nfatc2	3374	12.293	-2.56536	0.00205325	16	22	3	5	0.204112	0.295523	0.0391449	0.0487499
NM_001037178	Nfatc2	2739	8.88875	-3.19156	0.00267564	12	17	1	3	0.188575	0.281301	0.0160734	0.0360311
NM_001037221	Samd4	7105	1609.79	-0.536916	9.83997e-16	1788	1668	1291	1638	10.8317	10.6401	7.99946	7.584
NM_001037247	Defb36	464	0	NA	NA	0	0	0	0	0	0	0	0
NM_001037248	Gm4567	1589	0	NA	NA	0	0	0	0	0	0	0	0
NM_001037279	Selenoh	654	1028.32	0.24508	0.00701855	891	819	983	1537	58.64	56.7571	66.172	77.3116
NM_001037294	Alpk2	7232	3874.9	-0.744585	9.2742e-57	4413	4382	2818	3647	26.2645	27.4617	17.1546	16.5892
NM_001037298	Piezo1	8163	3113.6	0.434836	6.8079e-19	2499	2305	3437	4565	13.1768	12.7978	18.5365	18.3967
NM_001037321	Fbxo40	2513	0.992185	-0.25289	0.92223	2	0	1	1	0.0342556	0	0.0175189	0.0130905
NM_001037326	Cstf3	774	169.385	0.490282	0.0141374	139	117	185	259	7.7298	6.85108	10.5228	11.008
NM_001037493	Slc41a3	2213	24.8484	0.00164976	0.997433	24	21	26	29	0.466793	0.430083	0.517238	0.431087
NM_001037502	Defb28	392	0	NA	NA	0	0	0	0	0	0	0	0
NM_001037539	Prok2	1445	0.195504	1.09702	0.825892	0	0	0	1	0	0	0	0.0227657
NM_001037634	Oosp2	667	0	NA	NA	0	0	0	0	0	0	0	0
NM_001037665	Zfp1	1865	376.401	-0.0209681	0.874225	356	332	353	484	8.21609	8.06814	8.33287	8.53719
NM_001037707	Zfp27	3522	114.517	0.429114	0.0742981	92	85	129	164	1.12433	1.09381	1.6125	1.5318
NM_001037709	Rusc2	5287	267.649	1.16741	9.18342e-12	175	125	354	475	1.4247	1.07156	2.94776	2.95551
NM_001037711	Cgn	5015	76.9446	0.417603	0.163222	54	65	90	105	0.463465	0.58743	0.790078	0.688758
NM_001037712	Kcnh6	2839	0.763452	-1.36796	0.661087	0	2	0	1	0	0.0319285	0	0.0115873
NM_001037713	Xaf1	2590	0.26108	1.30826	0.792531	0	0	1	0	0	0	0.016998	0
NM_001037716	Gm10439	1794	0	NA	NA	0	0	0	0	0	0	0	0
NM_001037717	Slc38a6	2941	160.08	0.0791758	0.70147	147	135	171	193	2.15138	2.08043	2.55976	2.15879
NM_001037719	Btla	3227	0	NA	NA	0	0	0	0	0	0	0	0
NM_001037722	Adam15	2982	255.04	-0.617295	0.000153921	303	258	190	261	4.3735	3.92126	2.80507	2.87926
NM_001037723	Adcy7	6003	36.2129	0.0827425	0.847456	38	26	37	46	0.272464	0.196299	0.271351	0.25208
NM_001037724	Adcy7	5939	36.2129	0.0827425	0.847456	38	26	37	46	0.2754	0.198415	0.274275	0.254796
NM_001037725	Fam117b	5524	842.062	-0.0498186	0.583143	786	768	769	1088	6.12439	6.30117	6.12874	6.47924
NM_001037726	Creb1	8248	1891.02	-0.0677313	0.294702	1784	1728	1693	2458	9.3098	9.49531	9.03664	9.80351
NM_001037727	Arhgap25	3682	4.46872	-1.52171	0.224877	7	5	3	2	0.0818292	0.061546	0.0358704	0.0178688
NM_001037736	Arhgef10	5381	403.992	0.67651	4.91622e-07	275	289	450	669	2.1997	2.43416	3.6817	4.08989
NM_001037737	Arnt	4345	1342.78	0.143372	0.0465393	1193	1121	1374	1771	11.818	11.6931	13.9218	13.4084
NM_001037740	Strip2	5262	2.78962	-0.0471489	0.977056	0	5	3	3	0	0.0430659	0.0250997	0.0187551
NM_001037741	Gpx4	1004	193.22	-0.314938	0.088812	202	187	158	229	8.65988	8.44154	6.92822	7.50327
NM_001037742	Tyw5	1403	244.653	-0.049925	0.761881	237	215	222	318	7.27084	6.94536	6.96617	7.45621
NM_001037744	Timm8a2	911	0.463304	-0.329203	0.931116	1	0	0	1	0.0472472	0	0	0.0361102
NM_001037745	Zfp791	2325	31.1531	0.125915	0.783317	26	28	30	43	0.481332	0.545819	0.568063	0.608407
NM_001037746	Prps1l3	4002	1650.47	0.149558	0.0236024	1498	1343	1647	2240	16.1112	15.2094	18.1182	18.4128
NM_001037747	Card9	1598	2.07956	-1.85102	0.327895	5	1	1	1	0.134675	0.028362	0.02755	0.020586
NM_001037748	Gm20736	821.4	0	NA	NA	0	0	0	0	0	0	0	0
NM_001037749	Slc22a14	2185	0	NA	NA	0	0	0	0	0	0	0	0
NM_001037751	Defb48	441	0	NA	NA	0	0	0	0	0	0	0	0
NM_001037752	Defb45	384	0	NA	NA	0	0	0	0	0	0	0	0
NM_001037754	Baiap2	3050	122.527	0.689535	0.00375479	91	79	156	179	1.28421	1.17393	2.25177	1.93064
NM_001037755	Baiap2	2049	143.183	0.581778	0.00735001	110	98	171	211	2.31071	2.16769	3.67411	3.38758
NM_001037756	Brms1l	2554	637.817	0.219282	0.0332158	540	529	648	889	9.10054	9.38747	11.17	11.4506
NM_001037757	Washc1	2874	486.032	0.0921019	0.444439	453	402	455	674	6.78431	6.33947	6.96985	7.71475
NM_001037758	Btrc	6308	624.507	-0.0666201	0.524394	584	575	567	802	3.98488	4.13133	3.95722	4.18245
NM_001037759	Sgk3	5377	165.441	-1.34171	4.38054e-10	215	214	104	102	1.72105	1.8038	0.851514	0.624035
NM_001037761	Capzb	1777	3635.22	-0.0283219	0.544463	3476	3183	3510	4522	84.195	81.1826	86.9597	83.7128
NM_001037762	Zdhhc12	1145	252.133	0.372905	0.02202	211	188	267	371	7.93179	7.4416	10.2661	10.659
NM_001037764	Rai1	7118	2286.74	-0.178128	0.00150907	2257	2145	2085	2705	13.648	13.6579	12.8957	12.5014
NM_001037800	Cd209b	1948	0	NA	NA	0	0	0	0	0	0	0	0
NM_001037801	Cd6	2903	0	NA	NA	0	0	0	0	0	0	0	0
NM_001037809	Cdh3	4019	1808.08	2.02433	7.62669e-182	665	630	2696	3822	7.12193	7.10455	29.5325	31.2839
NM_001037810	Spn	1476	1.89502	0.331878	0.865237	0	3	1	4	0	0.0921189	0.0298272	0.0891502
NM_001037812	Tmem237	1808	425.237	-0.00822409	0.947507	403	371	400	550	9.59402	9.30014	9.74002	10.0072
NM_001037822	Krtap5-5	1174	0	NA	NA	0	0	0	0	0	0	0	0
NM_001037841	Cklf	1866	42.7469	-0.208344	0.604164	36	47	33	57	0.830396	1.14156	0.778576	1.00487
NM_001037842	Nat8f3	1834	0	NA	NA	0	0	0	0	0	0	0	0
NM_001037846	Cnot2	2798	2035.56	0.0745474	0.222685	1803	1793	1955	2727	27.7359	29.0433	30.7608	32.0617
NM_001037847	Cnot2	2728	2032.34	0.0747931	0.221496	1800	1790	1952	2723	28.4003	29.7387	31.5017	32.8361
NM_001037848	Cnot2	1052	227.155	-0.0620591	0.718433	210	211	202	298	8.59207	9.09035	8.45345	9.31857
NM_001037859	Csf1r	3851	3.6396	1.76572	0.22078	1	2	4	9	0.0111769	0.023538	0.0457283	0.0768807
NM_001037863	Atp11c	6015	1169.87	-0.271233	0.000976828	1131	1188	981	1399	8.09322	8.95148	7.18012	7.65122
NM_001037865	Col28a1	4193	2.35009	-0.532564	0.750437	3	2	3	1	0.0307957	0.0216182	0.0314989	0.00784555
NM_001037877	Tcf25	3042	3848.72	-0.211509	2.20362e-06	3871	3620	3463	4501	54.7719	53.9341	50.1178	48.6741
NM_001037878	Tcf25	2831	2901.41	-0.174751	0.000675217	2875	2704	2674	3404	43.7111	43.2893	41.5834	39.5547
NM_001037905	Dab2	3847	1595.39	1.67793	1.19698e-122	731	648	2322	3117	8.1788	7.63426	26.5729	26.654
NM_001037906	Nell1	2790	108.322	-1.11739	1.31914e-05	152	118	61	93	2.34495	1.91687	0.962552	1.09655
NM_001037907	Ripply2	496	0	NA	NA	0	0	0	0	0	0	0	0
NM_001037909	C130026I21Rik	1878	0	NA	NA	0	0	0	0	0	0	0	0
NM_001037913	Ccdc107	806	304.098	-0.392535	0.00826889	336	291	249	340	17.9431	16.3633	13.6007	13.8769
NM_001037914	Mcidas	2345	0	NA	NA	0	0	0	0	0	0	0	0
NM_001037915	Ripply1	673	0	NA	NA	0	0	0	0	0	0	0	0
NM_001037916	Ccdc17	1988	5.53471	-0.856235	0.431509	7	6	3	6	0.151557	0.136788	0.066436	0.0992849
NM_001037917	Gm6377	2797	1.21058	-0.994757	0.674903	2	1	0	2	0.0307774	0.016204	0	0.0235226
NM_001037918	Lipt1	1551	139.925	0.189819	0.381984	123	114	148	184	3.4134	3.33125	4.20096	3.9026
NM_001037919	Gm6460	814	0	NA	NA	0	0	0	0	0	0	0	0
NM_001037922	Cks1brt	2393	5.40045	-0.0319588	0.97686	7	3	5	7	0.125907	0.0568189	0.0919869	0.0962285
NM_001037923	Lekr1	2458	59.3873	0.13812	0.682509	60	43	57	83	1.05066	0.792867	1.02092	1.11082
NM_001037925	BC147527	1652	0	NA	NA	0	0	0	0	0	0	0	0
NM_001037926	Zfp987	2827	0	NA	NA	0	0	0	0	0	0	0	0
NM_001037927	Wdr93	2265	91.8601	-0.564873	0.0461577	114	86	59	110	2.16636	1.72085	1.14679	1.59762
NM_001037928	Gm11992	2391	4.04015	-0.662085	0.599324	5	4	3	4	0.0900087	0.0758218	0.0552383	0.0550337
NM_001037929	Gm14092	1809	0	NA	NA	0	0	0	0	0	0	0	0
NM_001037931	Gm6878	2012	0	NA	NA	0	0	0	0	0	0	0	0
NM_001037932	Gm11437	1218	0	NA	NA	0	0	0	0	0	0	0	0
NM_001037933	Defb23	620	0	NA	NA	0	0	0	0	0	0	0	0
NM_001037937	Deptor	8360	118.964	-0.90808	0.00014151	139	142	83	101	0.715653	0.769832	0.437089	0.397433
NM_001037938	Dhrs4	1382	170.775	0.381175	0.0549913	132	137	178	256	4.11112	4.4929	5.67036	6.09369
NM_001037940	Dnajb6	2696	92.097	-0.255026	0.339558	94	88	76	113	1.50073	1.47937	1.24106	1.37882
NM_001037941	Dnajb6	1111	94.3065	0.249393	0.358833	91	66	92	139	3.52551	2.69243	3.64563	4.11575
NM_001037955	Dusp22	3049	478.51	-0.367704	0.00414318	554	427	389	549	7.82072	6.34723	5.61682	5.9233
NM_001037957	Dyrk1b	2511	194.341	-0.212512	0.250868	199	180	164	241	3.41115	3.24893	2.87538	3.15732
NM_001037987	Edil3	5345	575.866	-0.806293	1.3872e-13	673	656	393	546	5.41953	5.5625	3.237	3.36042
NM_001037997	Fer	3065	537.803	-0.291404	0.009026	540	533	465	616	7.58329	7.88153	6.67915	6.61148
NM_001037999	Dbi	587	827.414	0.368883	5.63586e-05	687	623	913	1167	50.3747	48.1021	68.4749	65.4005
NM_001038010	Kat2a	3025	1787.94	0.132853	0.034351	1599	1496	1768	2421	22.7519	22.414	25.7309	26.328
NM_001038015	Gnpda2	1829	364.993	0.196754	0.178297	337	282	336	547	7.93068	6.98794	8.08768	9.83835
NM_001038018	Grk6	2983	1196.28	-0.00219891	0.977248	1154	1019	1154	1517	16.6512	15.4823	17.0314	16.7294
NM_001038230	Anapc11	3379	602.877	0.206031	0.0525631	523	492	637	802	6.66205	6.59919	8.29946	7.80791
NM_001038231	Banf1	761	2375.64	0.0495436	0.370652	2182	2052	2352	3041	123.414	122.21	136.066	131.456
NM_001038492	Ctsa	3531	1831.12	0.175032	0.0053034	1572	1546	1879	2458	19.1624	19.8438	23.4276	22.8999
NM_001038499	Arsi	1719	2.11703	1.50484	0.409031	1	1	3	4	0.0250391	0.0263656	0.0768323	0.0765478
NM_001038500	Esp1	1044	0	NA	NA	0	0	0	0	0	0	0	0
NM_001038587	Adar	5901	1053.51	-0.17334	0.0318881	1058	969	933	1286	7.7171	7.44238	6.96073	7.16909
NM_001038589	Usp14	4063	3317.93	0.0437053	0.375381	2984	2938	3289	4224	31.6116	32.7732	35.6382	34.2
NM_001038590	Cldn19	862	0.567948	-2.76571	0.453665	0	2	0	0	0	0.105157	0	0
NM_001038592	Glrx2	3597	273.891	0.0119083	0.938743	257	238	260	356	3.0753	2.99882	3.18223	3.2558
NM_001038593	Glrx2	3500	265.065	0.00617034	0.968744	249	231	251	344	3.06214	2.99129	3.15722	3.23325
NM_001038594	Glrx2	3439	264.674	0.00173746	0.9912	249	231	251	342	3.11646	3.04434	3.21322	3.27147
NM_001038602	Marveld2	3052	23.225	-0.623229	0.241527	24	27	17	24	0.338471	0.400953	0.245224	0.258687
NM_001038604	Clec5a	3811	0.26108	1.30826	0.792531	0	0	1	0	0	0	0.0115521	0
NM_001038607	Kcnh1	7145	0.2678	-1.71797	0.73091	1	0	0	0	0.0060241	0	0	0
NM_001038608	Txnl4a	1677	2032.61	0.0601834	0.348663	1957	1658	1985	2657	50.2287	44.809	52.1106	52.1203
NM_001038609	Mapt	5366	3.47893	-0.728837	0.598514	6	2	2	4	0.0481277	0.0168925	0.0164088	0.0245221
NM_001038610	Dach1	5279	451.148	-0.684965	2.51593e-08	525	485	319	458	4.28057	4.16394	2.66034	2.85406
NM_001038612	Olfm1	1042	27.2186	0.943637	0.0684295	23	11	35	45	0.950067	0.478453	1.47876	1.42067
NM_001038613	Olfm1	2678	145.248	0.851534	0.000100581	103	85	186	230	1.65547	1.43854	3.05774	2.82531
NM_001038614	Olfm1	1001	27.8359	0.864801	0.0896654	24	12	36	44	1.03198	0.543327	1.58331	1.446
NM_001038616	Dmrtc1a	1060	0.942782	-0.430107	0.870417	1	1	0	2	0.0406058	0.0427571	0	0.0620687
NM_001038619	Dnm3	7496	9.01078	0.95017	0.287775	3	8	13	13	0.0172261	0.0483698	0.0763506	0.0570509
NM_001038621	Rabgap1l	6327	411.959	-0.532967	4.34019e-05	431	451	333	417	2.93207	3.23067	2.3171	2.16814
NM_001038624	Ric3	5259	242.49	0.244163	0.14378	199	203	262	323	1.62871	1.74947	2.19329	2.02045
NM_001038625	Sertad2	5515	1003.78	0.375182	6.8968e-06	813	773	1058	1485	6.34511	6.35255	8.44576	8.85787
NM_001038627	Smurf1	5313	1742.63	-0.173097	0.00808544	1777	1575	1594	2063	14.396	13.4355	13.2083	12.7734
NM_001038635	Stk35	5438	788.196	0.114364	0.215788	701	672	779	1055	5.54847	5.60072	6.30662	6.38207
NM_001038637	Gng2	3671	2727.29	-0.0493862	0.342755	2556	2473	2596	3390	29.9689	30.5319	31.1328	30.3783
NM_001038641	Slx4ip	2830	145.227	-0.000173194	0.999355	144	120	135	191	2.19013	1.9218	2.10013	2.22022
NM_001038642	Ets1	4790	452.543	-0.124242	0.354753	425	432	367	615	3.81898	4.08754	3.3731	4.22365
NM_001038643	Slco3a1	2844	75.2688	-1.27717	3.25789e-05	102	91	48	49	1.54371	1.45019	0.743036	0.566781
NM_001038651	Zfp953	4635	81.5888	0.152337	0.591377	71	69	86	105	0.65933	0.674704	0.816859	0.745226
NM_001038653	Slc16a3	2473	5639.53	-0.186089	4.07558e-06	5759	5136	5093	6696	100.234	94.1271	90.6668	89.0717
NM_001038654	Slc16a3	2379	5541.75	-0.182582	5.46414e-06	5637	5056	5013	6586	101.988	96.3222	92.7688	91.0701
NM_001038655	Gng7	3419	39.8678	1.01579	0.0148427	27	21	49	71	0.339906	0.278378	0.630951	0.683137
NM_001038658	Faim2	4618	0	NA	NA	0	0	0	0	0	0	0	0
NM_001038660	Slc7a15	2342	0	NA	NA	0	0	0	0	0	0	0	0
NM_001038663	Mapk1	1922	2701.98	0.013346	0.798302	2483	2393	2631	3430	55.6055	56.4291	60.2651	58.7069
NM_001038664	Gngt2	564	29.303	1.08609	0.026812	15	19	35	55	1.14474	1.52682	2.73204	3.20798
NM_001038676	Obox7	1258	0	NA	NA	0	0	0	0	0	0	0	0
NM_001038695	Kdm3a	4801	1773.48	-0.332496	3.1554e-07	1824	1763	1452	2073	16.3526	16.6431	13.3148	14.2042
NM_001038696	Rnpc3	3871	833.066	0.0982036	0.286848	736	724	794	1141	8.18368	8.47675	9.03017	9.69641
NM_001038697	Fthl17f	730	0	NA	NA	0	0	0	0	0	0	0	0
NM_001038698	Elavl4	3999	75.073	-0.307901	0.303099	78	73	57	95	0.839532	0.827343	0.627512	0.781485
NM_001038699	Fn3k	3850	5.21751	-0.780005	0.493094	5	7	2	7	0.0558989	0.0824046	0.0228701	0.0598117
NM_001038700	Fnbp1	4512	393.231	-0.389391	0.00301361	425	385	313	452	4.05428	3.86728	3.05403	3.29547
NM_001038701	Gabrb3	5504	58.5254	0.144821	0.664972	54	47	57	81	0.422289	0.38702	0.455927	0.484122
NM_001038703	Gpr146	4141	118.019	0.0341442	0.886416	119	93	115	152	1.2369	1.01787	1.22262	1.2075
NM_001038708	Cdc42se1	2751	862.053	-0.243644	0.00651598	864	830	779	980	13.5182	13.6742	12.4665	11.7188
NM_001038710	Tmod2	9944	318.956	-0.262832	0.0706243	314	317	268	383	1.35914	1.44481	1.18651	1.26703
NM_001038839	P2rx7	2553	3.40264	1.03027	0.470007	1	3	5	5	0.0168594	0.0532579	0.0862219	0.064427
NM_001038845	P2rx7	1618	2.18261	1.55055	0.392189	1	1	4	3	0.0266021	0.0280114	0.108838	0.0609946
NM_001038846	Rcsd1	2572	5361.34	-0.730214	5.08562e-80	6244	5891	3856	5164	104.493	103.808	66.0031	66.0486
NM_001038887	P2rx7	802	0.812854	-1.20417	0.676706	1	1	1	0	0.0536685	0.0565119	0.0548939	0
NM_001038993	Rnf38	4945	1991.43	-0.165356	0.00589118	1943	1876	1770	2436	16.9122	17.1941	15.7582	16.2054
NM_001038995	Gm4787	2493	4.21948	-0.477951	0.699839	6	3	3	5	0.103591	0.0545397	0.0529782	0.0659776
NM_001038996	Try10	883	0	NA	NA	0	0	0	0	0	0	0	0
NM_001038997	Gm5771	817	0	NA	NA	0	0	0	0	0	0	0	0
NM_001038998	Svbp	798	163.648	-0.0205303	0.918199	156	143	157	206	8.41426	8.1217	8.66154	8.49206
NM_001038999	Atp8a1	8137	534.624	-0.867625	1.69058e-14	655	598	369	476	3.46474	3.33082	1.99646	1.92438
NM_001039000	Kif5a	6280	50.0938	0.676618	0.0650278	35	35	55	84	0.239885	0.252594	0.385569	0.440016
NM_001039038	Nhlrc4	2137	0.391008	1.97458	0.643719	0	0	0	2	0	0	0	0.0307875
NM_001039039	Kctd21	2969	97.182	0.194248	0.469165	85	79	113	115	1.23226	1.20595	1.67559	1.2742
NM_001039042	Klk13	1025	3.29287	-0.501551	0.718451	4	3	3	3	0.167969	0.132651	0.128853	0.0962822
NM_001039045	Pigc	3284	243.503	0.270159	0.102691	202	198	263	330	2.64754	2.7326	3.52575	3.30567
NM_001039047	Trim58	2184	0	NA	NA	0	0	0	0	0	0	0	0
NM_001039048	Trim63	1875	247.504	-0.876334	2.31104e-07	310	271	181	206	7.11631	6.55061	4.24987	3.61422
NM_001039049	Cox8c	472	0	NA	NA	0	0	0	0	0	0	0	0
NM_001039050	Pkib	5574	0.52888	-0.163067	0.964296	1	0	1	0	0.00772195	0	0.00789826	0
NM_001039051	Pkib	5380	0.52888	-0.163067	0.964296	1	0	1	0	0.0080004	0	0.00818307	0
NM_001039052	Pkib	5240	0.52888	-0.163067	0.964296	1	0	1	0	0.00821416	0	0.0084017	0
NM_001039053	Pkib	5275	0.52888	-0.163067	0.964296	1	0	1	0	0.00815965	0	0.00834595	0
NM_001039056	Kcnj15	5038	1.56526	3.94751	0.0929022	0	0	3	4	0	0	0.0262157	0.0261186
NM_001039057	Kcnj15	5130	1.56526	3.94751	0.0929022	0	0	3	4	0	0	0.0257456	0.0256502
NM_001039059	Klhl15	3131	71.8712	0.269057	0.392449	64	54	88	84	0.879814	0.781672	1.23737	0.882561
NM_001039060	Klhl15	3995	79.4174	0.235855	0.42308	69	63	93	96	0.743407	0.714723	1.02486	0.790502
NM_001039061	Klhl15	2358	79.7764	0.152464	0.598747	74	63	87	99	1.35077	1.21091	1.62433	1.38115
NM_001039071	Ldb3	4839	7392.62	-0.855346	1.19956e-137	8959	8317	5034	6738	79.689	77.8978	45.799	45.8062
NM_001039072	Ldb3	4891	7023.21	-0.851169	5.27094e-131	8505	7891	4790	6415	74.8464	73.122	43.1158	43.1467
NM_001039073	Ldb3	4720	6871.91	-0.856778	1.22336e-130	8330	7735	4672	6265	75.9621	74.2732	43.5772	43.6644
NM_001039074	Ldb3	4937	7024.21	-0.85131	5.80614e-131	8508	7891	4790	6416	74.1752	72.4407	42.7141	42.7513
NM_001039075	Ldb3	1493	858.229	-0.860117	8.62487e-22	1035	972	594	767	29.8383	29.5067	17.5156	16.8999
NM_001039076	Ldb3	1612	1360.26	-0.849818	4.11264e-32	1637	1536	946	1221	43.7097	43.1857	25.836	24.9172
NM_001039077	Prosc	1440	197.04	0.184802	0.319196	170	164	214	251	5.08137	5.16173	6.54259	5.73403
NM_001039078	Prosc	1405	173.321	0.14063	0.474574	159	140	183	221	4.87096	4.51612	5.73421	5.17445
NM_001039079	Prkcz	4094	49.7818	1.46263	0.000130708	23	25	71	92	0.24181	0.276762	0.7635	0.739245
NM_001039080	Rbms2	5374	1444.39	0.479349	9.97474e-12	1148	1041	1635	2120	9.19472	8.77944	13.3943	12.9774
NM_001039081	Mier1	4635	1484.1	0.12734	0.0708777	1274	1297	1479	1987	11.8308	12.6825	14.0481	14.1025
NM_001039084	Mrpl1	1570	444.297	-0.125538	0.307649	420	420	415	533	11.5145	12.1245	11.6372	11.168
NM_001039086	Rapgef1	6205	1734.98	0.202048	0.00236057	1570	1360	1781	2370	10.8906	9.9337	12.6363	12.5648
NM_001039087	Rapgef1	6223	1747.36	0.198292	0.00270438	1582	1373	1790	2386	10.9421	9.99965	12.6634	12.613
NM_001039088	Seh1l	3531	3878.68	-0.0680834	0.13933	3633	3567	3559	4929	44.2855	45.7846	44.374	45.9208
NM_001039089	Sel1l	6277	1693.01	-0.16593	0.00984886	1657	1589	1544	2020	11.3623	11.4732	10.8291	10.5864
NM_001039090	Skil	6919	1868.73	0.162005	0.00881782	1636	1562	1922	2482	10.1773	10.2318	12.2295	11.8007
NM_001039092	Tom1l2	4924	515.175	-0.431061	0.000150376	556	517	425	555	4.86016	4.75868	3.79988	3.70786
NM_001039093	Tom1l2	2609	136.244	-0.419415	0.0692682	145	137	129	127	2.39215	2.37991	2.17678	1.60132
NM_001039094	Negr1	4993	0.463304	-0.329203	0.931116	1	0	0	1	0.0086205	0	0	0.00658851
NM_001039095	Glt6d1	1084	0	NA	NA	0	0	0	0	0	0	0	0
NM_001039103	Rasa4	2755	15.2434	0.156778	0.813038	10	16	15	21	0.156233	0.263216	0.2397	0.250753
NM_001039104	Trpm1	5666	1.09011	-0.166457	0.949999	0	2	2	0	0	0.0159981	0.01554	0
NM_001039105	Kcnrg	1794	3.80197	-1.35909	0.313657	5	5	1	4	0.119961	0.126317	0.0245401	0.0733476
NM_001039106	Ddhd1	5001	377.313	-0.177286	0.182838	362	364	335	458	3.11563	3.29882	2.94908	3.01271
NM_001039114	Acsbg2	2591	0.283974	-1.76041	0.721304	0	1	0	0	0	0.0174923	0	0
NM_001039115	Zkscan4	2451	56.2278	0.574044	0.0952796	44	38	66	84	0.772687	0.702675	1.18549	1.12742
NM_001039116	Dmrtc1b	1175	0	NA	NA	0	0	0	0	0	0	0	0
NM_001039119	Defb33	421	0	NA	NA	0	0	0	0	0	0	0	0
NM_001039120	Defb26	643	0	NA	NA	0	0	0	0	0	0	0	0
NM_001039121	Defb43	404	0	NA	NA	0	0	0	0	0	0	0	0
NM_001039122	Defb25	289	1.63755	2.31337	0.307456	1	0	3	3	0.148935	0	0.457006	0.341485
NM_001039123	Defb18	255	0	NA	NA	0	0	0	0	0	0	0	0
NM_001039124	Kncn	863	0	NA	NA	0	0	0	0	0	0	0	0
NM_001039125	Defb47	355	0	NA	NA	0	0	0	0	0	0	0	0
NM_001039126	Asb1	5964	366.807	-0.15898	0.259907	387	317	312	469	2.79298	2.40899	2.30311	2.58692
NM_001039128	Tas2r122	928	0	NA	NA	0	0	0	0	0	0	0	0
NM_001039129	Hnrnpa1	1947	1092.04	0.124536	0.118767	955	940	1074	1478	21.1121	21.8814	24.2849	24.9722
NM_001039137	Scoc	1835	101.55	0.0550265	0.830244	101	80	101	130	2.36908	1.97591	2.42317	2.33054
NM_001039138	Camk2g	3650	1832.46	-0.453803	5.2792e-13	1931	1909	1482	1976	22.7711	23.7043	17.8753	17.8091
NM_001039139	Camk2g	3582	1805.01	-0.460676	3.6939e-13	1904	1886	1455	1942	22.8789	23.8633	17.8828	17.835
NM_001039143	Nlrp5	3456	0	NA	NA	0	0	0	0	0	0	0	0
NM_001039147	Morf4l1	1968	165.486	-0.266362	0.196245	160	168	129	211	3.49936	3.86899	2.88578	3.527
NM_001039149	Cd226	2140	0	NA	NA	0	0	0	0	0	0	0	0
NM_001039150	Cd44	5036	648.721	0.12181	0.234304	587	541	630	887	5.01703	4.86884	5.50749	5.79411
NM_001039151	Cd44	4396	644.058	0.119109	0.246816	583	538	624	881	5.70828	5.54675	6.24921	6.59275
NM_001039153	Tctn1	4054	421.668	0.250925	0.0465065	350	348	441	583	3.71602	3.89054	4.78909	4.73079
NM_001039154	Cdh8	3807	7.01662	1.14153	0.251455	5	3	8	14	0.0565303	0.0357151	0.0925136	0.120974
NM_001039155	Triobp	3797	281.21	-0.0632307	0.688246	256	264	281	329	2.90197	3.15121	3.2581	2.85039
NM_001039156	Triobp	7300	1343.43	-0.0181093	0.82272	1207	1240	1360	1601	7.1167	7.69862	8.2019	7.21468
NM_001039157	Ube2j2	3373	341.831	-0.159593	0.272411	367	289	304	420	4.68321	3.88325	3.96785	4.0962
NM_001039158	Ube2j2	3348	356.25	-0.137404	0.323112	370	308	325	434	4.75675	4.16945	4.27363	4.26435
NM_001039159	Ube2j2	3211	326.723	-0.122224	0.402685	341	278	296	405	4.57097	3.9239	4.05835	4.14919
NM_001039160	Gvin1	8841	0	NA	NA	0	0	0	0	0	0	0	0
NM_001039162	Clip2	4875	224.476	0.830471	2.08406e-06	153	140	284	356	1.35086	1.30157	2.56473	2.40228
NM_001039167	Rbfox3	4528	2.24183	-1.41266	0.43276	3	3	0	3	0.0285173	0.0300282	0	0.0217953
NM_001039168	Rbfox3	4384	2.24183	-1.41266	0.43276	3	3	0	3	0.029454	0.0310145	0	0.0225112
NM_001039169	Eif4e2	2251	1060.4	0.121059	0.136787	951	893	1026	1454	18.1844	17.98	20.0664	21.2489
NM_001039170	Eif4e2	1800	1021.19	0.128451	0.120611	912	859	991	1403	21.808	21.6289	24.2382	25.6409
NM_001039173	Dok6	987	0	NA	NA	0	0	0	0	0	0	0	0
NM_001039175	Elovl1	1610	527.055	0.335614	0.00330393	453	393	568	746	12.1106	11.0632	15.5318	15.2427
NM_001039176	Elovl1	1807	645.174	0.350013	0.00078409	554	476	697	919	13.1961	11.9389	16.9814	16.7304
NM_001039179	Bicd2	6343	970.615	-0.206884	0.0131939	962	924	867	1147	6.52792	6.60224	6.01759	5.94863
NM_001039180	Bicd2	4520	855.834	-0.216107	0.0147631	852	816	761	1009	8.11326	8.18212	7.41216	7.34347
NM_001039181	Npr3	6913	27.959	-0.491062	0.316874	25	34	22	30	0.155657	0.222908	0.140105	0.142759
NM_001039184	Cep350	13267	1813.29	-0.42766	2.01827e-10	1856	1911	1523	1923	6.02143	6.52833	5.05389	4.76821
NM_001039185	Ceacam1	3725	12.4819	-0.296059	0.680958	14	11	11	14	0.161769	0.133838	0.130006	0.123638
NM_001039186	Ceacam1	3673	12.2208	-0.361564	0.619397	14	11	10	14	0.164059	0.135733	0.119861	0.125388
NM_001039187	Ceacam1	3135	11.6919	-0.372325	0.616746	13	11	9	14	0.178484	0.159026	0.126387	0.146906
NM_001039188	Rreb1	7446	677.197	-0.71827	8.85061e-13	780	747	502	640	4.50885	4.54686	2.9681	2.82752
NM_001039189	Fars2	1255	121.236	-0.128228	0.583178	119	111	104	157	4.08129	4.0086	3.64828	4.11533
NM_001039192	Gmfg	974	4.35647	-0.829415	0.503839	3	7	3	4	0.132573	0.325726	0.1356	0.135098
NM_001039194	Aifm2	3140	19.9327	-0.816449	0.176193	27	19	19	12	0.370108	0.274244	0.266393	0.125719
NM_001039195	Gria2	3476	1.113	-1.82704	0.504547	0	3	1	0	0	0.0391161	0.0126654	0
NM_001039198	Zfhx2	8712	108.65	-0.627837	0.0135527	125	115	70	124	0.61757	0.598265	0.353736	0.468223
NM_001039200	Emc1	6203	1076.14	-0.217276	0.00710923	1081	1019	923	1311	7.50098	7.44537	6.55086	6.95264
NM_001039201	Hdhd2	2348	512.726	0.0344813	0.762797	467	452	487	676	8.56077	8.72478	9.13123	9.47103
NM_001039202	Hdhd2	1709	133.366	0.0604866	0.785411	121	116	125	181	3.04746	3.07631	3.22008	3.48406
NM_001039209	Zfp982	1237	28.4177	-0.435234	0.369537	29	30	27	26	1.00907	1.09917	0.960932	0.691436
NM_001039214	Mex3c	4076	1935.63	-0.0271994	0.664037	1885	1663	1810	2486	19.9054	18.4915	19.5498	20.0639
NM_001039218	Spink14	559	0	NA	NA	0	0	0	0	0	0	0	0
NM_001039219	Gm6086	4049	0	NA	NA	0	0	0	0	0	0	0	0
NM_001039220	AI429214	1956	47.7316	0.558871	0.133449	36	34	55	72	0.792187	0.787815	1.23792	1.21091
NM_001039223	Gm14137	3064	13.6549	-0.0110769	0.987237	14	11	11	20	0.196668	0.162711	0.158053	0.214729
NM_001039228	Gm6583	2258	0.567948	-2.76571	0.453665	0	2	0	0	0	0.0401439	0	0
NM_001039231	Zfp951	2896	19.9153	-0.800518	0.172258	28	18	16	16	0.416154	0.281701	0.243232	0.181748
NM_001039238	Dcpp2	605	0	NA	NA	0	0	0	0	0	0	0	0
NM_001039239	Zfp808	3108	185.237	0.258765	0.171546	162	144	198	252	2.24351	2.09988	2.80468	2.66728
NM_001039240	Gm7073	1413	0	NA	NA	0	0	0	0	0	0	0	0
NM_001039242	March10	1279	59.78	1.70196	1.60608e-06	26	25	86	119	0.874978	0.885897	2.96024	3.06073
NM_001039243	Erich4	906	0.52888	-0.163067	0.964296	1	0	1	0	0.0475079	0	0.0485926	0
NM_001039244	Tmem267	910	62.3187	-0.274209	0.397889	66	58	51	76	3.12174	2.88869	2.46733	2.74739
NM_001039347	Kcnd3	7160	56.2854	-0.291074	0.398227	51	61	49	64	0.306585	0.386128	0.301288	0.294046
NM_001039351	Nolc1	3644	2788.01	0.206993	6.80528e-05	2377	2315	2898	3772	28.0766	28.793	35.0121	34.0519
NM_001039352	Nolc1	3650	2782.22	0.207018	7.25467e-05	2370	2312	2896	3759	27.9479	28.7084	34.9305	33.8788
NM_001039353	Nolc1	3647	2781.94	0.207332	7.04315e-05	2370	2311	2896	3759	27.9709	28.7196	34.9592	33.9067
NM_001039354	Lin7a	5880	0.978744	3.25029	0.244591	0	0	3	1	0	0	0.0224617	0.00559463
NM_001039356	Hmga1	1786	498.362	0.336806	0.0045218	388	410	528	717	9.35071	10.4044	13.0152	13.2065
NM_001039363	Tsc2	6095	1780.31	0.0194544	0.755742	1656	1552	1710	2300	11.6945	11.5407	12.3515	12.4137
NM_001039364	Mobp	3202	0	NA	NA	0	0	0	0	0	0	0	0
NM_001039365	Mobp	1493	0	NA	NA	0	0	0	0	0	0	0	0
NM_001039368	Polr2k	620	12.2686	0.299211	0.682998	12	8	14	16	0.833074	0.584807	0.994111	0.84894
NM_001039371	Slc22a15	6624	42.4985	-0.396022	0.337784	33	54	35	47	0.214431	0.369477	0.23262	0.233414
NM_001039373	Mtcp1	1628	79.2099	0.355083	0.218273	65	61	88	110	1.71851	1.6982	2.37972	2.22273
NM_001039376	Pde4dip	8312	651.337	-0.746187	2.47813e-13	755	725	466	622	3.90963	3.95318	2.46819	2.46169
NM_001039385	Vgf	2549	0.2678	-1.71797	0.73091	1	0	0	0	0.0168859	0	0	0
NM_001039386	Nsmf	2915	792.683	0.0936498	0.315654	699	692	766	1069	10.3213	10.7592	11.5688	12.0639
NM_001039387	Nsmf	2910	792.488	0.0929343	0.319275	699	692	766	1068	10.339	10.7777	11.5887	12.0733
NM_001039388	Wdr37	4618	854.855	-0.177787	0.0653312	798	847	728	1077	7.43778	8.31273	6.94026	7.67203
NM_001039389	Wdr37	3795	154.569	-0.327535	0.119297	151	161	122	187	1.71261	1.92277	1.41529	1.62098
NM_001039390	Pkig	1132	317.97	-0.0842003	0.560249	306	288	286	407	11.6351	11.5308	11.1229	11.8276
NM_001039391	Pkig	1047	316.638	-0.0769815	0.595421	302	288	285	407	12.4152	12.4669	11.9839	12.7878
NM_001039392	Tmsb10	622	608.181	0.158229	0.166874	529	515	558	893	36.6066	37.5259	39.495	47.2291
NM_001039394	Rab43	4600	110.275	-0.72177	0.00495119	148	102	81	105	1.38484	1.00498	0.775221	0.750896
NM_001039466	Trim46	2710	70.4568	0.451611	0.145768	52	56	71	113	0.825902	0.936554	1.15342	1.3717
NM_001039472	Kif21b	9082	2266.13	0.067409	0.228675	2053	1961	2217	2970	9.72975	9.78611	10.7469	10.7578
NM_001039474	Tcerg1	4385	4842.83	0.0997921	0.0163795	4266	4210	4792	6413	41.8741	43.5137	48.1111	48.1105
NM_001039478	Lrif1	1596	393.494	0.0408235	0.754561	349	354	383	509	9.4121	10.0527	10.5649	10.4914
NM_001039482	Klhl20	4023	560.479	-0.35103	0.00154794	605	535	486	612	6.47291	6.02723	5.31845	5.00438
NM_001039483	Tmco1	4465	1091.76	-0.06988	0.381162	1064	966	1001	1387	10.2569	9.8055	9.86986	10.2189
NM_001039484	Kcnj10	5403	0.52888	-0.163067	0.964296	1	0	1	0	0.00796635	0	0.00814823	0
NM_001039485	Piezo2	10668	90.282	1.34089	3.00257e-06	55	38	123	167	0.221908	0.161441	0.507599	0.51497
NM_001039488	Lrif1	3353	604.754	0.102138	0.337884	523	534	603	796	6.71371	7.21808	7.91739	7.80959
NM_001039493	Plekhm3	8552	374.116	0.036057	0.787665	351	319	374	470	1.76658	1.69058	1.92532	1.80792
NM_001039494	Tex40	774	12.7436	-0.899341	0.214663	13	17	8	12	0.722931	0.995456	0.455038	0.510022
NM_001039495	Ccdc108	5683	0.283974	-1.76041	0.721304	0	1	0	0	0	0.0079751	0	0
NM_001039501	Wfdc10	455	0.567948	-2.76571	0.453665	0	2	0	0	0	0.19922	0	0
NM_001039502	Krtap1-4	1126	0	NA	NA	0	0	0	0	0	0	0	0
NM_001039507	Lipe	2773	60.0338	0.501659	0.132606	46	44	72	84	0.714006	0.719145	1.14309	0.996501
NM_001039509	Pnkd	2944	498.273	-0.152254	0.194176	509	443	462	591	7.44173	6.81993	6.9088	6.60387
NM_001039510	Adora1	4999	1035.52	-1.08681	6.75868e-36	1338	1215	674	799	11.5204	11.0156	5.93575	5.2579
NM_001039511	Ivns1abp	2783	4334.53	-0.168127	0.000103619	4366	3957	3944	5176	67.525	64.4417	62.391	61.1828
NM_001039512	Ivns1abp	3371	9947.47	-0.128727	2.3414e-05	9717	9134	9032	12242	124.07	122.805	117.957	119.465
NM_001039514	Dhps	1321	494.899	0.243951	0.0377623	436	387	501	703	14.2062	13.2777	16.6968	17.5066
NM_001039515	Arl4a	3689	283.611	-1.3292	2.33639e-15	336	398	150	212	3.92035	4.88977	1.79012	1.8905
NM_001039519	Gtf2a2	888	492.607	-0.0215449	0.853235	454	446	462	633	22.0058	22.7633	22.9049	23.4498
NM_001039520	Dnm2	3519	1164.76	-0.277608	0.000318107	1215	1102	998	1360	14.8611	14.1931	12.4856	12.7136
NM_001039521	Rrn3	3578	1871.23	-0.00154672	0.980175	1722	1674	1756	2436	20.7151	21.2045	21.6064	22.3968
NM_001039522	Leo1	2178	1117.09	-0.0476202	0.5459	1036	1023	1040	1420	20.4737	21.2878	21.022	21.4476
NM_001039530	Parp14	7232	6.13147	1.80175	0.10688	3	2	7	15	0.0178549	0.0125339	0.0426126	0.0682309
NM_001039532	Zfp784	2142	92.731	0.224803	0.400001	81	74	101	121	1.62765	1.56576	2.07587	1.85829
NM_001039533	Pdxdc1	3566	1971.6	-0.0204136	0.73578	1886	1718	1851	2534	22.7643	21.8351	22.852	23.3762
NM_001039534	Pstk	1121	343.477	0.0408961	0.769703	306	308	326	455	11.7492	12.4526	12.803	13.3522
NM_001039536	Pigl	1648	175.652	-0.707605	0.00028828	196	199	125	174	5.11909	5.4728	3.33927	3.47329
NM_001039537	Lif	4092	7.84687	0.871556	0.350133	5	5	12	10	0.0525931	0.0553794	0.129105	0.080392
NM_001039543	Mlf1	1151	60.6203	0.0164531	0.960334	53	56	63	72	1.98196	2.20509	2.4097	2.05781
NM_001039544	Mup3	898	0	NA	NA	0	0	0	0	0	0	0	0
NM_001039545	Myh2	6041	46.4903	-2.44131	2.21791e-08	88	55	16	16	0.627001	0.412637	0.116603	0.0871284
NM_001039546	Myo6	7833	1125	-0.477358	8.48532e-10	1220	1155	902	1201	6.70387	6.68294	5.06964	5.04386
NM_001039551	Cnnm3	5280	615.938	0.0773946	0.457609	560	527	614	798	4.56508	4.52367	5.11956	4.97184
NM_001039552	Ermard	2493	219.123	-0.0523954	0.764779	203	201	217	261	3.50484	3.65416	3.83209	3.44403
NM_001039553	4930467E23Rik	2577	0	NA	NA	0	0	0	0	0	0	0	0
NM_001039554	Angptl7	2055	0.551774	-2.73066	0.430026	1	1	0	0	0.0209451	0.0220547	0	0
NM_001039555	Cyp2c68	1758	0	NA	NA	0	0	0	0	0	0	0	0
NM_001039556	Rad54b	2908	669.539	0.581997	8.79908e-09	498	475	756	1043	7.37105	7.40309	11.4453	11.7988
NM_001039557	Mroh8	3435	36.919	-0.102425	0.817911	43	27	26	56	0.53881	0.356247	0.333231	0.536302
NM_001039558	Smco3	2048	7.9471	-1.2751	0.192823	5	15	6	4	0.105083	0.331952	0.128979	0.0642508
NM_001039560	Gcnt7	2214	0.463304	-0.329203	0.931116	1	0	0	1	0.0194409	0	0	0.0148584
NM_001039562	Ankrd37	897	87.1966	-0.540761	0.0528805	99	89	60	101	4.75047	4.49688	2.94481	3.70406
NM_001039563	Spag11b	637	0	NA	NA	0	0	0	0	0	0	0	0
NM_001039566	Defb30	997	0	NA	NA	0	0	0	0	0	0	0	0
NM_001039578	Evi5l	1529	83.6945	-0.469038	0.0947008	89	87	71	85	2.5054	2.57885	2.04432	1.82877
NM_001039581	Abca3	6372	238.22	-0.514063	0.00257936	246	261	198	238	1.6617	1.85643	1.36801	1.22871
NM_001039586	Glyctk	4083	31.5653	-0.32368	0.484256	39	25	26	37	0.41113	0.277507	0.280345	0.298106
NM_001039593	1700015E13Rik	709	4.8767	1.37126	0.262812	4	1	6	10	0.242833	0.0639246	0.372566	0.463983
NM_001039594	Lce3a	545	0	NA	NA	0	0	0	0	0	0	0	0
NM_001039595	Gm13043	2049	0	NA	NA	0	0	0	0	0	0	0	0
NM_001039644	Edem3	6582	1363.7	0.0233001	0.745638	1250	1202	1345	1721	8.17422	8.27676	8.99628	8.60145
NM_001039645	Asphd1	512	1.28561	0.327269	0.887907	0	2	2	1	0	0.177041	0.171972	0.0642508
NM_001039646	Gbp10	3515	0.52216	2.33464	0.540295	0	0	2	0	0	0	0.0250497	0
NM_001039647	Gbp11	2695	10.3328	-0.697181	0.388875	11	12	10	7	0.175682	0.201807	0.163358	0.0854452
NM_001039652	Oprm1	2656	0	NA	NA	0	0	0	0	0	0	0	0
NM_001039653	Lhx3	2219	0	NA	NA	0	0	0	0	0	0	0	0
NM_001039655	Rasgrf1	995	0.52888	-0.163067	0.964296	1	0	1	0	0.0432585	0	0.0442461	0
NM_001039657	Mtl5	2223	20.3153	-0.0665536	0.908198	24	14	17	28	0.464693	0.285432	0.336673	0.41435
NM_001039658	Mtl5	2030	8.70278	-0.0381449	0.964675	9	7	9	10	0.190827	0.156285	0.195184	0.162051
NM_001039666	Krt40	1312	0	NA	NA	0	0	0	0	0	0	0	0
NM_001039669	Iffo1	2854	306.768	-0.272728	0.0684181	327	282	279	339	4.9316	4.47826	4.30377	3.90746
NM_001039676	Slc39a2	2328	2.83196	0.706647	0.661515	4	0	3	5	0.0739556	0	0.0567331	0.0706538
NM_001039677	Slc30a2	3303	54.8547	1.07674	0.00456589	39	25	86	76	0.508218	0.34304	1.14627	0.756926
NM_001039678	Urad	762	0.26108	1.30826	0.792531	0	0	1	0	0	0	0.0577755	0
NM_001039683	Eif4e1b	1854	0	NA	NA	0	0	0	0	0	0	0	0
NM_001039684	Mks1	2345	203.512	-0.0615247	0.732511	198	179	196	248	3.63426	3.45959	3.67969	3.47902
NM_001039688	Rhox4a	885	0.52888	-0.163067	0.964296	1	0	1	0	0.0486352	0	0.0497457	0
NM_001039689	Rhox4c	897	0	NA	NA	0	0	0	0	0	0	0	0
NM_001039692	Arhgap12	5011	1026.25	0.200558	0.0193338	899	832	1107	1331	7.72199	7.52511	9.72572	8.7378
NM_001039695	Rhox4d	753	0	NA	NA	0	0	0	0	0	0	0	0
NM_001039696	Rhox4f	923	0	NA	NA	0	0	0	0	0	0	0	0
NM_001039698	Rhox4g	972	0.391008	1.97458	0.643719	0	0	0	2	0	0	0	0.0676881
NM_001039700	Pkd1l3	6571	145.856	0.0761427	0.721571	141	117	143	192	0.923596	0.80699	0.958083	0.96121
NM_001039701	Il1rn	2474	0	NA	NA	0	0	0	0	0	0	0	0
NM_001039710	Coq10b	1726	142.429	-0.583724	0.00659358	161	149	109	146	4.01494	3.91255	2.78025	2.78266
NM_001039723	Tmem120b	1846	108.478	-0.290831	0.240129	115	102	87	133	2.68139	2.50428	2.07485	2.37011
NM_001039824	Fdx1l	775	394.094	0.10837	0.402568	355	333	393	521	19.7161	19.4741	22.3249	22.1149
NM_001039878	Strn4	3494	2319.3	-0.137407	0.0163657	2317	2091	2159	2769	28.5429	27.1235	27.2037	26.0705
NM_001039889	Smok3b	2326	0	NA	NA	0	0	0	0	0	0	0	0
NM_001039934	Map2	5503	34.666	0.0209065	0.962517	26	36	37	40	0.203361	0.296495	0.296006	0.239116
NM_001039939	Asxl1	6660	1767.33	0.090847	0.181144	1515	1585	1772	2296	9.79113	10.7862	11.7135	11.3409
NM_001039941	Cypt8	586	0	NA	NA	0	0	0	0	0	0	0	0
NM_001039942	Cypt9	531	0	NA	NA	0	0	0	0	0	0	0	0
NM_001039943	Cypt7	571	0	NA	NA	0	0	0	0	0	0	0	0
NM_001039944	Cypt10	529	0	NA	NA	0	0	0	0	0	0	0	0
NM_001039951	Zfp606	2316	116.594	0.130444	0.581686	104	98	115	158	1.93281	1.91779	2.18604	2.24423
NM_001039959	Ahnak	1045	178.472	0.404591	0.0386125	133	145	200	253	5.47809	6.28877	8.42582	7.96439
NM_001039965	Zfp869	3172	472.223	-0.163868	0.169701	481	425	424	573	6.52689	6.07253	5.88479	5.94251
NM_001039967	Zfp869	3279	472.963	-0.162558	0.172542	481	426	425	574	6.3139	5.88819	5.70619	5.75863
NM_001040026	Sco1	4272	333.64	-0.0736629	0.603314	306	314	311	416	3.08308	3.33129	3.205	3.2034
NM_001040027	Defb41	252	0	NA	NA	0	0	0	0	0	0	0	0
NM_001040055	Spint5	437	0	NA	NA	0	0	0	0	0	0	0	0
NM_001040072	Nynrin	7403	3627.88	0.143412	0.00169695	3243	3013	3613	4913	18.8553	18.4461	21.4862	21.8317
NM_001040085	Sytl2	4710	31.118	0.267715	0.562822	24	27	36	39	0.219323	0.259811	0.336496	0.272391
NM_001040087	Sytl2	2926	21.3042	0.09393	0.869994	14	23	25	23	0.205943	0.35626	0.376153	0.258584
NM_001040088	Sytl2	2854	21.0269	0.0617483	0.913814	15	22	24	23	0.22622	0.349368	0.370217	0.265108
NM_001040089	Rhox3f	827	0	NA	NA	0	0	0	0	0	0	0	0
NM_001040106	Aak1	19322	1733.93	-0.2189	0.00059073	1764	1621	1521	2067	3.92953	3.80229	3.46558	3.51914
NM_001040111	Arap1	5801	275.555	-0.0366065	0.815055	267	239	273	332	1.98108	1.86728	2.07185	1.88271
NM_001040112	Arap1	5281	268.664	-0.0460978	0.771106	262	233	265	323	2.1354	1.99965	2.20917	2.01203
NM_001040130	Tmem141	786	57.3137	-0.763042	0.0249673	71	60	41	54	3.88803	3.45973	2.29646	2.26006
NM_001040131	Eif4g2	7623	22018	-0.176135	7.61084e-14	21849	20528	19733	26524	123.367	122.049	113.963	114.462
NM_001040136	Pdzd9	1609	63.8774	-0.31302	0.340412	56	72	52	76	1.49805	2.0281	1.42281	1.55384
NM_001040137	Pdzd9	1321	42.7434	-0.375737	0.357489	34	53	36	47	1.10782	1.81839	1.19977	1.17042
NM_001040187	Ddx17	4751	11405.3	0.105557	0.00046181	10330	9609	11152	15338	93.5857	91.6658	103.339	106.202
NM_001040395	Nadk2	3660	2283.24	0.224623	6.80038e-05	1933	1885	2364	3136	22.7324	23.3423	28.4358	28.1867
NM_001040396	Selenot	3538	1747	-0.124614	0.06239	1624	1678	1595	2144	19.7571	21.4955	19.8473	19.935
NM_001040397	Filip1l	3939	41.3449	1.12993	0.00587434	23	24	54	73	0.251325	0.276146	0.60354	0.609657
NM_001040398	Setd1b	8839	712.764	-0.0902736	0.35255	692	642	651	896	3.36975	3.29189	3.24247	3.33467
NM_001040399	Larp1b	1693	103.04	-0.713552	0.00487338	118	114	77	97	2.99999	3.05184	2.00231	1.88479
NM_001040400	Tet2	9168	483.213	-0.459825	0.000145377	495	518	403	503	2.32394	2.56076	1.93521	1.80485
NM_001040403	Flot2	2596	1741.09	-0.0664027	0.302995	1619	1610	1620	2186	26.8433	28.1083	27.4732	27.7009
NM_001040426	Thsd4	8776	869.585	2.00303	1.55192e-94	330	300	1339	1772	1.6185	1.54931	6.71711	6.64226
NM_001040434	Rgag1	4138	0	NA	NA	0	0	0	0	0	0	0	0
NM_001040435	Tacc3	2632	3063.46	0.0370062	0.458035	2879	2610	2948	3998	47.0815	44.9437	49.3106	49.9695
NM_001040459	Shroom4	8267	339.947	0.0752796	0.590394	303	297	341	437	1.57757	1.62826	1.81595	1.73893
NM_001040611	Peg10	6662	18525.1	1.66406	0	8075	8036	26778	36262	52.1714	54.67	176.959	179.059
NM_001040631	C1qtnf5	1254	1.18769	0.280201	0.906275	2	0	1	2	0.0686478	0	0.0351076	0.0524664
NM_001040632	C1qtnf5	1345	1.18769	0.280201	0.906275	2	0	1	2	0.0640032	0	0.0327323	0.0489166
NM_001040654	Cdkn2a	845	5.59074	0.930332	0.400692	3	4	5	12	0.152812	0.214544	0.260502	0.467168
NM_001040669	Gm5169	879	0	NA	NA	0	0	0	0	0	0	0	0
NM_001040682	Clmn	11854	173.315	0.703249	0.000379679	122	117	213	265	0.442985	0.447337	0.791067	0.73541
NM_001040683	Med15	3274	752.154	0.355518	0.000239386	613	583	840	1039	8.0589	8.07056	11.2953	10.4396
NM_001040684	Hsd3b7	1762	47.9361	-0.210613	0.57712	40	53	40	60	0.977121	1.36328	0.99943	1.1202
NM_001040686	Zfp692	1873	312.219	0.104281	0.482333	296	251	298	429	6.80218	6.07365	7.0045	7.53474
NM_001040689	Rspo4	2364	20.4201	-1.30203	0.0306162	35	18	13	13	0.637257	0.345095	0.2421	0.180902
NM_001040690	Rap1gds1	3657	2035.78	-0.269136	7.16864e-06	2070	1964	1812	2305	24.3635	24.3406	21.8138	20.7345
NM_001040691	Ung	1925	600.682	0.389575	0.000396393	462	481	626	905	10.3301	11.3247	14.3167	15.4656
NM_001040692	Slc6a18	4300	0	NA	NA	0	0	0	0	0	0	0	0
NM_001040695	Uevld	4593	236.262	0.00670538	0.968626	204	223	221	310	1.91174	2.2005	2.11833	2.22031
NM_001040696	Nlrp1b	4142	0	NA	NA	0	0	0	0	0	0	0	0
NM_001040699	Mtmr7	3430	210.192	-0.396498	0.0261215	229	205	166	242	2.87366	2.70878	2.13065	2.32097
NM_001040700	BC051019	1934	2.18022	-0.129979	0.974869	0	4	4	0	0	0.0937384	0.0910546	0
NM_001042407	Pex10	1639	205.952	0.0182771	0.919583	201	171	190	276	5.27851	4.72858	5.10356	5.5396
NM_001042408	Txnl4a	1653	2032.33	0.0605927	0.345867	1957	1657	1985	2657	50.958	45.4322	52.8672	52.8771
NM_001042411	P3h1	2810	755.285	-0.00761215	0.935798	704	669	734	947	10.7835	10.7903	11.4997	11.0864
NM_001042418	Cabyr	1634	8.4128	-0.751275	0.400036	7	12	6	8	0.184391	0.332846	0.161658	0.16106
NM_001042419	Cabyr	810	5.30598	-1.05725	0.352235	5	8	2	6	0.265692	0.44763	0.108703	0.243677
NM_001042420	Cabyr	1515	7.28123	-1.13979	0.239648	7	11	5	5	0.198875	0.329074	0.145297	0.108569
NM_001042421	Kntc1	6895	2267.53	0.408062	4.35901e-12	1818	1715	2561	3197	11.3489	11.2731	16.3521	15.2531
NM_001042438	Zhx1	5224	863.546	-0.13833	0.122389	859	784	765	1080	7.07757	6.80185	6.44699	6.80094
NM_001042451	Snca	1278	1.78488	2.40471	0.290181	0	1	5	1	0	0.0354636	0.172241	0.0257405
NM_001042484	Golga7	1810	452.15	-0.179233	0.189489	507	367	406	543	12.0566	9.1897	9.8752	9.86892
NM_001042485	Tmem183a	3156	1259.62	-0.113387	0.127371	1244	1131	1175	1527	16.9659	16.242	16.3908	15.9166
NM_001042487	Dlgap4	3606	826.343	-0.0803541	0.373478	787	753	778	1016	9.39384	9.46418	9.49844	9.26865
NM_001042488	Dlgap4	2905	783.706	-0.0664506	0.473758	752	702	745	964	11.1421	10.9523	11.2904	10.9164
NM_001042489	Hvcn1	2780	241.238	0.149469	0.408444	184	230	226	346	2.84883	3.7497	3.579	4.0943
NM_001042491	Anapc5	2703	4232.18	-0.0762314	0.0925925	4154	3728	4026	5166	66.1477	62.5092	65.5732	62.8719
NM_001042499	Rabl3	2012	431.219	0.0396911	0.751019	397	375	403	579	8.49291	8.44729	8.81811	9.46671
NM_001042501	Fam133b	2289	398.551	0.0470411	0.719485	349	361	397	506	6.56257	7.14785	7.6356	7.27199
NM_001042502	Pitx2	2312	336.712	2.68002	1.24845e-57	87	78	548	758	1.61967	1.52905	10.435	10.7852
NM_001042503	Trim71	5186	1089.18	0.241185	0.00275589	915	896	1101	1546	7.59421	7.8305	9.34659	9.80676
NM_001042504	Pitx2	1802	309.653	2.6547	1.17206e-52	79	75	503	695	1.88698	1.88634	12.2889	12.6876
NM_001042513	Txnrd1	3400	2200.37	0.453871	2.66403e-15	1712	1656	2419	3274	21.673	22.0747	31.3224	31.6773
NM_001042514	Txnrd1	3489	2198.48	0.451752	3.73861e-15	1712	1656	2414	3271	21.1201	21.5116	30.4603	30.841
NM_001042523	Txnrd1	3617	2176.75	0.454475	2.85859e-15	1696	1635	2400	3231	20.1823	20.4872	29.212	29.3858
NM_001042527	Blm	4574	2283.83	0.218882	0.000201446	1904	1923	2309	3197	17.917	19.0545	22.2242	22.993
NM_001042528	Cacna1b	9721	10.7192	-0.0415481	0.95915	15	5	9	15	0.0664163	0.0233116	0.0407596	0.0507608
NM_001042534	Capg	1388	74.7086	-0.0927902	0.755052	77	63	72	89	2.38779	2.05715	2.28371	2.10935
NM_001042541	Akap1	3745	534.548	-0.178129	0.116566	551	479	491	628	6.33277	5.79692	5.77202	5.51641
NM_001042542	Akap4	2848	0.2678	-1.71797	0.73091	1	0	0	0	0.0151131	0	0	0
NM_001042556	Rpf2	1818	510.11	0.214794	0.0649601	435	422	502	730	10.2989	10.5204	12.1565	13.2092
NM_001042557	Map2k7	1700	582.498	-0.18548	0.100433	607	520	491	737	15.3686	13.8634	12.7154	14.2616
NM_001042558	Apaf1	6528	1244.1	0.09131	0.220909	1108	1076	1243	1623	7.30557	7.47044	8.38281	8.17875
NM_001042564	Cd27	1258	2.6704	-3.48326	0.077655	5	4	0	1	0.171074	0.14411	0	0.0261498
NM_001042565	Wsb1	2337	3031.99	0.0623426	0.246231	2669	2709	2891	4057	49.1569	52.5369	54.4613	57.1077
NM_001042577	Lhx9	2070	0.456584	2.16516	0.558884	0	0	1	1	0	0	0.0212681	0.015892
NM_001042580	Cd63	930	456.273	-0.138384	0.251867	448	419	425	544	20.7343	20.4195	20.1189	19.2426
NM_001042591	Arrdc3	4079	2784.26	0.00880629	0.863681	2559	2474	2685	3557	27.0029	27.4891	28.9794	28.6866
NM_001042592	Arrdc4	3893	1765.44	-1.16724	1.44065e-72	2312	2120	1058	1371	25.5622	24.6812	11.9646	11.5851
NM_001042593	Hbs1l	2764	1834.07	-0.126158	0.0436794	1768	1702	1712	2201	27.532	27.9084	27.2687	26.1957
NM_001042605	Cd74	1404	1.73274	0.142156	0.9404	2	1	2	2	0.0613136	0.032281	0.0627136	0.046861
NM_001042606	Sstr2	1339	0.2678	-1.71797	0.73091	1	0	0	0	0.032145	0	0	0
NM_001042607	Ryk	3241	2764.95	0.3122	2.8009e-09	2312	2165	2868	4001	30.7046	30.2756	38.9582	40.6105
NM_001042612	Nlrp9c	3009	0	NA	NA	0	0	0	0	0	0	0	0
NM_001042613	Selenop	2006	735.313	0.203601	0.0351483	618	621	750	1011	13.2603	14.0305	16.46	16.5794
NM_001042614	Selenop	2089	735.597	0.202414	0.0363009	618	622	750	1011	12.7334	13.4948	15.806	15.9207
NM_001042615	Htra3	2200	2.24696	1.63757	0.363284	1	1	2	6	0.0195646	0.0206011	0.0400226	0.0897175
NM_001042617	Cadps	5427	43.5062	-1.23496	0.00259239	48	62	29	28	0.380694	0.517781	0.235254	0.169725
NM_001042620	Dhx15	2995	4617.77	0.0764817	0.0639563	4145	4007	4528	6075	59.5692	60.6368	66.5592	66.7264
NM_001042623	Phc1	3727	1601.2	0.156107	0.0207289	1372	1374	1598	2181	15.8449	16.7086	18.8763	19.2506
NM_001042630	Lcn5	908	0	NA	NA	0	0	0	0	0	0	0	0
NM_001042634	Clk1	1816	2283.17	0.27356	1.54189e-06	1921	1830	2343	3260	45.5308	45.6719	56.8009	59.0541
NM_001042649	Dcun1d2	2943	228.6	-0.421131	0.0139099	233	241	191	245	3.40769	3.71143	2.85721	2.73857
NM_001042650	Dcun1d2	2847	225.016	-0.410055	0.0175789	228	237	189	242	3.447	3.7729	2.92262	2.79625
NM_001042651	Dcun1d2	2929	229.455	-0.417256	0.0153605	230	245	193	245	3.37989	3.79106	2.90092	2.75166
NM_001042652	Nusap1	2849	3452.83	-0.284364	3.27824e-09	3463	3413	2940	4034	52.3184	54.2947	45.4311	46.5792
NM_001042653	Oip5	1549	682.713	-0.00517726	0.959455	629	610	684	831	17.4781	17.8481	19.4403	17.6481
NM_001042655	Tbc1d17	2582	770.708	0.0960716	0.306564	699	652	780	996	11.6524	11.4447	13.2995	12.6897
NM_001042659	Fzd5	6803	47.0352	-0.123218	0.75672	54	35	53	45	0.341655	0.233175	0.342984	0.217601
NM_001042660	Smad7	4435	1288.88	0.222511	0.00231568	1117	1041	1337	1765	10.8406	10.6383	13.272	13.0918
NM_001042670	Mterf1b	1364	17.7794	0.647845	0.301209	9	16	19	30	0.284003	0.531642	0.61325	0.723528
NM_001042672	Gpcpd1	3371	591.457	-0.109475	0.310782	597	518	537	738	7.62272	6.96442	7.01316	7.20188
NM_001042673	Fancc	3150	126.853	0.0370643	0.877094	136	92	125	162	1.85833	1.32371	1.74702	1.69182
NM_001042674	Rbpms	2455	7194.11	-0.100138	0.00603995	6798	6694	6734	8770	119.186	123.58	120.759	117.516
NM_001042675	Rbpms	1087	4180.04	-0.0709696	0.10783	3959	3805	3986	5108	156.765	158.65	161.438	154.586
[truncated: 33,709 more rows]
