# Supplementary material for: Pioneering function of Isl1 in the epigenetic control of cardiomyocyte cell fate
Source: Cell Res. 2019 Apr 25;29(6):486–501. doi: 10.1038/s41422-019-0168-1 (PMC6796926; doi:10.1038/s41422-019-0168-1)
Supplement: Supplementary file 15 — Supplementary information, Table S7 [file 41422_2019_168_MOESM15_ESM.xls]

## Sheet:  ATAC-Seq CPCs
Supplementary information, Table S7. ATAC-Seq peaks in mESC-derived CPCs (n=2).
#chr	start	end	Refseq	SYMBOL
chr10	100051632	100052060	NM_175128	4930430F08Rik
chr10	10040866	10041395	NM_172547	Adgb
chr10	10075368	10076077	NM_172547	Adgb
chr10	10175056	10175796	NM_172547	Adgb
chr10	101897580	101898281	NM_024435	Nts
chr10	10191810	10192648	NM_172547	Adgb
chr10	102130791	102131508	NM_146240	Rassf9
chr10	102490964	102491892	NM_172553	Alx1
chr10	102698582	102699204	NM_029134	Lrriq1
chr10	10277435	10278326	NM_026405	Rab32
chr10	102831289	102832271	NM_175328	Slc6a15
chr10	10408824	10409584	NR_046010	4930567K20Rik
chr10	104385577	104386232	NM_177368	Tmtc2
chr10	104675117	104676034	NM_177368	Tmtc2
chr10	105010516	105012955	NR_038032	Gm15663
chr10	105010516	105012955	NR_038032	Gm15663
chr10	105277647	105279061	NM_207522	Mettl25
chr10	105382745	105383551	NM_025602	Ccdc59
chr10	105419248	105420200	NM_025602	Ccdc59
chr10	106560270	106561029	NM_198636	Acss3
chr10	106708646	106710215	NM_001033223	Lin7a
chr10	107242211	107242751	NM_001081432	Ptprq
chr10	107598314	107599778	NM_027892	Ppp1r12a
chr10	107610058	107610737	NM_027892	Ppp1r12a
chr10	107768277	107770069	NM_054056	Pawr
chr10	107826854	107827455	NM_054056	Pawr
chr10	107882975	107884241	NM_054056	Pawr
chr10	107961498	107962250	NM_203660	Gm5136
chr10	107974426	107975206	NM_203660	Gm5136
chr10	108019205	108019815	NM_203660	Gm5136
chr10	108447348	108449144	NM_009306	Syt1
chr10	10868834	10869865	NM_172937	Shprh
chr10	10962556	10963373	NM_027968	Fbxo30
chr10	109892542	109893339	NR_028438	9230102K24Rik
chr10	109892542	109893339	NR_028438	9230102K24Rik
chr10	11000221	11002030	NM_027968	Fbxo30
chr10	110181919	110183223	NM_178609	E2f7
chr10	110316207	110316959	NR_045979	1700020G17Rik
chr10	110336704	110337700	NR_045979	1700020G17Rik
chr10	110356521	110357982	NM_007792	Csrp2
chr10	11037545	11038417	NM_010146	Epm2a
chr10	110401066	110401675	NM_007792	Csrp2
chr10	110446291	110447885	NM_172554	Zdhhc17
chr10	110508596	110509580	NM_172554	Zdhhc17
chr10	110601057	110602902	NM_175489	Osbpl8
chr10	110617497	110618124	NM_175489	Osbpl8
chr10	11062836	11064011	NM_010146	Epm2a
chr10	11072404	11073094	NM_010146	Epm2a
chr10	110735129	110736261	NM_027914	Bbs10
chr10	110785027	110785758	NM_027914	Bbs10
chr10	110826818	110827393	NM_015781	Nap1l1
chr10	110853448	110854271	NM_015781	Nap1l1
chr10	110909522	110911148	NM_015781	Nap1l1
chr10	110942415	110945437	NM_009344	Phlda1
chr10	111007613	111008426	NR_045344	4933440J02Rik
chr10	111031285	111033273	NR_045344	4933440J02Rik
chr10	111037486	111038262	NR_045344	4933440J02Rik
chr10	111109488	111110596	NR_045344	4933440J02Rik
chr10	111399055	111400013	NM_178610	Krr1
chr10	111409437	111410278	NM_178610	Krr1
chr10	111496777	111497468	NM_027018	Glipr1l1
chr10	111597164	111597791	NM_178278	Caps2
chr10	111600143	111600933	NM_178278	Caps2
chr10	111706612	111707888	NM_001025581	Kcnc2
chr10	111707986	111709574	NM_001025581	Kcnc2
chr10	112365433	112366499	NM_001033474	Atxn7l3b
chr10	114174020	114174986	NM_146241	Trhde
chr10	114238236	114239156	NM_146241	Trhde
chr10	114687715	114689095	NM_025706	Tbc1d15
chr10	114751912	114753263	NM_024454	Rab21
chr10	114798897	114799924	NM_133683	Tmem19
chr10	114821017	114822985	NM_001033261	Zfc3h1
chr10	114905826	114906563	NM_001033261	Zfc3h1
chr10	115023767	115025302	NM_010195	Lgr5
chr10	11521345	11522106	NM_013898	Timm8a1
chr10	115215608	115216325	NM_146010	Tspan8
chr10	115454731	115456673	NM_011217	Ptprr
chr10	115454731	115456673	NM_011217	Ptprr
chr10	115728048	115729006	NM_029928	Ptprb
chr10	115738338	115738950	NM_029928	Ptprb
chr10	115801500	115802458	NM_026098	Kcnmb4os1
chr10	115843883	115844639	NM_026098	Kcnmb4os1
chr10	115909850	115911191	NM_021452	Kcnmb4
chr10	115999194	115999794	NM_028082	Cnot2
chr10	116017427	116019373	NM_028082	Cnot2
chr10	116198610	116199260	NR_131036	4930579P08Rik
chr10	116233085	116233977	NR_131036	4930579P08Rik
chr10	116345758	116346628	NM_001033333	Myrfl
chr10	116386478	116387973	NM_001003950	Rab3ip
chr10	116433086	116433697	NM_001007583	Best3
chr10	116457995	116458736	NM_146242	Lrrc10
chr10	116460545	116461242	NM_146242	Lrrc10
chr10	116500050	116501144	NM_007636	Cct2
chr10	116531702	116532446	NM_007636	Cct2
chr10	116585026	116586143	NM_177798	Frs2
chr10	116586973	116588189	NM_177798	Frs2
chr10	116660805	116662045	NM_026570	Yeats4
chr10	116666827	116667461	NM_026570	Yeats4
chr10	116813324	116814343	NM_001013391	Cpsf6
chr10	116827160	116828283	NM_001013391	Cpsf6
chr10	116869269	116870103	NM_001013391	Cpsf6
chr10	116872369	116872888	NM_001013391	Cpsf6
chr10	116888976	116890277	NM_001013391	Cpsf6
chr10	116899050	116899711	NM_001013391	Cpsf6
chr10	117008085	117008871	NM_027468	Cpm
chr10	117065785	117067169	NM_027468	Cpm
chr10	117078664	117079262	NM_027468	Cpm
chr10	117106602	117107091	NM_027468	Cpm
chr10	117146621	117148254	NM_010786	Mdm2
chr10	117154579	117155161	NM_010786	Mdm2
chr10	117182970	117183820	NM_029875	Slc35e3
chr10	117229330	117230267	NM_134010	Nup107
chr10	117246740	117247439	NM_134010	Nup107
chr10	117282118	117283632	NM_024457	Rap1b
chr10	117501821	117502541	NM_010785	Mdm1
chr10	117539974	117540928	NM_010785	Mdm1
chr10	117547053	117547876	NM_010785	Mdm1
chr10	117578114	117579683	NM_010785	Mdm1
chr10	117687771	117688393	NM_054079	Iltifb
chr10	118006330	118007093	NR_104123	Tmevpg1
chr10	118112927	118113563	NR_104123	Tmevpg1
chr10	118184108	118184698	NM_001014390	Dyrk2
chr10	118305584	118307948	NM_001014390	Dyrk2
chr10	118485982	118486545	NR_045348	1700064J06Rik
chr10	118523532	118524401	NR_045348	1700064J06Rik
chr10	118571717	118572884	NR_045348	1700064J06Rik
chr10	118676160	118678201	NM_027994	Cand1
chr10	118890180	118891978	NM_028736	Grip1
chr10	118897126	118898101	NM_028736	Grip1
chr10	119071500	119072074	NR_045359	Grip1os2
chr10	119128393	119129279	NR_045359	Grip1os2
chr10	119549464	119550681	NM_080446	Helb
chr10	119638025	119639000	NM_028679	Irak3
chr10	119645602	119646205	NM_026617	Tmbim4
chr10	119653631	119654597	NM_026617	Tmbim4
chr10	119663711	119664715	NM_025431	Llph
chr10	119716344	119716985	NM_025431	Llph
chr10	119735316	119735832	NM_025431	Llph
chr10	119861014	119861660	NR_030434	Mir763
chr10	119869826	119870898	NR_030434	Mir763
chr10	119912321	119914601	NM_010441	Hmga2
chr10	119989087	119990867	NM_010441	Hmga2
chr10	120012951	120013719	NM_010441	Hmga2
chr10	120083813	120084675	NR_038000	4921513I03Rik
chr10	120134350	120135092	NR_038000	4921513I03Rik
chr10	120143592	120145753	NR_038000	4921513I03Rik
chr10	120182049	120182808	NR_038000	4921513I03Rik
chr10	120197516	120198133	NR_038000	4921513I03Rik
chr10	120294352	120295327	NR_038023	Gm15910
chr10	120309410	120310118	NR_038023	Gm15910
chr10	120335299	120336697	NM_177092	Msrb3
chr10	120387131	120387656	NM_001081193	Lemd3
chr10	120414930	120416971	NM_001081193	Lemd3
chr10	120470302	120471736	NM_011915	Wif1
chr10	120526325	120526890	NM_011915	Wif1
chr10	120642995	120643701	NM_029057	Tbc1d30
chr10	120742377	120743091	NM_029057	Tbc1d30
chr10	120747059	120748452	NM_029057	Tbc1d30
chr10	120787666	120788805	NM_029364	Gns
chr10	120801716	120802852	NM_029364	Gns
chr10	120891486	120892973	NM_138956	Rassf3
chr10	120898235	120899246	NM_138956	Rassf3
chr10	120912342	120914304	NM_138956	Rassf3
chr10	120946691	120947706	NM_138956	Rassf3
chr10	120969975	120970801	NM_019786	Tbk1
chr10	121005605	121006679	NM_019786	Tbk1
chr10	121016357	121017251	NM_019786	Tbk1
chr10	121023372	121024430	NM_019786	Tbk1
chr10	121062610	121063982	NM_001081056	Xpot
chr10	121078410	121079359	NM_177335	D930020B18Rik
chr10	121126514	121127391	NM_177335	D930020B18Rik
chr10	121176312	121177754	NM_173022	BC048403
chr10	121290358	121290940	NM_173022	BC048403
chr10	121462069	121462955	NM_001081037	Srgap1
chr10	121483603	121485464	NM_001081037	Srgap1
chr10	121533509	121535290	NM_153059	Tmem5
chr10	121885037	121886177	NM_016847	Avpr1a
chr10	12209206	12209832	NM_011682	Utrn
chr10	122115223	122116744	NM_176919	Ppm1h
chr10	122199704	122200309	NR_106182	Mir8104
chr10	122324355	122325130	NR_029527	Mirlet7i
chr10	122349704	122350456	NR_029527	Mirlet7i
chr10	122422397	122423704	NR_029527	Mirlet7i
chr10	122450119	122451139	NR_029527	Mirlet7i
chr10	122512741	122513917	NM_153395	Mon2
chr10	122584175	122584735	NM_027604	Usp15
chr10	122633442	122634463	NM_027604	Usp15
chr10	12268191	12269063	NM_011682	Utrn
chr10	122701562	122702965	NM_182807	Fam19a2
chr10	122753989	122754529	NM_182807	Fam19a2
chr10	12293181	12293778	NM_011682	Utrn
chr10	12298535	12299626	NM_011682	Utrn
chr10	12423777	12424777	NM_011682	Utrn
chr10	124621123	124621601	NM_011391	Slc16a7
chr10	124825375	124827212	NM_011391	Slc16a7
chr10	125035517	125036385	NM_011391	Slc16a7
chr10	125222440	125223367	NM_177152	Lrig3
chr10	125340341	125341658	NM_177152	Lrig3
chr10	125767451	125768059	NM_177152	Lrig3
chr10	12586479	12589637	NM_011682	Utrn
chr10	125968843	125969593	NR_105841	Mir378d
chr10	12598241	12598952	NM_011682	Utrn
chr10	126098079	126098789	NR_105841	Mir378d
chr10	126117595	126118603	NR_105841	Mir378d
chr10	12629643	12630327	NR_038027	B230208H11Rik
chr10	126337665	126338764	NM_026858	Xrcc6bp1
chr10	12635277	12636186	NR_038027	B230208H11Rik
chr10	126355913	126356605	NM_026858	Xrcc6bp1
chr10	126364558	126366128	NM_026858	Xrcc6bp1
chr10	126393657	126395581	NM_146012	Ctdsp2
chr10	126399223	126399897	NM_146012	Ctdsp2
chr10	126408572	126410362	NM_146012	Ctdsp2
chr10	126414771	126418434	NM_146012	Ctdsp2
chr10	12642000	12643655	NR_038027	B230208H11Rik
chr10	126427158	126428094	NR_029803	Mir26a-2
chr10	126467257	126468156	NM_025537	Tsfm
chr10	126477979	126479743	NM_010792	Mettl1
chr10	126499947	126501832	NM_009870	Cdk4
chr10	126506287	126507871	NM_025982	Tspan31
chr10	126557329	126558587	NM_177614	Os9
chr10	126601692	126603609	NM_008080	B4galnt1
chr10	126607592	126608709	NM_008080	B4galnt1
chr10	126625166	126627695	NM_028027	Arhgef25
chr10	126631729	126634152	NM_030714	Dtx3
chr10	126647648	126649163	NM_054097	Pip4k2c
chr10	126702858	126704212	NM_027151	Dctn2
chr10	126725176	126728944	NM_007837	Ddit3
chr10	126748195	126749810	NM_001003913	Mars
chr10	126775619	126778490	NM_010296	Gli1
chr10	126787391	126788434	NM_008382	Inhbe
chr10	126816884	126818593	NM_027900	R3hdm2
chr10	12683595	12684680	NM_029075	Stx11
chr10	126945114	126947136	NM_001098789	Ndufa4l2
chr10	126963412	126965160	NM_028230	Shmt2
chr10	126971171	126972529	NM_183297	Nxph4
chr10	126992381	126993525	NM_183297	Nxph4
chr10	127028441	127029258	NM_008512	Lrp1
chr10	127050960	127053862	NM_008512	Lrp1
chr10	127056839	127059802	NM_008512	Lrp1
chr10	12706752	12707188	NM_175102	Sf3b5
chr10	127078750	127079394	NM_009284	Stat6
chr10	127094584	127096035	NM_008668	Nab2
chr10	127102530	127105815	NR_045171	1700012D01Rik
chr10	127111671	127112355	NM_173732	Nemp1
chr10	127113603	127114916	NM_173732	Nemp1
chr10	12716505	12717291	NM_175102	Sf3b5
chr10	127176237	127177449	NM_198035	Zbtb39
chr10	12727780	12728907	NM_175102	Sf3b5
chr10	127376467	127377336	NM_027301	Sdr9c7
chr10	127382089	127383006	NM_027301	Sdr9c7
chr10	127451958	127452851	NM_008921	Prim1
chr10	127472027	127473423	NM_013608	Naca
chr10	127495198	127497007	NM_019766	Ptges3
chr10	127519828	127520918	NM_016774	Atp5b
chr10	127529213	127530867	NM_054078	Baz2a
chr10	127533385	127534941	NM_054078	Baz2a
chr10	127586241	127587415	NM_019711	Rbms2
chr10	127612561	127613824	NM_019711	Rbms2
chr10	127612561	127613824	NM_019711	Rbms2
chr10	127630894	127632634	NM_001033264	Gls2
chr10	127648468	127649499	NM_025716	Spryd4
chr10	127668828	127670398	NM_011589	Timeless
chr10	127707101	127708238	NM_019963	Stat2
chr10	127739755	127741447	NM_133992	Pan2
chr10	127758958	127760209	NM_019953	Cnpy2
chr10	127774113	127775695	NM_026444	Cs
chr10	127804818	127806766	NM_001081040	Coq10a
chr10	127813131	127815196	NM_172790	Ankrd52
chr10	127836622	127838051	NM_028051	Slc39a5
chr10	127846088	127847550	NM_027257	Nabp2
chr10	127847899	127849502	NM_026259	Rnf41
chr10	127895377	127897058	NM_198160	Smarcc2
chr10	127929427	127931875	NM_010860	Myl6
chr10	127935288	127936498	NM_172259	Myl6b
chr10	127961257	127963757	NM_011843	Esyt1
chr10	127973267	127974172	NM_011843	Esyt1
chr10	128020250	128022092	NR_105882	Mir6917
chr10	128025914	128027926	NM_010153	Erbb3
chr10	128063343	128064199	NM_013765	Rps26
chr10	128081961	128084086	NM_011772	Ikzf4
chr10	128105377	128106785	NM_173733	Suox
chr10	128110206	128111625	NM_173733	Suox
chr10	128132578	128134147	NM_011229	Rab5b
chr10	128141274	128142780	NM_016756	Cdk2
chr10	128173640	128175279	NM_016811	Dgka
chr10	128180612	128181654	NM_016811	Dgka
chr10	128184320	128186211	NM_030100	Pym1
chr10	128240645	128243165	NM_178066	Tmem198b
chr10	128258242	128259367	NM_025364	Sarnp
chr10	128325599	128327004	NM_010272	Gdf11
chr10	128346175	128347931	NM_007653	Cd63
chr10	128359763	128361001	NM_015740	Bloc1s1
chr10	12836664	12837422	NR_131912	Hymai
chr10	128370285	128371475	NM_008398	Itga7
chr10	128427047	128427680	NM_146861	Olfr9
chr10	128947540	128948113	NM_146933	Olfr790
chr10	129058735	129059152	NM_146556	Olfr798
chr10	12912253	12913548	NM_181470	Ltv1
chr10	129172182	129172774	NM_146553	Olfr806
chr10	129716803	129717606	NM_007501	Neurod4
chr10	129907246	129907998	NM_001103365	Vmn2r86
chr10	129978693	129980000	NM_001103366	Vmn2r87
chr10	13043612	13044532	NM_001033257	Phactr2
chr10	13121452	13122393	NM_001033257	Phactr2
chr10	13193520	13194367	NM_001033257	Phactr2
chr10	13220371	13221493	NM_025799	Fuca2
chr10	13272378	13273402	NM_019961	Pex3
chr10	13588219	13589238	NM_025446	Aig1
chr10	13684211	13687552	NM_010437	Hivep2
chr10	13702368	13703308	NM_010437	Hivep2
chr10	13737381	13738265	NM_010437	Hivep2
chr10	13776401	13777521	NM_010437	Hivep2
chr10	14264694	14265538	NM_001002268	Adgrg6
chr10	14424814	14425706	NM_025418	Vta1
chr10	14982890	14983682	NM_008703	Nmbr
chr10	16265188	16265674	NR_038020	Gm20125
chr10	17053240	17054050	NR_038020	Gm20125
chr10	17291460	17292157	NM_010828	Cited2
chr10	17342032	17342797	NM_010828	Cited2
chr10	17417207	17418086	NM_010828	Cited2
chr10	17424951	17426111	NM_010828	Cited2
chr10	17441835	17444550	NM_010828	Cited2
chr10	17480550	17481137	NM_138628	Txlnb
chr10	17589482	17590284	NM_138628	Txlnb
chr10	17667098	17668496	NM_001033432	Heca
chr10	17741757	17743328	NM_028440	Abracl
chr10	17767502	17768264	NM_009048	Reps1
chr10	17774784	17776292	NM_009048	Reps1
chr10	17810261	17810927	NM_009048	Reps1
chr10	17930515	17931045	NM_001195036	Ect2l
chr10	17954429	17955712	NM_144820	Ccdc28a
chr10	18037820	18039504	NM_144820	Ccdc28a
chr10	18108484	18109108	NM_173390	Nhsl1
chr10	18126843	18127928	NM_173390	Nhsl1
chr10	18150450	18151328	NM_173390	Nhsl1
chr10	18188790	18190049	NM_173390	Nhsl1
chr10	18227781	18228479	NM_019487	Hebp2
chr10	18265182	18266316	NM_019487	Hebp2
chr10	18463182	18463996	NM_001033258	Arfgef3
chr10	18551512	18552121	NR_038034	4930444F02Rik
chr10	18564257	18565309	NM_022032	Perp
chr10	18630534	18631194	NM_022032	Perp
chr10	18734033	18735983	NM_009397	Tnfaip3
chr10	18887256	18887927	NR_038021	Gm20139
chr10	19076519	19077574	NM_053008	Olig3
chr10	19123867	19124659	NM_053008	Olig3
chr10	19311185	19312323	NM_010511	Ifngr1
chr10	19432062	19432742	NM_172786	Il20ra
chr10	19535112	19535743	NM_029529	Slc35d3
chr10	19568969	19571675	NM_029529	Slc35d3
chr10	19627030	19627650	NM_008822	Pex7
chr10	19635021	19635570	NM_008822	Pex7
chr10	19653289	19654986	NM_008580	Map3k5
chr10	19714271	19715026	NM_008580	Map3k5
chr10	19792856	19793716	NM_008635	Map7
chr10	19868194	19869456	NM_008635	Map7
chr10	19889921	19890761	NM_008635	Map7
chr10	20005167	20005953	NR_105840	Mir6413
chr10	20067000	20068095	NM_027930	Mtfr2
chr10	20179136	20180122	NM_013875	Pde7b
chr10	20565566	20566082	NM_026203	Ahi1
chr10	20671717	20672996	NM_026203	Ahi1
chr10	20685863	20686553	NM_026203	Ahi1
chr10	20765817	20766545	NM_026203	Ahi1
chr10	20774364	20775997	NM_026203	Ahi1
chr10	20821599	20822675	NM_010848	Myb
chr10	20864625	20865440	NM_010848	Myb
chr10	21015456	21016209	NM_019702	Hbs1l
chr10	21095335	21095927	NM_178713	Aldh8a1
chr10	21147049	21147493	NM_178713	Aldh8a1
chr10	21184942	21185611	NM_178713	Aldh8a1
chr10	21245244	21245767	NM_183266	1700020N01Rik
chr10	21405136	21405699	NM_001004162	Gm5420
chr10	21465807	21467228	NM_001004162	Gm5420
chr10	21559012	21559418	NM_011361	Sgk1
chr10	21713646	21714956	NM_011361	Sgk1
chr10	21777766	21779179	NM_053264	4930444G20Rik
chr10	21867848	21871657	NM_001254744	E030030I06Rik
chr10	21877837	21880176	NM_009016	Raet1a
chr10	21883022	21884038	NM_009016	Raet1a
chr10	21892812	21894209	NM_009017	Raet1b
chr10	21910726	21911610	NM_009018	Raet1c
chr10	21993099	21994992	NM_001177775	H60b
chr10	22002342	22003344	NM_001177775	H60b
chr10	22061943	22062904	NM_020030	Raet1d
chr10	22081065	22082155	NM_020030	Raet1d
chr10	22100927	22101728	NM_020030	Raet1d
chr10	22364311	22365534	NM_178934	Slc2a12
chr10	22418171	22418934	NR_106123	Mir7663
chr10	22450435	22452090	NM_011603	Tbpl1
chr10	22562688	22564236	NM_011545	Tcf21
chr10	22592627	22593205	NM_011545	Tcf21
chr10	23069777	23070835	NM_010167	Eya4
chr10	23506600	23507700	NM_011295	Rps12
chr10	23532680	23533593	NM_183116	Slc18b1
chr10	23698851	23699704	NM_001010828	Taar6
chr10	23868650	23869665	NM_016797	Stx7
chr10	23942897	23943840	NM_021509	Moxd1
chr10	24314979	24316356	NM_010217	Ctgf
chr10	24431189	24432191	NM_008813	Enpp1
chr10	24509347	24509988	NM_134005	Enpp3
chr10	24524171	24524825	NM_134005	Enpp3
chr10	24589367	24590216	NM_027347	Med23
chr10	24748764	24749759	NM_007482	Arg1
chr10	24859687	24860607	NM_018747	Akap7
chr10	25016262	25017309	NM_018747	Akap7
chr10	25078969	25080575	NM_013511	Epb41l2
chr10	25101507	25102266	NM_013511	Epb41l2
chr10	25106405	25107350	NM_013511	Epb41l2
chr10	25147122	25147993	NM_013511	Epb41l2
chr10	25153249	25153923	NM_013511	Epb41l2
chr10	25427524	25428230	NR_045349	4930401C15Rik
chr10	25798454	25799152	NM_029881	Tmem200a
chr10	25999611	26000445	NM_001013766	Samd3
chr10	26052527	26053319	NM_172787	L3mbtl3
chr10	26091015	26091832	NM_172787	L3mbtl3
chr10	26414834	26415542	NR_033633	Gm8709
chr10	26491840	26493016	NM_176837	Arhgap18
chr10	27794154	27796244	NM_008983	Ptprk
chr10	27803338	27803665	NM_008983	Ptprk
chr10	27905103	27905655	NM_008983	Ptprk
chr10	27951909	27952492	NM_008983	Ptprk
chr10	28865975	28867665	NM_026138	Soga3
chr10	28931014	28931915	NM_001162537	9330159F19Rik
chr10	29032774	29033824	NM_025855	Echdc1
chr10	29081036	29082246	NM_026518	Rnf146
chr10	29255127	29256183	NM_028351	Rspo3
chr10	29586506	29587179	NM_028351	Rspo3
chr10	29919871	29920748	NM_001109747	Cenpw
chr10	3012801	3013464	NM_172546	Cnksr3
chr10	3022712	3023454	NM_172546	Cnksr3
chr10	30238769	30239440	NM_028604	Trmt11
chr10	30319798	30320982	NM_028604	Trmt11
chr10	30337406	30338784	NM_025798	Hint3
chr10	30438670	30439191	NM_172495	Ncoa7
chr10	30449083	30449975	NM_172495	Ncoa7
chr10	30522237	30523622	NM_172495	Ncoa7
chr10	30530592	30531159	NM_172495	Ncoa7
chr10	30561824	30563545	NM_013904	Hey2
chr10	30563820	30564692	NM_013904	Hey2
chr10	30788351	30789394	NM_013904	Hey2
chr10	30948684	30949346	NM_027168	Hddc2
chr10	31032725	31033851	NM_027168	Hddc2
chr10	31164757	31166205	NM_009413	Tpd52l1
chr10	31328069	31329859	NM_001146349	Rnf217
chr10	3133672	3135680	NM_172546	Cnksr3
chr10	32542832	32543424	NM_001013411	Nkain2
chr10	32609253	32610191	NM_001013411	Nkain2
chr10	32610437	32611089	NM_001013411	Nkain2
chr10	33095170	33095947	NR_040657	D830005E20Rik
chr10	33343735	33344672	NM_175448	Clvs2
chr10	33624553	33625879	NM_001162957	Rsph4a
chr10	33670632	33671344	NM_028287	Zufsp
chr10	33738800	33739977	NM_025614	Rwdd1
chr10	33753575	33754286	NM_001162937	Trappc3l
chr10	33847151	33847960	NM_175449	Fam26f
chr10	33926069	33927787	NM_172508	Dse
chr10	33953680	33954395	NM_172508	Dse
chr10	34001403	34002553	NM_009433	Tspyl1
chr10	34017007	34017868	NM_030203	Tspyl4
chr10	34036501	34037500	NM_030203	Tspyl4
chr10	34137728	34138792	NM_176968	Nt5dc1
chr10	34794642	34795227	NM_010237	Frk
chr10	34864305	34865238	NM_010237	Frk
chr10	35369529	35370283	NM_001081208	Hs3st5
chr10	3557182	3558238	NM_011013	Oprm1
chr10	35691956	35692532	NM_001081208	Hs3st5
chr10	36225622	36227628	NM_001081208	Hs3st5
chr10	36523363	36523937	NM_008229	Hdac2
chr10	36693560	36695276	NM_008229	Hdac2
chr10	36856322	36857483	NM_008538	Marcks
chr10	36860325	36861527	NM_008538	Marcks
chr10	37116996	37117866	NM_008538	Marcks
chr10	3831103	3831707	NM_011013	Oprm1
chr10	38685016	38686340	NM_010681	Lama4
chr10	38786675	38787202	NM_183254	Fam229b
chr10	38853206	38854415	NM_028006	Tube1
chr10	38890864	38891471	NM_001127376	Wisp3
chr10	39089114	39090819	NM_008054	Fyn
chr10	39178421	39179496	NM_008054	Fyn
chr10	39263258	39264250	NM_134000	Traf3ip2
chr10	39274776	39275733	NM_134000	Traf3ip2
chr10	39277644	39278276	NM_134000	Traf3ip2
chr10	39332583	39333604	NM_134000	Traf3ip2
chr10	39360325	39361151	NM_134000	Traf3ip2
chr10	39378727	39380011	NM_134000	Traf3ip2
chr10	39450630	39453155	NM_011264	Rev3l
chr10	39618635	39619310	NR_033628	Mfsd4b4
chr10	39646216	39647218	NM_001163503	Mfsd4b2
chr10	39679438	39680639	NM_001173500	Mfsd4b3
chr10	39744409	39745596	NM_144821	Mfsd4b1
chr10	39861411	39862650	NM_028247	Slc16a10
chr10	39931965	39932954	NM_023323	Rpf2
chr10	39966372	39967097	NM_023323	Rpf2
chr10	40020230	40021237	NM_007444	Amd2
chr10	40021816	40022723	NM_009665	Amd1
chr10	40068110	40070075	NM_198164	Cdk19
chr10	40082540	40083452	NM_198164	Cdk19
chr10	40145300	40146003	NM_198164	Cdk19
chr10	40171375	40172034	NM_198164	Cdk19
chr10	40402623	40403951	NM_177793	Mettl24
chr10	40432637	40433592	NM_177793	Mettl24
chr10	40522346	40523038	NM_027879	Cdc40
chr10	40528953	40529622	NM_027879	Cdc40
chr10	40602423	40604832	NM_031877	Wasf1
chr10	40723978	40724605	NM_199058	Gpr6
chr10	40760344	40760957	NM_199058	Gpr6
chr10	40790565	40792579	NM_199058	Gpr6
chr10	41008426	41009221	NM_133999	Fig4
chr10	41012565	41013574	NM_133999	Fig4
chr10	41022347	41023307	NM_133999	Fig4
chr10	41022347	41023307	NM_133999	Fig4
chr10	41023452	41024263	NM_133999	Fig4
chr10	41169614	41170689	NM_153398	Zbtb24
chr10	41195510	41198299	NM_138315	Mical1
chr10	41208818	41210870	NM_009213	Smpd2
chr10	41238195	41240138	NM_016898	Cd164
chr10	41264296	41265270	NR_045341	5730435O14Rik
chr10	41284564	41285697	NR_045341	5730435O14Rik
chr10	41292938	41293694	NR_045341	5730435O14Rik
chr10	41379382	41379958	NM_029493	Ccdc162
chr10	41398621	41399075	NM_029493	Ccdc162
chr10	41404221	41404988	NM_029493	Ccdc162
chr10	41529235	41530732	NM_026643	Cep57l1
chr10	41606756	41607822	NM_001013370	Sesn1
chr10	41715772	41716554	NM_001034858	Armc2
chr10	41737514	41738667	NM_001034858	Armc2
chr10	41750488	41751365	NM_001034858	Armc2
chr10	41792278	41793233	NM_001034858	Armc2
chr10	41912429	41913507	NM_019740	Foxo3
chr10	41993262	41998619	NM_019740	Foxo3
chr10	41993262	41998619	NM_019740	Foxo3
chr10	42183949	42184556	NM_145743	Lace1
chr10	42197473	42198877	NM_145743	Lace1
chr10	42221142	42222934	NM_017472	Snx3
chr10	42282034	42282713	NM_152229	Nr2e1
chr10	42398308	42399417	NM_172416	Ostm1
chr10	42480762	42482184	NM_153055	Sec63
chr10	42561445	42562871	NM_172938	Scml4
chr10	42669735	42670858	NM_172938	Scml4
chr10	42692329	42693239	NM_172938	Scml4
chr10	42707213	42707922	NM_172938	Scml4
chr10	42874561	42875491	NM_175407	Sobp
chr10	42893819	42895387	NM_172419	9030612E09Rik
chr10	42940748	42941997	NM_027772	Pdss2
chr10	43159007	43159884	NM_199028	Bend3
chr10	43172116	43172663	NM_199028	Bend3
chr10	43198521	43200036	NM_199028	Bend3
chr10	43209111	43210402	NM_199028	Bend3
chr10	43260155	43261404	NM_026411	1700021F05Rik
chr10	43270895	43271882	NM_026411	1700021F05Rik
chr10	43282410	43283040	NM_009846	Cd24a
chr10	43297962	43300173	NM_009846	Cd24a
chr10	43438408	43439291	NR_040581	1700027J07Rik
chr10	43462034	43463327	NR_040581	1700027J07Rik
chr10	43620863	43621971	NM_001081054	Qrsl1
chr10	43725311	43726374	NM_172393	Aim1
chr10	43790821	43791447	NM_172393	Aim1
chr10	43868167	43869266	NR_001582	Speer5-ps1
chr10	4392161	4392749	NM_019958	Rgs17
chr10	43987660	43988708	NM_053069	Atg5
chr10	44035010	44035698	NR_035450	Mir1929
chr10	44111392	44112226	NR_035450	Mir1929
chr10	44147652	44148352	NM_007548	Prdm1
chr10	44177974	44179120	NM_007548	Prdm1
chr10	44197727	44198729	NM_007548	Prdm1
chr10	4423440	4424660	NM_019958	Rgs17
chr10	44248690	44249811	NM_007548	Prdm1
chr10	44786143	44787857	NM_011156	Prep
chr10	44949412	44950481	NM_024286	Popdc3
chr10	45054957	45056057	NM_024285	Bves
chr10	45192904	45193540	NM_001031772	Lin28b
chr10	45205388	45206915	NM_001031772	Lin28b
chr10	4521212	4523440	NM_175374	Mtrf1l
chr10	45297143	45298479	NM_172473	Hace1
chr10	4539960	4541940	NM_025995	Fbxo5
chr10	4572549	4573342	NM_025995	Fbxo5
chr10	46693158	46694311	NR_040624	D030045P18Rik
chr10	4795248	4796500	NM_022027	Syne1
chr10	49502313	49503078	NM_010349	Grik2
chr10	49508091	49508911	NM_010349	Grik2
chr10	50312013	50313132	NM_198007	Ascc3
chr10	50613885	50615263	NM_011376	Sim1
chr10	50955346	50955815	NM_008147	Lilr4b
chr10	51136920	51137704	NM_008147	Lilr4b
chr10	51183409	51184343	NM_008147	Lilr4b
chr10	51273109	51273542	NM_029894	Fam162b
chr10	51397262	51397936	NM_177306	Rfx6
chr10	5151445	5152304	NM_022027	Syne1
chr10	51742096	51742918	NM_153786	Vgll2
chr10	51863903	51864633	NM_011282	Ros1
chr10	51952212	51953940	NM_025705	Dcbld1
chr10	52101009	52102548	NM_053187	Gopc
chr10	52136627	52138236	NM_030250	Nus1
chr10	52409852	52411850	NM_178675	Slc35f1
chr10	52462230	52462928	NM_178675	Slc35f1
chr10	52597286	52597979	NM_178675	Slc35f1
chr10	52990900	52991668	NR_038015	Gm19395
chr10	53098819	53100058	NM_001204983	Cep85l
chr10	53164490	53165129	NM_001204983	Cep85l
chr10	53180842	53181472	NR_037973	Gm20597
chr10	53222494	53223789	NR_037973	Gm20597
chr10	53299617	53301143	NM_025541	Asf1a
chr10	53315929	53317531	NM_025541	Asf1a
chr10	53348964	53350240	NM_027830	Mcm9
chr10	53470482	53471596	NM_001081428	Fam184a
chr10	53757920	53759149	NM_008548	Man1a
chr10	53778437	53779517	NM_008548	Man1a
chr10	53794127	53796250	NM_008548	Man1a
chr10	55826104	55827036	NM_133751	Msl3l2
chr10	55834610	55835918	NM_133751	Msl3l2
chr10	55948240	55949121	NM_001033385	Tbc1d32
chr10	56058690	56059292	NM_010288	Gja1
chr10	56145942	56146843	NM_010288	Gja1
chr10	56151324	56152035	NM_010288	Gja1
chr10	5633463	5634611	NM_007956	Esr1
chr10	57205424	57207076	NM_008297	Hsf2
chr10	57251868	57252664	NM_019760	Serinc1
chr10	57255449	57256231	NM_019760	Serinc1
chr10	5731893	5732292	NM_007956	Esr1
chr10	57351586	57352588	NM_008863	Pkib
chr10	57514220	57515173	NM_020561	Smpdl3a
chr10	57717663	57718650	NM_027375	Gcc2
chr10	57785430	57786810	NM_026148	Lims1
chr10	57909036	57910339	NM_011240	Ranbp2
chr10	57960200	57961157	NM_001162956	Ccdc138
chr10	58083643	58084378	NM_010100	Edar
chr10	58114838	58116063	NM_010100	Edar
chr10	58138119	58139006	NM_010100	Edar
chr10	58274774	58276991	NM_172788	Sh3rf3
chr10	58394887	58395587	NM_172788	Sh3rf3
chr10	58496833	58497840	NM_001024910	Sept10
chr10	58534703	58535661	NM_001024910	Sept10
chr10	58612489	58613318	NM_001024910	Sept10
chr10	5863605	5864288	NM_001195672	Ccdc170
chr10	58683773	58685665	NM_172939	Sowahc
chr10	58785581	58787065	NM_011030	P4ha1
chr10	58893168	58894000	NM_010959	Oit3
chr10	58905592	58906399	NM_010959	Oit3
chr10	59001800	59002765	NM_001033259	Mcu
chr10	59078535	59080104	NM_001033259	Mcu
chr10	5913354	5914654	NM_024261	Armt1
chr10	59164738	59165918	NM_144822	Micu1
chr10	59327725	59328538	NM_019965	Dnajb12
chr10	59341980	59343335	NM_019965	Dnajb12
chr10	59361713	59363177	NM_019965	Dnajb12
chr10	59371983	59372922	NM_019965	Dnajb12
chr10	59378957	59380008	NM_029083	Ddit4
chr10	59420008	59421916	NM_029083	Ddit4
chr10	59426355	59428244	NM_029083	Ddit4
chr10	59432419	59433470	NM_029083	Ddit4
chr10	59529047	59529835	NM_052994	Spock2
chr10	59548473	59549324	NM_052994	Spock2
chr10	59568952	59570158	NM_052994	Spock2
chr10	59577832	59578803	NM_052994	Spock2
chr10	5958737	5960325	NM_001033466	Zbtb2
chr10	59588268	59589311	NR_105871	Mir6906
chr10	59628490	59629486	NR_105871	Mir6906
chr10	59653988	59655039	NM_016803	Chst3
chr10	59656318	59657517	NM_016803	Chst3
chr10	59681416	59682577	NM_016803	Chst3
chr10	59709146	59709774	NM_016803	Chst3
chr10	59739993	59741257	NM_011179	Psap
chr10	59767546	59768666	NM_011179	Psap
chr10	59808967	59810194	NM_028732	Vsir
chr10	59934195	59935533	NM_001164374	Gm17455
chr10	5999003	6000072	NM_001033466	Zbtb2
chr10	59998731	59999869	NM_001164374	Gm17455
chr10	60098410	60099133	NM_023370	Cdh23
chr10	6011611	6012387	NM_001033466	Zbtb2
chr10	60149889	60150844	NM_023370	Cdh23
chr10	60159410	60160290	NM_023370	Cdh23
chr10	60174794	60175707	NM_023370	Cdh23
chr10	60214714	60216259	NM_023596	Slc29a3
chr10	60222911	60223960	NM_023596	Slc29a3
chr10	60242148	60243217	NM_023596	Slc29a3
chr10	60256869	60258025	NM_029770	Unc5b
chr10	60276104	60279371	NM_029770	Unc5b
chr10	60293613	60294913	NM_029770	Unc5b
chr10	6040047	6040837	NM_031185	Akap12
chr10	60530858	60532505	NM_025273	Pcbd1
chr10	60542812	60543776	NM_025273	Pcbd1
chr10	60551927	60552744	NM_025273	Pcbd1
chr10	60608780	60611132	NM_009163	Sgpl1
chr10	60638276	60639167	NM_023064	Tbata
chr10	60675274	60676227	NM_023064	Tbata
chr10	60689155	60690211	NM_001081127	Adamts14
chr10	60735494	60736766	NM_001081127	Adamts14
chr10	60778263	60779161	NM_011073	Prf1
chr10	6079084	6081269	NM_031185	Akap12
chr10	60791449	60792081	NM_011073	Prf1
chr10	60844261	60847030	NM_013753	Pald1
chr10	60857153	60858137	NM_013753	Pald1
chr10	60862055	60862656	NM_013753	Pald1
chr10	60879742	60882366	NM_013611	Nodal
chr10	60885722	60886752	NM_013611	Nodal
chr10	60914712	60916091	NM_010124	Eif4ebp2
chr10	60937931	60939519	NM_153542	Lrrc20
chr10	60954479	60955443	NM_153542	Lrrc20
chr10	61087412	61089199	NM_026438	Ppa1
chr10	61110867	61112066	NM_026438	Ppa1
chr10	61142405	61143750	NM_009120	Sar1a
chr10	61157757	61158967	NM_027912	Tysnd1
chr10	61177553	61178515	NM_153779	Aifm2
chr10	61245059	61247167	NM_207000	H2afy2
chr10	61368557	61369790	NM_007731	Col13a1
chr10	61398932	61400194	NM_007731	Col13a1
chr10	61440453	61442486	NM_007731	Col13a1
chr10	61482011	61483435	NM_007731	Col13a1
chr10	61573040	61574307	NM_027251	2010107G23Rik
chr10	61595475	61596318	NM_009719	Neurog3
chr10	61693316	61694385	NM_197996	Tspan15
chr10	61723493	61724742	NM_009314	Tacr2
chr10	61745409	61745973	NM_009314	Tacr2
chr10	61802289	61803620	NM_010438	Hk1
chr10	61875704	61876983	NM_145419	Hkdc1
chr10	61911905	61913356	NM_181423	Supv3l1
chr10	61948623	61950264	NM_133672	Vps26a
chr10	61971164	61972009	NM_011157	Srgn
chr10	62012104	62013182	NM_028197	Kif1bp
chr10	62040399	62041679	NM_028197	Kif1bp
chr10	62064365	62065560	NM_019553	Ddx21
chr10	62112957	62115050	NM_053183	Ddx50
chr10	62188470	62189345	NM_001033260	Stox1
chr10	62254393	62255771	NM_026201	Ccar1
chr10	62306170	62307165	NM_027384	Tet1
chr10	62317588	62318317	NM_027384	Tet1
chr10	62327816	62328616	NM_027384	Tet1
chr10	62348577	62350676	NM_027384	Tet1
chr10	6238057	6239341	NM_172308	Mthfd1l
chr10	62382607	62384042	NM_175194	Slc25a16
chr10	62409269	62410188	NM_177372	Dna2
chr10	62442358	62443935	NM_027425	Rufy2
chr10	62485590	62487735	NM_001079824	Hnrnph3
chr10	62519548	62520773	NM_026701	Pbld1
chr10	62528724	62529345	NM_026701	Pbld1
chr10	62562624	62563548	NM_016864	Atoh7
chr10	62706203	62707454	NM_026101	Herc4
chr10	62771457	62772179	NM_019812	Sirt1
chr10	62800931	62802669	NM_019812	Sirt1
chr10	62845077	62846097	NM_013888	Dnajc12
chr10	62848922	62849888	NM_013888	Dnajc12
chr10	62891698	62893294	NM_177612	Ctnna3
chr10	63004395	63005072	NM_177612	Ctnna3
chr10	63552525	63553331	NM_178678	Lrrtm3
chr10	6372264	6373947	NM_172308	Mthfd1l
chr10	6404641	6405472	NM_172308	Mthfd1l
chr10	6454043	6454679	NM_001033253	Plekhg1
chr10	6604940	6606442	NM_001033253	Plekhg1
chr10	66326882	66327543	NR_138560	1110002J07Rik
chr10	66359347	66360555	NR_138560	1110002J07Rik
chr10	66376068	66377109	NR_138560	1110002J07Rik
chr10	66382583	66384586	NR_138560	1110002J07Rik
chr10	66465072	66467359	NR_110511	Gm31763
chr10	66546423	66547313	NM_178606	Reep3
chr10	66558428	66560230	NM_178606	Reep3
chr10	66588838	66589798	NM_207221	Jmjd1c
chr10	66648184	66649008	NM_207221	Jmjd1c
chr10	66686476	66687087	NM_207221	Jmjd1c
chr10	66747039	66748670	NM_001036293	Nrbf2
chr10	66921516	66922161	NM_010118	Egr2
chr10	66998429	67001719	NM_010118	Egr2
chr10	67010362	67012674	NM_001005419	Ado
chr10	67334361	67335183	NM_178679	Zfp365
chr10	67374787	67376015	NM_178679	Zfp365
chr10	67441784	67443069	NM_133244	Rtkn2
chr10	67491437	67492313	NM_133244	Rtkn2
chr10	67506687	67507425	NM_133244	Rtkn2
chr10	67599022	67599958	NM_023598	Arid5b
chr10	67693963	67695138	NM_023598	Arid5b
chr10	67738881	67740191	NM_023598	Arid5b
chr10	67745527	67746361	NM_023598	Arid5b
chr10	68003811	68005077	NM_028491	1700040L02Rik
chr10	68186007	68187051	NM_177794	Tmem26
chr10	68258202	68258880	NM_177794	Tmem26
chr10	68674782	68676670	NM_001331193	A930033H14Rik
chr10	68715711	68716669	NM_001081347	Rhobtb1
chr10	68814864	68816207	NM_007659	Cdk1
chr10	68860810	68862428	NM_007659	Cdk1
chr10	68996136	68996727	NM_009670	Ank3
chr10	69036727	69037472	NM_009670	Ank3
chr10	69125011	69125589	NM_009670	Ank3
chr10	69133425	69134181	NM_009670	Ank3
chr10	69247672	69248565	NM_009670	Ank3
chr10	69308443	69308951	NM_009670	Ank3
chr10	69350986	69351600	NM_009670	Ank3
chr10	69372856	69374133	NM_009670	Ank3
chr10	69386866	69389350	NM_009670	Ank3
chr10	69557534	69558666	NM_001111121	Ccdc6
chr10	69559025	69561262	NM_001111121	Ccdc6
chr10	69707225	69708824	NM_025807	Slc16a9
chr10	69759329	69760098	NM_025807	Slc16a9
chr10	6979066	6980676	NM_133485	Ppp1r14c
chr10	69791225	69791841	NM_025807	Slc16a9
chr10	69903117	69904125	NM_024244	Fam13c
chr10	69982205	69983614	NM_178621	Phyhipl
chr10	6999686	7000309	NM_133485	Ppp1r14c
chr10	70060806	70063121	NM_178621	Phyhipl
chr10	70395210	70396306	NM_031397	Bicc1
chr10	70427072	70428012	NM_031397	Bicc1
chr10	70592739	70593757	NM_031397	Bicc1
chr10	70621678	70622945	NM_031397	Bicc1
chr10	70681857	70682946	NR_131003	1700113B09Rik
chr10	70700193	70701242	NM_009360	Tfam
chr10	70747172	70748369	NM_145420	Ube2d1
chr10	70754554	70755458	NM_145420	Ube2d1
chr10	70807138	70808362	NM_134007	Cisd1
chr10	70809906	70811719	NM_027184	Ipmk
chr10	70816298	70816935	NM_027184	Ipmk
chr10	7109078	7109917	NM_001204916	H60c
chr10	71755940	71756650	NM_175390	1700049L16Rik
chr10	72116968	72118185	NM_025635	Zwint
chr10	72164971	72165633	NM_025635	Zwint
chr10	72561716	72563191	NR_040646	A330049N07Rik
chr10	7309004	7310588	NM_172784	Lrp11
chr10	7382197	7383921	NR_030698	A630066F11Rik
chr10	7400602	7401920	NM_010690	Lats1
chr10	74381540	74382507	NM_010311	Gnaz
chr10	74429228	74431421	NM_010311	Gnaz
chr10	7445223	7446255	NM_011835	Katna1
chr10	74469859	74470976	NM_027730	Rsph14
chr10	74499497	74500607	NM_029781	Rab36
chr10	74521757	74523854	NM_001081412	Bcr
chr10	74566411	74567582	NM_001081412	Bcr
chr10	74674425	74675820	NM_153406	Specc1l
chr10	74778992	74780888	NM_009630	Adora2a
chr10	74869249	74869985	NM_133995	Upb1
chr10	74979432	74981003	NM_175133	Gucd1
chr10	74987966	74988616	NM_026095	Snrpd3
chr10	7499987	7501068	NM_145418	Ginm1
chr10	75048682	75049577	NM_011820	Ggt5
chr10	75106139	75107403	NM_027890	Susd2
chr10	7512242	7513162	NM_026141	Ppil4
chr10	75129678	75131168	NM_027890	Susd2
chr10	75226583	75227672	NM_172549	Cabin1
chr10	75235150	75236867	NM_010027	Ddt
chr10	75243364	75244506	NM_133994	Gstt3
chr10	75253566	75254261	NM_008185	Gstt1
chr10	75260186	75261676	NM_008185	Gstt1
chr10	75299837	75300884	NM_010361	Gstt2
chr10	75321895	75323566	NM_010798	Mif
chr10	75335182	75336156	NM_010798	Mif
chr10	75344589	75346431	NM_024440	Derl3
chr10	75355590	75356736	NM_024440	Derl3
chr10	75394623	75395812	NM_008606	Mmp11
chr10	75398019	75399338	NM_175329	Chchd10
chr10	75413217	75414300	NM_009514	Vpreb3
chr10	75494646	75495996	NM_177475	Zfp280b
chr10	7551671	7552610	NM_172785	Zc3h12d
chr10	75580454	75581082	NM_023219	Slc5a4b
chr10	7560976	7561939	NR_039563	Mir5104
chr10	75700047	75701290	NM_133182	Prmt2
chr10	75724570	75725639	NM_009115	S100b
chr10	75807235	75808686	NM_001081419	Dip2a
chr10	75931256	75931974	NM_019434	Mcm3ap
chr10	75975859	75976657	NM_146006	Lss
chr10	75993612	75994868	NM_146006	Lss
chr10	76048864	76049555	NM_080845	Ftcd
chr10	76085713	76086694	NM_146007	Col6a2
chr10	76195487	76196747	NM_009933	Col6a1
chr10	76423638	76425587	NM_021568	Pcbp3
chr10	76483904	76484617	NR_045882	Gm10787
chr10	76494569	76496747	NM_031196	Slc19a1
chr10	76502850	76504083	NM_031196	Slc19a1
chr10	76532587	76533595	NM_031196	Slc19a1
chr10	76551864	76552847	NM_009929	Col18a1
chr10	76593003	76594050	NM_009929	Col18a1
chr10	76612786	76615604	NM_009929	Col18a1
chr10	76622098	76623105	NM_009929	Col18a1
chr10	76627078	76629855	NM_009929	Col18a1
chr10	76653574	76654550	NM_009929	Col18a1
chr10	76656128	76657579	NM_009929	Col18a1
chr10	76674821	76675823	NM_009929	Col18a1
chr10	7675619	7676757	NM_138667	Tab2
chr10	76815869	76816686	NM_130895	Adarb1
chr10	76879576	76881692	NM_130895	Adarb1
chr10	76910121	76911175	NR_027377	Gm17769
chr10	76934801	76935731	NM_133998	Fam207a
chr10	76946679	76947773	NM_133998	Fam207a
chr10	76972144	76973233	NM_133998	Fam207a
chr10	76978118	76978971	NM_133998	Fam207a
chr10	76993675	76994460	NM_008404	Itgb2
chr10	77053279	77054056	NM_145925	Pttg1ip
chr10	77067855	77069765	NM_019929	Sumo3
chr10	77084617	77085634	NM_019803	Ube2g2
chr10	77090035	77090779	NM_019803	Ube2g2
chr10	77148357	77150193	NM_145855	Tspear
chr10	77159171	77159811	NM_001205032	Gm19402
chr10	77213024	77214116	NM_001101630	Gm3238
chr10	77233170	77233917	NM_001101630	Gm3238
chr10	77238845	77239631	NM_001101630	Gm3238
chr10	77249993	77250901	NM_001205034	Gm19668
chr10	77260781	77261892	NM_001205034	Gm19668
chr10	77315562	77316543	NM_001162944	Gm10318
chr10	77326669	77328036	NM_001101631	Gm3285
chr10	77364444	77366492	NM_145152	Lrrc3
chr10	77440642	77441980	NM_026431	1810043G02Rik
chr10	77447056	77448100	NM_026431	1810043G02Rik
chr10	77471430	77473102	NM_008826	Pfkl
chr10	77479225	77480178	NM_008826	Pfkl
chr10	77505811	77506848	NM_009646	Aire
chr10	77529667	77530697	NM_015790	Icosl
chr10	77531459	77533015	NM_015790	Icosl
chr10	77597460	77599008	NM_138601	D10Jhu81e
chr10	77622445	77623395	NM_138601	D10Jhu81e
chr10	77631841	77633308	NM_138601	D10Jhu81e
chr10	77647275	77648416	NM_029546	Pwp2
chr10	77706566	77708178	NM_001081055	Trappc10
chr10	77722697	77723660	NM_001081055	Trappc10
chr10	77735265	77736290	NM_001081055	Trappc10
chr10	77741643	77742724	NM_001081055	Trappc10
chr10	77830159	77831337	NM_053014	Agpat3
chr10	77887868	77889182	NM_007793	Cstb
chr10	77920143	77922012	NM_172134	Pdxk
chr10	77920143	77922012	NM_172134	Pdxk
chr10	77927090	77928440	NM_172134	Pdxk
chr10	77944406	77945726	NM_172134	Pdxk
chr10	77950114	77951157	NM_172134	Pdxk
chr10	78036574	78038345	NM_173751	Ilvbl
chr10	78132758	78133470	NM_009809	Casp14
chr10	78209368	78210816	NM_027630	Ccdc105
chr10	78215002	78216186	NM_027630	Ccdc105
chr10	78242591	78243695	NM_009200	Slc1a6
chr10	78250067	78251087	NM_009200	Slc1a6
chr10	78559771	78560868	NM_001004362	2610008E11Rik
chr10	78568907	78569815	NM_001004362	2610008E11Rik
chr10	78578931	78579639	NM_001004362	2610008E11Rik
chr10	78995837	78997079	NM_015817	Plpp2
chr10	79017219	79018580	NM_027422	Mier2
chr10	79057877	79058682	NM_011583	Theg
chr10	79076101	79077625	NM_198614	C2cd4c
chr10	79099428	79102124	NM_001024539	Shc2
chr10	79126333	79128272	NM_013591	Madcam1
chr10	79143512	79146543	NM_177613	Cdc34
chr10	7916030	7916575	NM_138667	Tab2
chr10	79163672	79164932	NM_009768	Bsg
chr10	79166462	79168001	NM_009768	Bsg
chr10	79208875	79209802	NM_172551	Polrmt
chr10	79217511	79218482	NM_023304	Fgf22
chr10	79228397	79230818	NM_144528	Rnf126
chr10	79242500	79244273	NM_031380	Fstl3
chr10	79256823	79258240	NM_023128	Palm
chr10	79274356	79275499	NM_030218	Misp
chr10	79297232	79298089	NM_030218	Misp
chr10	79303183	79304423	NM_008956	Ptbp1
chr10	79326940	79330019	NR_105875	Mir6910
chr10	79363322	79364471	NM_198107	Med16
chr10	79370610	79372638	NM_198107	Med16
chr10	79379286	79380283	NM_053244	Kiss1r
chr10	79389085	79390998	NM_007880	Arid3a
chr10	79394764	79396421	NM_007880	Arid3a
chr10	79408034	79410260	NM_175450	Wdr18
chr10	79420605	79421614	NM_175450	Wdr18
chr10	79422351	79423485	NM_175450	Wdr18
chr10	79433239	79434522	NM_130455	Grin3b
chr10	79445579	79449447	NM_001003949	Tmem259
chr10	79458790	79460620	NM_013850	Abca7
chr10	79481445	79483299	NM_027521	Hmha1
chr10	79490594	79491770	NM_027521	Hmha1
chr10	79495453	79497370	NM_025554	Polr2e
chr10	79501989	79503146	NM_025554	Polr2e
chr10	79515581	79517576	NM_008162	Gpx4
chr10	79533389	79534731	NM_008162	Gpx4
chr10	79537731	79539097	NM_008162	Gpx4
chr10	79551317	79552518	NM_183426	Sbno2
chr10	79576872	79578914	NM_011492	Stk11
chr10	79593387	79595623	NM_015761	Cbarp
chr10	79603590	79605961	NM_025313	Atp5d
chr10	79609316	79615985	NM_021565	Midn
chr10	79629898	79631758	NM_007705	Cirbp
chr10	79634233	79636285	NM_027207	1600002K03Rik
chr10	79661956	79662980	NM_007909	Efna2
chr10	79688603	79689956	NM_023431	Mum1
chr10	79722458	79725100	NM_010255	Gamt
chr10	79754598	79755700	NM_009091	Rps15
chr10	79764718	79765847	NM_011789	Apc2
chr10	79791527	79793648	NM_139292	Reep6
chr10	79804003	79806775	NM_025629	Adamtsl5
chr10	79810886	79811913	NM_025629	Adamtsl5
chr10	79812680	79813701	NM_025629	Adamtsl5
chr10	79833933	79834874	NM_183152	Plk5
chr10	79868291	79870527	NM_025650	Uqcr11
chr10	79896038	79897357	NM_011548	Tcf3
chr10	7990551	7991284	NM_177387	Ust
chr10	79913036	79914196	NM_011548	Tcf3
chr10	79937662	79938815	NM_139226	Onecut3
chr10	79988703	79989623	NM_026094	Atp8b3
chr10	79996056	79997233	NM_026094	Atp8b3
chr10	80001142	80003440	NM_026094	Atp8b3
chr10	80011099	80012228	NM_026094	Atp8b3
chr10	80038424	80042273	NM_078477	Klf16
chr10	80052298	80054000	NM_145421	Abhd17a
chr10	80065060	80066636	NM_019575	Scamp4
chr10	8007006	8007837	NM_177387	Ust
chr10	80118025	80120552	NM_145361	Btbd2
chr10	80204216	80205797	NM_007460	Ap3d1
chr10	80213901	80215445	NM_199322	Dot1l
chr10	80217543	80218581	NM_199322	Dot1l
chr10	80220116	80221104	NM_199322	Dot1l
chr10	80228698	80229630	NM_199322	Dot1l
chr10	80236906	80237967	NM_199322	Dot1l
chr10	80268519	80270736	NM_007445	Amh
chr10	80288679	80290097	NM_008753	Oaz1
chr10	80311061	80312416	NM_001013758	Lingo3
chr10	80317106	80319370	NM_175195	Sppl2b
chr10	80379637	80381288	NM_010722	Lmnb2
chr10	80391120	80393544	NM_008655	Gadd45b
chr10	80401531	80404199	NM_008655	Gadd45b
chr10	80423379	80424707	NM_008655	Gadd45b
chr10	80450393	80451403	NM_010319	Gng7
chr10	80477118	80478185	NM_010319	Gng7
chr10	80499568	80500707	NM_134135	Slc39a3
chr10	80522373	80523655	NM_024499	Sgta
chr10	80531466	80533420	NM_022653	Thop1
chr10	80568045	80569991	NM_023138	Map2k2
chr10	80597691	80601851	NM_010731	Zbtb7a
chr10	80629645	80632277	NM_021501	Pias4
chr10	80629645	80632277	NM_021501	Pias4
chr10	80654667	80656338	NR_015477	Atcayos
chr10	80680545	80681238	NM_178662	Atcay
chr10	80695407	80696693	NM_001034895	Zfr2
chr10	80728903	80730069	NM_025317	Mrpl54
chr10	80754884	80756565	NM_008844	Pip5k1c
chr10	80797141	80799353	NM_009325	Tbxa2r
chr10	80802617	80804107	NM_148951	Gipc3
chr10	80811348	80814118	NM_010440	Hmg20b
chr10	80819631	80821777	NM_028657	Mfsd12
chr10	80839424	80842152	NM_019757	Fzr1
chr10	80871109	80872757	NR_106141	Mir1191b
chr10	80878065	80880612	NR_106141	Mir1191b
chr10	80891924	80894886	NM_008688	Nfic
chr10	80895307	80896292	NM_008688	Nfic
chr10	80912771	80913321	NM_176954	Celf5
chr10	80926623	80929057	NM_176954	Celf5
chr10	80940036	80941099	NM_176954	Celf5
chr10	80958549	80959828	NM_134009	Ncln
chr10	80986121	80987670	NM_010304	Gna15
chr10	80997430	80998431	NM_010301	Gna11
chr10	81006698	81008602	NM_010301	Gna11
chr10	81014093	81014931	NM_010301	Gna11
chr10	81026660	81028854	NM_010347	Aes
chr10	81033117	81035481	NM_019725	Tle2
chr10	81063048	81064392	NM_053254	Tle6
chr10	81067705	81069722	NM_001033363	BC025920
chr10	81078114	81078897	NM_001033363	BC025920
chr10	81089360	81090893	NM_181586	Sirt6
chr10	81095720	81097002	NM_027480	Ankrd24
chr10	81105611	81107110	NM_001142963	Gm10778
chr10	81111458	81112348	NM_001142963	Gm10778
chr10	81233394	81234229	NM_199062	Zfp781
chr10	81326015	81327261	NM_001243067	Zfp433
chr10	81393029	81393825	NM_001346707	Gm3055
chr10	81459233	81460469	NM_001024626	Zfp873
chr10	81510180	81511438	NM_001024626	Zfp873
chr10	81545535	81546634	NM_001024626	Zfp873
chr10	81590026	81591313	NM_001163064	AU041133
chr10	81640641	81641896	NM_001163064	AU041133
chr10	81703464	81704545	NM_172789	Zfp938
chr10	81816718	81817750	NM_172789	Zfp938
chr10	82085228	82086463	NM_001135567	1190007I07Rik
chr10	82091915	82093277	NR_037190	Gm9855
chr10	82129118	82129875	NM_029102	Glt8d2
chr10	82161266	82162959	NM_026462	Hcfc2
chr10	82225851	82227505	NM_010914	Nfyb
chr10	82231424	82232610	NM_010914	Nfyb
chr10	82260944	82262010	NR_038042	1700028I16Rik
chr10	82274340	82275282	NR_038042	1700028I16Rik
chr10	82321448	82323624	NM_015762	Txnrd1
chr10	82321448	82323624	NM_015762	Txnrd1
chr10	82362343	82363665	NM_025499	Eid3
chr10	8237838	8239178	NM_177387	Ust
chr10	82417688	82418612	NM_021439	Chst11
chr10	82447527	82448933	NM_021439	Chst11
chr10	82466194	82467769	NM_021439	Chst11
chr10	82522784	82523590	NM_021439	Chst11
chr10	82532318	82533160	NM_021439	Chst11
chr10	82682256	82682978	NM_177388	Slc41a2
chr10	82799752	82800875	NM_177388	Slc41a2
chr10	82822342	82823843	NM_026579	D10Wsu102e
chr10	82996161	82997216	NM_153543	Aldh1l2
chr10	83006142	83007273	NM_001033375	Washc4
chr10	83110928	83111912	NM_145220	Appl2
chr10	83185021	83186385	NM_001145198	1500009L16Rik
chr10	83483775	83484521	NM_001145198	1500009L16Rik
chr10	83589881	83590534	NM_001004363	Nuak1
chr10	83765521	83766231	NM_001004363	Nuak1
chr10	83845598	83846438	NM_001004363	Nuak1
chr10	83854618	83856030	NM_001004363	Nuak1
chr10	83902765	83905284	NM_001004363	Nuak1
chr10	83912328	83913036	NM_001004363	Nuak1
chr10	83940312	83941118	NR_108059	4930463O16Rik
chr10	83951047	83951620	NR_108059	4930463O16Rik
chr10	83995489	83997388	NM_175451	Ckap4
chr10	84038608	84040466	NM_146008	Tcp11l2
chr10	84084252	84085697	NM_027423	Polr3b
chr10	84298546	84299463	NM_027689	Rfx4
chr10	84379675	84380982	NM_183172	Ric8b
chr10	84475969	84476637	NM_010214	Fhl4
chr10	84488258	84489467	NM_010214	Fhl4
chr10	84564508	84566833	NM_001013028	Tmem263
chr10	84590303	84591520	NM_028832	Mterf2
chr10	84647184	84648798	NM_007771	Cry1
chr10	84793499	84794551	NM_028709	Btbd11
chr10	84841585	84842226	NM_028709	Btbd11
chr10	84848968	84851115	NM_028709	Btbd11
chr10	84918449	84919428	NM_028709	Btbd11
chr10	84921621	84922170	NM_028709	Btbd11
chr10	84943046	84943641	NM_028709	Btbd11
chr10	84973037	84973902	NM_028709	Btbd11
chr10	85087410	85088136	NM_028709	Btbd11
chr10	85114445	85115272	NM_028709	Btbd11
chr10	85194329	85195177	NM_028709	Btbd11
chr10	85208140	85209008	NM_133993	Pwp1
chr10	8520844	8521465	NM_175155	Sash1
chr10	85291733	85292808	NM_133993	Pwp1
chr10	85334181	85335263	NM_133993	Pwp1
chr10	85378903	85380512	NM_181650	Prdm4
chr10	85390817	85391807	NM_001163614	Ascl4
chr10	85420094	85420820	NM_145422	Rtcb
chr10	85484074	85485490	NM_153195	Fbxo7
chr10	85527257	85528115	NR_038024	4930486F22Rik
chr10	85762797	85764079	NM_011595	Timp3
chr10	85797094	85797783	NM_011595	Timp3
chr10	85926430	85927048	NM_013722	Syn3
chr10	85960925	85962225	NM_013722	Syn3
chr10	86018435	86019197	NM_013722	Syn3
chr10	8605330	8606473	NM_175155	Sash1
chr10	86099266	86100550	NR_015572	1810014B01Rik
chr10	86147858	86148943	NR_015572	1810014B01Rik
chr10	86240629	86242822	NM_175331	Nt5dc3
chr10	86487410	86488020	NM_138673	Stab2
chr10	86520568	86521589	NM_029685	1700113H08Rik
chr10	86556802	86557639	NM_029685	1700113H08Rik
chr10	86910162	86910904	NM_008553	Ascl1
chr10	86955219	86956109	NM_008553	Ascl1
chr10	8717950	8719258	NM_175155	Sash1
chr10	8725001	8725848	NM_175155	Sash1
chr10	87274657	87275902	NM_010512	Igf1
chr10	87609132	87610208	NM_029249	Parpbp
chr10	87663578	87664478	NM_026070	Washc3
chr10	87708086	87708787	NM_026070	Washc3
chr10	87841585	87842568	NM_001004164	Gnptab
chr10	87852185	87852952	NM_001004164	Gnptab
chr10	87922113	87922908	NM_011517	Sycp3
chr10	87965738	87967370	NM_144807	Chpt1
chr10	88180107	88180810	NM_001037166	Gm4925
chr10	88193828	88194754	NM_025859	Arl1
chr10	88288912	88289911	NM_175158	Utp20
chr10	88807211	88808246	NM_178773	Ano4
chr10	88846237	88846669	NM_001033331	Gas2l3
chr10	88858325	88859067	NM_001033331	Gas2l3
chr10	88905847	88907087	NM_001033331	Gas2l3
chr10	89148156	89149598	NM_198021	Scyl2
chr10	89171467	89172121	NR_130956	1500026H17Rik
chr10	89194767	89195412	NM_025914	Actr6
chr10	89207347	89208616	NM_029166	Uhrf1bp1l
chr10	89287025	89288391	NM_181398	Anks1b
chr10	89335216	89336725	NM_181398	Anks1b
chr10	89836003	89836671	NM_181398	Anks1b
chr10	90233952	90234866	NM_181398	Anks1b
chr10	90291505	90292726	NM_181398	Anks1b
chr10	90326573	90327044	NM_181398	Anks1b
chr10	90398995	90399573	NM_181398	Anks1b
chr10	90496485	90497291	NM_009684	Apaf1
chr10	9051384	9051974	NM_177271	Samd5
chr10	90544727	90546439	NM_009684	Apaf1
chr10	90586047	90587312	NM_133668	Slc25a3
chr10	90633276	90634979	NM_011605	Tmpo
chr10	90692165	90692785	NM_011605	Tmpo
chr10	90732871	90733605	NM_011605	Tmpo
chr10	91321391	91322027	NR_029812	Mir135a-2
chr10	91624910	91625630	NR_028262	Rmst
chr10	92184433	92185682	NM_008682	Nedd1
chr10	92543785	92544649	NM_001347060	Cfap54
chr10	92622711	92624650	NM_146239	Cdk17
chr10	92704872	92705426	NM_013508	Elk3
chr10	92754062	92754649	NM_013508	Elk3
chr10	92772781	92774147	NM_013508	Elk3
chr10	92772781	92774147	NM_013508	Elk3
chr10	92888083	92888928	NR_106161	Mir7688
chr10	92894926	92895873	NR_106161	Mir7688
chr10	92904109	92904945	NR_106161	Mir7688
chr10	92909833	92910671	NM_008517	Lta4h
chr10	9295115	9295819	NM_177271	Samd5
chr10	92978221	92978724	NM_027908	Amdhd1
chr10	93002416	93003306	NM_027908	Amdhd1
chr10	93021993	93023020	NM_175488	Ccdc38
chr10	93052092	93052740	NM_027246	Snrpf
chr10	93103230	93104275	NM_021320	Ntn4
chr10	93104529	93105314	NM_021320	Ntn4
chr10	93296004	93297389	NM_183199	Usp44
chr10	93352033	93352857	NM_019648	Metap2
chr10	93497879	93499678	NM_053072	Fgd6
chr10	93610134	93611427	NM_011629	Nr2c1
chr10	93661264	93662389	NM_025551	Ndufa12
chr10	93774557	93775497	NM_174999	Gm4792
chr10	93843695	93844479	NM_174999	Gm4792
chr10	93854165	93855038	NM_174999	Gm4792
chr10	9394151	9395602	NM_177271	Samd5
chr10	9396647	9397159	NM_177271	Samd5
chr10	93977309	93978692	NM_172051	Tmcc3
chr10	94012004	94012885	NM_172051	Tmcc3
chr10	94054689	94055752	NR_106070	Mir7211
chr10	94071574	94072660	NR_106070	Mir7211
chr10	94085988	94086901	NR_106070	Mir7211
chr10	94150593	94152103	NR_015524	Cep83os
chr10	94334320	94335024	NM_018797	Plxnc1
chr10	94406494	94408254	NM_018797	Plxnc1
chr10	94550673	94551198	NR_131146	Gm29684
chr10	94601030	94601749	NR_131146	Gm29684
chr10	94710847	94711671	NM_009950	Cradd
chr10	94725007	94725990	NM_009950	Cradd
chr10	94773450	94774117	NM_009950	Cradd
chr10	94860966	94861801	NM_007706	Socs2
chr10	94876885	94881053	NM_007706	Socs2
chr10	94901153	94902616	NR_045338	5730420D15Rik
chr10	94918617	94919404	NR_045338	5730420D15Rik
chr10	94938619	94939154	NM_026065	Mrpl42
chr10	94963950	94965029	NM_026065	Mrpl42
chr10	94976847	94978777	NM_080560	Ube2n
chr10	95025833	95027576	NM_027722	Nudt4
chr10	95058183	95059344	NM_027722	Nudt4
chr10	95127929	95128829	NM_027722	Nudt4
chr10	95147558	95148341	NM_027722	Nudt4
chr10	95327107	95328073	NM_001001932	Eea1
chr10	95402727	95404247	NM_001001932	Eea1
chr10	95771407	95772418	NR_110448	4930459C07Rik
chr10	96078701	96080358	NM_007569	Btg1
chr10	96185018	96185748	NM_007569	Btg1
chr10	9620061	9622355	NM_030191	Stxbp5
chr10	96775610	96776095	NR_039547	Mir3966
chr10	9688333	9689797	NM_030191	Stxbp5
chr10	97470974	97471609	NR_033537	Gm10754
chr10	9758678	9759325	NM_030191	Stxbp5
chr10	98376199	98378648	NM_026482	Atp2b1
chr10	98569169	98571228	NM_027740	Poc1b
chr10	98634575	98635335	NM_015737	Galnt4
chr10	98723632	98725087	NM_026268	Dusp6
chr10	98725127	98726953	NM_026268	Dusp6
chr10	98731691	98732452	NM_026268	Dusp6
chr10	98748159	98749077	NM_026268	Dusp6
chr10	98880206	98880863	NM_026268	Dusp6
chr10	99454667	99455375	NM_013598	Kitl
chr10	99477887	99479153	NM_013598	Kitl
chr10	99501978	99503034	NM_013598	Kitl
chr10	99949180	99950722	NM_001033332	Tmtc3
chr1	10029154	10030688	NM_026493	Cspp1
chr1	100424125	100425008	NM_027584	Slco6d1
chr1	100647857	100648546	NM_027584	Slco6d1
chr1	10074339	10074881	NM_026493	Cspp1
chr1	101457793	101458682	NM_172851	Cntnap5b
chr1	101668551	101669223	NM_172851	Cntnap5b
chr1	102076515	102077003	NM_172851	Cntnap5b
chr1	102120315	102121027	NM_172851	Cntnap5b
chr1	102127787	102128983	NM_172851	Cntnap5b
chr1	10222001	10223585	NM_001102430	Arfgef1
chr1	102453466	102453994	NR_037989	Gm20268
chr1	102635296	102635702	NR_037989	Gm20268
chr1	102701648	102702540	NR_037989	Gm20268
chr1	10275249	10275975	NM_001102430	Arfgef1
chr1	104524610	104525053	NR_037989	Gm20268
chr1	104922691	104923502	NM_011800	Cdh20
chr1	106664869	106666298	NM_011800	Cdh20
chr1	107084476	107085399	NM_178779	Rnf152
chr1	107252510	107254000	NM_178779	Rnf152
chr1	107559387	107561514	NM_029349	2310035C23Rik
chr1	107777350	107778075	NM_009399	Tnfrsf11a
chr1	107804617	107805443	NM_001122675	Zcchc2
chr1	107886209	107888341	NM_001122675	Zcchc2
chr1	108067512	108070201	NM_133821	Phlpp1
chr1	108291695	108292532	NR_106164	Mir3473f
chr1	108304346	108305107	NR_106164	Mir3473f
chr1	108525267	108526539	NR_106164	Mir3473f
chr1	108526554	108527437	NR_106164	Mir3473f
chr1	108610122	108611655	NM_009741	Bcl2
chr1	108655101	108656952	NM_027534	Kdsr
chr1	108692663	108693509	NM_009190	Vps4b
chr1	10869937	10870736	NM_029525	Prex2
chr1	10983235	10983966	NM_029525	Prex2
chr11	100005957	100008026	NM_008471	Krt19
chr11	100123177	100124072	NM_010663	Krt17
chr11	100142952	100144309	NM_212483	Krt42
chr11	100156361	100157324	NM_011508	Eif1
chr11	100180590	100182378	NM_011508	Eif1
chr11	100223625	100225177	NM_010404	Hap1
chr11	100256239	100259883	NM_010593	Jup
chr11	100269322	100269867	NM_176830	P3h4
chr11	100275036	100277402	NM_176830	P3h4
chr11	100286847	100287758	NM_010221	Fkbp10
chr11	100301927	100302785	NM_026561	Nt5c3b
chr11	100333585	100334511	NM_172565	Klhl11
chr11	100362504	100363281	NR_130343	Mir7116
chr11	100388027	100390173	NM_134037	Acly
chr11	100406496	100407507	NM_028918	Ttc25
chr11	100416673	100417627	NM_028918	Ttc25
chr11	100479920	100481819	NM_019795	Dnajc7
chr11	100487871	100488924	NM_028024	Nkiras2
chr11	100501039	100502049	NM_177790	Zfp385c
chr11	100507252	100508146	NM_177790	Zfp385c
chr11	100534100	100535061	NM_177790	Zfp385c
chr11	100574687	100576368	NM_029307	Hspb9
chr11	100598851	100600150	NM_024456	Rab5c
chr11	100619892	100621568	NM_001081194	Kcnh4
chr11	100622731	100623889	NM_010410	Hcrt
chr11	100711296	100713134	NM_011489	Stat5b
chr11	100721199	100722224	NM_011488	Stat5a
chr11	100747115	100748521	NM_011488	Stat5a
chr11	100800042	100801705	NM_011486	Stat3
chr11	100830043	100832373	NM_008986	Ptrf
chr11	100844368	100845276	NM_008986	Ptrf
chr11	100870216	100871383	NM_016920	Atp6v0a1
chr11	100930862	100932141	NM_013792	Naglu
chr11	100943281	100944890	NM_027896	Coasy
chr11	100948030	100949424	NM_011550	Mlx
chr11	100956157	100957602	NM_008949	Psmc3ip
chr11	100980453	100982293	NM_134024	Tubg1
chr11	101004700	101005750	NM_134028	Tubg2
chr11	101016812	101018031	NM_134028	Tubg2
chr11	101024398	101026678	NM_146030	Plekhh3
chr11	101031469	101034064	NM_146030	Plekhh3
chr11	101050530	101051616	NM_016782	Cntnap1
chr11	101087112	101088380	NM_007970	Ezh1
chr11	101107013	101107916	NM_019444	Ramp2
chr11	101114705	101115491	NM_026776	Vps25
chr11	101120871	101122385	NM_175638	Wnk4
chr11	101139810	101140865	NM_026618	Coa3
chr11	101162916	101164156	NM_019584	Becn1
chr11	101176808	101178419	NM_011192	Psme3
chr11	101195056	101196582	NM_009675	Aoc3
chr11	101199395	101200330	NM_009675	Aoc3
chr11	101285133	101287176	NM_172566	Rundc1
chr11	101303239	101304291	NM_011289	Rpl27
chr11	101326134	101327846	NM_012037	Vat1
chr11	101328604	101330320	NM_009708	Rnd2
chr11	101341977	101342935	NM_009708	Rnd2
chr11	101346693	101347444	NM_009708	Rnd2
chr11	101412613	101414647	NM_008676	Nbr1
chr11	101465623	101466709	NM_001256318	LOC666331
chr11	101487728	101489966	NM_025654	Rdm1
chr11	101487728	101489966	NM_025654	Rdm1
chr11	101502290	101503985	NM_025654	Rdm1
chr11	101506473	101507642	NM_025654	Rdm1
chr11	101518783	101520509	NM_025404	Arl4d
chr11	101526306	101527519	NM_025404	Arl4d
chr11	101593564	101594862	NM_144831	Dhx8
chr11	101601224	101602006	NM_144831	Dhx8
chr11	101633215	101634616	NM_008815	Etv4
chr11	101645297	101647231	NM_008815	Etv4
chr11	101675757	101676540	NM_008815	Etv4
chr11	101741920	101743615	NM_010791	Meox1
chr11	101757749	101758712	NM_010791	Meox1
chr11	101807483	101808250	NR_045806	4930417O22Rik
chr11	101829458	101830508	NM_024449	Sost
chr11	101845173	101846597	NM_028207	Dusp3
chr11	101887633	101888889	NM_007863	Mpp3
chr11	101901216	101902141	NM_027987	Cd300lg
chr11	101943272	101944336	NM_016695	Mpp2
chr11	101948088	101951185	NM_016695	Mpp2
chr11	101948088	101951185	NM_016695	Mpp2
chr11	101957946	101958980	NM_008918	Ppy
chr11	102017141	102018196	NM_029649	Tmem101
chr11	102045669	102046899	NM_172947	Lsm12
chr11	102050472	102051603	NM_175935	G6pc3
chr11	102079727	102081132	NR_106179	Mir8101
chr11	102090726	102092206	NR_106179	Mir8101
chr11	102109724	102110918	NM_153544	BC030867
chr11	102118320	102119402	NM_153544	BC030867
chr11	102137548	102138493	NM_148953	Asb16
chr11	102145588	102146954	NM_028076	Tmub2
chr11	102156154	102159222	NM_001098836	Atxn7l3
chr11	102169898	102171197	NM_011551	Ubtf
chr11	102177610	102180333	NM_011551	Ubtf
chr11	102236221	102238354	NR_131196	Bloodlinc
chr11	102253876	102255592	NM_016759	Rundc3a
chr11	102268016	102270375	NM_026542	Slc25a39
chr11	102268016	102270375	NM_026542	Slc25a39
chr11	102291271	102293027	NM_008175	Grn
chr11	102298102	102300300	NM_008175	Grn
chr11	102308054	102309648	NM_199200	Fam171a2
chr11	102316694	102318810	NM_199200	Fam171a2
chr11	102326765	102329289	NM_010575	Itga2b
chr11	102416869	102418020	NM_001159492	Gpatch8
chr11	102439628	102441421	NR_040286	Gm11627
chr11	102456505	102457291	NM_020510	Fzd2
chr11	102464427	102467639	NM_020510	Fzd2
chr11	102472563	102473252	NM_020510	Fzd2
chr11	102485142	102486083	NR_033474	2810433D01Rik
chr11	102499813	102500822	NR_033474	2810433D01Rik
chr11	102504990	102505934	NR_033474	2810433D01Rik
chr11	102526419	102527423	NM_001127576	Meioc
chr11	102558585	102559608	NM_025918	Ccdc43
chr11	102600310	102601438	NM_009613	Adam11
chr11	102634821	102636693	NM_009613	Adam11
chr11	102680017	102681449	NM_008122	Gjc1
chr11	102713012	102713966	NM_080846	Higd1b
chr11	102741792	102742999	NM_011431	Eftud2
chr11	102753948	102755297	NM_010277	Gfap
chr11	102785718	102787159	NM_197959	Kif18b
chr11	102807275	102810465	NM_011795	C1ql1
chr11	102824449	102825403	NR_037963	2410004I01Rik
chr11	102877862	102878901	NM_026551	Dcakd
chr11	102889092	102890445	NM_008707	Nmt1
chr11	102912269	102913163	NM_008707	Nmt1
chr11	102935150	102936791	NM_152813	Plcd3
chr11	102941280	102942611	NM_152813	Plcd3
chr11	102955386	102957112	NM_152813	Plcd3
chr11	102962332	102965093	NM_025988	Acbd4
chr11	102976225	102979273	NM_138753	Hexim1
chr11	102993309	102995088	NM_027658	Hexim2
chr11	103019632	103021024	NM_019679	Fmnl1
chr11	103127919	103129544	NM_016896	Map3k14
chr11	103173023	103174056	NM_133715	Arhgap27
chr11	103221402	103225543	NM_133715	Arhgap27
chr11	103273338	103274734	NM_183034	Plekhm1
chr11	103509260	103510141	NM_001033212	Rprml
chr11	103510455	103511946	NM_001033212	Rprml
chr11	103517784	103518304	NM_001033212	Rprml
chr11	103551247	103552220	NM_019650	Gosr2
chr11	103558522	103559617	NR_102388	C130046K22Rik
chr11	103563703	103564529	NR_102388	C130046K22Rik
chr11	103572995	103574208	NR_102388	C130046K22Rik
chr11	103610323	103611900	NM_011719	Wnt9b
chr11	103633371	103635903	NM_009521	Wnt3
chr11	103668980	103672250	NM_009521	Wnt3
chr11	103675552	103676848	NM_009521	Wnt3
chr11	103702038	103702804	NM_009521	Wnt3
chr11	103814733	103815652	NM_008740	Nsf
chr11	103827225	103828661	NM_007477	Arf2
chr11	103851199	103852082	NM_007477	Arf2
chr11	103933833	103934875	NM_007762	Crhr1
chr11	103975656	103976552	NM_007762	Crhr1
chr11	103992850	103994575	NM_007762	Crhr1
chr11	103992850	103994575	NM_007762	Crhr1
chr11	104018714	104019892	NM_007762	Crhr1
chr11	104056963	104057862	NM_199019	Sppl2c
chr11	104092027	104093184	NM_010838	Mapt
chr11	104139582	104140215	NM_010838	Mapt
chr11	104150314	104151774	NM_010838	Mapt
chr11	104179936	104181391	NM_010838	Mapt
chr11	104302736	104304799	NM_001081045	Kansl1
chr11	104329934	104331342	NM_001081045	Kansl1
chr11	104411094	104412527	NM_145436	Cdc27
chr11	104437953	104438892	NR_130177	Gm11665
chr11	104451136	104452130	NM_016780	Itgb3
chr11	104468920	104470027	NM_016780	Itgb3
chr11	104485868	104486790	NM_016780	Itgb3
chr11	104487127	104488040	NM_016780	Itgb3
chr11	104890098	104890934	NM_001081046	Efcab3
chr11	104987042	104988699	NM_172567	Mettl2
chr11	105041799	105043926	NM_011903	Tlk2
chr11	105146822	105147723	NM_008626	Mrc2
chr11	105152938	105154513	NM_008626	Mrc2
chr11	105208788	105209591	NM_008626	Mrc2
chr11	105224099	105225024	NM_008626	Mrc2
chr11	105310869	105311724	NM_172568	March10
chr11	105365927	105367054	NM_172568	March10
chr11	105371236	105372425	NM_172568	March10
chr11	105450180	105451780	NM_175492	Tanc2
chr11	105804589	105806074	NM_007805	Cyb561
chr11	105828669	105830174	NM_009598	Ace
chr11	105868790	105869611	NM_001037712	Kcnh6
chr11	105881075	105882253	NM_001037712	Kcnh6
chr11	105897509	105899091	NM_027946	Dcaf7
chr11	105927056	105928404	NM_027346	Taco1
chr11	105944901	105946920	NM_011947	Map3k3
chr11	105995888	105997044	NM_172397	Limd2
chr11	106020040	106022797	NM_172397	Limd2
chr11	106054188	106055644	NM_028126	Strada
chr11	106077138	106078939	NM_028074	Ddx42
chr11	106116655	106118027	NM_008950	Psmc5
chr11	106132545	106135008	NM_031878	Smarcd2
chr11	106225390	106226828	NM_029345	Prr29
chr11	106253116	106253804	NM_010494	Icam2
chr11	106279839	106280663	NM_010494	Icam2
chr11	106299770	106300570	NM_023913	Ern1
chr11	106348304	106349809	NM_023913	Ern1
chr11	106361622	106363215	NR_030703	Snord104
chr11	106374407	106374903	NR_030703	Snord104
chr11	106417037	106418069	NR_030703	Snord104
chr11	106473323	106474979	NM_198292	Tex2
chr11	106498844	106499865	NM_198292	Tex2
chr11	106583781	106585352	NM_008816	Pecam1
chr11	106640191	106641784	NM_015810	Polg2
chr11	106648516	106651010	NM_007840	Ddx5
chr11	106780673	106782863	NM_025481	Smurf2
chr11	106860061	106861247	NM_010655	Kpna2
chr11	106873564	106874439	NM_010655	Kpna2
chr11	106888766	106890020	NM_001163473	1810010H24Rik
chr11	106974293	106974975	NM_176850	Bptf
chr11	106985493	106986284	NM_176850	Bptf
chr11	106992335	106994347	NM_176850	Bptf
chr11	107049842	107050932	NM_133702	Nol11
chr11	107181074	107181859	NM_133702	Nol11
chr11	107329373	107331294	NM_145823	Pitpnc1
chr11	107331437	107332615	NM_145823	Pitpnc1
chr11	107340430	107341249	NM_025894	Psmd12
chr11	107370590	107372921	NM_025894	Psmd12
chr11	107407224	107409896	NM_198298	Helz
chr11	107434874	107435757	NM_198298	Helz
chr11	107654311	107655492	NM_019431	Cacng4
chr11	10767659	10768348	NM_177033	Vwc2
chr11	107775873	107776652	NM_080644	Cacng5
chr11	107892235	107892880	NR_106082	Mir7223
chr11	107980043	107980584	NR_106082	Mir7223
chr11	108129594	108130794	NM_011101	Prkca
chr11	108204058	108205813	NM_011101	Prkca
chr11	108285794	108287087	NM_029586	Cep112
chr11	108781234	108783867	NM_015732	Axin2
chr11	108845833	108846345	NM_015732	Axin2
chr11	108958875	108959684	NM_001085512	E030025P04Rik
chr11	109054238	109054980	NM_001085512	E030025P04Rik
chr11	109158945	109159810	NM_011268	Rgs9
chr11	109173307	109173954	NM_011268	Rgs9
chr11	109192197	109193388	NR_027883	1700096J18Rik
chr11	109222997	109225101	NM_010303	Gna13
chr11	109286333	109287952	NM_025275	Amz2
chr11	109333445	109335732	NM_134038	Slc16a6
chr11	109382202	109383239	NM_028710	Arsg
chr11	109471689	109473644	NM_145940	Wipi1
chr11	109511152	109513394	NM_021880	Prkar1a
chr11	109582187	109583931	NM_153782	Fam20a
chr11	109706945	109707811	NR_045909	1700023C21Rik
chr11	109856744	109857317	NM_013851	Abca8b
chr11	11013687	11015315	NM_177033	Vwc2
chr11	11015586	11016721	NM_177033	Vwc2
chr11	110198303	110199596	NM_147219	Abca5
chr11	110260063	110260785	NM_011943	Map2k6
chr11	110283230	110284146	NM_011943	Map2k6
chr11	110309044	110310773	NM_011943	Map2k6
chr11	110926830	110928100	NM_008425	Kcnj2
chr11	111208748	111209437	NM_008425	Kcnj2
chr11	111439270	111439986	NM_008425	Kcnj2
chr11	111704814	111705951	NM_008425	Kcnj2
chr11	112363004	112363600	NM_146031	BC006965
chr11	112643113	112644813	NM_011448	Sox9
chr11	112671964	112673319	NR_126070	Gm11681
chr11	112820635	112821535	NR_130164	1700012H19Rik
chr11	112839799	112841052	NR_130164	1700012H19Rik
chr11	113026227	113027138	NR_015556	2610035D17Rik
chr11	113062586	113063454	NR_015556	2610035D17Rik
chr11	113107686	113108404	NR_040276	4732490B19Rik
chr11	113166019	113166853	NR_040276	4732490B19Rik
chr11	113194583	113195570	NR_040276	4732490B19Rik
chr11	113213255	113214232	NR_040276	4732490B19Rik
chr11	113299674	113300641	NM_027216	Slc39a11
chr11	113380365	113381353	NM_027216	Slc39a11
chr11	113426592	113427452	NM_027216	Slc39a11
chr11	113472962	113474029	NM_009217	Sstr2
chr11	113479892	113481101	NM_009217	Sstr2
chr11	113544216	113546271	NM_138598	Fam104a
chr11	113570549	113572422	NM_026682	Cpsf4l
chr11	113611620	113613783	NM_020006	Cdc42ep4
chr11	11361526	11362885	NM_015785	Zpbp
chr11	113627653	113628958	NM_020006	Cdc42ep4
chr11	113645610	113647808	NM_020006	Cdc42ep4
chr11	113667453	113668997	NM_020006	Cdc42ep4
chr11	113672265	113673743	NM_020006	Cdc42ep4
chr11	113759740	113760621	NM_020006	Cdc42ep4
chr11	113821551	113822103	NM_172800	Sdk2
chr11	113851030	113852323	NM_172800	Sdk2
chr11	113901290	113902730	NM_172800	Sdk2
chr11	113908970	113909807	NM_172800	Sdk2
chr11	113927072	113928862	NM_172800	Sdk2
chr11	114026684	114027811	NR_045930	1700092K14Rik
chr11	114059400	114060304	NR_045930	1700092K14Rik
chr11	114264207	114264785	NM_177008	4932435O22Rik
chr11	114294537	114295656	NM_177008	4932435O22Rik
chr11	114307001	114308748	NM_177008	4932435O22Rik
chr11	114323961	114324843	NM_177008	4932435O22Rik
chr11	114333620	114334545	NM_177008	4932435O22Rik
chr11	114339894	114340560	NM_177008	4932435O22Rik
chr11	114346372	114347339	NM_177008	4932435O22Rik
chr11	114363031	114364439	NM_177008	4932435O22Rik
chr11	114500621	114501853	NM_023372	Rpl38
chr11	114529348	114530789	NM_023372	Rpl38
chr11	114533619	114538021	NM_053273	Ttyh2
chr11	114545376	114546719	NM_053273	Ttyh2
chr11	114588179	114589300	NM_001034878	Dnaic2
chr11	114606442	114606894	NM_001034878	Dnaic2
chr11	114626098	114627138	NM_001102615	Kif19a
chr11	114650270	114651122	NM_028055	Btbd17
chr11	114656040	114657905	NM_028055	Btbd17
chr11	114675892	114677044	NM_181749	Gpr142
chr11	114684014	114685275	NM_181749	Gpr142
chr11	114690644	114692453	NM_147217	Gprc5c
chr11	114705196	114706040	NM_147217	Gprc5c
chr11	114711614	114714835	NM_147217	Gprc5c
chr11	114736163	114737246	NM_170758	Cd300a
chr11	114913270	114914137	NM_199201	Cd300ld3
chr11	114924370	114925334	NM_172050	Cd300e
chr11	114932158	114933028	NM_172050	Cd300e
chr11	114952516	114953569	NM_021411	Rab37
chr11	114964621	114965334	NM_021411	Rab37
chr11	115014701	115016032	NM_021411	Rab37
chr11	115024046	115026693	NM_012030	Slc9a3r1
chr11	115032230	115036794	NM_012030	Slc9a3r1
chr11	115048215	115049327	NM_001033393	Tmem104
chr11	115063383	115064407	NM_001033393	Tmem104
chr11	115088086	115089796	NM_010350	Grin2c
chr11	115094768	115096306	NM_010350	Grin2c
chr11	115110953	115112763	NM_010350	Grin2c
chr11	115119058	115120025	NM_010350	Grin2c
chr11	115137731	115139111	NM_007997	Fdxr
chr11	115158133	115159493	NM_178035	Fads6
chr11	115227704	115229349	NM_175454	Hid1
chr11	115227704	115229349	NM_175454	Hid1
chr11	115242684	115243954	NM_001080929	Cdr2l
chr11	115254646	115255432	NM_026729	Mrpl58
chr11	115264515	115265666	NM_026729	Mrpl58
chr11	115273216	115275597	NM_027862	Atp5h
chr11	115280678	115282346	NM_183285	Kctd2
chr11	115289104	115289686	NM_183285	Kctd2
chr11	115336422	115337656	NM_177778	Armc7
chr11	115352217	115353730	NR_136931	LOC102634812
chr11	115374279	115376387	NM_008258	Hn1
chr11	115396540	115398243	NM_133354	Sumo2
chr11	115425140	115426360	NM_001002929	Nup85
chr11	115464636	115466011	NM_173048	Gga3
chr11	115473215	115475280	NM_027162	Mif4gd
chr11	115488832	115490043	NM_026071	Slc25a19
chr11	115531644	115532410	NM_008163	Grb2
chr11	115560208	115561300	NM_008163	Grb2
chr11	115568991	115571136	NM_008163	Grb2
chr11	115626368	115627415	NM_028014	Tmem94
chr11	115640205	115641194	NM_028014	Tmem94
chr11	115673253	115676970	NM_080643	Caskin2
chr11	115684722	115686063	NM_145438	Llgl2
chr11	115702800	115704290	NM_145438	Llgl2
chr11	115719615	115721754	NM_145438	Llgl2
chr11	115760884	115761848	NM_183259	Smim5
chr11	115794399	115795606	NM_020483	Sap30bp
chr11	115835602	115836680	NM_133663	Itgb4
chr11	11584406	11585488	NM_009578	Ikzf1
chr11	11585600	11586542	NM_009578	Ikzf1
chr11	115865789	115867176	NM_016905	Galk1
chr11	115872744	115873344	NM_016905	Galk1
chr11	115873473	115874582	NM_016905	Galk1
chr11	115879053	115880201	NM_016905	Galk1
chr11	115884807	115886384	NM_008211	H3f3b
chr11	115891150	115892559	NM_172569	Unk
chr11	115947801	115949266	NM_016852	Wbp2
chr11	115988410	115989187	NM_178802	Trim65
chr11	115991239	115992589	NM_178802	Trim65
chr11	115999291	116000861	NM_024177	Mrpl38
chr11	116028883	116030155	NM_172571	Fbf1
chr11	116059516	116060966	NM_027107	Ten1
chr11	116098849	116100105	NM_025276	Evpl
chr11	116134765	116136078	NM_146032	Srp68
chr11	116142375	116143905	NM_010254	Galr2
chr11	116167343	116168531	NM_016857	Exoc7
chr11	116180293	116181318	NM_016857	Exoc7
chr11	116187661	116189269	NM_008240	Foxj1
chr11	116196150	116197566	NM_008240	Foxj1
chr11	116248490	116249532	NM_027258	Rnf157
chr11	116273981	116275194	NM_027258	Rnf157
chr11	116279326	116280176	NM_027258	Rnf157
chr11	116294746	116296509	NR_003376	Gm7367
chr11	116324906	116325701	NM_001033267	Qrich2
chr11	116350989	116352500	NM_026364	Prpsap1
chr11	116393456	116396018	NM_011451	Sphk1
chr11	116441777	116443415	NM_173755	Ube2o
chr11	116448000	116449016	NM_173755	Ube2o
chr11	116453364	116454461	NM_009591	Aanat
chr11	116504337	116505805	NM_030206	Cygb
chr11	116518361	116519922	NM_001163318	Prcd
chr11	116532171	116533399	NM_025472	1810032O08Rik
chr11	116555392	116557119	NM_009180	St6galnac2
chr11	116586137	116587277	NR_003364	BC018473
chr11	116606133	116608271	NR_003364	BC018473
chr11	116636091	116636836	NM_011371	St6galnac1
chr11	116643823	116644399	NM_011371	St6galnac1
chr11	116703939	116705805	NM_028865	Mettl23
chr11	116713240	116715604	NM_011358	Srsf2
chr11	116727108	116727935	NM_178620	Mfsd11
chr11	116779573	116780679	NM_172948	Mgat5b
chr11	116801470	116803545	NM_172948	Mgat5b
chr11	116819886	116820621	NM_172948	Mgat5b
chr11	116857921	116858802	NM_172948	Mgat5b
chr11	116879503	116880172	NR_027059	Snhg20
chr11	11688447	11689421	NM_021891	Fignl1
chr11	116899324	116900277	NR_027059	Snhg20
chr11	116937388	116938582	NR_027059	Snhg20
chr11	116942336	116943758	NR_105853	Mir6516
chr11	116975728	116977319	NM_028777	Sec14l1
chr11	116989142	116990214	NM_028777	Sec14l1
chr11	117017107	117018790	NM_028777	Sec14l1
chr11	117037303	117039277	NM_017380	Sept9
chr11	117037303	117039277	NM_017380	Sept9
chr11	117060514	117061585	NM_017380	Sept9
chr11	117084418	117085572	NM_017380	Sept9
chr11	11708491	11710112	NM_021891	Fignl1
chr11	117096748	117097694	NM_017380	Sept9
chr11	117126359	117129559	NM_017380	Sept9
chr11	117168792	117171074	NM_017380	Sept9
chr11	117186489	117187726	NM_017380	Sept9
chr11	117192030	117194439	NM_017380	Sept9
chr11	11722425	11723568	NM_021891	Fignl1
chr11	11728667	11729968	NM_021891	Fignl1
chr11	117286885	117287831	NR_136918	Gm8624
chr11	117320974	117321779	NR_130966	Gm11733
chr11	117343977	117345224	NR_130966	Gm11733
chr11	11744080	11744927	NR_045178	1700042O10Rik
chr11	117472203	117473115	NR_015489	2900041M22Rik
chr11	117488117	117490328	NR_015489	2900041M22Rik
chr11	117514989	117517322	NM_198022	Tnrc6c
chr11	117653126	117654254	NM_029964	6030468B19Rik
chr11	117670370	117672655	NM_009304	Syngr2
chr11	11767764	11768805	NR_045178	1700042O10Rik
chr11	117693272	117694345	NM_009387	Tk1
chr11	117709627	117711350	NM_009689	Birc5
chr11	117734138	117735234	NM_027919	Tha1
chr11	117795143	117796307	NM_007707	Socs3
chr11	117802829	117803660	NM_007707	Socs3
chr11	117810626	117811861	NM_007707	Socs3
chr11	117823410	117827350	NM_007707	Socs3
chr11	117829360	117832258	NM_007707	Socs3
chr11	117836521	117838099	NM_007707	Socs3
chr11	117847658	117848587	NM_133757	Pgs1
chr11	117870484	117871641	NR_105898	Mir6933
chr11	118063483	118064554	NM_011180	Cyth1
chr11	118069645	118070721	NM_011180	Cyth1
chr11	118108593	118111119	NM_011180	Cyth1
chr11	118150177	118152321	NM_001033528	Usp36
chr11	118215997	118217338	NM_011594	Timp2
chr11	118223979	118225204	NM_011594	Timp2
chr11	118279669	118281153	NM_029502	Cant1
chr11	118337729	118339083	NM_172573	Engase
chr11	118430757	118431994	NM_172573	Engase
chr11	118464327	118465143	NM_172573	Engase
chr11	11861697	11862530	NM_016672	Ddc
chr1	111878641	111879626	NM_172853	Cdh7
chr11	118788133	118788962	NM_001024931	Rbfox3
chr11	118859653	118860591	NM_001030291	Enpp7
chr11	118868732	118869844	NM_007623	Cbx2
chr11	118883797	118885771	NM_007623	Cbx2
chr11	118901847	118903664	NM_013926	Cbx8
chr11	118913563	118915299	NM_013926	Cbx8
chr11	118946525	118948400	NM_007625	Cbx4
chr11	119020566	119021427	NR_105899	Mir6934
chr11	119075543	119076947	NM_172443	Tbc1d16
chr11	119089284	119090914	NM_175430	Ccdc40
chr11	119099308	119100076	NM_175430	Ccdc40
chr11	119109964	119111010	NM_008064	Gaa
chr11	119114194	119115233	NM_008064	Gaa
chr11	119119596	119120791	NM_008064	Gaa
chr11	119128583	119129874	NM_008064	Gaa
chr11	119160794	119162209	NM_138669	Eif4a3
chr11	119166304	119167203	NM_138669	Eif4a3
chr11	119216191	119217337	NM_018822	Sgsh
chr11	119224476	119225444	NM_178743	Slc26a11
chr11	119250893	119252629	NR_035453	Mir1932
chr11	11925353	11927026	NM_010345	Grb10
chr11	119256373	119257427	NR_035453	Mir1932
chr11	119289809	119290770	NR_035453	Mir1932
chr11	119352164	119353277	NM_177394	Endov
chr11	119364721	119365655	NM_177394	Endov
chr11	119375647	119377014	NM_177394	Endov
chr11	119385532	119386500	NM_008730	Nptx1
chr11	119438542	119439037	NM_028898	Rptor
chr11	119464036	119464879	NM_028898	Rptor
chr11	119774268	119775562	NM_001085498	Chmp6
chr11	119803303	119805363	NM_130862	Baiap2
chr11	119852406	119853119	NR_037225	Mir3065
chr11	119859714	119860823	NR_037225	Mir3065
chr11	119872815	119875137	NR_037225	Mir3065
chr11	119912119	119913189	NM_007377	Aatk
chr11	119926040	119927759	NM_007377	Aatk
chr11	119947243	119948653	NM_009734	Cep131
chr11	119959535	119961079	NM_001110242	Ndufaf8
chr11	120011832	120013324	NM_024249	Slc38a10
chr11	120030337	120031513	NM_024249	Slc38a10
chr11	120050144	120052201	NR_030682	2810410L24Rik
chr11	120077904	120078628	NM_198423	Bahcc1
chr11	120091978	120093237	NM_198423	Bahcc1
chr11	120093443	120094820	NM_198423	Bahcc1
chr11	120099966	120102049	NM_198423	Bahcc1
chr11	120111939	120114937	NM_198423	Bahcc1
chr11	120122304	120124317	NM_198423	Bahcc1
chr11	120165733	120167204	NR_105900	Mir6935
chr11	120171719	120173281	NR_105900	Mir6935
chr11	120177004	120178229	NR_105900	Mir6935
chr11	120204736	120207183	NR_105900	Mir6935
chr11	120209391	120212400	NR_038126	0610009L18Rik
chr11	120239167	120240750	NM_027980	Faap100
chr11	120298419	120299326	NM_199469	Nploc4
chr11	120318820	120319979	NM_025560	Oxld1
chr11	120328023	120329653	NM_197995	Arl16
chr11	120345215	120346696	NM_027204	Mrpl12
chr11	120352267	120354482	NM_013770	Slc25a10
chr11	120376521	120377621	NM_008101	Gcgr
chr11	120391566	120392623	NM_008101	Gcgr
chr11	120400152	120401335	NM_008101	Gcgr
chr11	120410567	120411458	NM_001033231	Fam195b
chr11	120433323	120435361	NM_011032	P4hb
chr11	120442230	120443834	NM_133796	Arhgdia
chr11	120459013	120461068	NM_025389	Anapc11
chr11	12046409	12047238	NM_010345	Grb10
chr11	120478523	120479976	NM_024229	Pcyt2
chr11	120485526	120486804	NR_105901	Mir6936
chr11	120493460	120495633	NM_010756	Mafg
chr11	120504477	120505678	NM_144795	Pycr1
chr11	120520052	120522967	NM_175263	Notum
chr11	120533642	120535208	NM_026877	Aspscr1
chr11	120573730	120575944	NM_016665	Cenpx
chr11	120581570	120583961	NM_133223	Rac3
chr11	120587838	120589196	NM_026428	Dcxr
chr11	120636990	120638104	NM_009053	Rfng
chr11	120644913	120646428	NM_145370	Gps1
chr11	120660979	120662387	NM_026824	Dus1l
chr1	112067669	112068478	NM_172853	Cdh7
chr11	120684460	120686649	NM_007988	Fasn
chr11	120766526	120767292	NM_027745	Ccdc57
chr11	120793685	120794744	NM_027745	Ccdc57
chr11	120800685	120801509	NM_027745	Ccdc57
chr11	120809677	120812877	NM_030696	Slc16a3
chr11	120809677	120812877	NM_030696	Slc16a3
chr11	120851290	120853358	NM_027874	Csnk1d
chr11	120878788	120879827	NM_009854	Cd7
chr11	120902440	120903081	NM_009854	Cd7
chr11	120914822	120915357	NM_026907	Sectm1b
chr11	121007069	121007816	NM_028602	Tex19.1
chr11	121017615	121018448	NM_145440	Uts2r
chr11	121046029	121046645	NM_001001333	Hexdc
chr11	121065032	121066582	NM_001001333	Hexdc
chr11	121090067	121091098	NM_144832	BC017643
chr11	121097608	121099237	NM_026272	Narf
chr11	121120369	121122438	NM_001080932	Foxk2
chr11	121215075	121216465	NM_025793	Wdr45b
chr11	121248804	121250389	NM_139147	Rab40b
chr11	121281966	121283458	NM_181420	Fn3krp
chr11	121295644	121296725	NM_022014	Fn3k
chr11	121312699	121313863	NM_029878	Tbcd
chr11	121533916	121535204	NM_178664	B3gntl1
chr11	121563149	121564302	NM_144797	Metrnl
chr11	121708864	121709922	NM_029049	Ptchd3
chr11	121765487	121766378	NM_029049	Ptchd3
chr11	121786494	121787274	NM_029049	Ptchd3
chr11	121817713	121818817	NM_029049	Ptchd3
chr11	12273160	12274038	NM_172496	Cobl
chr1	112284448	112285097	NM_172853	Cdh7
chr11	12432040	12432828	NM_172496	Cobl
chr1	11319371	11320920	NM_029525	Prex2
chr1	113760470	113761990	NM_001081316	Dsel
chr1	114015068	114016030	NM_001081316	Dsel
chr1	11403762	11404919	NM_177173	A830018L16Rik
chr1	114312944	114313770	NM_001081316	Dsel
chr1	114352578	114353015	NM_001081316	Dsel
chr1	115800443	115801003	NM_001077425	Cntnap5a
chr11	16157141	16158104	NM_145967	Vstm2a
chr11	16160564	16161695	NM_145967	Vstm2a
chr11	16407637	16408820	NM_011343	Sec61g
chr1	116425082	116425603	NM_001077425	Cntnap5a
chr11	16491260	16492272	NM_011343	Sec61g
chr11	16575643	16576467	NM_007912	Egfr
chr11	16651642	16653397	NM_007912	Egfr
chr1	116745773	116746810	NM_001077425	Cntnap5a
chr11	16850833	16852065	NM_176982	Fbxo48
chr11	16951466	16952635	NM_029861	Cnrip1
chr11	17058759	17060018	NM_024459	Ppp3r1
chr11	17111077	17112345	NM_025443	Pno1
chr11	17120835	17121755	NM_178909	Wdr92
chr11	17157147	17158133	NM_020558	C1d
chr11	17386176	17386904	NM_020558	C1d
chr1	117580927	117581694	NM_001077425	Cntnap5a
chr11	17853212	17854371	NM_026576	Etaa1
chr11	17910836	17911693	NR_131915	Etaa1os
chr11	18051478	18052812	NR_131129	Gm12018
chr11	18776596	18778020	NM_010789	Meis1
chr11	18857097	18857752	NM_010789	Meis1
chr11	18869799	18870529	NM_010789	Meis1
chr11	18907374	18908830	NM_010789	Meis1
chr11	18918476	18919300	NM_010789	Meis1
chr11	18920207	18921274	NM_010789	Meis1
chr11	18926895	18928015	NM_010789	Meis1
chr11	18974005	18974705	NR_046037	4933406G16Rik
chr1	119150168	119151371	NM_011650	Tsn
chr11	19711383	19712525	NM_033523	Spred2
chr11	19728886	19730219	NM_033523	Spred2
chr11	19777000	19777759	NM_033523	Spred2
chr11	19819679	19820878	NM_033523	Spred2
chr11	19823469	19826265	NM_033523	Spred2
chr11	19852905	19853566	NM_033523	Spred2
chr11	20012091	20013546	NM_146243	Actr2
chr11	20064794	20065681	NM_008996	Rab1a
chr1	120077541	120078594	NM_011650	Tsn
chr11	20100653	20102313	NM_008996	Rab1a
chr11	20142864	20143757	NM_172260	Cep68
chr11	20148811	20150138	NM_172260	Cep68
chr1	12015771	12016504	NR_105759	Mir6341
chr1	120207360	120208325	NM_011650	Tsn
chr1	120217970	120218920	NM_026472	Nifk
chr11	20231762	20233574	NM_018861	Slc1a4
chr1	120285037	120286943	NM_029709	Clasp1
chr11	20300401	20301330	NM_018861	Slc1a4
chr11	20345858	20346633	NM_021372	Sertad2
chr11	20354936	20355805	NM_021372	Sertad2
chr1	120355232	120356610	NR_027901	2900060B14Rik
chr11	20356277	20356749	NM_021372	Sertad2
chr11	20376993	20378112	NM_021372	Sertad2
chr1	120378643	120379694	NR_027901	2900060B14Rik
chr1	120394569	120395389	NR_027901	2900060B14Rik
chr11	20432056	20432925	NM_021372	Sertad2
chr11	20442098	20444173	NM_021372	Sertad2
chr11	20460212	20460742	NM_021372	Sertad2
chr11	20461122	20461747	NM_021372	Sertad2
chr1	120491887	120492759	NM_023755	Tfcp2l1
chr1	120524154	120525108	NM_023755	Tfcp2l1
chr11	20531132	20532896	NM_021372	Sertad2
chr11	20539537	20540372	NM_021372	Sertad2
chr1	120544240	120545355	NM_023755	Tfcp2l1
chr11	20555460	20557157	NM_021372	Sertad2
chr11	20640465	20642404	NM_181411	Aftph
chr1	120668690	120669347	NM_023755	Tfcp2l1
chr11	20672480	20673302	NM_181411	Aftph
chr11	20693860	20695226	NM_173752	Lgalsl
chr11	20730417	20731782	NM_173752	Lgalsl
chr1	120774320	120775317	NR_105764	Mir6346
chr11	20795934	20796861	NM_173752	Lgalsl
chr1	120832414	120833319	NR_105764	Mir6346
chr1	120879138	120880610	NR_105764	Mir6346
chr1	120900063	120901923	NM_001081125	Gli2
chr1	120929927	120931115	NM_001081125	Gli2
chr11	20933681	20934500	NM_023324	Peli1
chr1	120949566	120950843	NM_001081125	Gli2
chr1	120967488	120968518	NM_001081125	Gli2
chr1	120980009	120980717	NM_001081125	Gli2
chr1	120984028	120984559	NM_001081125	Gli2
chr11	20990817	20991909	NM_023324	Peli1
chr1	121016065	121017117	NM_001081125	Gli2
chr1	121133313	121133839	NM_001081125	Gli2
chr1	121134772	121135618	NM_008381	Inhbb
chr11	21138434	21139803	NM_139061	Vps54
chr11	21147176	21147872	NM_139061	Vps54
chr1	121201782	121202661	NM_008381	Inhbb
chr1	121241751	121242536	NM_008381	Inhbb
chr11	21270331	21271937	NM_139297	Ugp2
chr1	121285089	121286486	NM_008381	Inhbb
chr1	121293938	121294908	NM_008381	Inhbb
chr1	121353753	121354399	NM_008381	Inhbb
chr1	121400764	121402055	NM_022327	Ralb
chr1	121422069	121423395	NM_146103	Tmem185b
chr1	121434716	121435428	NR_126486	3830432H09Rik
chr11	21471319	21472675	NM_008618	Mdh1
chr1	121531059	121531785	NM_145506	Epb41l5
chr1	121544792	121546036	NM_145506	Epb41l5
chr1	121733234	121734666	NM_019933	Ptpn4
chr1	121809557	121810409	NM_175106	Tmem177
chr1	121833170	121834102	NM_175106	Tmem177
chr1	12188335	12189027	NR_105759	Mir6341
chr11	21900596	21902383	NM_011023	Otx1
chr1	121903275	121904449	NM_001012322	Sctr
chr1	121929309	121930162	NM_001012322	Sctr
chr1	121969758	121971422	NM_019432	Tmem37
chr1	121982058	121982871	NM_019432	Tmem37
chr1	122016479	122018182	NM_007830	Dbi
chr1	122042718	122043393	NM_028439	3110009E18Rik
chr11	22082107	22082581	NM_153078	Ehbp1
chr1	122093441	122094241	NM_133186	Steap3
chr1	122101097	122102113	NM_133186	Steap3
chr1	122161131	122162471	NM_133186	Steap3
chr11	22186025	22187920	NM_153078	Ehbp1
chr1	122236621	122237772	NM_207233	C1ql2
chr11	22242542	22243253	NM_153078	Ehbp1
chr11	22337218	22337924	NM_153596	Tmem17
chr1	122365198	122366154	NM_010766	Marco
chr11	22406765	22407715	NM_153596	Tmem17
chr11	22412157	22412964	NM_153596	Tmem17
chr11	22498600	22499467	NM_153596	Tmem17
chr11	22517164	22518274	NM_153596	Tmem17
chr1	122540355	122541760	NM_010133	En1
chr1	122635946	122636740	NM_010133	En1
chr11	22699617	22700691	NM_016888	B3gnt2
chr11	22758081	22760609	NM_016888	B3gnt2
chr11	22856719	22857463	NM_011663	Zrsr1
chr11	22871576	22873090	NM_011663	Zrsr1
chr11	22881606	22882743	NM_144514	Commd1
chr11	22890183	22891211	NM_009837	Cct4
chr11	22907121	22908854	NM_028672	Fam161a
chr11	22947898	22948559	NM_028672	Fam161a
chr11	22967252	22968386	NM_028672	Fam161a
chr11	23024038	23025073	NR_131065	1700061J23Rik
chr1	123099685	123101024	NR_038008	Celrr
chr11	23111007	23111592	NM_134014	Xpo1
chr11	23154846	23156591	NM_134014	Xpo1
chr11	23205529	23207732	NM_001190401	Usp34
chr1	123223653	123225205	NM_133748	Insig2
chr1	123327385	123328702	NM_027567	Ccdc93
chr11	23397062	23398856	NM_172391	Ahsa2
chr11	23414726	23415468	NM_026105	1700093K21Rik
chr11	23420460	23421238	NM_026105	1700093K21Rik
chr1	123424560	123425692	NM_010483	Htr5b
chr1	123464047	123465105	NM_025860	Ddx18
chr11	23465640	23466390	NR_004857	Gm12060
chr11	23532804	23534265	NM_027860	0610010F05Rik
chr11	23565280	23566778	NM_028304	Pus10
chr11	23622051	23622987	NM_009044	Rel
chr11	23670166	23671936	NM_009044	Rel
chr11	23754987	23756054	NM_172555	Papolg
[truncated: 24,431 more rows]
