# Supplementary material for: Pioneering function of Isl1 in the epigenetic control of cardiomyocyte cell fate
Source: Cell Res. 2019 Apr 25;29(6):486–501. doi: 10.1038/s41422-019-0168-1 (PMC6796926; doi:10.1038/s41422-019-0168-1)
Supplement: Supplementary file 16 — Supplementary information, Table S8 [file 41422_2019_168_MOESM16_ESM.xlsx]

## Sheet: E8_75_control_ATAC-seq_peaks_an
Supplementary information, Table S8. ATAC-Seq peaks in pharyngeal mesoderm and hearts of E8.75 embryos (n=3).
chr	start	end	Refseq	SYMBOL
chr10	100051240	100052319	NM_175128	4930430F08Rik
chr10	10020421	10021795	NM_172547	Adgb
chr10	10040603	10041619	NM_172547	Adgb
chr10	10075332	10076036	NM_172547	Adgb
chr10	101621520	101622061	NM_026243	Mgat4c
chr10	101897553	101898473	NM_024435	Nts
chr10	10191616	10192775	NM_172547	Adgb
chr10	101973905	101975467	NM_146240	Rassf9
chr10	102359827	102360481	NM_172553	Alx1
chr10	102463494	102464029	NM_172553	Alx1
chr10	102490585	102491802	NM_172553	Alx1
chr10	102698390	102699394	NM_029134	Lrriq1
chr10	10276814	10278606	NM_026405	Rab32
chr10	102809126	102810099	NM_175328	Slc6a15
chr10	102829639	102832381	NM_175328	Slc6a15
chr10	102905568	102906393	NM_175328	Slc6a15
chr10	103189145	103189854	NM_175328	Slc6a15
chr10	10408751	10409900	NR_046010	4930567K20Rik
chr10	104150205	104150924	NR_105838	Mir6411
chr10	104547242	104548000	NM_177368	Tmtc2
chr10	104626513	104627436	NM_177368	Tmtc2
chr10	104636999	104637591	NM_177368	Tmtc2
chr10	104920996	104922142	NM_177368	Tmtc2
chr10	105010424	105012816	NR_038032	Gm15663
chr10	105075703	105076680	NR_038032	Gm15663
chr10	105211373	105211912	NM_207522	Mettl25
chr10	105271673	105272299	NM_207522	Mettl25
chr10	105277650	105279247	NM_207522	Mettl25
chr10	105327039	105327898	NM_025602	Ccdc59
chr10	105419172	105420250	NM_025602	Ccdc59
chr10	105442843	105443708	NM_025602	Ccdc59
chr10	105905895	105908117	NM_177373	Ppfia2
chr10	105905895	105908117	NM_177373	Ppfia2
chr10	106022481	106023381	NR_131026	4930532I03Rik
chr10	106046022	106047583	NR_131026	4930532I03Rik
chr10	106559215	106561662	NM_198636	Acss3
chr10	106708294	106710404	NM_001033223	Lin7a
chr10	106750294	106751259	NM_001033223	Lin7a
chr10	106826322	106827147	NM_008656	Myf5
chr10	106930114	106931463	NM_008657	Myf6
chr10	106999630	107000500	NM_008657	Myf6
chr10	107189173	107190256	NM_001081432	Ptprq
chr10	107236785	107237475	NM_001081432	Ptprq
chr10	107241975	107242916	NM_001081432	Ptprq
chr10	107368858	107370090	NR_131147	Gm29685
chr10	107550281	107551300	NM_027892	Ppp1r12a
chr10	107598177	107600448	NM_027892	Ppp1r12a
chr10	107610026	107611005	NM_027892	Ppp1r12a
chr10	107768259	107771042	NM_054056	Pawr
chr10	107786156	107786870	NM_054056	Pawr
chr10	107826456	107827621	NM_054056	Pawr
chr10	107868590	107869804	NM_054056	Pawr
chr10	107961130	107962123	NM_203660	Gm5136
chr10	107968107	107968882	NM_203660	Gm5136
chr10	107974355	107975159	NM_203660	Gm5136
chr10	108004933	108005946	NM_203660	Gm5136
chr10	10800989	10801929	NM_016976	Grm1
chr10	108020383	108021183	NM_203660	Gm5136
chr10	108138054	108139121	NM_203660	Gm5136
chr10	108447141	108449281	NM_009306	Syt1
chr10	10868661	10870092	NM_172937	Shprh
chr10	109101529	109102662	NM_177797	Nav3
chr10	109121249	109122276	NM_177797	Nav3
chr10	109269098	109270428	NM_177797	Nav3
chr10	109289390	109290214	NM_177797	Nav3
chr10	109342711	109343911	NM_177797	Nav3
chr10	109365545	109366557	NM_177797	Nav3
chr10	109437629	109438471	NM_177797	Nav3
chr10	109773375	109774152	NR_028438	9230102K24Rik
chr10	109891970	109893713	NR_028438	9230102K24Rik
chr10	11000108	11001953	NM_027968	Fbxo30
chr10	110054040	110054604	NR_028438	9230102K24Rik
chr10	110113229	110113983	NM_178609	E2f7
chr10	110170314	110170989	NM_178609	E2f7
chr10	110181738	110183285	NM_178609	E2f7
chr10	110315314	110317352	NR_045979	1700020G17Rik
chr10	110355886	110358103	NM_007792	Csrp2
chr10	11037577	11038603	NM_010146	Epm2a
chr10	110446232	110447716	NM_172554	Zdhhc17
chr10	110508729	110509672	NM_172554	Zdhhc17
chr10	110601045	110603062	NM_175489	Osbpl8
chr10	11062778	11064267	NM_010146	Epm2a
chr10	110710457	110711507	NM_027914	Bbs10
chr10	110735002	110736363	NM_027914	Bbs10
chr10	110772750	110773715	NM_027914	Bbs10
chr10	110909654	110911163	NM_015781	Nap1l1
chr10	110942942	110945230	NM_009344	Phlda1
chr10	110976453	110977387	NM_009344	Phlda1
chr10	111109460	111110770	NR_045344	4933440J02Rik
chr10	111176718	111177297	NR_046029	Gm20758
chr10	111303908	111305343	NR_046029	Gm20758
chr10	111409389	111410391	NM_178610	Krr1
chr10	111496918	111497689	NM_027018	Glipr1l1
chr10	111542774	111543531	NM_026223	Glipr1l2
chr10	111575469	111576272	NM_178278	Caps2
chr10	111596837	111597898	NM_178278	Caps2
chr10	111600128	111600980	NM_178278	Caps2
chr10	11169383	11170314	NM_010146	Epm2a
chr10	111706545	111709643	NM_001025581	Kcnc2
chr10	111752009	111752754	NM_001025581	Kcnc2
chr10	111860246	111860821	NM_001025581	Kcnc2
chr10	112365149	112366585	NM_001033474	Atxn7l3b
chr10	112445874	112446682	NM_001033474	Atxn7l3b
chr10	113344418	113345333	NM_146241	Trhde
chr10	113864607	113865383	NM_146241	Trhde
chr10	114174181	114174660	NM_146241	Trhde
chr10	114237040	114240083	NM_146241	Trhde
chr10	114534143	114534833	NM_173391	Tph2
chr10	114600782	114601666	NM_173391	Tph2
chr10	114606430	114607158	NM_173391	Tph2
chr10	114621695	114622231	NM_173391	Tph2
chr10	114687691	114690049	NM_025706	Tbc1d15
chr10	114687691	114690049	NM_025706	Tbc1d15
chr10	114751722	114753292	NM_024454	Rab21
chr10	114798874	114800058	NM_133683	Tmem19
chr10	114820924	114822843	NM_001033261	Zfc3h1
chr10	114930328	114931291	NM_029982	A930009A15Rik
chr10	115023095	115025521	NM_010195	Lgr5
chr10	115454500	115456989	NM_011217	Ptprr
chr10	115633681	115634757	NM_011217	Ptprr
chr10	11565520	11566624	NM_013898	Timm8a1
chr10	115819726	115820739	NM_026098	Kcnmb4os1
chr10	115909808	115911906	NM_021452	Kcnmb4
chr10	115971059	115971790	NM_028082	Cnot2
chr10	116017633	116019519	NM_028082	Cnot2
chr10	116233169	116234050	NR_131036	4930579P08Rik
chr10	116386732	116387896	NM_001003950	Rab3ip
chr10	116457848	116458927	NM_146242	Lrrc10
chr10	116499925	116501284	NM_007636	Cct2
chr10	116531562	116532621	NM_007636	Cct2
chr10	116584958	116586191	NM_177798	Frs2
chr10	116660782	116661949	NM_026570	Yeats4
chr10	11680013	11680838	NM_013898	Timm8a1
chr10	116813285	116814544	NM_001013391	Cpsf6
chr10	117065831	117067082	NM_027468	Cpm
chr10	117146829	117148349	NM_010786	Mdm2
chr10	117229147	117230398	NM_134010	Nup107
chr10	117282070	117283798	NM_024457	Rap1b
chr10	117539812	117540991	NM_010785	Mdm1
chr10	117547024	117548008	NM_010785	Mdm1
chr10	117578217	117579614	NM_010785	Mdm1
chr10	117687776	117688387	NM_054079	Iltifb
chr10	117807292	117808179	NM_008337	Ifng
chr10	117944476	117945124	NR_104123	Tmevpg1
chr10	118112766	118113629	NR_104123	Tmevpg1
chr10	11826342	11827315	NM_013898	Timm8a1
chr10	118305593	118308131	NM_001014390	Dyrk2
chr10	118398392	118399414	NR_110482	Gm38403
chr10	118675956	118678187	NM_027994	Cand1
chr10	118890032	118892636	NM_028736	Grip1
chr10	118897182	118898090	NM_028736	Grip1
chr10	119052061	119052844	NR_045359	Grip1os2
chr10	119128553	119129867	NR_045359	Grip1os2
chr10	119240610	119241242	NM_028736	Grip1
chr10	119549394	119550548	NM_080446	Helb
chr10	119645503	119646302	NM_026617	Tmbim4
chr10	119653619	119654525	NM_026617	Tmbim4
chr10	119663781	119664644	NM_025431	Llph
chr10	119912778	119914882	NM_010441	Hmga2
chr10	119988656	119990792	NM_010441	Hmga2
chr10	119988656	119990792	NM_010441	Hmga2
chr10	120083694	120084545	NR_038000	4921513I03Rik
chr10	120144541	120145532	NR_038000	4921513I03Rik
chr10	120319651	120320413	NM_177092	Msrb3
chr10	120335365	120336532	NM_177092	Msrb3
chr10	120415054	120417047	NM_001081193	Lemd3
chr10	120470093	120471647	NM_011915	Wif1
chr10	120526128	120526980	NM_011915	Wif1
chr10	120642901	120643965	NM_029057	Tbc1d30
chr10	120742388	120743204	NM_029057	Tbc1d30
chr10	120801554	120802746	NM_029364	Gns
chr10	120898332	120899150	NM_138956	Rassf3
chr10	120912475	120914130	NM_138956	Rassf3
chr10	120946621	120947820	NM_138956	Rassf3
chr10	121005673	121006761	NM_019786	Tbk1
chr10	121023207	121024582	NM_019786	Tbk1
chr10	121062574	121064059	NM_001081056	Xpot
chr10	121126535	121127346	NM_177335	D930020B18Rik
chr10	121176157	121177685	NM_173022	BC048403
chr10	121309989	121310798	NM_173022	BC048403
chr10	121443602	121444277	NM_001081037	Srgap1
chr10	121482943	121485541	NM_001081037	Srgap1
chr10	121533421	121535040	NM_153059	Tmem5
chr10	121884194	121887154	NM_016847	Avpr1a
chr10	121981136	121981831	NR_040616	A130077B15Rik
chr10	121990104	121990728	NR_040616	A130077B15Rik
chr10	122055641	122057342	NR_105839	Mir6412
chr10	122115464	122116989	NR_106182	Mir8104
chr10	122228747	122230765	NR_106182	Mir8104
chr10	122320753	122321974	NR_029527	Mirlet7i
chr10	122349507	122350619	NR_029527	Mirlet7i
chr10	122422353	122423835	NR_029527	Mirlet7i
chr10	122450188	122451171	NR_029527	Mirlet7i
chr10	122512669	122514046	NM_153395	Mon2
chr10	122632904	122634607	NM_027604	Usp15
chr10	12268041	12269220	NM_011682	Utrn
chr10	122700571	122703112	NM_182807	Fam19a2
chr10	12292438	12293901	NM_011682	Utrn
chr10	12298613	12299690	NM_011682	Utrn
chr10	123107958	123108784	NM_182807	Fam19a2
chr10	123114941	123116257	NM_182807	Fam19a2
chr10	123188874	123189602	NM_182807	Fam19a2
chr10	123686333	123687117	NR_028310	4930503E24Rik
chr10	123860280	123861241	NR_028310	4930503E24Rik
chr10	124585042	124586521	NM_011391	Slc16a7
chr10	124604823	124605809	NM_011391	Slc16a7
chr10	124620763	124622033	NM_011391	Slc16a7
chr10	124701773	124702521	NM_011391	Slc16a7
chr10	124825464	124827137	NM_011391	Slc16a7
chr10	125035761	125036597	NM_011391	Slc16a7
chr10	12511547	12512431	NM_011682	Utrn
chr10	125162082	125163411	NM_177152	Lrig3
chr10	125222442	125224952	NM_177152	Lrig3
chr10	125282052	125282903	NM_177152	Lrig3
chr10	125402664	125406179	NM_177152	Lrig3
chr10	125402664	125406179	NM_177152	Lrig3
chr10	125415498	125416100	NM_177152	Lrig3
chr10	125508237	125509239	NM_177152	Lrig3
chr10	125767370	125768077	NM_177152	Lrig3
chr10	12586479	12589637	NM_011682	Utrn
chr10	125963252	125964062	NR_105841	Mir378d
chr10	125973585	125974485	NR_105841	Mir378d
chr10	12598241	12599346	NM_011682	Utrn
chr10	126117527	126118584	NR_105841	Mir378d
chr10	126128070	126128936	NR_105841	Mir378d
chr10	126337733	126338839	NM_026858	Xrcc6bp1
chr10	126342525	126343357	NM_026858	Xrcc6bp1
chr10	126394421	126395528	NM_146012	Ctdsp2
chr10	126408572	126409866	NM_146012	Ctdsp2
chr10	126415058	126416616	NM_146012	Ctdsp2
chr10	12641996	12643585	NR_038027	B230208H11Rik
chr10	126467216	126468165	NM_025537	Tsfm
chr10	126477988	126479636	NM_010792	Mettl1
chr10	126500067	126501266	NM_009870	Cdk4
chr10	126506754	126507983	NM_025982	Tspan31
chr10	126557611	126558569	NM_177614	Os9
chr10	126601743	126603284	NM_008080	B4galnt1
chr10	126607468	126608592	NM_008080	B4galnt1
chr10	126625219	126627741	NM_028027	Arhgef25
chr10	126625219	126627741	NM_028027	Arhgef25
chr10	126631973	126634004	NM_030714	Dtx3
chr10	126647868	126648994	NM_054097	Pip4k2c
chr10	126702715	126703853	NM_027151	Dctn2
chr10	126725237	126728627	NM_033072	Mbd6
chr10	126725237	126728627	NM_033072	Mbd6
chr10	126725237	126728627	NM_033072	Mbd6
chr10	126725237	126728627	NM_033072	Mbd6
chr10	126748098	126749825	NM_001003913	Mars
chr10	126817098	126818673	NM_027900	R3hdm2
chr10	12683761	12684628	NM_029075	Stx11
chr10	127028510	127029166	NM_008512	Lrp1
chr10	127056893	127059863	NM_008512	Lrp1
chr10	127113641	127115558	NM_173732	Nemp1
chr10	12727728	12729025	NM_175102	Sf3b5
chr10	127451854	127452719	NM_008921	Prim1
chr10	127471924	127473188	NM_013608	Naca
chr10	127495216	127496695	NM_019766	Ptges3
chr10	127519541	127520769	NM_016774	Atp5b
chr10	127586379	127587383	NM_019711	Rbms2
chr10	127630915	127632291	NM_001033264	Gls2
chr10	127648560	127649261	NM_025716	Spryd4
chr10	127707069	127708102	NM_019963	Stat2
chr10	127739802	127741136	NM_133992	Pan2
chr10	127759074	127760131	NM_019953	Cnpy2
chr10	127774258	127775438	NM_026444	Cs
chr10	127805468	127806506	NM_001081040	Coq10a
chr10	127813349	127814657	NM_172790	Ankrd52
chr10	127846238	127847598	NM_027257	Nabp2
chr10	127847994	127849303	NM_026259	Rnf41
chr10	127894961	127896920	NR_106183	Mir8105
chr10	127929714	127931686	NM_010860	Myl6
chr10	127935330	127936267	NM_172259	Myl6b
chr10	127962520	127963503	NM_011843	Esyt1
chr10	128026593	128028074	NM_010153	Erbb3
chr10	128063148	128064212	NM_013765	Rps26
chr10	12810124	12811125	NR_131912	Hymai
chr10	128110337	128111692	NM_173733	Suox
chr10	128132522	128134112	NM_011229	Rab5b
chr10	128141086	128142831	NM_016756	Cdk2
chr10	128184374	128186175	NM_030100	Pym1
chr10	128240397	128243009	NM_178066	Tmem198b
chr10	128258127	128259470	NM_025364	Sarnp
chr10	128325466	128326966	NM_010272	Gdf11
chr10	128346183	128347875	NM_007653	Cd63
chr10	128359892	128361040	NM_015740	Bloc1s1
chr10	12836530	12837828	NR_131912	Hymai
chr10	128370636	128371300	NM_008398	Itga7
chr10	128448388	128449128	NM_146862	Olfr763
chr10	128538157	128539125	NM_146864	Olfr768
chr10	128986313	128986969	NM_001011849	Olfr792
chr10	129010382	129010901	NM_146378	Olfr794
chr10	12912433	12913529	NM_181470	Ltv1
chr10	129172362	129172756	NM_146553	Olfr806
chr10	129409718	129410473	NM_146269	Olfr247
chr10	129418714	129419622	NM_146269	Olfr247
chr10	129529871	129530509	NM_146671	Olfr822
chr10	129665240	129665923	NM_146300	Olfr827
chr10	129716747	129717925	NM_007501	Neurod4
chr10	129735536	129736239	NM_007501	Neurod4
chr10	129906560	129908052	NM_001103365	Vmn2r86
chr10	129978578	129980703	NM_001103366	Vmn2r87
chr10	13043335	13044466	NM_001033257	Phactr2
chr10	13121763	13122464	NM_001033257	Phactr2
chr10	13220415	13221449	NM_025799	Fuca2
chr10	13272505	13273440	NM_019961	Pex3
chr10	13568688	13569555	NM_025446	Aig1
chr10	13588069	13589350	NM_025446	Aig1
chr10	13636393	13637363	NM_025446	Aig1
chr10	13684122	13688236	NM_010437	Hivep2
chr10	13702415	13703400	NM_010437	Hivep2
chr10	13776459	13777274	NM_010437	Hivep2
chr10	13809131	13809885	NM_010437	Hivep2
chr10	14110646	14111569	NM_001002268	Adgrg6
chr10	14180130	14180803	NM_001002268	Adgrg6
chr10	14231892	14232837	NM_001002268	Adgrg6
chr10	14264179	14265459	NM_001002268	Adgrg6
chr10	14424699	14425874	NM_025418	Vta1
chr10	14479326	14480532	NM_008703	Nmbr
chr10	15019681	15020474	NR_131087	C330004P14Rik
chr10	15273100	15274108	NR_131087	C330004P14Rik
chr10	15311674	15312656	NR_131087	C330004P14Rik
chr10	15479576	15480225	NR_131087	C330004P14Rik
chr10	16264886	16265668	NR_038020	Gm20125
chr10	16517251	16518152	NR_038020	Gm20125
chr10	16821701	16822557	NR_038020	Gm20125
chr10	16922564	16923413	NR_038020	Gm20125
chr10	16949767	16950737	NR_038020	Gm20125
chr10	17053254	17054157	NR_038020	Gm20125
chr10	17198395	17199410	NM_010828	Cited2
chr10	17441451	17444464	NM_010828	Cited2
chr10	17515444	17516665	NM_138628	Txlnb
chr10	17546815	17547792	NM_138628	Txlnb
chr10	17666803	17668459	NM_001033432	Heca
chr10	17741533	17743385	NM_028440	Abracl
chr10	17774832	17776423	NM_009048	Reps1
chr10	17954165	17955648	NM_144820	Ccdc28a
chr10	18038007	18039638	NM_144820	Ccdc28a
chr10	18049102	18049951	NM_173390	Nhsl1
chr10	18094988	18095649	NM_173390	Nhsl1
chr10	18126916	18127906	NM_173390	Nhsl1
chr10	18165938	18166637	NM_173390	Nhsl1
chr10	18188885	18189914	NM_173390	Nhsl1
chr10	18265128	18266383	NM_019487	Hebp2
chr10	18734048	18735965	NM_009397	Tnfaip3
chr10	18887207	18887997	NR_038021	Gm20139
chr10	19048862	19049837	NM_053008	Olig3
chr10	19310984	19312114	NM_010511	Ifngr1
chr10	19626925	19627814	NM_008822	Pex7
chr10	19653263	19655036	NM_008580	Map3k5
chr10	19868276	19869597	NM_008635	Map7
chr10	19889984	19890914	NM_008635	Map7
chr10	20004951	20006114	NR_105840	Mir6413
chr10	20067241	20068153	NM_027930	Mtfr2
chr10	20179214	20179911	NM_013875	Pde7b
chr10	20456827	20457903	NM_013875	Pde7b
chr10	20671737	20672926	NM_026203	Ahi1
chr10	20821599	20822211	NM_010848	Myb
chr10	20864431	20865428	NM_010848	Myb
chr10	21015329	21016445	NM_019702	Hbs1l
chr10	21603087	21604000	NM_011361	Sgk1
chr10	21713741	21714808	NM_011361	Sgk1
chr10	21777820	21779094	NM_053264	4930444G20Rik
chr10	21867989	21869768	NM_001254744	E030030I06Rik
chr10	21883103	21884036	NM_009016	Raet1a
chr10	21910807	21911533	NM_009018	Raet1c
chr10	22328586	22329487	NM_178934	Slc2a12
chr10	22364335	22365602	NM_178934	Slc2a12
chr10	22418059	22418767	NR_106123	Mir7663
chr10	22450669	22452247	NM_011603	Tbpl1
chr10	23068535	23070968	NM_010167	Eya4
chr10	23136672	23137417	NM_010167	Eya4
chr10	23268856	23269709	NM_010167	Eya4
chr10	23506602	23507758	NM_011295	Rps12
chr10	23699025	23699596	NM_001010828	Taar6
chr10	23868642	23869655	NM_016797	Stx7
chr10	24031893	24032386	NM_021509	Moxd1
chr10	24314589	24316142	NM_010217	Ctgf
chr10	24430853	24432437	NM_008813	Enpp1
chr10	24509365	24509886	NM_134005	Enpp3
chr10	24554279	24555114	NM_134005	Enpp3
chr10	24589348	24590231	NM_027347	Med23
chr10	24831128	24832251	NM_018747	Akap7
chr10	24919692	24920251	NM_018747	Akap7
chr10	25016254	25017230	NM_018747	Akap7
chr10	25078982	25080678	NM_013511	Epb41l2
chr10	25153048	25153869	NM_013511	Epb41l2
chr10	25797735	25799248	NM_029881	Tmem200a
chr10	25999635	26000352	NM_001013766	Samd3
chr10	26047147	26048150	NM_172787	L3mbtl3
chr10	26093407	26096357	NM_172787	L3mbtl3
chr10	26414772	26415703	NR_033633	Gm8709
chr10	26491691	26493433	NM_176837	Arhgap18
chr10	26747536	26748175	NM_176837	Arhgap18
chr10	26852819	26853414	NR_131034	4930579H20Rik
chr10	27336035	27337175	NM_008481	Lama2
chr10	27417811	27418724	NM_008481	Lama2
chr10	27793841	27796786	NM_008983	Ptprk
chr10	27951782	27952781	NM_008983	Ptprk
chr10	28212539	28213930	NM_178666	Themis
chr10	28355499	28356352	NM_178666	Themis
chr10	28674907	28675391	NM_026336	2310057J18Rik
chr10	28862901	28864526	NM_026138	Soga3
chr10	28865951	28868465	NM_026138	Soga3
chr10	28926483	28926983	NM_001162537	9330159F19Rik
chr10	28931074	28931737	NM_001162537	9330159F19Rik
chr10	29032533	29033867	NM_025855	Echdc1
chr10	29080847	29082611	NM_026518	Rnf146
chr10	29252305	29254901	NM_028351	Rspo3
chr10	29570877	29571563	NM_028351	Rspo3
chr10	29617489	29618312	NM_001109747	Cenpw
chr10	29641307	29642142	NM_001109747	Cenpw
chr10	29919603	29920803	NM_001109747	Cenpw
chr10	3012481	3013339	NM_172546	Cnksr3
chr10	30125331	30126266	NM_028604	Trmt11
chr10	30319603	30321133	NM_028604	Trmt11
chr10	30337473	30338629	NM_025798	Hint3
chr10	30375183	30376356	NM_172495	Ncoa7
chr10	30438642	30439472	NM_172495	Ncoa7
chr10	30449015	30450073	NM_172495	Ncoa7
chr10	30521820	30523789	NM_172495	Ncoa7
chr10	30530574	30531286	NM_172495	Ncoa7
chr10	30561704	30564884	NM_013904	Hey2
chr10	30699549	30701043	NM_013904	Hey2
chr10	30782200	30783431	NM_013904	Hey2
chr10	30788549	30789020	NM_013904	Hey2
chr10	31032348	31033976	NM_027168	Hddc2
chr10	31089733	31090411	NM_011509	Supt4b
chr10	31106615	31107480	NM_011509	Supt4b
chr10	31164805	31166214	NM_009413	Tpd52l1
chr10	31264400	31265019	NM_001146349	Rnf217
chr10	31312049	31313392	NM_001146349	Rnf217
chr10	31327807	31329875	NM_001146349	Rnf217
chr10	3133654	3135828	NM_172546	Cnksr3
chr10	31462171	31462820	NM_001146349	Rnf217
chr10	31838571	31839301	NM_001146349	Rnf217
chr10	32609149	32611192	NM_001013411	Nkain2
chr10	32609149	32611192	NM_001013411	Nkain2
chr10	32609149	32611192	NM_001013411	Nkain2
chr10	32609149	32611192	NM_001013411	Nkain2
chr10	3269757	3270577	NM_001033391	Ipcef1
chr10	32915480	32916427	NR_040657	D830005E20Rik
chr10	33095250	33096007	NR_040657	D830005E20Rik
chr10	33343839	33344964	NM_175448	Clvs2
chr10	33624312	33625887	NM_001162957	Rsph4a
chr10	33670486	33671394	NM_028287	Zufsp
chr10	33738435	33740165	NM_025614	Rwdd1
chr10	33753440	33754316	NM_001162937	Trappc3l
chr10	33815852	33816676	NM_178908	Fam26e
chr10	33846886	33847861	NM_175449	Fam26f
chr10	33926152	33927885	NM_172508	Dse
chr10	33953591	33954443	NM_172508	Dse
chr10	34001460	34002819	NM_009433	Tspyl1
chr10	34016705	34018152	NM_030203	Tspyl4
chr10	34019523	34020876	NM_030203	Tspyl4
chr10	34036229	34037468	NM_030203	Tspyl4
chr10	34137671	34138828	NM_176968	Nt5dc1
chr10	34202806	34204222	NM_010237	Frk
chr10	3429496	3430327	NM_001033391	Ipcef1
chr10	34511696	34512325	NM_010237	Frk
chr10	34776799	34777786	NM_010237	Frk
chr10	34794807	34795430	NM_010237	Frk
chr10	34956143	34956758	NM_010237	Frk
chr10	3557105	3558235	NM_011013	Oprm1
chr10	36225684	36228554	NM_001081208	Hs3st5
chr10	36253468	36254236	NM_001081208	Hs3st5
chr10	36523070	36524251	NM_008229	Hdac2
chr10	36693668	36695410	NM_008229	Hdac2
chr10	36734041	36734598	NM_008229	Hdac2
chr10	36860206	36861838	NM_008538	Marcks
chr10	37097572	37098740	NM_008538	Marcks
chr10	37116862	37117809	NM_008538	Marcks
chr10	37335883	37336788	NM_008538	Marcks
chr10	37356513	37357668	NM_008538	Marcks
chr10	37841454	37842225	NR_131035	4930591E09Rik
chr10	38272925	38274324	NM_001177783	Rfpl4b
chr10	38853283	38854387	NM_028006	Tube1
chr10	38890787	38892345	NM_001127376	Wisp3
chr10	38959329	38960219	NM_001127376	Wisp3
chr10	39089008	39090913	NM_008054	Fyn
chr10	39332613	39333811	NM_134000	Traf3ip2
chr10	39378775	39380417	NM_134000	Traf3ip2
chr10	39392198	39393059	NM_183198	E130307A14Rik
chr10	39450701	39453263	NM_011264	Rev3l
chr10	39679523	39680674	NM_001173500	Mfsd4b3
chr10	39744597	39745443	NM_144821	Mfsd4b1
chr10	39861541	39862574	NM_028247	Slc16a10
chr10	39932149	39932868	NM_023323	Rpf2
chr10	39966344	39967337	NM_023323	Rpf2
chr10	40021507	40022981	NM_009665	Amd1
chr10	40068294	40070234	NM_198164	Cdk19
chr10	40219328	40220306	NM_027572	Slc22a16
chr10	40402722	40403805	NM_177793	Mettl24
chr10	40602640	40604181	NM_031877	Wasf1
chr10	40760207	40760924	NM_199058	Gpr6
chr10	41022569	41024157	NM_133999	Fig4
chr10	41209692	41210762	NM_028430	Ppil6
chr10	41238187	41239902	NM_016898	Cd164
chr10	41529235	41530856	NM_001013370	Sesn1
chr10	41606655	41607812	NM_001013370	Sesn1
chr10	41995288	41998487	NM_019740	Foxo3
chr10	42197708	42198720	NM_145743	Lace1
chr10	42221402	42222532	NM_017472	Snx3
chr10	42281842	42282549	NM_152229	Nr2e1
chr10	42398269	42399380	NM_172416	Ostm1
chr10	42480713	42482017	NM_153055	Sec63
chr10	42669827	42670862	NM_172938	Scml4
chr10	42940606	42941898	NM_027772	Pdss2
chr10	4310151	4310967	NM_019958	Rgs17
chr10	43247149	43247929	NM_026411	1700021F05Rik
chr10	43260446	43261327	NM_026411	1700021F05Rik
chr10	43621112	43621899	NM_001081054	Qrsl1
chr10	43987694	43988782	NM_053069	Atg5
chr10	44147485	44148473	NM_007548	Prdm1
chr10	44177989	44178903	NM_007548	Prdm1
chr10	4423435	4424826	NM_019958	Rgs17
chr10	44248829	44249924	NM_007548	Prdm1
chr10	44786281	44787696	NM_011156	Prep
chr10	44949467	44950233	NM_024286	Popdc3
chr10	45054425	45056190	NM_024285	Bves
chr10	45165729	45166607	NM_001031772	Lin28b
chr10	45205167	45207058	NM_001031772	Lin28b
chr10	4520995	4523349	NM_175374	Mtrf1l
chr10	45297354	45298763	NM_172473	Hace1
chr10	4539854	4542115	NM_025995	Fbxo5
chr10	4572595	4573271	NM_025995	Fbxo5
chr10	45731517	45732209	NR_040624	D030045P18Rik
chr10	46069395	46069925	NR_040624	D030045P18Rik
chr10	46411303	46412329	NR_040624	D030045P18Rik
chr10	4706996	4707514	NM_011702	Vip
chr10	4795116	4796657	NM_022027	Syne1
chr10	48976006	48976756	NR_046212	C130030K03Rik
chr10	49136793	49137669	NR_046212	C130030K03Rik
chr10	49502269	49503737	NM_010349	Grik2
chr10	49507926	49510628	NM_010349	Grik2
chr10	5028453	5029142	NM_022027	Syne1
chr10	50311891	50313356	NM_198007	Ascc3
chr10	5056704	5057521	NM_022027	Syne1
chr10	50613737	50615400	NM_011376	Sim1
chr10	50730803	50732158	NM_011376	Sim1
chr10	50873119	50874199	NM_011376	Sim1
chr10	50955013	50956038	NM_008147	Lilr4b
chr10	50977179	50978401	NM_008147	Lilr4b
chr10	51136844	51137490	NM_008147	Lilr4b
chr10	51183275	51184370	NM_008147	Lilr4b
chr10	51273096	51274124	NM_029894	Fam162b
chr10	51309484	51310624	NM_029894	Fam162b
chr10	51397142	51398485	NM_177306	Rfx6
chr10	5151204	5152277	NM_022027	Syne1
chr10	51630939	51631845	NM_153786	Vgll2
chr10	51681135	51681901	NM_153786	Vgll2
chr10	51848460	51849115	NM_011282	Ros1
chr10	51952043	51954533	NM_025705	Dcbld1
chr10	52100954	52102630	NM_053187	Gopc
chr10	52136516	52138411	NM_030250	Nus1
chr10	52409815	52411873	NM_178675	Slc35f1
chr10	52423729	52425145	NM_178675	Slc35f1
chr10	52461998	52463328	NM_178675	Slc35f1
chr10	52597036	52597977	NM_178675	Slc35f1
chr10	52834754	52835518	NR_038015	Gm19395
chr10	53098774	53100230	NM_001204983	Cep85l
chr10	53118116	53118758	NM_001204983	Cep85l
chr10	53182174	53183227	NR_037973	Gm20597
chr10	53222857	53223927	NR_037973	Gm20597
chr10	53299750	53301244	NM_025541	Asf1a
chr10	53315890	53317131	NM_025541	Asf1a
chr10	53348812	53350588	NM_027830	Mcm9
chr10	53470127	53471822	NM_001081428	Fam184a
chr10	53583210	53583972	NM_001081428	Fam184a
chr10	53778546	53779833	NM_008548	Man1a
chr10	53793675	53796973	NM_008548	Man1a
chr10	55648591	55649611	NM_133751	Msl3l2
chr10	55699848	55700382	NM_133751	Msl3l2
chr10	55826087	55827190	NM_133751	Msl3l2
chr10	55834469	55836037	NM_133751	Msl3l2
chr10	55948145	55949365	NM_001033385	Tbc1d32
chr10	56151290	56152457	NM_010288	Gja1
chr10	56562836	56563837	NM_010288	Gja1
chr10	56612704	56613763	NM_010288	Gja1
chr10	56640520	56641728	NM_010288	Gja1
chr10	56699291	56700112	NR_045353	4930467K11Rik
chr10	56720840	56721789	NR_045353	4930467K11Rik
chr10	57167648	57168448	NR_045353	4930467K11Rik
chr10	57205571	57207476	NM_008297	Hsf2
chr10	57251578	57252684	NM_019760	Serinc1
chr10	57351506	57352851	NM_008863	Pkib
chr10	57514028	57515375	NM_020561	Smpdl3a
chr10	57717607	57718814	NM_027375	Gcc2
chr10	57785388	57786842	NM_026148	Lims1
chr10	57908979	57910210	NM_011240	Ranbp2
chr10	57960016	57961343	NM_001162956	Ccdc138
chr10	58138230	58138797	NM_010100	Edar
chr10	58274764	58276603	NM_172788	Sh3rf3
chr10	5863512	5864318	NM_001195672	Ccdc170
chr10	58683721	58685244	NM_001024910	Sept10
chr10	58785657	58786798	NM_011030	P4ha1
chr10	59078492	59080051	NM_001033259	Mcu
chr10	5913345	5914645	NM_024261	Armt1
chr10	59164788	59165945	NM_144822	Micu1
chr10	59341755	59343120	NM_019965	Dnajb12
chr10	59361908	59362982	NM_019965	Dnajb12
chr10	5957870	5960368	NM_001033466	Zbtb2
chr10	59656292	59657050	NM_016803	Chst3
chr10	59907799	59908414	NM_001164374	Gm17455
chr10	5999220	6000021	NM_001033466	Zbtb2
chr10	6011404	6012587	NM_001033466	Zbtb2
chr10	60542868	60543602	NM_025273	Pcbd1
chr10	60608973	60611095	NM_009163	Sgpl1
chr10	6079414	6081103	NM_031185	Akap12
chr10	60938138	60939143	NM_153542	Lrrc20
chr10	6096811	6097572	NM_031185	Akap12
chr10	61142461	61143510	NR_126477	1700022H01Rik
chr10	61157765	61158700	NM_027912	Tysnd1
chr10	61246205	61247258	NM_207000	H2afy2
chr10	61482693	61483450	NM_007731	Col13a1
chr10	61721067	61721425	NM_009314	Tacr2
chr10	61723632	61724575	NM_009314	Tacr2
chr10	61802466	61803850	NM_010438	Hk1
chr10	61948620	61950261	NM_133672	Vps26a
chr10	62040541	62041679	NM_028197	Kif1bp
chr10	62064488	62065594	NM_019553	Ddx21
chr10	62113363	62114872	NM_053183	Ddx50
chr10	62188238	62189343	NM_001033260	Stox1
chr10	62254562	62255691	NM_026201	Ccar1
chr10	62327766	62328800	NM_027384	Tet1
chr10	62348460	62350643	NM_027384	Tet1
chr10	6238088	6239075	NM_172308	Mthfd1l
chr10	62382713	62383860	NM_175194	Slc25a16
chr10	62409349	62410179	NM_177372	Dna2
chr10	62442506	62443753	NM_027425	Rufy2
chr10	62485975	62487652	NM_001079824	Hnrnph3
chr10	62562684	62563660	NM_016864	Atoh7
chr10	62706001	62707367	NM_026101	Herc4
chr10	62800918	62802637	NM_019812	Sirt1
chr10	62844895	62846051	NM_013888	Dnajc12
chr10	62849050	62849889	NM_013888	Dnajc12
chr10	62891049	62893334	NM_177612	Ctnna3
chr10	63004380	63005247	NM_177612	Ctnna3
chr10	63045120	63045787	NM_177612	Ctnna3
chr10	63272597	63273728	NM_177612	Ctnna3
chr10	63552569	63553510	NM_178678	Lrrtm3
chr10	6372202	6373778	NM_172308	Mthfd1l
chr10	6404380	6405731	NM_172308	Mthfd1l
chr10	64099270	64099972	NM_178678	Lrrtm3
chr10	6453737	6454958	NM_001033253	Plekhg1
chr10	6494077	6495167	NM_001033253	Plekhg1
chr10	6604509	6606678	NM_001033253	Plekhg1
chr10	6604509	6606678	NM_001033253	Plekhg1
chr10	66103118	66104371	NR_138560	1110002J07Rik
chr10	66211071	66212299	NR_138560	1110002J07Rik
chr10	66359487	66360574	NR_138560	1110002J07Rik
chr10	66464984	66467425	NR_110511	Gm31763
chr10	66558468	66560368	NM_178606	Reep3
chr10	66588621	66590456	NM_207221	Jmjd1c
chr10	66648193	66649130	NM_207221	Jmjd1c
chr10	66747515	66748605	NM_001036293	Nrbf2
chr10	66998400	67000977	NM_010118	Egr2
chr10	66998400	67000977	NM_010118	Egr2
chr10	67010860	67012569	NM_001005419	Ado
chr10	6712098	6713009	NM_027391	Iyd
chr10	67374845	67375854	NM_178679	Zfp365
chr10	67441616	67443089	NM_133244	Rtkn2
chr10	67598897	67600137	NM_023598	Arid5b
chr10	67738833	67740321	NM_023598	Arid5b
chr10	67745167	67746367	NM_023598	Arid5b
chr10	6814526	6815612	NM_027391	Iyd
chr10	68186164	68187128	NM_177794	Tmem26
chr10	68257914	68258870	NM_177794	Tmem26
chr10	68674657	68676855	NM_001331193	A930033H14Rik
chr10	68814784	68816231	NM_007659	Cdk1
chr10	69133652	69134341	NM_009670	Ank3
chr10	69372901	69373891	NM_009670	Ank3
chr10	69388082	69389209	NM_009670	Ank3
chr10	69559326	69560438	NM_001111121	Ccdc6
chr10	69759405	69760027	NM_025807	Slc16a9
chr10	6979047	6980777	NM_133485	Ppp1r14c
chr10	69831395	69831977	NM_024244	Fam13c
chr10	69982458	69984579	NM_178621	Phyhipl
chr10	70050571	70051334	NM_178621	Phyhipl
chr10	70060821	70063212	NM_178621	Phyhipl
chr10	70149124	70149985	NR_045291	D630013N20Rik
chr10	70621472	70623084	NM_031397	Bicc1
chr10	70700116	70701528	NM_009360	Tfam
chr10	70746958	70748684	NM_145420	Ube2d1
chr10	70807129	70808355	NM_134007	Cisd1
chr10	70809930	70811786	NM_027184	Ipmk
chr10	70942389	70943283	NM_027184	Ipmk
chr10	71200703	71201651	NM_175390	1700049L16Rik
chr10	72094870	72095485	NM_025635	Zwint
chr10	72116659	72118673	NM_025635	Zwint
chr10	72422561	72423332	NR_040646	A330049N07Rik
chr10	72502059	72503000	NR_040646	A330049N07Rik
chr10	72559159	72560423	NR_040646	A330049N07Rik
chr10	72561639	72563303	NR_040646	A330049N07Rik
chr10	7309103	7310480	NM_172784	Lrp11
chr10	73283980	73285185	NM_023115	Pcdh15
chr10	7382127	7383658	NR_030698	A630066F11Rik
chr10	7386702	7387955	NM_145706	Nup43
chr10	7400323	7402145	NM_010690	Lats1
chr10	74310878	74311701	NM_010311	Gnaz
chr10	74429291	74430528	NM_010311	Gnaz
chr10	7445193	7446406	NM_011835	Katna1
chr10	74499464	74500509	NM_029781	Rab36
chr10	74560774	74562052	NM_001081412	Bcr
chr10	74613968	74614594	NM_153406	Specc1l
chr10	74674273	74675505	NM_153406	Specc1l
chr10	74779333	74780475	NM_009630	Adora2a
chr10	74979522	74981173	NM_175133	Gucd1
chr10	7500224	7501231	NM_145418	Ginm1
chr10	75048880	75049572	NM_011820	Ggt5
chr10	75106494	75107287	NM_027890	Susd2
chr10	7512308	7513118	NM_026141	Ppil4
chr10	75226554	75227680	NM_172549	Cabin1
chr10	75235584	75236713	NM_010027	Ddt
chr10	75299816	75300710	NM_010361	Gstt2
chr10	75321966	75323442	NM_010798	Mif
chr10	75335209	75336210	NM_010798	Mif
chr10	75355467	75356692	NM_024440	Derl3
chr10	75494804	75495927	NM_177475	Zfp280b
chr10	75699966	75701253	NM_133182	Prmt2
chr10	75807324	75808456	NM_001081419	Dip2a
chr10	75931331	75931980	NM_019434	Mcm3ap
chr10	75993668	75994823	NM_146006	Lss
chr10	76085799	76086507	NM_146007	Col6a2
chr10	76424217	76425480	NM_021568	Pcbp3
chr10	76495059	76496434	NM_031196	Slc19a1
chr10	7674821	7676823	NM_138667	Tab2
chr10	77326819	77327880	NM_001101631	Gm3285
chr10	77364656	77366433	NM_145152	Lrrc3
chr10	77440753	77441946	NM_026431	1810043G02Rik
chr10	77471598	77473136	NM_008826	Pfkl
chr10	77632027	77633199	NM_138601	D10Jhu81e
chr10	77647380	77648379	NM_029546	Pwp2
chr10	77706981	77707967	NM_001081055	Trappc10
chr10	77741877	77742459	NM_001081055	Trappc10
chr10	77887982	77889016	NM_007793	Cstb
chr10	77927034	77928243	NM_172134	Pdxk
chr10	77944112	77945505	NM_172134	Pdxk
chr10	77950050	77951000	NM_172134	Pdxk
chr10	78036483	78038346	NM_173751	Ilvbl
chr10	78054241	78055051	NM_027875	Syde1
chr10	7808770	7809541	NM_138667	Tab2
chr10	78132725	78133621	NM_009809	Casp14
chr10	7815363	7816414	NM_138667	Tab2
chr10	78209369	78210713	NM_027630	Ccdc105
chr10	78214739	78216135	NM_027630	Ccdc105
chr10	78250168	78251156	NM_009200	Slc1a6
chr10	78559863	78560688	NM_001004362	2610008E11Rik
chr10	78568808	78570094	NM_001004362	2610008E11Rik
chr10	78995578	78997055	NM_015817	Plpp2
chr10	79017178	79018455	NM_027422	Mier2
chr10	79076230	79077448	NM_198614	C2cd4c
chr10	79099743	79101066	NM_001024539	Shc2
chr10	79131279	79132927	NM_148934	Tpgs1
chr10	79143980	79145206	NM_177613	Cdc34
chr10	79166458	79168015	NM_009768	Bsg
chr10	79208806	79209729	NM_172551	Polrmt
chr10	79229448	79230721	NM_144528	Rnf126
chr10	79242398	79243896	NM_031380	Fstl3
chr10	79303018	79304407	NM_008956	Ptbp1
chr10	79370685	79372467	NM_198107	Med16
chr10	79422359	79423352	NM_175450	Wdr18
chr10	79446594	79448499	NM_001003949	Tmem259
chr10	79481840	79482978	NM_027521	Hmha1
chr10	79501996	79503076	NM_025554	Polr2e
chr10	79515924	79516980	NM_008162	Gpx4
chr10	79577218	79579014	NM_011492	Stk11
chr10	79610346	79612949	NM_021565	Midn
chr10	79629894	79631564	NM_007705	Cirbp
chr10	79688644	79689941	NM_023431	Mum1
chr10	79723436	79724812	NM_010255	Gamt
chr10	79792112	79793348	NM_139292	Reep6
chr10	79895789	79897237	NM_011548	Tcf3
chr10	80001431	80002525	NM_026094	Atp8b3
chr10	80023722	80024863	NM_025852	Rexo1
chr10	80039616	80041892	NM_078477	Klf16
chr10	80052672	80053780	NM_145421	Abhd17a
chr10	80065127	80066340	NM_019575	Scamp4
chr10	80118825	80119759	NM_145361	Btbd2
chr10	8016779	8017637	NM_177387	Ust
chr10	80204638	80205596	NM_007460	Ap3d1
chr10	80217336	80218431	NM_199322	Dot1l
chr10	80288745	80289838	NM_008753	Oaz1
chr10	80392149	80393199	NM_008655	Gadd45b
chr10	80423681	80424571	NM_008655	Gadd45b
chr10	80477434	80478250	NM_010319	Gng7
chr10	80499661	80500503	NM_134135	Slc39a3
chr10	80522693	80523535	NM_024499	Sgta
chr10	80532346	80533317	NM_022653	Thop1
chr10	80568202	80569745	NM_023138	Map2k2
chr10	80599320	80600939	NM_010731	Zbtb7a
chr10	80695635	80696499	NM_001034895	Zfr2
chr10	80729121	80729922	NM_025317	Mrpl54
chr10	80748171	80749250	NM_013769	Tjp3
chr10	80755182	80756448	NM_008844	Pip5k1c
chr10	80812850	80813948	NM_010440	Hmg20b
chr10	80840787	80841927	NM_019757	Fzr1
chr10	80879001	80880148	NR_106141	Mir1191b
chr10	80895381	80896326	NM_008688	Nfic
chr10	80926959	80927888	NM_176954	Celf5
chr10	80958542	80959785	NM_134009	Ncln
chr10	81007273	81008609	NM_010301	Gna11
chr10	81026600	81028015	NM_010347	Aes
chr10	81033132	81034952	NM_019725	Tle2
chr10	81033132	81034952	NM_019725	Tle2
chr10	81063108	81064178	NM_053254	Tle6
chr10	81068399	81069588	NM_001033363	BC025920
chr10	81089772	81090993	NM_181586	Sirt6
chr10	81095933	81096864	NM_027480	Ankrd24
chr10	81105568	81107110	NM_001142963	Gm10778
chr10	81111411	81112450	NM_001142963	Gm10778
chr10	81233221	81234474	NM_199062	Zfp781
chr10	81308775	81309741	NM_001243067	Zfp433
chr10	81325982	81327348	NM_001243067	Zfp433
chr10	81392484	81393620	NM_199062	Zfp781
chr10	81459110	81460523	NM_001024626	Zfp873
chr10	81510424	81511588	NM_001024626	Zfp873
chr10	81545523	81546595	NM_001024626	Zfp873
chr10	81590389	81591288	NM_001163064	AU041133
chr10	81640519	81641976	NM_001163064	AU041133
chr10	81703413	81704512	NM_172789	Zfp938
chr10	81816512	81817583	NM_172789	Zfp938
chr10	82085181	82086613	NM_001135567	1190007I07Rik
chr10	82091803	82093245	NM_011561	Tdg
chr10	82128897	82129853	NM_029102	Glt8d2
chr10	82153121	82153831	NM_029102	Glt8d2
chr10	82161313	82162374	NM_026462	Hcfc2
chr10	82226058	82227479	NM_010914	Nfyb
chr10	82321269	82322553	NM_015762	Txnrd1
chr10	8237737	8239508	NM_177387	Ust
chr10	82447548	82449498	NM_021439	Chst11
chr10	82822282	82823478	NM_026579	D10Wsu102e
chr10	82996428	82997196	NM_153543	Aldh1l2
chr10	83006206	83007300	NM_001033375	Washc4
chr10	83110908	83111765	NM_145220	Appl2
chr10	83184991	83186313	NM_001145198	1500009L16Rik
chr10	83377477	83378287	NM_001145198	1500009L16Rik
chr10	83845655	83846583	NM_001004363	Nuak1
chr10	83902789	83904598	NM_001004363	Nuak1
chr10	83940002	83941079	NR_108059	4930463O16Rik
chr10	83995730	83997173	NM_175451	Ckap4
chr10	84038594	84040169	NM_146008	Tcp11l2
chr10	84084704	84085643	NM_027423	Polr3b
chr10	84379435	84380786	NM_183172	Ric8b
chr10	84488547	84489062	NM_010214	Fhl4
chr10	84564556	84565803	NM_010214	Fhl4
chr10	84590333	84591436	NM_028832	Mterf2
chr10	84647439	84648776	NM_007771	Cry1
chr10	84793662	84794755	NM_028709	Btbd11
chr10	8481719	8482902	NM_175155	Sash1
chr10	84848964	84852073	NM_028709	Btbd11
chr10	8520834	8521346	NM_175155	Sash1
chr10	85291562	85292777	NM_133993	Pwp1
chr10	85379056	85380326	NM_181650	Prdm4
chr10	85390989	85392040	NM_001163614	Ascl4
chr10	85484119	85485359	NM_153195	Fbxo7
chr10	85527298	85528060	NR_038024	4930486F22Rik
chr10	85767139	85767856	NM_011595	Timp3
chr10	85797010	85797970	NM_011595	Timp3
chr10	85960982	85962241	NM_013722	Syn3
chr10	8605141	8606761	NM_175155	Sash1
chr10	86099480	86100398	NR_015572	1810014B01Rik
chr10	86147742	86148930	NR_015572	1810014B01Rik
chr10	86240849	86242564	NM_175331	Nt5dc3
chr10	86307821	86308803	NM_175331	Nt5dc3
chr10	86434521	86435465	NM_138673	Stab2
chr10	86487612	86488134	NM_138673	Stab2
chr10	86520376	86521881	NM_029685	1700113H08Rik
chr10	86910169	86911213	NM_008553	Ascl1
chr10	87274666	87276050	NM_010512	Igf1
chr10	87322715	87324330	NM_010512	Igf1
chr10	87609113	87610168	NM_029249	Parpbp
chr10	87663359	87664665	NM_026070	Washc3
chr10	87841522	87842826	NM_001004164	Gnptab
chr10	87965865	87967520	NM_144807	Chpt1
chr10	8804917	8805904	NM_175155	Sash1
chr10	88067570	88068210	NM_175418	Mybpc1
chr10	88180042	88180772	NM_001037166	Gm4925
chr10	88193075	88194731	NM_001037166	Gm4925
chr10	88288701	88289866	NM_175158	Utp20
chr10	88719281	88720989	NM_178773	Ano4
chr10	88789579	88790349	NM_178773	Ano4
chr10	88806194	88808489	NM_178773	Ano4
chr10	88846199	88846850	NM_001033331	Gas2l3
chr10	88858205	88859131	NM_001033331	Gas2l3
chr10	88896948	88898038	NM_001033331	Gas2l3
chr10	88905775	88907198	NM_001033331	Gas2l3
chr10	88924278	88925235	NM_001033331	Gas2l3
chr10	89083629	89084242	NM_182959	Slc17a8
chr10	89148185	89149910	NM_198021	Scyl2
chr10	89194465	89195653	NM_025914	Actr6
chr10	89207315	89208749	NM_029166	Uhrf1bp1l
chr10	89335032	89336973	NM_181398	Anks1b
chr10	89437933	89438727	NM_181398	Anks1b
chr10	89957436	89958285	NM_181398	Anks1b
chr10	90039293	90040101	NM_181398	Anks1b
chr10	90233848	90234853	NM_181398	Anks1b
chr10	90291462	90292881	NM_181398	Anks1b
chr10	90544745	90546216	NM_009684	Apaf1
chr10	90585907	90587389	NM_133668	Slc25a3
chr10	90633083	90634976	NM_011605	Tmpo
chr10	90649967	90651111	NM_011605	Tmpo
chr10	90691988	90692841	NM_011605	Tmpo
chr10	90732758	90733608	NM_011605	Tmpo
chr10	90846963	90847505	NM_011605	Tmpo
chr10	91004561	91005568	NM_011605	Tmpo
chr10	91541773	91542878	NR_029812	Mir135a-2
chr10	91625006	91626273	NR_028262	Rmst
chr10	91709528	91710772	NR_028262	Rmst
chr10	91795410	91796560	NR_046027	Gm20757
chr10	92184230	92185590	NM_008682	Nedd1
chr10	92543729	92544876	NM_001347060	Cfap54
chr10	92622863	92624198	NM_146239	Cdk17
chr10	93002357	93003031	NM_027908	Amdhd1
chr10	93296077	93297229	NM_183199	Usp44
chr10	93352013	93353055	NM_019648	Metap2
chr10	93431890	93432586	NR_029764	Mir331
chr10	9345002	9345791	NM_177271	Samd5
chr10	93497620	93499523	NM_172538	Vezt
chr10	93610253	93611426	NM_011629	Nr2c1
chr10	93661185	93662294	NM_025551	Ndufa12
chr10	9393873	9395884	NM_177271	Samd5
chr10	93977177	93978449	NM_172051	Tmcc3
chr10	93977177	93978449	NM_172051	Tmcc3
chr10	94055013	94055780	NR_106070	Mir7211
chr10	94150492	94152103	NR_015524	Cep83os
chr10	94334629	94335016	NM_018797	Plxnc1
chr10	94764639	94765405	NM_009950	Cradd
chr10	94786091	94787094	NM_009950	Cradd
chr10	94878848	94880977	NR_045338	5730420D15Rik
chr10	94963959	94965004	NM_026065	Mrpl42
chr10	94976825	94978642	NM_080560	Ube2n
chr10	95025916	95027268	NM_027722	Nudt4
chr10	95058118	95059310	NM_027722	Nudt4
chr10	95192217	95193172	NM_027722	Nudt4
chr10	95356972	95357785	NM_001001932	Eea1
chr10	95402527	95404237	NM_001001932	Eea1
chr10	95510551	95511673	NM_001001932	Eea1
chr10	95615548	95616434	NR_110448	4930459C07Rik
chr10	95676418	95677145	NR_110448	4930459C07Rik
chr10	95771061	95772371	NR_110448	4930459C07Rik
chr10	96078713	96081690	NM_007569	Btg1
chr10	96078713	96081690	NM_007569	Btg1
chr10	96078713	96081690	NM_007569	Btg1
chr10	96078713	96081690	NM_007569	Btg1
chr10	96108766	96109864	NM_007569	Btg1
chr10	96184795	96185898	NM_007569	Btg1
chr10	9619761	9622332	NM_030191	Stxbp5
chr10	96775339	96776729	NR_039547	Mir3966
chr10	96838116	96838883	NR_039547	Mir3966
chr10	96871580	96872405	NR_039547	Mir3966
chr10	9688797	9689917	NM_030191	Stxbp5
chr10	97470796	97471780	NR_033537	Gm10754
chr10	97754427	97755623	NR_045179	Gm8633
chr10	97862294	97862998	NR_045179	Gm8633
chr10	97956933	97957553	NR_045179	Gm8633
chr10	97971054	97971998	NR_045179	Gm8633
chr10	98211521	98212387	NM_026482	Atp2b1
chr10	98244338	98245264	NM_026482	Atp2b1
chr10	98319784	98320580	NM_026482	Atp2b1
chr10	98376104	98378648	NM_026482	Atp2b1
chr10	98547427	98548238	NM_027740	Poc1b
chr10	98569171	98571431	NM_015737	Galnt4
chr10	98578071	98578861	NM_015737	Galnt4
chr10	98634414	98636158	NM_015737	Galnt4
chr10	98634414	98636158	NM_015737	Galnt4
chr10	98666176	98667407	NM_026268	Dusp6
chr10	98690996	98692691	NM_026268	Dusp6
chr10	98723439	98726579	NM_026268	Dusp6
chr10	98748006	98749010	NM_026268	Dusp6
chr10	98761217	98762348	NM_026268	Dusp6
chr10	98923460	98924479	NR_038019	Gm20110
chr10	99032697	99033642	NR_038019	Gm20110
chr10	99392093	99393135	NM_013598	Kitl
chr10	99404313	99405019	NM_013598	Kitl
chr10	99477719	99479355	NM_013598	Kitl
chr10	99528386	99529429	NM_013598	Kitl
chr10	99590362	99591728	NM_013598	Kitl
chr10	99662711	99663870	NM_001166637	Gm4301
chr10	99726490	99727339	NM_001166637	Gm4301
chr10	99949242	99950852	NM_001033332	Tmtc3
chr1	10029151	10030535	NM_026493	Cspp1
chr1	100822590	100823420	NM_027584	Slco6d1
chr1	10105811	10106595	NM_026493	Cspp1
chr1	101668373	101669453	NM_172851	Cntnap5b
chr1	102076584	102077161	NM_172851	Cntnap5b
chr1	102120232	102121092	NM_172851	Cntnap5b
chr1	102127723	102129270	NM_172851	Cntnap5b
chr1	10221871	10223737	NM_001102430	Arfgef1
chr1	102635296	102635929	NR_037989	Gm20268
chr1	102701573	102702625	NR_037989	Gm20268
chr1	10275263	10276208	NM_001102430	Arfgef1
chr1	103524944	103526055	NR_037989	Gm20268
chr1	104524592	104525048	NR_037989	Gm20268
chr1	105883399	105884004	NM_011800	Cdh20
chr1	10626113	10626768	NM_177834	Cpa6
chr1	106643119	106643991	NM_011800	Cdh20
chr1	106663770	106666642	NM_011800	Cdh20
chr1	106744419	106745964	NM_011800	Cdh20
chr1	106812844	106813798	NM_011800	Cdh20
chr1	106841187	106841909	NM_011800	Cdh20
chr1	106890202	106891210	NM_011800	Cdh20
chr1	106908923	106909967	NM_011800	Cdh20
chr1	106988676	106989706	NM_178779	Rnf152
chr1	107251816	107253930	NM_178779	Rnf152
chr1	107451560	107452698	NM_013784	Pign
chr1	107559396	107561473	NM_029349	2310035C23Rik
chr1	107676789	107677915	NM_009399	Tnfrsf11a
chr1	107886140	107888651	NM_001122675	Zcchc2
chr1	108051570	108052427	NR_040630	Gm20753
chr1	108067423	108070332	NM_133821	Phlpp1
chr1	108096088	108096953	NM_133821	Phlpp1
chr1	108291827	108292553	NR_106164	Mir3473f
chr1	108525090	108527464	NR_106164	Mir3473f
chr1	108609927	108611782	NM_009741	Bcl2
chr1	108655085	108657114	NM_027534	Kdsr
chr1	108692496	108693896	NM_009190	Vps4b
chr1	10869734	10870639	NM_029525	Prex2
chr1	108780376	108780968	NM_009257	Serpinb5
chr1	109378023	109378526	NM_011111	Serpinb2
chr1	109418446	109419064	NM_198028	Serpinb10
chr1	10983067	10985017	NM_029525	Prex2
chr1	109920075	109920841	NR_102306	D830032E09Rik
chr11	100142962	100143719	NM_212483	Krt42
chr11	100180568	100182230	NM_011508	Eif1
chr11	100258524	100259878	NM_010593	Jup
chr11	100275519	100276625	NM_176830	P3h4
chr11	100333602	100334665	NM_172565	Klhl11
chr11	100388357	100390060	NM_134037	Acly
chr11	100480102	100481630	NM_019795	Dnajc7
chr11	100599048	100600213	NM_024456	Rab5c
chr11	100800242	100801627	NM_011486	Stat3
chr11	100870419	100871304	NM_016920	Atp6v0a1
chr11	100956400	100957218	NM_008949	Psmc3ip
chr11	100980640	100981944	NM_026501	Fam134c
chr11	101032055	101033941	NM_146030	Plekhh3
chr11	101195405	101196402	NM_009675	Aoc3
chr11	101285914	101286555	NM_172566	Rundc1
chr11	101303265	101304171	NM_011289	Rpl27
chr11	101328750	101329741	NM_009708	Rnd2
chr11	101412857	101414590	NM_008676	Nbr1
chr11	101465815	101466891	NM_001256318	LOC666331
chr11	101488029	101490149	NM_025654	Rdm1
chr11	101502474	101503940	NM_025654	Rdm1
chr11	101518768	101520649	NM_025404	Arl4d
chr11	101593642	101594640	NM_144831	Dhx8
chr11	102091018	102092107	NM_010412	Hdac5
chr11	102145606	102146719	NM_028076	Tmub2
chr11	102157292	102159022	NM_001098836	Atxn7l3
chr11	102269355	102270474	NM_026542	Slc25a39
chr11	102316757	102317834	NM_199200	Fam171a2
chr11	102416954	102418124	NM_001159492	Gpatch8
chr11	102464474	102466393	NM_020510	Fzd2
chr11	102635076	102636649	NM_009613	Adam11
chr11	102785925	102787068	NM_197959	Kif18b
chr11	102807558	102808691	NM_011795	C1ql1
chr11	102877917	102878774	NM_026551	Dcakd
chr11	102889091	102890334	NM_008707	Nmt1
chr11	102963660	102964828	NM_025988	Acbd4
chr11	102976324	102978120	NM_138753	Hexim1
chr11	102993398	102995041	NM_027658	Hexim2
chr11	103128228	103129723	NM_016896	Map3k14
chr11	103273554	103274705	NM_183034	Plekhm1
chr11	103558397	103559607	NM_019650	Gosr2
chr11	103814875	103815664	NM_008740	Nsf
chr11	103827355	103828653	NM_007477	Arf2
chr11	103851188	103852210	NM_007477	Arf2
chr11	103975720	103976705	NM_007762	Crhr1
chr11	103993027	103993626	NM_007762	Crhr1
chr11	104018911	104019928	NM_007762	Crhr1
chr11	104057030	104057608	NM_199019	Sppl2c
chr11	104091994	104093131	NM_010838	Mapt
chr11	104150308	104151565	NM_010838	Mapt
chr11	104179856	104181159	NM_010838	Mapt
chr11	104302668	104304642	NM_001081045	Kansl1
chr11	104329795	104331412	NM_001081045	Kansl1
chr11	104411097	104412640	NM_145436	Cdc27
chr11	104451178	104451978	NM_016780	Itgb3
chr11	104468978	104470061	NM_016780	Itgb3
chr11	104486948	104488015	NM_016780	Itgb3
chr11	104831463	104832229	NM_001081046	Efcab3
chr11	104890226	104891004	NM_001081046	Efcab3
chr11	104987081	104988205	NM_172567	Mettl2
chr11	105014619	105015270	NM_011903	Tlk2
chr11	105041870	105043637	NM_028539	1700052K11Rik
chr11	105152942	105154865	NM_008626	Mrc2
chr11	105174185	105174961	NM_008626	Mrc2
chr11	105317680	105318310	NM_172568	March10
chr11	105450185	105452032	NM_175492	Tanc2
chr11	105805207	105806018	NM_007805	Cyb561
chr11	105897527	105899239	NM_027946	Dcaf7
chr11	105927012	105927918	NM_027346	Taco1
chr11	105944970	105947005	NM_011947	Map3k3
chr11	106054158	106055643	NM_028126	Strada
chr11	106077078	106078773	NM_026009	Ccdc47
chr11	106116773	106117837	NM_025310	Ftsj3
chr11	106133642	106134955	NM_031878	Smarcd2
chr11	106348479	106349713	NM_023913	Ern1
chr11	106361761	106363060	NR_030703	Snord104
chr11	106473734	106474973	NM_198292	Tex2
chr11	106640250	106641540	NM_015810	Polg2
chr11	106649515	106650893	NM_177088	Cep95
chr11	106781163	106782645	NM_025481	Smurf2
chr11	106860315	106861403	NM_010655	Kpna2
chr11	106873580	106874440	NM_010655	Kpna2
chr11	106993116	106994311	NM_176850	Bptf
chr11	107049998	107051166	NM_133702	Nol11
chr11	107340399	107341151	NM_025894	Psmd12
chr11	107407724	107409791	NM_198298	Helz
chr11	107895499	107896209	NR_106082	Mir7223
chr11	108130036	108130685	NM_011101	Prkca
chr11	108140998	108141754	NM_011101	Prkca
chr11	108204176	108205903	NM_011101	Prkca
chr11	108285304	108287187	NM_029586	Cep112
chr11	108414068	108415118	NM_029586	Cep112
chr11	10847559	10848261	NM_177033	Vwc2
chr11	108781240	108783567	NM_015732	Axin2
chr11	108929813	108930789	NM_001085512	E030025P04Rik
chr11	109053970	109054971	NM_001085512	E030025P04Rik
chr11	109158885	109160001	NM_011268	Rgs9
chr11	109173229	109174083	NM_011268	Rgs9
chr11	109192294	109193298	NR_027883	1700096J18Rik
chr11	109222902	109225262	NM_010303	Gna13
chr11	109286573	109287985	NM_025275	Amz2
chr11	109333378	109335937	NM_028710	Arsg
chr11	109471536	109473673	NM_145940	Wipi1
chr11	109511159	109513285	NM_021880	Prkar1a
chr11	109582083	109584016	NM_153782	Fam20a
chr11	109856240	109857575	NM_013851	Abca8b
chr11	10987910	10988914	NM_177033	Vwc2
chr11	110112599	110113518	NM_147218	Abca6
chr11	11013501	11016841	NM_177033	Vwc2
chr11	11013501	11016841	NM_177033	Vwc2
chr11	110183497	110184156	NM_147219	Abca5
chr11	110197810	110199660	NM_147219	Abca5
chr11	110240875	110242062	NM_011943	Map2k6
chr11	110259849	110260903	NM_011943	Map2k6
chr11	11030893	11032376	NM_177033	Vwc2
chr11	110309146	110311141	NM_011943	Map2k6
chr11	110340019	110340999	NM_011943	Map2k6
chr11	110513137	110514093	NM_011943	Map2k6
chr11	110642601	110643743	NM_010604	Kcnj16
chr11	110846983	110848004	NM_010604	Kcnj16
chr11	110884086	110884744	NM_010604	Kcnj16
chr11	110925891	110928253	NM_008425	Kcnj2
chr11	111073338	111074367	NM_008425	Kcnj2
chr11	111134953	111135629	NM_008425	Kcnj2
chr11	111208393	111209641	NM_008425	Kcnj2
chr11	111444834	111445440	NM_008425	Kcnj2
chr11	111680362	111681405	NM_008425	Kcnj2
chr11	111704485	111706414	NM_008425	Kcnj2
chr11	111754944	111756064	NM_146031	BC006965
chr11	112058556	112059923	NM_146031	BC006965
chr11	112362719	112363969	NM_146031	BC006965
chr11	112391349	112392439	NM_146031	BC006965
chr11	112483018	112483823	NM_146031	BC006965
chr11	112642735	112644656	NM_011448	Sox9
chr11	112671910	112673171	NR_126070	Gm11681
chr11	112687735	112688489	NR_130164	1700012H19Rik
chr11	112730932	112732132	NR_130164	1700012H19Rik
chr11	112838025	112839359	NR_130164	1700012H19Rik
chr11	113026266	113027233	NR_015556	2610035D17Rik
chr11	113049267	113050315	NR_015556	2610035D17Rik
chr11	113062397	113063417	NR_015556	2610035D17Rik
chr11	113093198	113093949	NR_040276	4732490B19Rik
chr11	113426565	113427617	NM_027216	Slc39a11
chr11	113472850	113474027	NM_009217	Sstr2
chr11	113544285	113546201	NM_138598	Fam104a
chr11	11354953	11355643	NM_015785	Zpbp
chr11	113571024	113572309	NM_026682	Cpsf4l
chr11	113611054	113613700	NM_020006	Cdc42ep4
chr11	11361531	11362706	NM_015785	Zpbp
chr11	113640092	113640790	NM_020006	Cdc42ep4
chr11	113646221	113647861	NM_020006	Cdc42ep4
chr11	113851544	113852345	NM_172800	Sdk2
chr11	113901280	113902675	NM_172800	Sdk2
chr11	113908921	113909888	NM_172800	Sdk2
chr11	11399770	11400417	NM_028669	4930415F15Rik
chr1	11141223	11142218	NM_029525	Prex2
chr11	114307710	114308603	NM_177008	4932435O22Rik
chr11	114529349	114530913	NM_023372	Rpl38
chr11	114684196	114685341	NM_181749	Gpr142
chr11	114691059	114692157	NM_147217	Gprc5c
chr11	114931967	114932928	NM_172050	Cd300e
chr11	115024136	115025156	NM_012030	Slc9a3r1
chr11	115048211	115049178	NM_025400	Nat9
chr11	115137770	115139102	NM_007997	Fdxr
chr11	115273641	115275695	NM_027862	Atp5h
chr11	115280831	115281934	NM_183285	Kctd2
chr11	115336595	115337217	NM_177778	Armc7
chr11	115375343	115376133	NM_008258	Hn1
chr11	115396500	115398202	NM_133354	Sumo2
chr11	115464761	115465796	NM_173048	Gga3
chr11	115489047	115489919	NM_026071	Slc25a19
chr11	115560345	115561278	NM_008163	Grb2
chr11	115569344	115570745	NM_008163	Grb2
chr11	115626186	115627412	NM_028014	Tmem94
chr11	115674272	115676102	NM_080643	Caskin2
chr11	115702937	115704063	NM_145438	Llgl2
chr11	115794564	115795349	NM_020483	Sap30bp
chr11	11584649	11586799	NM_009578	Ikzf1
chr11	115873330	115874442	NM_016905	Galk1
chr11	115885020	115886253	NM_008211	H3f3b
chr11	115891216	115892412	NM_172569	Unk
chr11	115947966	115949224	NM_016852	Wbp2
chr11	115999579	116000608	NM_024177	Mrpl38
chr11	116029204	116029883	NM_172571	Fbf1
chr11	116059747	116060725	NM_027107	Ten1
chr11	116135030	116135856	NM_146032	Srp68
chr11	116294794	116296020	NM_176902	Ubald2
chr11	116351363	116352185	NM_026364	Prpsap1
chr11	116518753	116519834	NM_001163318	Prcd
chr11	116532312	116533223	NM_025472	1810032O08Rik
chr11	116704047	116705528	NM_033398	Jmjd6
chr11	116713821	116715440	NM_011358	Srsf2
chr11	11688200	11689491	NM_021891	Fignl1
chr11	116975691	116977020	NM_028777	Sec14l1
chr11	11708367	11710286	NM_021891	Fignl1
chr11	117126904	117128304	NM_017380	Sept9
chr11	11721276	11723429	NM_021891	Fignl1
chr11	11727866	11729940	NM_021891	Fignl1
chr11	11744063	11745116	NR_045178	1700042O10Rik
chr11	117515036	117516587	NM_198022	Tnrc6c
chr11	11754875	11755732	NR_045178	1700042O10Rik
chr11	11767554	11768899	NR_045178	1700042O10Rik
chr11	117709945	117710806	NM_009689	Birc5
chr11	117800859	117801573	NM_007707	Socs3
chr11	117824460	117825436	NM_007707	Socs3
chr11	118109376	118110629	NM_011180	Cyth1
chr11	118150894	118152316	NM_001033528	Usp36
chr11	118216224	118217097	NM_011594	Timp2
chr11	118337708	118338497	NM_172573	Engase
chr11	11842270	11843239	NM_016672	Ddc
chr1	111878276	111880303	NM_172853	Cdh7
chr1	111881804	111882459	NM_172853	Cdh7
chr11	118901879	118903064	NM_013926	Cbx8
chr11	118946526	118948297	NM_007625	Cbx4
chr11	119160912	119162127	NM_138669	Eif4a3
chr11	11925239	11926915	NM_010345	Grb10
chr11	119352350	119353301	NM_177394	Endov
chr11	11936436	11938309	NM_010345	Grb10
chr11	119803370	119804846	NM_130862	Baiap2
chr11	119947682	119948633	NM_009734	Cep131
chr11	119959589	119960821	NM_001110242	Ndufaf8
chr11	120012075	120013290	NM_024249	Slc38a10
chr11	120050579	120051974	NR_030682	2810410L24Rik
chr11	120093579	120094608	NM_198423	Bahcc1
chr11	120166131	120167141	NR_105900	Mir6935
chr11	120171905	120172934	NR_105900	Mir6935
chr11	120177226	120178081	NR_105900	Mir6935
chr11	120210774	120211972	NR_038126	0610009L18Rik
chr11	120239614	120240800	NM_027980	Faap100
chr11	120328172	120329533	NM_197995	Arl16
chr11	120345426	120346225	NM_027204	Mrpl12
chr11	120352672	120353748	NM_013770	Slc25a10
chr11	120433767	120435206	NM_011032	P4hb
chr11	120459283	120460282	NM_025389	Anapc11
chr11	120494340	120495253	NM_010756	Mafg
chr11	120504589	120505680	NM_144795	Pycr1
chr11	120533847	120535097	NM_026877	Aspscr1
chr11	120574442	120575713	NM_016665	Cenpx
chr11	120657463	120658106	NM_026824	Dus1l
chr11	120661002	120662025	NM_026824	Dus1l
chr11	120684892	120686641	NM_007988	Fasn
chr11	120793881	120794661	NM_027745	Ccdc57
chr11	120811737	120812871	NM_030696	Slc16a3
chr11	121065048	121066335	NM_001001333	Hexdc
chr11	121090069	121091059	NM_144832	BC017643
chr11	121097609	121099033	NM_026272	Narf
chr11	121120683	121121774	NM_001080932	Foxk2
chr11	121215194	121216410	NM_025793	Wdr45b
chr1	112124113	112124866	NM_172853	Cdh7
chr11	121248839	121250250	NM_139147	Rab40b
chr11	121282062	121283202	NM_181420	Fn3krp
chr11	121312798	121313765	NM_029878	Tbcd
chr11	121533931	121535123	NM_178664	B3gntl1
chr11	121563195	121564312	NM_144797	Metrnl
chr11	121708911	121710004	NM_029049	Ptchd3
chr11	121786377	121787149	NM_029049	Ptchd3
chr11	121817664	121818687	NM_029049	Ptchd3
chr11	12191044	12191814	NM_172496	Cobl
chr11	12209322	12210155	NM_172496	Cobl
chr11	12259337	12259984	NM_172496	Cobl
chr11	12273229	12273996	NM_172496	Cobl
chr11	12335634	12336284	NM_172496	Cobl
chr11	12363855	12365417	NM_172496	Cobl
chr11	12363855	12365417	NM_172496	Cobl
chr11	12432077	12433105	NM_172496	Cobl
chr11	12556100	12556885	NM_172496	Cobl
chr11	12596073	12597006	NM_172496	Cobl
chr1	11267736	11268614	NM_029525	Prex2
chr11	12711094	12712185	NM_172496	Cobl
chr1	11319223	11320885	NM_029525	Prex2
chr1	113760467	113762126	NM_001081316	Dsel
chr1	11390796	11391835	NM_177173	A830018L16Rik
chr11	14034221	14034972	NR_131011	4930554G24Rik
chr1	11403573	11405021	NM_177173	A830018L16Rik
chr11	14081805	14082925	NR_131011	4930554G24Rik
chr1	114276278	114277144	NM_001081316	Dsel
chr1	114312740	114313941	NM_001081316	Dsel
chr1	114352583	114353225	NM_001081316	Dsel
chr11	14579633	14580318	NM_001164166	Pom121l12
chr1	115572605	115573714	NM_001081316	Dsel
chr11	16157035	16158325	NM_145967	Vstm2a
chr11	16160415	16161952	NM_145967	Vstm2a
chr11	16312419	16313089	NM_011343	Sec61g
chr11	16407537	16408905	NM_011343	Sec61g
chr1	116424926	116425801	NM_001077425	Cntnap5a
chr11	16490455	16492381	NM_011343	Sec61g
chr1	116538074	116538928	NM_001077425	Cntnap5a
chr11	16575649	16576524	NM_007912	Egfr
chr11	16651714	16653539	NM_007912	Egfr
chr1	116745724	116746870	NM_001077425	Cntnap5a
chr11	16850714	16852072	NM_176982	Fbxo48
chr11	16951212	16953089	NM_029861	Cnrip1
chr11	17058520	17060747	NM_024459	Ppp3r1
chr11	17111097	17112528	NM_178909	Wdr92
chr1	117149428	117150484	NM_001077425	Cntnap5a
chr11	17157049	17158227	NM_020558	C1d
chr11	17314317	17314938	NM_020558	C1d
chr1	117580835	117581942	NM_001077425	Cntnap5a
chr1	117740013	117741105	NM_001077425	Cntnap5a
chr11	17764599	17765521	NM_026576	Etaa1
chr1	117827497	117829328	NM_001077425	Cntnap5a
chr11	17853098	17854286	NM_026576	Etaa1
chr11	17910647	17911954	NR_131915	Etaa1os
chr11	18051619	18052701	NR_131129	Gm12018
chr11	18148802	18149650	NR_131129	Gm12018
chr1	118180207	118181084	NM_001077425	Cntnap5a
chr1	118262416	118264332	NM_001077425	Cntnap5a
chr11	18457725	18458581	NM_010789	Meis1
chr11	18776481	18778390	NM_010789	Meis1
chr11	18918407	18921168	NM_010789	Meis1
chr11	18926990	18928049	NM_010789	Meis1
chr11	18973988	18974634	NR_046037	4933406G16Rik
chr1	118983381	118984403	NM_011650	Tsn
chr11	19431000	19432191	NM_033523	Spred2
chr11	19454171	19455390	NM_033523	Spred2
chr11	19823605	19826581	NM_033523	Spred2
chr11	19823605	19826581	NM_033523	Spred2
chr11	19823605	19826581	NM_033523	Spred2
chr11	19823605	19826581	NM_033523	Spred2
chr1	119909014	119910096	NM_011650	Tsn
chr11	20012124	20013555	NM_146243	Actr2
chr11	20100588	20102228	NM_008996	Rab1a
chr11	20131180	20131709	NM_172260	Cep68
chr11	20148926	20150137	NM_172260	Cep68
chr1	12015773	12016523	NR_105759	Mir6341
chr1	120171664	120172230	NM_011650	Tsn
chr1	120207177	120208540	NM_011650	Tsn
chr1	120217914	120218888	NM_026472	Nifk
chr11	20231736	20233857	NM_018861	Slc1a4
chr1	120284616	120287109	NM_029709	Clasp1
chr11	20300281	20301330	NM_018861	Slc1a4
chr11	20354936	20355671	NM_021372	Sertad2
chr1	120355241	120356714	NR_027901	2900060B14Rik
chr11	20377006	20378064	NM_021372	Sertad2
chr11	20442193	20443907	NM_021372	Sertad2
chr11	20461155	20461811	NM_021372	Sertad2
chr1	120524157	120525187	NM_023755	Tfcp2l1
chr11	20530976	20532873	NM_021372	Sertad2
chr11	20555442	20556430	NM_021372	Sertad2
chr11	20563295	20564233	NM_021372	Sertad2
chr11	20640883	20642299	NM_181411	Aftph
chr11	20693942	20695039	NM_173752	Lgalsl
chr11	20700159	20700955	NM_173752	Lgalsl
chr11	20730444	20731710	NM_173752	Lgalsl
chr1	120807211	120808293	NR_105764	Mir6346
chr11	20857835	20858666	NM_173752	Lgalsl
chr1	120878990	120880638	NR_105764	Mir6346
chr1	120929995	120931132	NM_001081125	Gli2
chr1	120948579	120951058	NM_001081125	Gli2
chr11	20990881	20991910	NM_023324	Peli1
chr11	21138269	21139783	NM_139061	Vps54
chr1	121201837	121202640	NM_008381	Inhbb
chr11	21270136	21271867	NM_139297	Ugp2
chr1	121400704	121402059	NM_022327	Ralb
chr1	121422284	121423358	NM_146103	Tmem185b
chr11	21471048	21472621	NM_008618	Mdh1
chr1	121544669	121545865	NM_145506	Epb41l5
chr1	121733174	121734781	NM_019933	Ptpn4
chr1	121809331	121810246	NM_175106	Tmem177
chr1	121893528	121894446	NM_001115074	Cfap221
chr11	21900488	21902470	NM_011023	Otx1
chr1	121903192	121904244	NM_001012322	Sctr
chr11	21906792	21908800	NM_011023	Otx1
chr1	121929504	121930209	NM_001012322	Sctr
chr1	121969305	121971037	NM_019432	Tmem37
chr1	122016527	122018434	NM_007830	Dbi
chr1	122016527	122018434	NM_007830	Dbi
chr1	122161215	122162468	NM_133186	Steap3
chr11	22185942	22187850	NM_153078	Ehbp1
chr1	122238626	122239549	NM_207233	C1ql2
chr11	22248468	22249017	NM_153078	Ehbp1
chr11	22337267	22337979	NM_153596	Tmem17
chr11	22412091	22413252	NM_153596	Tmem17
chr11	22517297	22518157	NM_153596	Tmem17
chr1	122540325	122541709	NM_010133	En1
chr11	22699959	22700589	NM_016888	B3gnt2
chr11	22758878	22760992	NM_016888	B3gnt2
chr1	122858122	122859310	NR_038008	Celrr
chr11	22871638	22873131	NM_011663	Zrsr1
chr11	22881678	22882872	NM_144514	Commd1
chr11	22890227	22891307	NM_009837	Cct4
chr11	22907227	22908795	NM_028672	Fam161a
chr11	22947814	22948688	NM_028672	Fam161a
chr11	22967529	22968442	NM_028672	Fam161a
chr11	23024313	23025107	NR_131065	1700061J23Rik
chr11	23155004	23156626	NM_134014	Xpo1
chr11	23205162	23207467	NM_001190401	Usp34
chr1	123217007	123217578	NM_133748	Insig2
chr1	123223706	123225218	NM_133748	Insig2
chr1	123326941	123328840	NM_027567	Ccdc93
chr11	23397110	23398819	NM_172391	Ahsa2
chr1	123424090	123425722	NM_010483	Htr5b
chr1	123463955	123465054	NM_025860	Ddx18
chr1	123473915	123474862	NM_025860	Ddx18
chr1	123501648	123502176	NM_025860	Ddx18
chr11	23532737	23534128	NM_027860	0610010F05Rik
chr11	23565212	23566773	NM_028304	Pus10
chr11	23670189	23672122	NM_009044	Rel
chr11	23794426	23795662	NM_172555	Papolg
chr1	124182893	124183694	NM_025860	Ddx18
chr11	24186396	24187364	NR_045857	4933430M04Rik
chr11	24207522	24208741	NR_045857	4933430M04Rik
chr1	124224777	124225412	NM_025860	Ddx18
chr11	24263406	24264325	NR_045857	4933430M04Rik
chr11	24270297	24271225	NR_045857	4933430M04Rik
chr11	24327171	24327814	NR_045857	4933430M04Rik
chr1	124563713	124564515	NM_025860	Ddx18
chr11	24764316	24765228	NR_033491	Gm10466
chr11	24956802	24957870	NR_045853	4933427E13Rik
chr11	25256476	25257603	NR_045853	4933427E13Rik
chr11	25491955	25492954	NR_045853	4933427E13Rik
chr11	25667398	25668377	NR_105791	Mir6372
chr1	12566819	12567790	NR_045297	Gm17644
chr1	125697594	125698422	NM_199021	Dpp10
chr11	25762532	25763269	NR_105791	Mir6372
chr11	25813894	25814661	NR_105791	Mir6372
chr1	125941146	125943147	NM_199021	Dpp10
chr11	25973672	25974510	NR_105791	Mir6372
chr11	26109482	26111149	NM_027486	5730522E02Rik
chr1	12626549	12627455	NR_045297	Gm17644
chr11	26286820	26288078	NM_025923	Fancl
chr11	26492299	26494393	NM_027260	Vrk2
chr1	12660797	12661617	NR_045297	Gm17644
chr11	26673114	26673717	NR_002890	Gm12070
chr1	126742130	126742905	NM_023735	Actr3
chr1	12681840	12683618	NM_172294	Sulf1
chr11	26831688	26832211	NR_002890	Gm12070
chr11	26861149	26862280	NR_002890	Gm12070
chr11	26896382	26897292	NR_002890	Gm12070
chr1	12707982	12709237	NM_172294	Sulf1
chr11	27113236	27113971	NR_002890	Gm12070
chr11	27163975	27164868	NR_002890	Gm12070
chr1	127267271	127267792	NM_023735	Actr3
chr1	127331051	127333007	NM_023735	Actr3
chr1	127456553	127458472	NM_028787	Slc35f5
chr1	127503630	127504475	NM_028787	Slc35f5
chr1	127572941	127573963	NM_027677	Gpr39
chr11	27653373	27654224	NM_181577	Ccdc85a
chr1	127751037	127751797	NM_145100	Lypd1
chr1	127806838	127809848	NM_145100	Lypd1
chr1	127864924	127865715	NM_145100	Lypd1
chr1	12800977	12802204	NM_172294	Sulf1
chr1	128166313	128167126	NM_172484	Nckap5
chr1	12825474	12827321	NM_172294	Sulf1
chr11	28264853	28266105	NM_181577	Ccdc85a
chr1	128388518	128389670	NM_172484	Nckap5
chr11	28437813	28438921	NM_181577	Ccdc85a
chr11	28483000	28484802	NM_181577	Ccdc85a
chr11	28548680	28549684	NR_045906	2810471M01Rik
chr11	28585083	28586091	NR_045906	2810471M01Rik
chr11	28592530	28593629	NR_045906	2810471M01Rik
chr1	128633985	128635409	NM_172484	Nckap5
chr11	28634614	28635647	NR_030419	Mir216b
chr1	128713843	128714788	NM_172484	Nckap5
chr11	28752896	28754093	NM_146015	Efemp1
chr11	28834251	28834959	NM_146015	Efemp1
chr11	29030129	29031242	NM_027869	Pnpt1
chr11	29071988	29073976	NM_134034	Smek2
chr1	129101151	129103284	NM_145128	Mgat5
chr11	29146566	29148051	NM_025740	Cfap36
chr1	129157445	129158241	NM_145128	Mgat5
chr11	29273125	29274577	NM_176841	Ccdc88a
chr1	129339137	129340045	NM_028135	Tmem163
chr11	29414461	29415654	NM_026465	Prorsd1
chr11	29426055	29427101	NM_133767	Mtif2
chr1	129427490	129428531	NM_028135	Tmem163
chr11	29447469	29448790	NM_024277	Rps27a
chr1	129557503	129558594	NM_028135	Tmem163
chr11	29592149	29594535	NM_024226	Rtn4
chr11	29592149	29594535	NM_024226	Rtn4
chr1	129669992	129671566	NM_028399	Ccnt2
chr1	129765045	129765970	NM_178690	Rab3gap1
chr11	29785183	29785683	NM_176829	4931440F15Rik
chr1	12980066	12981552	NM_172841	Slco5a1
chr1	129801075	129801956	NM_178690	Rab3gap1
chr11	29925544	29926816	NM_146016	Eml6
chr1	129998762	130000720	NM_027678	Zranb3
chr11	30060777	30061891	NM_009260	Sptbn1
chr11	30097475	30099160	NM_009260	Sptbn1
chr1	130140204	130141699	NM_026390	Ubxn4
chr11	30166691	30169219	NM_009260	Sptbn1
chr1	130255603	130256742	NM_008567	Mcm6
chr1	130312938	130314789	NM_145507	Dars
chr1	130368256	130369809	NM_145507	Dars
chr11	30371243	30372488	NM_001100394	4930505A04Rik
chr1	130428996	130429808	NM_009911	Cxcr4
chr1	130448060	130449031	NM_009911	Cxcr4
chr1	130482252	130483447	NM_009911	Cxcr4
chr1	130488610	130490453	NM_009911	Cxcr4
chr11	30548743	30549667	NM_029344	Acyp2
chr1	130583441	130584685	NM_009911	Cxcr4
chr11	30654588	30655749	NM_134013	Psme4
chr11	30671175	30672734	NM_134013	Psme4
chr1	130699703	130700991	NM_009911	Cxcr4
chr1	130728720	130730095	NM_009911	Cxcr4
chr11	30785046	30785912	NM_175490	Gpr75
chr11	30853450	30855035	NM_025745	Erlec1
chr11	30885787	30886982	NM_026527	Chac2
chr11	3101757	3103457	NM_023743	Eif4enif1
chr11	31068910	31070410	NM_026527	Chac2
chr1	131169079	131171187	NM_172485	Thsd7b
chr1	131255662	131256510	NM_172485	Thsd7b
chr11	31268401	31270709	NM_011491	Stc2
chr11	31571326	31572406	NM_001024919	Bod1
chr11	3165371	3167110	NM_007879	Drg1
chr11	31769849	31771421	NM_026252	Cpeb4
chr11	31849038	31849747	NM_026262	4930524B15Rik
chr11	3188155	3190789	NM_019574	Patz1
chr11	32012748	32013665	NR_130637	Gm12108
chr11	32104820	32105954	NM_030093	Snrnp25
chr11	32167242	32168091	NM_181569	Nprl3
chr1	132196112	132197683	NM_007827	Cd55b
chr1	132268465	132269167	NM_007827	Cd55b
chr11	3231656	3232799	NM_178149	Pik3ip1
chr11	32354383	32356186	NM_173784	Ubtd2
chr1	132358444	132359876	NM_010016	Cd55
chr11	3237247	3238476	NM_178149	Pik3ip1
chr1	132420788	132422037	NM_010016	Cd55
chr11	32487672	32488623	NM_134015	Fbxw11
chr11	32501584	32502494	NM_134015	Fbxw11
chr1	132530251	132531230	NM_009581	Zp3r
chr11	32541954	32543474	NM_134015	Fbxw11
chr1	132611773	132613121	NM_008825	Pfkfb2
chr1	132613136	132614561	NM_178691	Yod1
chr1	132628094	132629091	NM_177604	AA986860
chr11	3270866	3272083	NM_010718	Limk2
chr1	132949649	132950745	NM_010548	Il10
chr1	132975123	132976028	NM_008551	Mapkapk2
chr1	132993004	132994911	NM_008551	Mapkapk2
chr1	132993004	132994911	NM_008551	Mapkapk2
chr1	133004299	133005029	NM_008551	Mapkapk2
chr11	33022763	33023398	NM_008005	Fgf18
chr1	133034068	133035642	NM_145508	Dyrk3
chr11	33047480	33049009	NM_008005	Fgf18
chr1	133049348	133050081	NM_010709	Eif2d
chr11	33061983	33063813	NM_008722	Npm1
chr11	3308634	3309681	NM_010718	Limk2
chr11	33093621	33094161	NM_019916	Tlx3
chr11	33412501	33414074	NM_023146	Ranbp17
chr1	133422236	133425298	NM_019520	Srgap2
chr11	3351666	3353181	NM_027820	8430429K09Rik
chr1	133554366	133555141	NM_007799	Ctse
chr1	13362222	13365070	NM_008678	Ncoa2
chr1	133693717	133694511	NM_178079	Pm20d1
chr1	133723888	133725230	NM_173865	Slc41a1
chr1	133763276	133764321	NM_144875	Rab29
chr1	133806442	133808334	NM_175294	Nucks1
chr11	33831727	33832401	NM_031169	Kcnmb1
chr1	133867036	133868416	NM_145977	Slc45a3
chr1	133903641	133905238	NM_007923	Elk4
chr1	134096959	134097822	NR_029777	Mir135b
chr11	3414321	3415111	NM_053267	Selenom
chr1	134218778	134220048	NM_028778	Nuak2
chr1	134229764	134231032	NM_028778	Nuak2
chr1	134287906	134288804	NM_178874	Tmcc2
chr1	134313578	134314796	NM_172516	Dstyk
chr11	3434790	3436365	NM_013870	Smtn
chr11	3438810	3439758	NM_013870	Smtn
chr1	134437644	134438597	NM_011531	Cntn2
chr11	34552269	34552923	NM_033374	Dock2
chr1	13457950	13459009	NM_008678	Ncoa2
chr11	34646683	34647732	NM_027411	Spdl1
chr1	134921363	134922560	NM_008575	Mdm4
chr1	134930028	134931051	NM_008575	Mdm4
chr11	34934185	34935458	NM_011412	Slit3
chr11	34964878	34965666	NM_011412	Slit3
chr1	135027079	135028413	NM_133819	Ppp1r15b
chr1	135077454	135078508	NM_133819	Ppp1r15b
chr1	135259692	135260795	NM_175443	Etnk2
chr1	135293875	135295035	NM_011439	Sox13
chr11	35319016	35319815	NR_029799	Mir218-2
chr11	35337213	35338014	NR_029799	Mir218-2
chr1	135388626	135390608	NM_011439	Sox13
chr11	3548410	3549513	NR_002321	Tug1
chr1	135506162	135507437	NM_009227	Snrpe
chr1	135557326	135558214	NM_144530	Zc3h11a
chr11	35582292	35583931	NM_145962	Pank3
chr11	35647701	35648377	NM_025936	Rars
chr11	35678106	35679026	NM_025936	Rars
chr11	35746709	35747915	NM_170779	Wwc1
chr1	13579227	13580663	NM_028173	Tram1
chr11	35792945	35794544	NM_170779	Wwc1
chr1	135858041	135858931	NM_054077	Prelp
chr11	35859061	35859958	NM_170779	Wwc1
chr1	135959250	135960632	NM_007570	Btg2
chr1	135975151	135976314	NM_007570	Btg2
chr1	135988973	135990139	NM_007570	Btg2
chr11	36033799	36035479	NM_170779	Wwc1
chr11	36038979	36040199	NM_170779	Wwc1
chr1	136240702	136241827	NM_001144855	Ppfia4
chr1	136258031	136259077	NM_020588	Tmem183a
chr1	136311327	136312693	NM_028320	Adipor1
chr11	36387351	36388016	NM_011856	Tenm2
chr1	136390706	136392109	NM_145510	Rabif
chr1	136452935	136454141	NM_152895	Kdm5b
chr11	36490608	36491989	NM_011856	Tenm2
chr1	13649778	13651045	NM_145381	Lactb2
chr11	36510255	36511473	NM_011856	Tenm2
chr1	136609712	136610459	NM_009307	Syt2
chr11	36715650	36716570	NM_011856	Tenm2
chr1	136851965	136853174	NM_001081307	Ppp1r12b
chr1	136858480	136859644	NM_026024	Ube2t
chr11	36967034	36968008	NM_011856	Tenm2
chr11	37049171	37050764	NM_011856	Tenm2
chr1	137179676	137181012	NM_145417	Rnpep
chr1	137209878	137210878	NM_011590	Timm17a
chr1	137271030	137272253	NM_175259	Shisa4
chr1	137584217	137585497	NM_007791	Csrp1
chr1	137649473	137650112	NM_013750	Phlda3
chr11	37835139	37835724	NR_131154	Gm12128
chr11	37880904	37881894	NR_131154	Gm12128
chr1	137904101	137905087	NM_025439	Tmem9
chr1	137914067	137915292	NM_025439	Tmem9
chr11	3794727	3795688	NM_173745	Dusp18
chr1	137947411	137948717	NM_001270609	Ascl5
chr1	138027427	138028687	NM_019962	Kif21b
chr1	138036438	138037422	NM_019962	Kif21b
chr1	138066407	138067210	NM_019962	Kif21b
chr1	138130200	138131471	NM_028872	5730559C18Rik
chr11	3813098	3815059	NM_153142	Slc35e4
chr1	138241695	138243319	NM_001081360	Camsap2
chr1	138311501	138312682	NR_024328	9230116N13Rik
chr1	138362370	138363465	NM_001081258	Kif14
chr1	138485252	138486097	NM_177643	Zfp281
chr1	138520565	138522762	NM_177643	Zfp281
chr11	38560910	38561711	NR_040295	Gm12130
chr1	138566996	138567627	NR_045324	Gm19705
chr11	3863613	3864498	NM_022889	Pes1
chr1	138987990	138988782	NM_030676	Nr5a2
chr1	139117813	139118815	NM_030676	Nr5a2
chr1	139194553	139195285	NM_030676	Nr5a2
chr1	139219558	139221183	NM_030676	Nr5a2
chr11	39225314	39226108	NR_126439	4930553C11Rik
chr1	139274863	139275613	NM_030676	Nr5a2
chr11	39402417	39403033	NR_126439	4930553C11Rik
chr11	39607274	39608596	NR_126439	4930553C11Rik
chr1	139794665	139796042	NR_029795	Mir181a-1
chr1	139869947	139870524	NR_029820	Mir181b-1
chr1	139918934	139920039	NR_029820	Mir181b-1
chr1	139926088	139926873	NR_029820	Mir181b-1
chr11	3996158	3997406	NM_026443	Mtfp1
chr1	140201104	140201735	NM_177397	Atp6v1g3
chr11	40215427	40216265	NM_134017	Mat2b
chr1	140259293	140260081	NM_177397	Atp6v1g3
chr11	40282511	40283483	NM_134017	Mat2b
chr11	40304883	40305582	NM_134017	Mat2b
chr11	4034670	4035603	NM_027859	Rnf215
chr1	140400799	140401920	NM_021605	Nek7
chr11	40413354	40414479	NM_134017	Mat2b
chr1	140467829	140469094	NM_021605	Nek7
chr11	40505558	40507444	NM_134017	Mat2b
chr1	140514225	140515251	NM_021605	Nek7
chr1	140515302	140517255	NM_021605	Nek7
chr1	140515302	140517255	NM_021605	Nek7
chr1	140515302	140517255	NM_021605	Nek7
chr1	140515302	140517255	NM_021605	Nek7
chr11	40546313	40548005	NM_026023	Nudcd2
chr11	40568077	40569384	NM_009831	Ccng1
chr11	4059784	4060697	NM_177616	Ccdc157
chr11	40663995	40664985	NM_009831	Ccng1
chr1	140664220	140664853	NM_010714	Lhx9
chr1	140727558	140728521	NM_010714	Lhx9
chr11	40740379	40741302	NM_009831	Ccng1
chr1	140744557	140745991	NM_010714	Lhx9
chr1	140752535	140753793	NM_001081226	2310009B15Rik
chr1	140853411	140854113	NM_181347	Dennd1b
chr1	140859172	140861154	NM_181347	Dennd1b
chr11	4086366	4087317	NM_134023	Tbc1d10a
chr1	14087688	14088555	NM_010164	Eya1
chr1	140896965	140897989	NR_108103	4930596I21Rik
chr1	141090394	141091704	NM_133239	Crb1
chr11	4117661	4118659	NM_028022	Gatsl3
chr1	141188079	141188736	NM_133239	Crb1
chr1	141243076	141243786	NM_133239	Crb1
chr1	141273065	141274160	NM_133239	Crb1
chr1	141318065	141319591	NM_172643	Zbtb41
chr11	41347259	41347868	NM_008073	Gabrg2
chr1	141350416	141352272	NM_009791	Aspm
chr11	41458179	41459401	NM_008073	Gabrg2
chr1	14163119	14163951	NM_010164	Eya1
chr1	14171269	14172327	NM_010164	Eya1
chr11	41812877	41813656	NM_008073	Gabrg2
chr11	4183492	4184219	NM_008501	Lif
chr1	141955724	141956449	NM_009888	Cfh
chr11	41994907	41996898	NM_010250	Gabra1
chr11	42128160	42128854	NM_008068	Gabra6
chr1	142141551	142143391	NM_001081027	Kcnt2
chr1	14215371	14216149	NM_010164	Eya1
chr1	142325549	142326546	NM_001081027	Kcnt2
chr1	14247176	14248070	NM_010164	Eya1
chr1	142644348	142645360	NR_040604	4930590L20Rik
chr11	42758005	42758605	NM_176999	Atp10b
chr1	14299284	14300698	NM_010164	Eya1
chr11	43077105	43077964	NR_029558	Mir146
chr11	43198359	43199840	NR_029558	Mir146
chr11	43212694	43213363	NR_029558	Mir146
chr11	43239475	43240276	NM_013917	Pttg1
chr11	43247228	43247733	NM_148673	Slu7
chr11	43341364	43343103	NM_001045530	Ccnjl
chr11	43361430	43362430	NM_001045530	Ccnjl
chr11	43372949	43373862	NM_001045530	Ccnjl
chr11	43379058	43379984	NM_008375	Fabp6
chr11	43426199	43427114	NM_008375	Fabp6
chr11	43447287	43448073	NM_008375	Fabp6
chr11	43466370	43467178	NM_027557	Pwwp2a
chr11	43494447	43496409	NM_027557	Pwwp2a
chr11	43560914	43561940	NM_133795	Ttc1
chr1	143614056	143614677	NR_040604	4930590L20Rik
chr11	43649461	43650608	NM_007416	Adra1b
chr11	44211842	44213120	NM_008352	Il12b
chr11	44283290	44284687	NM_024475	Ublcp1
chr11	44332008	44334473	NM_028862	Rnf145
chr11	44332008	44334473	NM_028862	Rnf145
chr11	44332008	44334473	NM_028862	Rnf145
chr11	44332008	44334473	NM_028862	Rnf145
chr11	44424038	44425364	NM_007897	Ebf1
chr11	44430152	44431238	NM_007897	Ebf1
chr11	44510093	44510912	NM_007897	Ebf1
chr1	14454602	14455662	NM_010164	Eya1
chr1	144638619	144639485	NM_020025	B3galt2
chr1	144663091	144663975	NM_020025	B3galt2
chr11	4493936	4495327	NM_028860	Mtmr3
chr1	14496247	14497426	NM_010164	Eya1
chr1	145350601	145351392	NM_020025	B3galt2
chr11	4537180	4538152	NM_029291	Ascc2
chr1	145548913	145550614	NM_145991	Cdc73
chr1	145586046	145587773	NM_023505	Glrx2
chr1	145617489	145618187	NM_013835	Trove2
chr1	145623318	145625364	NM_019562	Uchl5
chr1	145650430	145651267	NM_019562	Uchl5
chr1	145660824	145661555	NM_019562	Uchl5
chr11	45664926	45665911	NM_001045520	Clint1
chr11	45739992	45740755	NM_028185	Lsm11
chr11	45757916	45759014	NM_028185	Lsm11
chr11	45768279	45769583	NM_001080969	Thg1l
chr11	45793347	45794298	NM_173384	Sox30
chr1	145850623	145852472	NM_009061	Rgs2
chr11	45868969	45870148	NM_009616	Adam19
chr11	45933057	45933678	NM_009616	Adam19
chr11	45983306	45984036	NR_106098	Mir7239
chr11	4603896	4605090	NM_197979	Uqcr10
chr1	146044754	146045269	NM_153171	Rgs13
chr11	46125100	46126296	NM_133769	Cyfip2
chr11	46250114	46251257	NM_025426	Med7
chr1	146253694	146254545	NM_015811	Rgs1
chr11	46479315	46480198	NR_028066	Gm4926
chr11	46661424	46662375	NM_178759	Timd4
chr1	146912125	146913065	NM_022881	Rgs18
chr11	47192353	47193573	NM_011891	Sgcd
chr11	47338276	47339006	NM_011891	Sgcd
chr1	147416771	147417753	NM_022881	Rgs18
chr1	14744995	14746155	NM_010827	Msc
chr11	4748565	4749938	NM_010898	Nf2
chr11	47508999	47509764	NM_011891	Sgcd
chr11	47659246	47659948	NM_011891	Sgcd
chr11	4773701	4774427	NM_008698	Nipsnap1
chr11	47801605	47803375	NM_011891	Sgcd
chr11	4795010	4795771	NM_172438	Thoc5
chr11	48062696	48063296	NM_008143	Rack1
chr1	148344343	148346282	NM_153539	Brinp3
chr11	48407915	48408389	NM_008143	Rack1
chr1	148571818	148572657	NM_153539	Brinp3
chr11	48613041	48614353	NM_008143	Rack1
chr11	48629771	48631527	NM_145377	Trim41
chr11	48636889	48637923	NM_053166	Trim7
chr11	48639304	48640137	NM_053166	Trim7
chr11	48646972	48648530	NM_053166	Trim7
chr11	48668546	48671902	NM_008326	Irgm1
chr11	4886556	4887417	NM_007454	Ap1b1
chr11	48916493	48917220	NM_146337	Olfr1396
chr11	48982199	48983428	NM_146276	Olfr1394
chr11	49016147	49017783	NM_009562	Zfp62
chr11	49056682	49058600	NM_010794	Mgat1
chr11	49063474	49064756	NM_010794	Mgat1
chr1	14908628	14909247	NM_177781	Trpa1
chr11	49422685	49424465	NM_008029	Flt4
chr11	49525494	49526890	NM_212484	Cnot6
chr11	49607295	49608734	NM_013529	Gfpt2
chr11	4965087	4966067	NM_030228	Gas2l1
chr11	49659522	49660898	NM_016961	Mapk9
chr11	49745300	49745990	NM_029004	Rasgef1c
chr11	49838183	49839548	NM_021540	Rnf130
chr11	49944090	49945374	NM_029745	Tbc1d9b
chr11	4998608	5000386	NM_177370	Rhbdd3
chr11	49987739	49988877	NM_026543	Mrnip
chr11	50023196	50024877	NM_011018	Sqstm1
chr11	50049767	50050844	NM_008521	Ltc4s
chr11	50105298	50106509	NM_175334	Maml1
chr11	50138737	50139923	NM_007597	Canx
chr11	50190126	50192153	NM_021510	Hnrnph1
chr11	50235127	50236061	NM_172557	Rufy1
chr11	50640769	50641552	NM_013922	Zfp354c
chr11	50700699	50701663	NM_172794	Zfp454
chr11	50729029	50730072	NM_009550	Zfp2
chr11	50872472	50873398	NM_009329	Zfp354a
chr11	51076012	51077263	NM_007714	Clk4
chr11	51102902	51104001	NM_153393	Col23a1
chr11	51268652	51269486	NM_028398	Phykpl
chr11	5139425	5140749	NM_032396	Kremen1
chr11	51397532	51398944	NM_028398	Phykpl
chr11	51419336	51421049	NM_010448	Hnrnpab
chr11	51432802	51433693	NM_026631	Nhp2
chr11	51501569	51502955	NM_025319	0610009B22Rik
chr1	151605285	151606086	NM_008869	Pla2g4a
chr11	5160972	5162303	NM_032396	Kremen1
chr1	151703767	151704398	NM_008869	Pla2g4a
chr1	151807807	151808676	NM_008869	Pla2g4a
chr11	51817253	51818190	NM_153785	Cdkl3
chr1	151857136	151858254	NM_008869	Pla2g4a
chr1	151867146	151867916	NM_008869	Pla2g4a
chr11	51911678	51913257	NM_019411	Ppp2ca
chr1	151946301	151947860	NR_015466	Ptgs2os
chr11	52044868	52046020	NM_011543	Skp1a
chr11	52173819	52175122	NM_011694	Vdac1
chr1	152239449	152241282	NM_145511	BC003331
chr1	152589858	152590630	NM_001024720	Hmcn1
chr1	15276101	15277990	NM_001033195	Kcnb2
chr1	152796746	152797814	NM_001024720	Hmcn1
chr1	152839914	152841397	NM_001024720	Hmcn1
chr1	152991369	152992182	NR_038011	C730036E19Rik
chr1	153014265	153015290	NR_038011	C730036E19Rik
chr1	153024328	153026440	NR_038011	C730036E19Rik
chr11	53113416	53114731	NM_008300	Hspa4
chr1	153190573	153192922	NM_028582	Ivns1abp
chr11	53243912	53245198	NM_025352	Uqcrq
chr1	153274983	153276495	NM_026876	Trmt1l
chr1	153346829	153348615	NM_011277	Rnf2
chr11	5344132	5345724	NM_001080924	Znrf3
chr1	153563024	153563989	NM_001039644	Edem3
chr1	153601917	153603410	NM_001039644	Edem3
chr11	53704669	53705882	NM_011396	Slc22a5
chr11	53793392	53794428	NM_019723	Slc22a21
chr11	53926015	53927108	NM_011031	P4ha2
chr1	153936781	153939000	NM_197990	1700025G04Rik
chr11	53953430	53954326	NM_011031	P4ha2
chr11	5420557	5421526	NM_013842	Xbp1
chr1	154233136	154234094	NM_025677	Tsen15
chr11	54251278	54252266	NM_173753	Fnip1
chr11	54335710	54336942	NM_175258	Rapgef6
chr1	154403232	154404084	NM_016846	Rgl1
chr11	5441643	5442623	NM_134033	Ccdc117
chr1	154423586	154424422	NM_016846	Rgl1
chr1	154471719	154472877	NM_016846	Rgl1
chr1	154534370	154535195	NM_016846	Rgl1
chr11	54600283	54601812	NM_178626	Cdc42se2
chr1	154613077	154614434	NM_026369	Arpc5
chr11	54673688	54674561	NM_029327	Lyrm7
chr11	54715860	54716832	NM_008161	Gpx3
chr1	154748910	154751106	NM_001005507	Smg7
chr11	54769038	54770000	NM_021327	Tnip1
chr1	154887001	154888042	NM_175460	Nmnat2
chr1	154901077	154901658	NM_175460	Nmnat2
chr11	54910743	54912185	NM_010299	Gm2a
chr1	155049080	155049753	NM_008485	Lamc2
chr1	155178851	155181166	NM_010683	Lamc1
chr11	55233080	55234028	NM_009242	Sparc
chr11	55273909	55275306	NM_009720	Atox1
chr11	55282091	55283726	NM_013716	G3bp1
chr1	155334204	155335112	NM_007842	Dhx9
chr1	155396442	155397224	NM_028749	Npl
chr11	55414834	55415796	NM_020492	Glra1
chr1	155488313	155489678	NM_026380	Rgs8
chr11	55495836	55496397	NM_020492	Glra1
chr1	155499799	155500785	NM_026380	Rgs8
chr11	55604945	55605556	NM_020492	Glra1
chr1	155746387	155748233	NM_008131	Glul
chr11	55854332	55855171	NM_153079	Nmur2
chr1	155996878	155997894	NM_001204908	Zfp648
chr11	56060187	56061246	NM_153079	Nmur2
chr11	5640680	5641601	NM_178623	Urgcp
chr1	156570294	156571352	NM_009782	Cacna1e
chr11	5661734	5662825	NM_178623	Urgcp
chr11	5688137	5689053	NM_013810	Dbnl
chr1	156929769	156931425	NM_010500	Ier5
chr1	156946053	156947332	NM_010500	Ier5
chr11	56989934	56990837	NM_008165	Gria1
chr1	157005441	157006573	NM_021433	Stx6
chr1	157076520	157077511	NM_021433	Stx6
chr1	157090911	157091926	NM_021433	Stx6
chr1	157128488	157129198	NM_021433	Stx6
chr1	157263826	157265182	NM_011273	Xpr1
chr11	57331443	57332489	NM_026342	Fam114a2
chr11	5737396	5738442	NM_017401	Polm
chr11	57614340	57616193	NM_001081168	Sap30l
chr1	157659334	157660519	NM_023268	Qsox1
chr11	57775703	57776533	NM_028451	Larp1
chr11	5777684	5778902	NM_008894	Pold2
chr1	157819503	157821233	NM_001039184	Cep350
chr11	57821956	57823060	NM_028451	Larp1
chr1	157882348	157884110	NM_022329	Tor1aip2
chr1	157887686	157888335	NM_022329	Tor1aip2
chr11	57916942	57918203	NM_026949	Cnot8
chr1	15795109	15796751	NM_009352	Terf1
chr11	57984866	57985813	NM_175001	Mrpl22
chr11	58052283	58053404	NM_019440	Irgm2
chr11	58114393	58116869	NM_182996	Zfp692
chr11	58119984	58121821	NM_182996	Zfp692
chr11	58136284	58137372	NM_178761	Zfp672
chr11	58143421	58144891	NM_024480	Sh3bp5l
chr1	158403946	158405122	NM_009230	Soat1
chr1	158488303	158489355	NM_009595	Abl2
chr1	158543792	158544999	NM_009595	Abl2
chr1	158648159	158650011	NM_145413	Fam20b
chr11	58660304	58661154	NM_146537	Olfr311
chr1	158681835	158683042	NM_145413	Fam20b
chr1	158710849	158712826	NM_028333	Angptl1
chr11	58716983	58718087	NM_011758	Zfp39
chr1	158719713	158720706	NM_028333	Angptl1
chr11	58752009	58752943	NM_022423	Rnf187
chr11	58761788	58762745	NM_030082	Hist3h2ba
chr11	58767570	58768871	NM_178218	Hist3h2a
chr11	58773123	58773959	NM_001318003	Gm12260
chr1	158794013	158794842	NM_028333	Angptl1
chr11	58807709	58808583	NM_053168	Trim11
chr1	15882454	15883329	NM_001033288	Sbspon
chr1	158868451	158870741	NM_023884	Ralgps2
chr1	158968956	158969803	NM_028540	Tex35
chr11	58976549	58977718	NM_173785	Iba57
chr11	59015450	59016457	NR_037964	2610507I01Rik
chr11	59021512	59023269	NM_024210	2310033P09Rik
chr11	59041253	59042210	NM_007476	Arf1
chr11	59318638	59320422	NR_015585	4933439C10Rik
chr1	159341590	159343528	NM_027274	2810025M15Rik
chr1	159379485	159380288	NM_001033284	BC026585
chr1	159388104	159389320	NM_001033284	BC026585
chr11	59475520	59476510	NM_012027	Mprip
chr1	159490611	159491404	NM_033354	Sec16b
chr11	59652455	59653827	NM_011991	Cops3
chr11	59778338	59779246	NM_009026	Rasd1
chr11	59859424	59860387	NM_008819	Pemt
chr11	59928357	59929365	NM_009021	Rai1
chr11	59952907	59954211	NM_009021	Rai1
chr1	159960953	159962038	NM_207583	Brinp2
chr11	59988650	59990844	NR_105886	Mir6921
chr11	60023543	60024525	NR_105887	Mir6922
chr11	60033536	60034404	NM_011480	Srebf1
chr11	60036083	60037008	NM_011480	Srebf1
chr1	160077363	160078156	NM_207583	Brinp2
chr1	160123050	160123803	NM_207583	Brinp2
chr11	60166002	60167237	NM_153080	Tom1l2
chr1	160196274	160197801	NM_207583	Brinp2
chr11	60230078	60231346	NM_025757	Gid4
chr1	160273125	160274211	NM_207583	Brinp2
chr1	160285668	160286963	NM_207583	Brinp2
chr1	160292150	160293444	NM_007495	Astn1
chr11	60350340	60351899	NM_172943	Alkbh5
chr1	160419402	160421040	NR_030441	Mir488
chr1	160430989	160431935	NR_030441	Mir488
chr1	160466362	160467622	NR_030441	Mir488
chr1	160483932	160484988	NR_030441	Mir488
chr11	60512023	60512802	NM_008502	Llgl1
chr11	60512849	60513623	NM_008502	Llgl1
chr11	60541629	60542246	NM_001009927	Mief2
chr1	160584074	160585158	NR_030441	Mir488
chr11	60590025	60591327	NM_009410	Top3a
chr1	160600213	160600887	NR_030441	Mir488
chr11	60624234	60625217	NM_009171	Shmt1
chr1	160643405	160644042	NR_030441	Mir488
chr11	60643744	60644634	NM_145428	Dhrs7b
chr11	60691815	60693070	NM_173453	Tmem11
chr11	60745146	60746044	NM_008928	Map2k3
chr1	160774611	160775368	NM_001085376	Pappa2
chr1	16082745	16083857	NM_001243238	4930444P10Rik
chr1	160883641	160884345	NM_001085376	Pappa2
chr1	16094048	16096580	NM_133832	Rdh10
chr11	60987415	60989496	NM_001004143	Usp22
chr11	6099555	6100731	NM_173748	Nudcd3
chr11	61080212	61081217	NM_007437	Aldh3a2
chr1	161093018	161093950	NM_011931	Rfwd2
chr1	161161444	161163488	NM_011931	Rfwd2
chr1	16119836	16120796	NM_133832	Rdh10
chr11	61220881	61222398	NM_026183	Slc47a1
chr11	61307129	61308658	NM_011841	Mapk7
chr1	161326490	161327012	NR_039543	Mir1843b
chr1	161447523	161448414	NM_022312	Tnr
chr1	161453769	161454855	NM_022312	Tnr
[truncated: 15,434 more rows]
